# Supplementary material for: Comparative transcriptomics reveals the selection patterns of domesticated ramie
Source: Ecol Evol. 2019 May 22;9(12):7057–68. doi: 10.1002/ece3.5271 (PMC6662332; doi:10.1002/ece3.5271)
Supplement: Supplementary file 5 [file ECE3-9-7057-s005.xlsx]

## Sheet: Sheet1
	Table S1. RNAseq libraries analyzed in this study
	Genotype	Abbreviation	Tissue	Libraries	Clean Reads	Clean Bases
	BNZ(B.nivea-ZZ1)	BNZ	leaf	1	36266530	4.53G
	BNZ(B.nivea-ZZ1)	BNZ	stem	1	32196352	4.02G
	BNZ(B.nivea-ZZ1)	BNZ	floral	1	38846898	4.86G
	BNW(B. nivea var. nivea )	BNW	leaf	1	24815740	3.1G
	BNW(B. nivea var. nivea )	BNW	stem	1	30695470	3.84G
	BNW(B. nivea var. nivea )	BNW	floral	1	28609194	3.58G
	BNN(B. nivea var. nipononivea)	BNN	leaf	1	27226488	3.40G
	BNN(B. nivea var. nipononivea)	BNN	stem	1	30545150	3.82G
	BNN(B. nivea var. nipononivea)	BNN	floral	1	27577910	3.45G
	BNT(B. nivea var. tenacissima)	BNT	leaf	1	27291674	3.41G
	BNT(B. nivea var. tenacissima)	BNT	stem	1	29293564	3.66G
	BNT(B. nivea var. tenacissima)	BNT	floral	1	27001922	3.38G
