# Supplementary material for: Comparative transcriptomics reveals the selection patterns of domesticated ramie
Source: Ecol Evol. 2019 May 22;9(12):7057–68. doi: 10.1002/ece3.5271 (PMC6662332; doi:10.1002/ece3.5271)
Supplement: Supplementary file 6 [file ECE3-9-7057-s006.xlsx]

## Sheet: Sheet1
Table S2 unigene annotation statistics of the all-ramie transcriptome
	Annotation	Number of annotated	Percentage (%)
	Annotated in NR	49214	41.31
	Annotated in NT	38969	32.71
	Annotated in KEGG	22357	18.76
	Annotated in Swiss Prot	47679	40.02
	Annotated in PFAM	43287	36.34
	Annotated in GO	44024	36.95
	Annotated in KOG	27773	23.31
	Annotated in all Databases	10025	8.41
	Annotated in at least one Database	68145	57.2
	Total Unigenes	119114	100
