# Supplementary material for: Comparative transcriptomics reveals the selection patterns of domesticated ramie
Source: Ecol Evol. 2019 May 22;9(12):7057–68. doi: 10.1002/ece3.5271 (PMC6662332; doi:10.1002/ece3.5271)
Supplement: Supplementary file 7 [file ECE3-9-7057-s007.xlsx]

## Sheet: Sheet1
Orthologous genes ID	BAN ID	BNN ID	BNT ID	BNW ID	BNZ ID
OG00156	BAN|c36276_g1	BNN|c45532_g1	BNT|c39838_g1	BNW|c43318_g1	BNZ|c37294_g4
OG00277	BAN|c28267_g1	BNN|c44968_g3	BNT|c39154_g3	BNW|c42465_g3	BNZ|c36000_g2
OG00352	BAN|c35828_g1	BNN|c44528_g1	BNT|c41393_g1	BNW|c43572_g1	BNZ|c36418_g1
OG00356	BAN|c32245_g1	BNN|c43534_g1	BNT|c42017_g3	BNW|c38592_g1	BNZ|c34012_g1
OG00398	BAN|c24672_g1	BNN|c39414_g1	BNT|c32806_g1	BNW|c40613_g1	BNZ|c37521_g1
OG00443	BAN|c36031_g1	BNN|c44120_g1	BNT|c41517_g1	BNW|c42904_g1	BNZ|c29378_g1
OG00488	BAN|c24373_g1	BNN|c55135_g1	BNT|c38430_g2	BNW|c33166_g1	BNZ|c27770_g2
OG00539	BAN|c32686_g1	BNN|c43315_g3	BNT|c38353_g1	BNW|c45423_g4	BNZ|c29518_g1
OG00546	BAN|c26356_g1	BNN|c46141_g3	BNT|c34396_g1	BNW|c43919_g3	BNZ|c32839_g1
OG00551	BAN|c34415_g2	BNN|c38053_g1	BNT|c38280_g1	BNW|c37096_g1	BNZ|c36882_g1
OG00552	BAN|c26540_g1	BNN|c44489_g1	BNT|c29422_g1	BNW|c35372_g1	BNZ|c31913_g1
OG00606	BAN|c25754_g2	BNN|c30293_g1	BNT|c35095_g2	BNW|c36347_g2	BNZ|c31956_g1
OG00621	BAN|c33333_g1	BNN|c45208_g1	BNT|c39770_g1	BNW|c40741_g1	BNZ|c34859_g1
OG00674	BAN|c48251_g1	BNT|c39166_g2	BNN|c38237_g1	BNW|c40610_g2	BNZ|c34115_g2
OG00683	BAN|c30665_g1	BNN|c38404_g2	BNT|c29336_g1	BNW|c36015_g1	BNZ|c32227_g1
OG00693	BAN|c29065_g1	BNN|c41826_g1	BNT|c35141_g1	BNW|c36204_g1	BNZ|c38387_g2
OG00697	BAN|c30354_g1	BNN|c41168_g1	BNT|c29073_g2	BNW|c38989_g1	BNZ|c35032_g1
OG00801	BAN|c34222_g1	BNN|c45910_g1	BNT|c42035_g1	BNW|c41718_g1	BNZ|c36971_g1
OG00808	BAN|c23562_g1	BNN|c47036_g1	BNT|c34485_g1	BNW|c42116_g1	BNZ|c38836_g1
OG00811	BAN|c24916_g1	BNN|c36003_g1	BNT|c36581_g3	BNW|c38630_g2	BNZ|c27575_g1
OG00822	BAN|c38257_g1	BNN|c47531_g1	BNT|c42627_g1	BNW|c44939_g1	BNZ|c40454_g2
OG00828	BAN|c33970_g1	BNN|c44726_g1	BNT|c41990_g2	BNW|c40957_g5	BNZ|c35657_g1
OG00831	BAN|c36429_g2	BNN|c43571_g1	BNT|c34782_g1	BNW|c39649_g1	BNZ|c38072_g1
OG00833	BAN|c34730_g2	BNN|c46851_g3	BNT|c41857_g1	BNW|c41603_g2	BNZ|c27846_g1
OG00929	BAN|c28382_g1	BNN|c20507_g1	BNT|c35288_g1	BNW|c30564_g1	BNZ|c33275_g1
OG00931	BAN|c37959_g2	BNN|c35477_g1	BNT|c25746_g1	BNW|c39796_g2	BNZ|c39236_g2
OG00935	BAN|c38492_g1	BNN|c47685_g1	BNT|c43128_g1	BNW|c45740_g1	BNZ|c39958_g1
OG00936	BAN|c1495_g1	BNN|c55295_g1	BNT|c11824_g1	BNW|c36706_g1	BNZ|c9061_g1
OG00944	BAN|c34430_g1	BNN|c46848_g1	BNT|c40438_g1	BNW|c43110_g1	BNZ|c38900_g1
OG00958	BAN|c25655_g1	BNN|c34678_g1	BNT|c39672_g1	BNW|c33608_g1	BNZ|c32753_g1
OG00971	BAN|c27964_g1	BNN|c33463_g1	BNT|c28547_g1	BNW|c33677_g1	BNZ|c27454_g1
OG01062	BAN|c30504_g1	BNN|c38837_g1	BNT|c33771_g1	BNW|c39688_g1	BNZ|c36486_g1
OG01063	BAN|c37295_g1	BNN|c46530_g1	BNT|c42663_g1	BNW|c26198_g1	BNZ|c38643_g1
OG01075	BAN|c30611_g1	BNN|c42568_g1	BNT|c31455_g1	BNW|c35676_g1	BNZ|c32195_g1
OG01083	BAN|c31518_g1	BNN|c43172_g1	BNT|c26252_g1	BNW|c35594_g1	BNZ|c36429_g1
OG01088	BAN|c25012_g1	BNN|c39960_g1	BNT|c39204_g1	BNW|c9873_g1	BNZ|c21741_g1
OG01090	BAN|c21816_g1	BNN|c37623_g2	BNT|c26095_g1	BNW|c30630_g1	BNZ|c22516_g1
OG01092	BAN|c38089_g1	BNN|c47812_g3	BNT|c43189_g1	BNW|c45821_g1	BNZ|c40704_g1
OG01094	BAN|c32700_g2	BNN|c40507_g1	BNT|c36549_g1	BNW|c38849_g1	BNZ|c32977_g1
OG01096	BAN|c30081_g1	BNN|c37231_g1	BNT|c33362_g1	BNW|c36025_g1	BNZ|c29855_g3
OG01098	BAN|c38406_g1	BNN|c44557_g6	BNT|c38265_g1	BNW|c38620_g1	BNZ|c35847_g1
OG01108	BAN|c17217_g1	BNN|c34876_g1	BNT|c26655_g1	BNW|c31799_g1	BNZ|c18480_g1
OG01109	BAN|c31474_g1	BNN|c42835_g1	BNT|c41111_g1	BNW|c39043_g1	BNZ|c27424_g1
OG01111	BAN|c25626_g1	BNN|c37597_g2	BNT|c33886_g1	BNW|c38174_g1	BNZ|c33798_g1
OG01112	BAN|c29474_g1	BNN|c41875_g1	BNT|c40683_g1	BNW|c44989_g1	BNZ|c22828_g1
OG01115	BAN|c19377_g1	BNN|c46404_g1	BNT|c41484_g1	BNW|c42429_g2	BNZ|c25899_g1
OG01128	BAN|c32410_g1	BNN|c35405_g1	BNT|c29924_g1	BNW|c37909_g1	BNZ|c21428_g1
OG01201	BAN|c30578_g1	BNN|c37393_g1	BNT|c35931_g1	BNW|c37231_g1	BNZ|c32841_g2
OG01206	BAN|c29249_g1	BNN|c41338_g1	BNT|c40783_g3	BNW|c42845_g1	BNZ|c22703_g1
OG01211	BAN|c33068_g1	BNN|c44483_g2	BNT|c38840_g4	BNW|c45359_g3	BNZ|c38997_g1
OG01213	BAN|c23683_g1	BNN|c32404_g1	BNT|c41914_g3	BNW|c30664_g1	BNZ|c18481_g1
OG01220	BAN|c38036_g1	BNN|c40883_g3	BNT|c42221_g1	BNW|c44865_g3	BNZ|c13442_g1
OG01221	BAN|c34027_g1	BNN|c38907_g1	BNT|c39101_g1	BNW|c32054_g1	BNZ|c31209_g1
OG01223	BAN|c23455_g1	BNN|c34984_g1	BNT|c42582_g4	BNW|c31344_g1	BNZ|c22481_g1
OG01224	BAN|c36379_g3	BNN|c43005_g1	BNT|c18990_g1	BNW|c40956_g1	BNZ|c39082_g1
OG01227	BAN|c30534_g2	BNN|c44851_g3	BNT|c32858_g1	BNW|c42505_g2	BNZ|c34218_g1
OG01230	BAN|c38664_g1	BNN|c47538_g1	BNT|c42618_g1	BNW|c45513_g1	BNZ|c39150_g1
OG01231	BAN|c32402_g1	BNN|c38478_g1	BNT|c36367_g1	BNW|c34823_g1	BNZ|c32724_g1
OG01241	BAN|c29932_g1	BNN|c39071_g1	BNT|c30517_g1	BNW|c38693_g1	BNZ|c33828_g1
OG01246	BAN|c31347_g2	BNN|c39841_g1	BNT|c27336_g1	BNW|c37448_g2	BNZ|c30397_g1
OG01250	BAN|c38369_g4	BNN|c44782_g1	BNT|c35815_g1	BNW|c43807_g2	BNZ|c39261_g1
OG01251	BAN|c48220_g1	BNN|c35879_g1	BNT|c23545_g1	BNW|c21110_g1	BNZ|c51845_g1
OG01256	BAN|c37789_g1	BNN|c43893_g1	BNT|c40315_g1	BNW|c43137_g1	BNZ|c34459_g1
OG01261	BAN|c38289_g2	BNN|c47575_g1	BNT|c42543_g1	BNW|c45057_g1	BNZ|c37210_g1
OG01273	BAN|c37463_g1	BNN|c62223_g1	BNT|c46558_g1	BNW|c44996_g2	BNZ|c815_g1
OG01281	BAN|c35913_g1	BNN|c37906_g1	BNT|c38944_g1	BNW|c41181_g1	BNZ|c8391_g1
OG01282	BAN|c26478_g1	BNN|c44568_g2	BNT|c34432_g2	BNW|c39691_g2	BNZ|c31513_g1
OG01293	BAN|c36613_g1	BNN|c38196_g1	BNT|c33419_g1	BNW|c41664_g2	BNZ|c35742_g2
OG01297	BAN|c30995_g1	BNN|c42119_g1	BNT|c35583_g1	BNW|c37496_g1	BNZ|c34155_g1
OG01365	BAN|c16666_g1	BNN|c30665_g1	BNT|c27381_g1	BNW|c713_g1	BNZ|c61294_g1
OG01368	BAN|c35450_g1	BNN|c44001_g1	BNT|c41611_g1	BNW|c43373_g1	BNZ|c37426_g1
OG01372	BAN|c36987_g1	BNN|c46113_g1	BNT|c33098_g1	BNW|c43071_g1	BNZ|c28983_g1
OG01374	BAN|c39692_g1	BNN|c41755_g1	BNT|c38129_g1	BNW|c41856_g1	BNZ|c36127_g1
OG01376	BAN|c34585_g1	BNN|c46487_g1	BNT|c31730_g1	BNW|c45611_g1	BNZ|c36557_g1
OG01384	BAN|c35479_g1	BNN|c35780_g1	BNT|c36951_g1	BNW|c41636_g1	BNZ|c36578_g2
OG01391	BAN|c28582_g1	BNN|c41302_g1	BNT|c33536_g1	BNW|c37296_g1	BNZ|c32047_g1
OG01392	BAN|c36390_g4	BNN|c41676_g3	BNT|c39869_g1	BNW|c45337_g1	BNZ|c34154_g2
OG01394	BAN|c33656_g1	BNN|c36349_g1	BNT|c38392_g1	BNW|c35079_g1	BNZ|c32609_g1
OG01395	BAN|c26970_g1	BNN|c44312_g1	BNT|c34423_g1	BNW|c33850_g1	BNZ|c33891_g1
OG01396	BAN|c38497_g3	BNN|c46936_g2	BNT|c41202_g1	BNW|c43998_g2	BNZ|c40666_g2
OG01399	BAN|c20153_g1	BNN|c40649_g1	BNT|c42221_g2	BNW|c40556_g3	BNZ|c15860_g1
OG01400	BAN|c35019_g4	BNN|c46512_g1	BNT|c33801_g2	BNW|c36891_g1	BNZ|c14716_g2
OG01401	BAN|c34311_g4	BNN|c47158_g4	BNT|c37687_g2	BNW|c43900_g2	BNZ|c31570_g1
OG01404	BAN|c28815_g1	BNN|c47966_g1	BNT|c18705_g1	BNW|c1182_g1	BNZ|c26673_g1
OG01407	BAN|c38068_g1	BNN|c37377_g1	BNT|c28082_g1	BNW|c44338_g1	BNZ|c38013_g1
OG01409	BAN|c34122_g1	BNN|c46180_g1	BNT|c38044_g1	BNW|c42065_g1	BNZ|c36182_g1
OG01415	BAN|c20475_g1	BNN|c41360_g1	BNT|c35240_g1	BNW|c33480_g2	BNZ|c34348_g1
OG01417	BAN|c32871_g1	BNN|c44700_g8	BNT|c34608_g1	BNW|c36132_g1	BNZ|c32093_g1
OG01418	BAN|c37236_g8	BNN|c43752_g5	BNT|c29882_g2	BNW|c42215_g3	BNZ|c32784_g1
OG01420	BAN|c25860_g1	BNN|c37175_g1	BNT|c41374_g1	BNW|c43735_g1	BNZ|c30645_g1
OG01423	BAN|c38687_g1	BNN|c47687_g1	BNT|c43139_g1	BNW|c45818_g1	BNZ|c40637_g1
OG01424	BAN|c24197_g1	BNN|c28373_g1	BNT|c12991_g1	BNW|c29676_g1	BNZ|c26500_g1
OG01425	BAN|c30855_g1	BNN|c32451_g1	BNT|c29358_g1	BNW|c28611_g1	BNZ|c33156_g1
OG01427	BAN|c31909_g1	BNN|c37945_g1	BNT|c40180_g1	BNW|c42315_g1	BNZ|c34220_g1
OG01430	BAN|c5162_g1	BNN|c41935_g2	BNT|c43348_g1	BNW|c30940_g1	BNZ|c27609_g2
OG01432	BAN|c31469_g1	BNN|c45381_g1	BNT|c35767_g1	BNW|c34833_g1	BNZ|c34509_g1
OG01436	BAN|c37186_g1	BNN|c42675_g1	BNT|c34780_g1	BNW|c40243_g1	BNZ|c34917_g1
OG01444	BAN|c33717_g3	BNN|c39443_g2	BNT|c38688_g2	BNW|c41909_g3	BNZ|c34549_g1
OG01450	BAN|c35187_g2	BNN|c35503_g1	BNT|c33060_g2	BNW|c24800_g1	BNZ|c21548_g1
OG01451	BAN|c38643_g1	BNN|c27923_g1	BNT|c28553_g1	BNW|c7763_g1	BNZ|c39460_g2
OG01456	BAN|c37592_g5	BNN|c44951_g4	BNT|c34788_g2	BNW|c34523_g3	BNZ|c34887_g3
OG01457	BAN|c34874_g2	BNN|c47521_g1	BNT|c43196_g1	BNW|c45238_g1	BNZ|c44411_g1
OG01458	BAN|c28980_g1	BNN|c32681_g2	BNT|c42651_g1	BNW|c40449_g2	BNZ|c40852_g1
OG01459	BAN|c34467_g1	BNN|c44304_g1	BNT|c34967_g1	BNW|c41901_g1	BNZ|c36901_g1
OG01464	BAN|c28161_g1	BNN|c37893_g1	BNT|c29724_g1	BNW|c39291_g1	BNZ|c3317_g1
OG01467	BAN|c26532_g1	BNN|c24142_g1	BNT|c28908_g1	BNW|c17830_g1	BNZ|c33835_g3
OG01469	BAN|c33977_g1	BNN|c40541_g1	BNT|c34029_g1	BNW|c40257_g1	BNZ|c30966_g1
OG01471	BAN|c34511_g1	BNN|c47101_g5	BNT|c35938_g1	BNW|c40518_g1	BNZ|c37672_g1
OG01472	BAN|c29123_g1	BNN|c41663_g1	BNT|c34934_g1	BNW|c37203_g1	BNZ|c32718_g1
OG01474	BAN|c37738_g2	BNN|c47547_g1	BNT|c42505_g1	BNW|c45528_g1	BNZ|c38549_g1
OG01479	BAN|c37386_g1	BNN|c46954_g2	BNT|c35419_g1	BNW|c41859_g1	BNZ|c36643_g1
OG01480	BAN|c36290_g1	BNN|c47062_g1	BNT|c42727_g1	BNW|c45286_g1	BNZ|c39827_g1
OG01482	BAN|c16980_g1	BNN|c18867_g1	BNT|c28228_g1	BNW|c53291_g1	BNZ|c28034_g1
OG01483	BAN|c25886_g1	BNN|c37562_g1	BNT|c33023_g1	BNW|c37576_g2	BNZ|c34875_g1
OG01489	BAN|c35461_g1	BNN|c42469_g1	BNT|c34380_g1	BNW|c38412_g1	BNZ|c31393_g2
OG01490	BAN|c28290_g2	BNN|c36703_g1	BNT|c5855_g1	BNW|c41964_g1	BNZ|c35191_g1
OG01496	BAN|c7541_g1	BNN|c32120_g1	BNT|c42814_g3	BNW|c35656_g2	BNZ|c40217_g5
OG01497	BAN|c30927_g1	BNN|c47256_g3	BNT|c32208_g1	BNW|c37667_g1	BNZ|c31285_g2
OG01498	BAN|c27552_g1	BNN|c39696_g3	BNT|c62659_g1	BNW|c34828_g1	BNZ|c27741_g1
OG01500	BAN|c31369_g1	BNN|c40000_g1	BNT|c35671_g2	BNW|c38040_g1	BNZ|c34718_g2
OG01501	BAN|c33569_g1	BNN|c45326_g1	BNT|c39980_g1	BNW|c43404_g4	BNZ|c35026_g1
OG01502	BAN|c37392_g2	BNN|c59062_g1	BNT|c40625_g2	BNW|c41464_g1	BNZ|c34390_g1
OG01504	BAN|c30098_g1	BNN|c43902_g1	BNT|c34306_g1	BNW|c33178_g1	BNZ|c33906_g1
OG01506	BAN|c33399_g1	BNN|c47632_g3	BNT|c41704_g8	BNW|c37493_g1	BNZ|c32377_g2
OG01507	BAN|c26432_g1	BNN|c42515_g1	BNT|c39149_g1	BNW|c41090_g1	BNZ|c36893_g1
OG01511	BAN|c37079_g1	BNN|c42913_g1	BNT|c28340_g1	BNW|c27660_g1	BNZ|c39065_g1
OG01518	BAN|c37010_g1	BNN|c47848_g3	BNT|c38370_g1	BNW|c42167_g1	BNZ|c37291_g2
OG01520	BAN|c31863_g1	BNN|c41561_g1	BNT|c38192_g4	BNW|c39829_g1	BNZ|c16342_g1
OG01570	BAN|c35920_g1	BNN|c47091_g4	BNT|c40333_g1	BNW|c45022_g1	BNZ|c38467_g1
OG01572	BAN|c29759_g2	BNN|c37055_g1	BNT|c32032_g1	BNW|c32773_g2	BNZ|c25509_g1
OG01573	BAN|c37866_g2	BNN|c46844_g2	BNT|c41322_g1	BNW|c39450_g2	BNZ|c39767_g1
OG01574	BAN|c19128_g1	BNN|c24821_g1	BNT|c29463_g1	BNW|c44188_g2	BNZ|c39750_g1
OG01575	BAN|c20830_g1	BNN|c32788_g1	BNT|c30994_g1	BNW|c24671_g1	BNZ|c22701_g1
OG01577	BAN|c34088_g1	BNN|c45119_g1	BNT|c41380_g1	BNW|c44782_g1	BNZ|c40417_g1
OG01578	BAN|c28043_g1	BNN|c41165_g1	BNT|c36502_g1	BNW|c38397_g1	BNZ|c31056_g1
OG01579	BAN|c30571_g1	BNN|c38915_g1	BNT|c38686_g1	BNW|c31071_g1	BNZ|c29325_g2
OG01583	BAN|c31633_g1	BNN|c24399_g1	BNT|c35311_g1	BNW|c38159_g1	BNZ|c26195_g1
OG01584	BAN|c30101_g1	BNN|c38638_g1	BNT|c31458_g1	BNW|c36511_g1	BNZ|c30811_g1
OG01586	BAN|c32297_g1	BNN|c32073_g1	BNT|c35207_g1	BNW|c40695_g1	BNZ|c38478_g1
OG01590	BAN|c24095_g2	BNN|c36446_g1	BNT|c29766_g1	BNW|c32351_g1	BNZ|c23669_g2
OG01593	BAN|c23067_g1	BNN|c33390_g1	BNT|c31313_g1	BNW|c33688_g1	BNZ|c51776_g1
OG01595	BAN|c25537_g1	BNN|c29383_g1	BNT|c36769_g3	BNW|c28216_g1	BNZ|c16381_g1
OG01599	BAN|c32816_g1	BNN|c42056_g1	BNT|c34383_g1	BNW|c27690_g1	BNZ|c38703_g1
OG01601	BAN|c34440_g1	BNN|c45444_g1	BNT|c42348_g2	BNW|c41687_g1	BNZ|c16173_g1
OG01602	BAN|c22990_g1	BNN|c37791_g1	BNT|c28645_g1	BNW|c39804_g1	BNZ|c26620_g1
OG01603	BAN|c20507_g1	BNN|c40871_g1	BNT|c39687_g2	BNW|c53333_g1	BNZ|c32108_g1
OG01604	BAN|c30303_g1	BNN|c41987_g1	BNT|c36761_g1	BNW|c35038_g1	BNZ|c31328_g1
OG01605	BAN|c26428_g1	BNN|c34735_g1	BNT|c42616_g2	BNW|c36103_g1	BNZ|c29350_g1
OG01606	BAN|c37744_g1	BNN|c37549_g1	BNT|c42448_g1	BNW|c40186_g1	BNZ|c36902_g1
OG01607	BAN|c27925_g1	BNN|c38130_g1	BNT|c35194_g1	BNW|c37074_g1	BNZ|c30293_g1
OG01612	BAN|c35901_g5	BNN|c35192_g2	BNT|c31203_g1	BNW|c32571_g1	BNZ|c32810_g1
OG01613	BAN|c32890_g1	BNN|c45859_g2	BNT|c42970_g1	BNW|c36042_g1	BNZ|c32225_g1
OG01617	BAN|c29855_g1	BNN|c40068_g1	BNT|c27289_g1	BNW|c43122_g1	BNZ|c25987_g1
OG01618	BAN|c36016_g1	BNN|c43836_g1	BNT|c35906_g1	BNW|c43993_g1	BNZ|c39130_g1
OG01619	BAN|c30237_g1	BNN|c32541_g1	BNT|c32198_g1	BNW|c33848_g1	BNZ|c27558_g1
OG01622	BAN|c34839_g1	BNN|c44662_g1	BNT|c5325_g1	BNW|c37966_g1	BNZ|c27927_g1
OG01623	BAN|c36672_g1	BNN|c43376_g1	BNT|c34356_g1	BNW|c39360_g1	BNZ|c20088_g1
OG01624	BAN|c34862_g1	BNN|c43536_g2	BNT|c39296_g1	BNW|c45323_g2	BNZ|c38517_g3
OG01625	BAN|c23142_g2	BNN|c1636_g1	BNT|c23533_g2	BNW|c16462_g1	BNZ|c24633_g1
OG01628	BAN|c37754_g3	BNN|c62374_g1	BNT|c32285_g2	BNW|c31756_g2	BNZ|c59470_g1
OG01629	BAN|c33093_g1	BNN|c44866_g1	BNT|c35813_g2	BNW|c39969_g1	BNZ|c36428_g1
OG01632	BAN|c24024_g1	BNN|c35794_g1	BNT|c28357_g1	BNW|c29373_g1	BNZ|c33289_g1
OG01635	BAN|c36920_g1	BNN|c44085_g1	BNT|c41743_g2	BNW|c17375_g1	BNZ|c59548_g1
OG01639	BAN|c32348_g1	BNN|c41081_g1	BNT|c38893_g1	BNW|c41145_g1	BNZ|c21939_g1
OG01640	BAN|c37003_g2	BNN|c46424_g3	BNT|c41147_g1	BNW|c45196_g1	BNZ|c39296_g1
OG01643	BAN|c29344_g2	BNN|c37952_g1	BNT|c36609_g1	BNW|c38536_g2	BNZ|c28605_g1
OG01647	BAN|c23680_g1	BNN|c47511_g2	BNT|c42851_g1	BNW|c45567_g3	BNZ|c40171_g1
OG01648	BAN|c29610_g1	BNN|c48387_g1	BNT|c37289_g1	BNW|c37630_g1	BNZ|c36596_g1
OG01653	BAN|c24106_g1	BNN|c30036_g1	BNT|c25611_g1	BNW|c34716_g1	BNZ|c14598_g1
OG01654	BAN|c29188_g1	BNN|c35525_g1	BNT|c33715_g1	BNW|c34345_g1	BNZ|c27223_g1
OG01656	BAN|c32622_g1	BNN|c41678_g1	BNT|c32107_g1	BNW|c38745_g1	BNZ|c51767_g1
OG01657	BAN|c33993_g1	BNN|c44308_g4	BNT|c35376_g1	BNW|c41085_g2	BNZ|c40217_g3
OG01659	BAN|c28774_g1	BNN|c38662_g1	BNT|c41618_g2	BNW|c34564_g1	BNZ|c35811_g2
OG01661	BAN|c31753_g1	BNN|c42161_g1	BNT|c24176_g1	BNW|c40938_g1	BNZ|c34009_g1
OG01664	BAN|c30169_g1	BNN|c43068_g2	BNT|c40151_g1	BNW|c43634_g1	BNZ|c37735_g1
OG01665	BAN|c7535_g1	BNN|c58462_g1	BNT|c18466_g1	BNW|c56999_g1	BNZ|c55561_g1
OG01666	BAN|c37552_g2	BNN|c46300_g1	BNT|c41844_g1	BNW|c45691_g1	BNZ|c38891_g1
OG01667	BAN|c34910_g1	BNN|c41762_g1	BNT|c57778_g1	BNW|c61069_g1	BNZ|c36145_g1
OG01669	BAN|c33621_g2	BNN|c42110_g1	BNT|c37625_g3	BNW|c41366_g1	BNZ|c2698_g1
OG01670	BAN|c30309_g1	BNN|c26709_g1	BNT|c38979_g2	BNW|c31258_g1	BNZ|c33305_g1
OG01671	BAN|c32968_g1	BNN|c39090_g3	BNT|c36040_g1	BNW|c39507_g1	BNZ|c38964_g4
OG01676	BAN|c29078_g1	BNN|c39314_g1	BNT|c46079_g1	BNW|c33709_g1	BNZ|c38637_g2
OG01680	BAN|c32518_g1	BNN|c39128_g2	BNT|c35448_g1	BNW|c39957_g1	BNZ|c33152_g1
OG01687	BAN|c10929_g1	BNN|c36338_g1	BNT|c40581_g2	BNW|c28372_g1	BNZ|c26215_g1
OG01688	BAN|c24077_g1	BNN|c47091_g13	BNT|c31060_g3	BNW|c22689_g1	BNZ|c40072_g7
OG01691	BAN|c34544_g1	BNN|c41831_g1	BNT|c37314_g3	BNW|c38691_g1	BNZ|c35164_g1
OG01693	BAN|c26515_g1	BNN|c43345_g1	BNT|c28676_g1	BNW|c35609_g1	BNZ|c37015_g1
OG01694	BAN|c34473_g1	BNN|c44524_g1	BNT|c39088_g1	BNW|c22402_g2	BNZ|c39511_g1
OG01697	BAN|c38504_g1	BNN|c44256_g1	BNT|c37561_g1	BNW|c41530_g1	BNZ|c37759_g1
OG01698	BAN|c26300_g1	BNN|c31875_g1	BNT|c30802_g1	BNW|c22085_g1	BNZ|c27237_g2
OG01699	BAN|c30426_g1	BNN|c35434_g1	BNT|c39164_g1	BNW|c31635_g1	BNZ|c32869_g2
OG01700	BAN|c23453_g1	BNN|c47573_g2	BNT|c26586_g1	BNW|c44250_g1	BNZ|c28098_g1
OG01701	BAN|c31617_g1	BNN|c41651_g1	BNT|c36759_g1	BNW|c36071_g1	BNZ|c31286_g1
OG01707	BAN|c37409_g1	BNN|c37610_g1	BNT|c40937_g1	BNW|c21077_g1	BNZ|c35635_g1
OG01708	BAN|c12602_g1	BNN|c28638_g1	BNT|c22850_g1	BNW|c41472_g3	BNZ|c17951_g1
OG01709	BAN|c37752_g1	BNN|c40161_g2	BNT|c41828_g1	BNW|c45120_g2	BNZ|c38097_g1
OG01712	BAN|c28879_g1	BNN|c38749_g1	BNT|c35597_g1	BNW|c36774_g1	BNZ|c31608_g1
OG01713	BAN|c29224_g1	BNN|c47396_g5	BNT|c33882_g2	BNW|c37957_g2	BNZ|c18199_g2
OG01717	BAN|c35813_g1	BNN|c41658_g1	BNT|c33681_g1	BNW|c43876_g2	BNZ|c40751_g1
OG01727	BAN|c33439_g1	BNN|c43336_g1	BNT|c29970_g1	BNW|c38223_g1	BNZ|c33118_g1
OG01728	BAN|c27902_g1	BNN|c37135_g1	BNT|c26177_g1	BNW|c38249_g1	BNZ|c37651_g1
OG01732	BAN|c28806_g1	BNN|c40623_g1	BNT|c32618_g1	BNW|c41669_g1	BNZ|c59558_g1
OG01734	BAN|c33476_g1	BNN|c32319_g1	BNT|c31007_g1	BNW|c29771_g1	BNZ|c59896_g1
OG01735	BAN|c36659_g1	BNN|c46512_g10	BNT|c42283_g1	BNW|c45204_g3	BNZ|c39503_g2
OG01737	BAN|c30774_g1	BNN|c34654_g1	BNT|c30035_g1	BNW|c40935_g4	BNZ|c24935_g1
OG01740	BAN|c25905_g1	BNN|c42283_g1	BNT|c37078_g1	BNW|c37752_g1	BNZ|c33813_g1
OG01744	BAN|c32892_g1	BNN|c45034_g1	BNT|c28978_g1	BNW|c39943_g1	BNZ|c12694_g1
OG01752	BAN|c26874_g1	BNN|c37465_g2	BNT|c30458_g1	BNW|c32067_g2	BNZ|c40191_g1
OG01753	BAN|c34323_g2	BNN|c46155_g1	BNT|c40261_g3	BNW|c33611_g1	BNZ|c32253_g1
OG01754	BAN|c37717_g1	BNN|c46759_g1	BNT|c42306_g1	BNW|c44734_g1	BNZ|c39136_g2
OG01757	BAN|c33665_g1	BNN|c46288_g2	BNT|c35464_g1	BNW|c35742_g1	BNZ|c37241_g1
OG01762	BAN|c27269_g1	BNN|c38663_g1	BNT|c35186_g1	BNW|c34193_g1	BNZ|c35425_g1
OG01764	BAN|c32317_g2	BNN|c44667_g2	BNT|c30420_g1	BNW|c32192_g1	BNZ|c28195_g1
OG01770	BAN|c36641_g3	BNN|c44938_g6	BNT|c34337_g3	BNW|c42073_g3	BNZ|c4_g1
OG01771	BAN|c29987_g1	BNN|c44700_g1	BNT|c42473_g1	BNW|c44477_g1	BNZ|c36452_g1
OG01772	BAN|c35386_g1	BNN|c40446_g1	BNT|c41291_g1	BNW|c42370_g1	BNZ|c34109_g1
OG01773	BAN|c24509_g1	BNN|c29680_g1	BNT|c57956_g1	BNW|c37212_g1	BNZ|c31602_g1
OG01775	BAN|c33145_g1	BNN|c46755_g8	BNT|c36572_g1	BNW|c41474_g1	BNZ|c35769_g1
OG01776	BAN|c26804_g1	BNN|c32347_g1	BNT|c11423_g1	BNW|c30620_g1	BNZ|c26772_g1
OG01778	BAN|c36986_g1	BNN|c46746_g1	BNT|c40894_g1	BNW|c45421_g1	BNZ|c39488_g1
OG01781	BAN|c34840_g1	BNN|c22352_g1	BNT|c38814_g1	BNW|c36924_g1	BNZ|c23629_g1
OG01857	BAN|c28312_g1	BNN|c36174_g1	BNT|c31473_g1	BNW|c37824_g1	BNZ|c29370_g1
OG01858	BAN|c32965_g1	BNN|c41111_g1	BNT|c36860_g1	BNW|c36652_g1	BNZ|c1443_g1
OG01859	BAN|c32017_g1	BNN|c37847_g1	BNT|c41096_g1	BNW|c42217_g1	BNZ|c38285_g1
OG01860	BAN|c32533_g1	BNN|c41065_g6	BNT|c39791_g1	BNW|c38335_g1	BNZ|c35735_g1
OG01862	BAN|c38514_g1	BNN|c30317_g1	BNT|c41672_g1	BNW|c41827_g1	BNZ|c38678_g1
OG01863	BAN|c20423_g1	BNN|c22936_g1	BNT|c39139_g1	BNW|c27951_g1	BNZ|c18049_g1
OG01865	BAN|c30603_g1	BNN|c41635_g1	BNT|c38170_g1	BNW|c37809_g1	BNZ|c33372_g1
OG01866	BAN|c22085_g1	BNN|c37349_g1	BNT|c29835_g1	BNW|c29875_g1	BNZ|c34900_g1
OG01868	BAN|c32608_g1	BNN|c36656_g1	BNT|c34396_g5	BNW|c40946_g2	BNZ|c34678_g2
OG01869	BAN|c26475_g1	BNN|c43732_g2	BNT|c35811_g1	BNW|c42908_g3	BNZ|c29853_g1
OG01871	BAN|c23208_g1	BNN|c35056_g1	BNT|c27870_g1	BNW|c35132_g1	BNZ|c33562_g1
OG01873	BAN|c33616_g1	BNN|c39601_g1	BNT|c34206_g1	BNW|c44988_g1	BNZ|c33895_g1
OG01875	BAN|c34489_g2	BNN|c42125_g1	BNT|c26185_g1	BNW|c42602_g2	BNZ|c32669_g1
OG01877	BAN|c25646_g1	BNN|c36030_g1	BNT|c39322_g1	BNW|c37004_g1	BNZ|c4139_g1
OG01878	BAN|c34639_g1	BNN|c42497_g1	BNT|c40219_g1	BNW|c40527_g1	BNZ|c926_g1
OG01880	BAN|c31777_g2	BNN|c46493_g1	BNT|c37784_g1	BNW|c39678_g3	BNZ|c35432_g1
OG01882	BAN|c34857_g3	BNN|c44419_g1	BNT|c37532_g1	BNW|c37999_g1	BNZ|c37162_g2
OG01883	BAN|c36812_g1	BNN|c43777_g1	BNT|c37887_g1	BNW|c44008_g1	BNZ|c22018_g1
OG01884	BAN|c36348_g1	BNN|c42035_g1	BNT|c18908_g1	BNW|c44211_g2	BNZ|c36747_g1
OG01885	BAN|c28637_g1	BNN|c38106_g1	BNT|c30271_g1	BNW|c30765_g1	BNZ|c48451_g1
OG01887	BAN|c21029_g1	BNN|c35140_g1	BNT|c27121_g1	BNW|c22802_g1	BNZ|c14546_g1
OG01889	BAN|c36491_g2	BNN|c35805_g1	BNT|c33446_g1	BNW|c37278_g2	BNZ|c26495_g1
OG01890	BAN|c34817_g1	BNN|c47423_g4	BNT|c38812_g1	BNW|c43481_g2	BNZ|c38898_g1
OG01895	BAN|c22770_g1	BNN|c42831_g1	BNT|c37764_g1	BNW|c40386_g2	BNZ|c37209_g1
OG01896	BAN|c32983_g1	BNN|c39197_g2	BNT|c34848_g1	BNW|c31968_g1	BNZ|c36671_g4
OG01897	BAN|c34168_g1	BNN|c41601_g1	BNT|c36864_g1	BNW|c38548_g1	BNZ|c35340_g1
OG01899	BAN|c34118_g1	BNN|c36369_g1	BNT|c38746_g1	BNW|c37856_g1	BNZ|c34395_g1
OG01900	BAN|c37423_g1	BNN|c44803_g1	BNT|c42404_g1	BNW|c44086_g1	BNZ|c39611_g1
OG01904	BAN|c37633_g3	BNN|c38738_g1	BNT|c42990_g1	BNW|c43900_g3	BNZ|c34894_g1
OG01905	BAN|c36851_g1	BNN|c40024_g1	BNT|c36576_g1	BNW|c39770_g2	BNZ|c32414_g1
OG01906	BAN|c35381_g2	BNN|c47234_g1	BNT|c37287_g1	BNW|c42120_g1	BNZ|c38983_g2
OG01907	BAN|c34206_g1	BNN|c45190_g2	BNT|c41019_g1	BNW|c41727_g1	BNZ|c38289_g1
OG01909	BAN|c29213_g1	BNN|c43056_g1	BNT|c33092_g1	BNW|c40333_g2	BNZ|c35608_g1
OG01911	BAN|c27709_g1	BNN|c46698_g3	BNT|c27115_g1	BNW|c34885_g1	BNZ|c29320_g2
OG01912	BAN|c37606_g1	BNN|c45323_g2	BNT|c38229_g1	BNW|c38761_g1	BNZ|c39782_g1
OG01914	BAN|c36596_g1	BNN|c45883_g1	BNT|c38837_g1	BNW|c40491_g1	BNZ|c32314_g1
OG01915	BAN|c28456_g1	BNN|c38691_g1	BNT|c22933_g1	BNW|c32021_g1	BNZ|c30002_g1
OG01916	BAN|c29734_g1	BNN|c38091_g1	BNT|c11910_g1	BNW|c29398_g1	BNZ|c31281_g1
OG01918	BAN|c33403_g1	BNN|c40843_g1	BNT|c38533_g1	BNW|c41178_g1	BNZ|c37590_g1
OG01920	BAN|c31311_g1	BNN|c44283_g1	BNT|c38253_g1	BNW|c14034_g1	BNZ|c35949_g1
OG01921	BAN|c33711_g1	BNN|c41469_g1	BNT|c32568_g1	BNW|c45695_g2	BNZ|c34159_g1
OG01924	BAN|c26345_g1	BNN|c33202_g1	BNT|c24823_g1	BNW|c33829_g1	BNZ|c48089_g1
OG01926	BAN|c29139_g1	BNN|c36990_g1	BNT|c27776_g1	BNW|c39815_g1	BNZ|c32312_g1
OG01928	BAN|c13150_g1	BNN|c38849_g1	BNT|c34311_g1	BNW|c45461_g3	BNZ|c22299_g1
OG01930	BAN|c29990_g1	BNN|c46022_g10	BNT|c29056_g2	BNW|c31878_g1	BNZ|c36733_g1
OG01932	BAN|c34000_g1	BNN|c44541_g1	BNT|c35635_g1	BNW|c44395_g1	BNZ|c32061_g1
OG01939	BAN|c38539_g1	BNN|c47701_g4	BNT|c40986_g1	BNW|c45576_g2	BNZ|c39408_g2
OG01942	BAN|c23577_g1	BNN|c37088_g1	BNT|c19620_g1	BNW|c22421_g1	BNZ|c22375_g1
OG01945	BAN|c30108_g1	BNN|c41640_g2	BNT|c18154_g2	BNW|c43356_g4	BNZ|c38111_g1
OG01946	BAN|c32521_g2	BNN|c44071_g2	BNT|c37364_g1	BNW|c44065_g3	BNZ|c36258_g2
OG01947	BAN|c38590_g1	BNN|c38813_g1	BNT|c42293_g1	BNW|c45701_g1	BNZ|c33092_g1
OG01948	BAN|c30253_g2	BNN|c44598_g1	BNT|c42938_g8	BNW|c36985_g3	BNZ|c26142_g1
OG01949	BAN|c33405_g1	BNN|c42461_g1	BNT|c36106_g1	BNW|c40099_g1	BNZ|c48228_g1
OG01950	BAN|c37294_g1	BNN|c37927_g1	BNT|c27485_g1	BNW|c43225_g2	BNZ|c33885_g1
OG01951	BAN|c29939_g1	BNN|c34694_g1	BNT|c32283_g1	BNW|c27796_g1	BNZ|c27714_g1
OG01953	BAN|c35503_g1	BNN|c39731_g1	BNT|c34621_g1	BNW|c42296_g1	BNZ|c35391_g1
OG01954	BAN|c13950_g1	BNN|c38553_g1	BNT|c39164_g2	BNW|c33335_g1	BNZ|c24017_g1
OG01955	BAN|c29712_g1	BNN|c39456_g1	BNT|c32752_g1	BNW|c38764_g1	BNZ|c33219_g1
OG01957	BAN|c48185_g1	BNN|c27917_g1	BNT|c33468_g1	BNW|c35183_g2	BNZ|c26149_g2
OG01959	BAN|c35601_g2	BNN|c43176_g9	BNT|c24589_g1	BNW|c34144_g1	BNZ|c33713_g1
OG01960	BAN|c29394_g1	BNN|c39921_g1	BNT|c35530_g1	BNW|c46307_g1	BNZ|c56354_g1
OG01962	BAN|c22802_g1	BNN|c42930_g5	BNT|c35613_g1	BNW|c31046_g1	BNZ|c32772_g1
OG01963	BAN|c25893_g1	BNN|c40148_g1	BNT|c31800_g1	BNW|c38785_g1	BNZ|c21191_g1
OG01964	BAN|c28817_g1	BNN|c44767_g1	BNT|c35409_g2	BNW|c43158_g1	BNZ|c36910_g1
OG01965	BAN|c38597_g1	BNN|c45418_g1	BNT|c27083_g1	BNW|c45561_g1	BNZ|c39363_g1
OG01966	BAN|c35874_g5	BNN|c26872_g1	BNT|c35605_g2	BNW|c15853_g1	BNZ|c39729_g6
OG01967	BAN|c33396_g1	BNN|c20405_g1	BNT|c36017_g1	BNW|c39673_g1	BNZ|c31677_g1
OG01968	BAN|c28288_g2	BNN|c37753_g1	BNT|c36137_g1	BNW|c33625_g1	BNZ|c26699_g1
OG01969	BAN|c30634_g2	BNN|c35897_g1	BNT|c31984_g1	BNW|c31394_g1	BNZ|c5612_g1
OG01971	BAN|c38485_g1	BNN|c16980_g1	BNT|c36726_g1	BNW|c30462_g1	BNZ|c29720_g1
OG01973	BAN|c29305_g1	BNN|c35821_g1	BNT|c8734_g1	BNW|c35801_g1	BNZ|c32344_g1
OG01974	BAN|c29354_g1	BNN|c37951_g1	BNT|c33858_g1	BNW|c35697_g1	BNZ|c27188_g1
OG01975	BAN|c38601_g2	BNN|c27552_g1	BNT|c30270_g1	BNW|c32370_g1	BNZ|c37821_g1
OG01976	BAN|c28378_g1	BNN|c37390_g1	BNT|c29884_g1	BNW|c35750_g1	BNZ|c26558_g1
OG01979	BAN|c28772_g1	BNN|c34060_g1	BNT|c34867_g1	BNW|c37807_g1	BNZ|c28583_g1
OG01980	BAN|c20724_g1	BNN|c43498_g1	BNT|c38580_g1	BNW|c38386_g1	BNZ|c36804_g1
OG01981	BAN|c22774_g1	BNN|c41030_g1	BNT|c19731_g1	BNW|c26134_g1	BNZ|c28643_g1
OG01982	BAN|c20656_g1	BNN|c41275_g1	BNT|c41758_g1	BNW|c42909_g1	BNZ|c21929_g1
OG01983	BAN|c32160_g1	BNN|c11818_g1	BNT|c34938_g1	BNW|c40725_g1	BNZ|c30762_g1
OG01989	BAN|c30918_g1	BNN|c37306_g1	BNT|c36327_g1	BNW|c35013_g1	BNZ|c40943_g1
OG01990	BAN|c35607_g2	BNN|c47606_g1	BNT|c31238_g1	BNW|c35317_g1	BNZ|c39936_g1
OG01993	BAN|c32008_g1	BNN|c33714_g2	BNT|c38217_g1	BNW|c37482_g1	BNZ|c37207_g3
OG01996	BAN|c28630_g1	BNN|c39905_g1	BNT|c38177_g1	BNW|c35413_g1	BNZ|c34436_g1
OG01998	BAN|c23182_g1	BNN|c36077_g1	BNT|c31063_g1	BNW|c31969_g1	BNZ|c29406_g1
OG02000	BAN|c36783_g1	BNN|c41842_g1	BNT|c32248_g1	BNW|c31014_g1	BNZ|c31229_g1
OG02001	BAN|c34315_g3	BNN|c30026_g1	BNT|c32194_g1	BNW|c28471_g2	BNZ|c17404_g1
OG02004	BAN|c29928_g1	BNN|c41889_g2	BNT|c46236_g1	BNW|c38865_g1	BNZ|c30866_g1
OG02006	BAN|c30381_g1	BNN|c35301_g1	BNT|c25566_g1	BNW|c36037_g1	BNZ|c34821_g2
OG02007	BAN|c37427_g1	BNN|c34088_g1	BNT|c40638_g1	BNW|c41593_g1	BNZ|c40315_g1
OG02008	BAN|c37233_g1	BNN|c47598_g1	BNT|c42345_g1	BNW|c45744_g1	BNZ|c40563_g2
OG02009	BAN|c31244_g1	BNN|c40071_g2	BNT|c34559_g1	BNW|c34684_g1	BNZ|c40604_g9
OG02010	BAN|c55301_g1	BNN|c27101_g1	BNT|c3834_g1	BNW|c23199_g1	BNZ|c53021_g1
OG02011	BAN|c31917_g1	BNN|c35549_g1	BNT|c32536_g1	BNW|c37674_g1	BNZ|c8052_g1
OG02012	BAN|c30542_g1	BNN|c39129_g1	BNT|c38978_g1	BNW|c45140_g2	BNZ|c34988_g1
OG02016	BAN|c16580_g2	BNN|c28824_g1	BNT|c22732_g1	BNW|c31455_g1	BNZ|c27886_g1
OG02018	BAN|c37063_g1	BNN|c41856_g1	BNT|c41740_g2	BNW|c44318_g1	BNZ|c36299_g1
OG02020	BAN|c32115_g1	BNN|c55424_g1	BNT|c5032_g1	BNW|c34338_g1	BNZ|c30784_g1
OG02021	BAN|c35118_g1	BNN|c44021_g3	BNT|c30072_g2	BNW|c39562_g1	BNZ|c35737_g1
OG02022	BAN|c38155_g1	BNN|c39226_g3	BNT|c30319_g1	BNW|c43908_g4	BNZ|c37402_g4
OG02023	BAN|c38278_g2	BNN|c36942_g2	BNT|c41675_g3	BNW|c36834_g1	BNZ|c27916_g1
OG02025	BAN|c26762_g1	BNN|c52692_g1	BNT|c29633_g1	BNW|c35066_g1	BNZ|c19467_g1
OG02026	BAN|c27093_g1	BNN|c33106_g1	BNT|c27323_g1	BNW|c43044_g1	BNZ|c30884_g1
OG02028	BAN|c37490_g1	BNN|c46560_g1	BNT|c42387_g1	BNW|c45522_g1	BNZ|c15175_g1
OG02032	BAN|c37109_g1	BNN|c45152_g1	BNT|c42063_g1	BNW|c39143_g3	BNZ|c38286_g1
OG02034	BAN|c22282_g1	BNN|c30098_g1	BNT|c39695_g1	BNW|c27734_g1	BNZ|c5490_g1
OG02035	BAN|c29186_g2	BNN|c33360_g1	BNT|c39873_g2	BNW|c37069_g1	BNZ|c33827_g4
OG02036	BAN|c18556_g1	BNN|c30057_g1	BNT|c26743_g1	BNW|c23218_g1	BNZ|c17387_g1
OG02037	BAN|c36517_g1	BNN|c44630_g1	BNT|c38750_g1	BNW|c41646_g1	BNZ|c28137_g2
OG02038	BAN|c28223_g1	BNN|c33233_g1	BNT|c42984_g4	BNW|c34894_g2	BNZ|c16495_g1
OG02042	BAN|c38097_g1	BNN|c45699_g2	BNT|c42953_g1	BNW|c45346_g2	BNZ|c35959_g2
OG02043	BAN|c34701_g1	BNN|c45635_g1	BNT|c37340_g1	BNW|c34217_g1	BNZ|c18044_g1
OG02045	BAN|c36401_g3	BNN|c45624_g2	BNT|c41367_g1	BNW|c39585_g1	BNZ|c40487_g3
OG02046	BAN|c32826_g1	BNN|c43744_g1	BNT|c40637_g1	BNW|c41734_g1	BNZ|c25475_g1
OG02047	BAN|c32986_g1	BNN|c45215_g1	BNT|c4943_g1	BNW|c30131_g1	BNZ|c34744_g1
OG02048	BAN|c24271_g1	BNN|c39895_g1	BNT|c32156_g1	BNW|c34009_g1	BNZ|c31860_g1
OG02049	BAN|c27983_g1	BNN|c40713_g1	BNT|c34136_g1	BNW|c36013_g1	BNZ|c35302_g1
OG02050	BAN|c38331_g1	BNN|c47453_g1	BNT|c43033_g1	BNW|c45722_g1	BNZ|c40630_g1
OG02051	BAN|c37297_g2	BNN|c39339_g1	BNT|c33172_g1	BNW|c36563_g1	BNZ|c35355_g1
OG02052	BAN|c31491_g2	BNN|c40472_g1	BNT|c33485_g1	BNW|c39276_g2	BNZ|c26991_g1
OG02055	BAN|c21348_g1	BNN|c44313_g1	BNT|c12377_g1	BNW|c32998_g1	BNZ|c36521_g1
OG02056	BAN|c20331_g1	BNN|c42742_g1	BNT|c39081_g1	BNW|c41483_g1	BNZ|c27966_g1
OG02062	BAN|c25470_g2	BNN|c35745_g1	BNT|c34793_g2	BNW|c45163_g1	BNZ|c31894_g1
OG02065	BAN|c28081_g1	BNN|c37905_g1	BNT|c35501_g1	BNW|c40234_g2	BNZ|c33245_g1
OG02067	BAN|c33445_g1	BNN|c39835_g2	BNT|c32739_g1	BNW|c40914_g1	BNZ|c36065_g1
OG02069	BAN|c23894_g1	BNN|c30974_g1	BNT|c32158_g1	BNW|c36519_g1	BNZ|c23344_g1
OG02070	BAN|c27575_g1	BNN|c39809_g1	BNT|c34977_g1	BNW|c38608_g1	BNZ|c18028_g1
OG02072	BAN|c37768_g1	BNN|c47337_g3	BNT|c42394_g2	BNW|c44654_g1	BNZ|c40269_g2
OG02073	BAN|c29453_g1	BNN|c33007_g1	BNT|c34657_g1	BNW|c39572_g1	BNZ|c36434_g1
OG02074	BAN|c29079_g1	BNN|c42716_g1	BNT|c36781_g2	BNW|c39715_g1	BNZ|c32667_g1
OG02076	BAN|c31286_g1	BNN|c28890_g1	BNT|c42589_g1	BNW|c30963_g2	BNZ|c23663_g1
OG02077	BAN|c38578_g1	BNN|c46354_g1	BNT|c36466_g1	BNW|c45777_g1	BNZ|c37966_g1
OG02078	BAN|c24370_g1	BNN|c37355_g1	BNT|c29458_g1	BNW|c41718_g3	BNZ|c27819_g1
OG02079	BAN|c31735_g1	BNN|c43389_g1	BNT|c42646_g1	BNW|c34717_g1	BNZ|c8393_g1
OG02080	BAN|c34408_g1	BNN|c42274_g1	BNT|c38567_g1	BNW|c42199_g4	BNZ|c25177_g1
OG02081	BAN|c31256_g1	BNN|c37096_g2	BNT|c31976_g1	BNW|c29968_g1	BNZ|c25331_g1
OG02082	BAN|c31030_g1	BNN|c38204_g1	BNT|c31364_g1	BNW|c38711_g1	BNZ|c33898_g1
OG02084	BAN|c24161_g1	BNN|c18429_g1	BNT|c25409_g1	BNW|c913_g1	BNZ|c30734_g1
OG02085	BAN|c21368_g1	BNN|c39764_g4	BNT|c29320_g1	BNW|c21282_g1	BNZ|c39003_g2
OG02086	BAN|c28038_g1	BNN|c45914_g3	BNT|c42857_g1	BNW|c43119_g1	BNZ|c38227_g2
OG02087	BAN|c22954_g1	BNN|c28622_g1	BNT|c35137_g1	BNW|c38907_g1	BNZ|c19361_g1
OG02088	BAN|c29359_g1	BNN|c41736_g1	BNT|c41271_g1	BNW|c39515_g1	BNZ|c32266_g1
OG02089	BAN|c35535_g1	BNN|c37505_g1	BNT|c31374_g1	BNW|c29858_g1	BNZ|c31291_g1
OG02090	BAN|c30651_g1	BNN|c35783_g1	BNT|c28480_g1	BNW|c34148_g1	BNZ|c40784_g1
OG02091	BAN|c28002_g1	BNN|c38800_g1	BNT|c31228_g1	BNW|c35886_g1	BNZ|c34570_g1
OG02092	BAN|c22567_g1	BNN|c39501_g1	BNT|c31054_g1	BNW|c38842_g1	BNZ|c32596_g1
OG02095	BAN|c29779_g1	BNN|c37621_g1	BNT|c57577_g1	BNW|c34284_g1	BNZ|c27914_g1
OG02096	BAN|c30601_g1	BNN|c36560_g1	BNT|c31050_g1	BNW|c32915_g1	BNZ|c23091_g1
OG02097	BAN|c26728_g2	BNN|c33545_g2	BNT|c31364_g4	BNW|c32820_g1	BNZ|c33953_g2
OG02100	BAN|c37277_g1	BNN|c32846_g1	BNT|c42184_g1	BNW|c41828_g1	BNZ|c27433_g1
OG02101	BAN|c37790_g1	BNN|c46761_g1	BNT|c26303_g1	BNW|c43967_g1	BNZ|c35596_g1
OG02102	BAN|c38140_g1	BNN|c47384_g1	BNT|c42766_g1	BNW|c30643_g1	BNZ|c40298_g1
OG02105	BAN|c31464_g2	BNN|c39204_g1	BNT|c43397_g1	BNW|c37840_g1	BNZ|c37912_g1
OG02107	BAN|c30726_g2	BNN|c40658_g1	BNT|c16824_g1	BNW|c36601_g1	BNZ|c36210_g1
OG02108	BAN|c38489_g3	BNN|c45898_g1	BNT|c23326_g1	BNW|c38478_g1	BNZ|c32747_g1
OG02109	BAN|c35424_g1	BNN|c41680_g1	BNT|c42651_g2	BNW|c44888_g2	BNZ|c12218_g1
OG02112	BAN|c38100_g1	BNN|c41322_g1	BNT|c35651_g1	BNW|c37361_g1	BNZ|c36202_g1
OG02115	BAN|c37500_g6	BNN|c43711_g1	BNT|c30964_g1	BNW|c40538_g1	BNZ|c55847_g1
OG02117	BAN|c30289_g2	BNN|c37145_g1	BNT|c38912_g1	BNW|c29883_g2	BNZ|c31236_g1
OG02119	BAN|c29063_g1	BNN|c47701_g5	BNT|c36670_g1	BNW|c39588_g1	BNZ|c33164_g1
OG02120	BAN|c34110_g2	BNN|c44105_g1	BNT|c40546_g1	BNW|c44163_g3	BNZ|c37926_g1
OG02123	BAN|c32218_g2	BNN|c38707_g1	BNT|c39333_g2	BNW|c45085_g2	BNZ|c40235_g2
OG02125	BAN|c24505_g1	BNN|c42051_g1	BNT|c40220_g1	BNW|c34777_g1	BNZ|c34502_g1
OG02127	BAN|c34865_g1	BNN|c44878_g2	BNT|c34176_g1	BNW|c40919_g1	BNZ|c36801_g1
OG02132	BAN|c20649_g1	BNN|c25282_g1	BNT|c29615_g1	BNW|c34168_g1	BNZ|c22393_g1
OG02133	BAN|c34507_g1	BNN|c33770_g1	BNT|c42106_g1	BNW|c32358_g1	BNZ|c37098_g1
OG02134	BAN|c37895_g3	BNN|c45955_g4	BNT|c49889_g1	BNW|c31732_g1	BNZ|c26268_g1
OG02136	BAN|c19839_g1	BNN|c33743_g1	BNT|c30547_g1	BNW|c34139_g1	BNZ|c6205_g1
OG02137	BAN|c37334_g2	BNN|c46204_g2	BNT|c38714_g1	BNW|c42846_g1	BNZ|c38674_g1
OG02141	BAN|c35639_g1	BNN|c34623_g1	BNT|c37991_g1	BNW|c41685_g2	BNZ|c39046_g2
OG02142	BAN|c26236_g1	BNN|c36813_g1	BNT|c25470_g1	BNW|c34947_g1	BNZ|c31529_g1
OG02143	BAN|c34946_g1	BNN|c46181_g1	BNT|c40021_g1	BNW|c44626_g2	BNZ|c39281_g1
OG02144	BAN|c28872_g1	BNN|c38634_g1	BNT|c28095_g1	BNW|c53114_g1	BNZ|c31742_g1
OG02145	BAN|c36660_g1	BNN|c44981_g1	BNT|c35177_g1	BNW|c45193_g1	BNZ|c29602_g1
OG02147	BAN|c26350_g1	BNN|c43554_g2	BNT|c37811_g1	BNW|c43678_g4	BNZ|c36508_g1
OG02148	BAN|c34723_g1	BNN|c42436_g1	BNT|c36668_g1	BNW|c40606_g1	BNZ|c37182_g1
OG02149	BAN|c35677_g1	BNN|c45218_g2	BNT|c38154_g1	BNW|c36779_g1	BNZ|c32614_g1
OG02152	BAN|c25425_g1	BNN|c39931_g1	BNT|c26329_g1	BNW|c36823_g1	BNZ|c47880_g1
OG02153	BAN|c38403_g3	BNN|c41397_g1	BNT|c39876_g2	BNW|c43649_g4	BNZ|c39309_g2
OG02155	BAN|c37100_g1	BNN|c34712_g1	BNT|c33902_g1	BNW|c35305_g1	BNZ|c35695_g1
OG02157	BAN|c31857_g1	BNN|c24597_g1	BNT|c33596_g1	BNW|c31984_g1	BNZ|c26381_g1
OG02158	BAN|c34556_g1	BNN|c39871_g1	BNT|c40227_g1	BNW|c41949_g2	BNZ|c33775_g1
OG02159	BAN|c34640_g2	BNN|c41756_g1	BNT|c37186_g2	BNW|c36076_g1	BNZ|c38776_g1
OG02160	BAN|c28921_g1	BNN|c33389_g1	BNT|c58614_g1	BNW|c35312_g1	BNZ|c31222_g1
OG02162	BAN|c30815_g1	BNN|c37372_g1	BNT|c42765_g1	BNW|c41743_g1	BNZ|c36452_g3
OG02163	BAN|c35621_g1	BNN|c44192_g1	BNT|c32703_g1	BNW|c35627_g1	BNZ|c29042_g2
OG02164	BAN|c27082_g1	BNN|c40403_g1	BNT|c31645_g1	BNW|c36628_g5	BNZ|c38685_g3
OG02165	BAN|c37801_g1	BNN|c46077_g1	BNT|c42216_g1	BNW|c42109_g2	BNZ|c39583_g1
OG02167	BAN|c28911_g1	BNN|c45135_g4	BNT|c42771_g3	BNW|c42687_g1	BNZ|c38885_g3
OG02169	BAN|c26899_g2	BNN|c33922_g3	BNT|c31763_g1	BNW|c38833_g2	BNZ|c35373_g1
OG02170	BAN|c33590_g2	BNN|c39803_g1	BNT|c34680_g3	BNW|c36700_g1	BNZ|c35828_g1
OG02172	BAN|c29961_g3	BNN|c45905_g11	BNT|c18958_g1	BNW|c21107_g1	BNZ|c40072_g5
OG02175	BAN|c29109_g1	BNN|c34015_g2	BNT|c55147_g1	BNW|c22361_g1	BNZ|c17360_g1
OG02177	BAN|c28366_g1	BNN|c34886_g1	BNT|c4438_g1	BNW|c35756_g1	BNZ|c33363_g1
OG02183	BAN|c34709_g1	BNN|c23946_g1	BNT|c4173_g1	BNW|c40546_g3	BNZ|c30617_g4
OG02186	BAN|c33479_g1	BNN|c44264_g1	BNT|c35426_g1	BNW|c40889_g1	BNZ|c33969_g1
OG02187	BAN|c34218_g1	BNN|c40790_g1	BNT|c37255_g1	BNW|c41911_g1	BNZ|c30498_g1
OG02188	BAN|c31117_g1	BNN|c45932_g2	BNT|c828_g1	BNW|c38639_g1	BNZ|c36603_g1
OG02189	BAN|c38989_g1	BNN|c29039_g1	BNT|c23289_g1	BNW|c20606_g1	BNZ|c25195_g1
OG02191	BAN|c32184_g5	BNN|c7299_g1	BNT|c27106_g1	BNW|c29078_g1	BNZ|c27091_g1
OG02194	BAN|c35731_g1	BNN|c45349_g1	BNT|c39560_g1	BNW|c42939_g2	BNZ|c38109_g1
OG02195	BAN|c36218_g1	BNN|c41552_g1	BNT|c42422_g2	BNW|c43356_g2	BNZ|c37868_g1
OG02197	BAN|c37894_g1	BNN|c6305_g1	BNT|c18983_g1	BNW|c41234_g1	BNZ|c35837_g1
OG02199	BAN|c34668_g1	BNN|c45292_g1	BNT|c36677_g1	BNW|c39996_g1	BNZ|c24805_g1
OG02202	BAN|c36236_g1	BNN|c35231_g2	BNT|c41854_g5	BNW|c35242_g1	BNZ|c27964_g1
OG02207	BAN|c30863_g1	BNN|c33069_g1	BNT|c40023_g3	BNW|c35614_g1	BNZ|c26911_g1
OG02208	BAN|c34809_g2	BNN|c41514_g1	BNT|c36010_g1	BNW|c41014_g1	BNZ|c33315_g2
OG02211	BAN|c31496_g1	BNN|c39878_g4	BNT|c39504_g1	BNW|c42674_g1	BNZ|c18047_g1
OG02212	BAN|c33936_g2	BNN|c46049_g1	BNT|c40590_g1	BNW|c42973_g2	BNZ|c34240_g1
OG02213	BAN|c26924_g1	BNN|c37121_g1	BNT|c30862_g1	BNW|c32166_g1	BNZ|c34507_g2
OG02214	BAN|c27239_g2	BNT|c36815_g2	BNW|c34937_g1	BNN|c40627_g1	BNZ|c23115_g1
OG02215	BAN|c31198_g2	BNN|c5856_g1	BNT|c18393_g1	BNW|c22219_g1	BNZ|c10268_g1
OG02216	BAN|c24889_g1	BNN|c32506_g1	BNT|c29761_g1	BNW|c34557_g1	BNZ|c22999_g1
OG02221	BAN|c29088_g1	BNN|c45631_g1	BNT|c40289_g1	BNW|c37994_g1	BNZ|c38058_g1
OG02223	BAN|c35804_g1	BNN|c35991_g1	BNT|c42708_g2	BNW|c44178_g1	BNZ|c32533_g1
OG02224	BAN|c37701_g1	BNN|c64109_g1	BNT|c23848_g1	BNW|c43420_g1	BNZ|c47844_g1
OG02229	BAN|c32523_g2	BNN|c43762_g1	BNT|c36278_g1	BNW|c44091_g2	BNZ|c37778_g1
OG02231	BAN|c15284_g1	BNN|c38079_g1	BNT|c27584_g1	BNW|c36242_g1	BNZ|c5044_g1
OG02232	BAN|c28583_g1	BNN|c41492_g1	BNT|c30015_g1	BNW|c37848_g1	BNZ|c32045_g1
OG02234	BAN|c34399_g1	BNN|c41190_g1	BNT|c37578_g1	BNW|c42512_g6	BNZ|c37264_g1
OG02235	BAN|c29001_g2	BNN|c47249_g2	BNT|c26363_g1	BNW|c30305_g1	BNZ|c33835_g2
OG02238	BAN|c33486_g1	BNN|c43938_g1	BNT|c39701_g1	BNW|c44943_g1	BNZ|c34559_g1
OG02240	BAN|c48491_g1	BNN|c42359_g1	BNT|c36733_g1	BNW|c38227_g1	BNZ|c18360_g1
OG02241	BAN|c34683_g1	BNN|c40997_g3	BNT|c42092_g2	BNW|c33049_g1	BNZ|c40221_g3
OG02242	BAN|c35600_g2	BNN|c34648_g1	BNT|c25335_g1	BNW|c36855_g1	BNZ|c40712_g1
OG02244	BAN|c35848_g2	BNN|c46996_g1	BNT|c42302_g1	BNW|c43688_g1	BNZ|c39649_g2
OG02329	BAN|c31543_g1	BNN|c36748_g1	BNT|c32176_g1	BNW|c20788_g1	BNZ|c23589_g1
OG02332	BAN|c30382_g1	BNN|c36485_g1	BNT|c28207_g1	BNW|c44477_g2	BNZ|c51755_g1
OG02334	BAN|c31145_g1	BNN|c42004_g1	BNT|c37345_g1	BNW|c37761_g1	BNZ|c37156_g1
OG02335	BAN|c49027_g1	BNN|c23343_g1	BNT|c28964_g1	BNW|c26451_g1	BNZ|c11111_g1
OG02336	BAN|c37103_g1	BNN|c43975_g2	BNT|c39204_g2	BNW|c43067_g2	BNZ|c25864_g1
OG02337	BAN|c36010_g1	BNN|c42354_g1	BNT|c40734_g2	BNW|c40925_g2	BNZ|c34300_g1
OG02339	BAN|c24239_g1	BNN|c36765_g2	BNT|c30983_g2	BNW|c35580_g1	BNZ|c37465_g4
OG02340	BAN|c38057_g1	BNN|c41952_g1	BNT|c39594_g1	BNW|c41744_g1	BNZ|c36559_g1
OG02341	BAN|c36577_g1	BNN|c42095_g1	BNT|c37014_g1	BNW|c33694_g1	BNZ|c35051_g1
OG02342	BAN|c28681_g1	BNN|c37538_g1	BNT|c32244_g1	BNW|c35708_g1	BNZ|c32293_g1
OG02343	BAN|c35601_g3	BNN|c43176_g8	BNT|c33322_g3	BNW|c37283_g3	BNZ|c33713_g2
OG02344	BAN|c30122_g1	BNN|c56314_g1	BNT|c35999_g1	BNW|c28874_g1	BNZ|c34535_g1
OG02345	BAN|c19609_g1	BNN|c23544_g1	BNT|c37384_g2	BNW|c32040_g1	BNZ|c25116_g1
OG02346	BAN|c37771_g1	BNN|c45344_g1	BNT|c38761_g1	BNW|c44841_g1	BNZ|c38984_g1
OG02350	BAN|c30559_g1	BNN|c46530_g2	BNT|c27178_g1	BNW|c644_g1	BNZ|c32429_g1
OG02351	BAN|c38611_g2	BNN|c35798_g1	BNT|c43198_g1	BNW|c45737_g1	BNZ|c22091_g1
OG02353	BAN|c38445_g1	BNN|c47831_g1	BNT|c43280_g2	BNW|c45840_g1	BNZ|c40530_g1
OG02356	BAN|c38501_g4	BNN|c41817_g1	BNT|c43055_g1	BNW|c45598_g1	BNZ|c39635_g1
OG02359	BAN|c20773_g1	BNN|c37330_g1	BNT|c35929_g1	BNW|c39522_g1	BNZ|c30361_g1
OG02361	BAN|c38640_g1	BNN|c45373_g1	BNT|c40719_g1	BNW|c43438_g1	BNZ|c40680_g1
OG02363	BAN|c28665_g1	BNN|c26506_g1	BNT|c36984_g1	BNW|c43242_g2	BNZ|c34202_g1
OG02365	BAN|c15449_g1	BNN|c23330_g1	BNT|c34568_g2	BNW|c34072_g1	BNZ|c21742_g1
OG02366	BAN|c35429_g1	BNN|c46252_g1	BNT|c42065_g1	BNW|c44517_g1	BNZ|c39263_g1
OG02368	BAN|c35763_g1	BNN|c11813_g1	BNT|c40890_g1	BNW|c49282_g1	BNZ|c51741_g1
OG02369	BAN|c21252_g1	BNN|c32550_g1	BNT|c43602_g1	BNW|c34257_g1	BNZ|c22965_g1
OG02371	BAN|c19764_g1	BNN|c32581_g1	BNT|c25696_g1	BNW|c27766_g1	BNZ|c24301_g1
OG02372	BAN|c27995_g1	BNN|c40909_g1	BNT|c32174_g1	BNW|c29956_g1	BNZ|c30372_g1
OG02373	BAN|c26757_g1	BNN|c13741_g1	BNT|c30094_g1	BNW|c29553_g1	BNZ|c29840_g1
OG02374	BAN|c38161_g2	BNN|c46428_g1	BNT|c41080_g1	BNW|c43405_g1	BNZ|c38293_g1
OG02375	BAN|c30851_g1	BNN|c36908_g1	BNT|c32543_g1	BNW|c34902_g1	BNZ|c32693_g1
OG02376	BAN|c29243_g1	BNN|c43026_g1	BNT|c34517_g1	BNW|c40690_g1	BNZ|c29271_g1
OG02378	BAN|c33869_g1	BNN|c45132_g2	BNT|c36802_g1	BNW|c43510_g1	BNZ|c38190_g2
OG02380	BAN|c32968_g2	BNN|c16960_g2	BNT|c42869_g1	BNW|c26431_g2	BNZ|c44389_g1
OG02382	BAN|c35343_g2	BNN|c37348_g1	BNT|c34123_g2	BNW|c42236_g1	BNZ|c36820_g1
OG02385	BAN|c27680_g3	BNN|c39821_g2	BNT|c35728_g1	BNW|c32203_g1	BNZ|c36026_g2
OG02386	BAN|c33234_g2	BNN|c40436_g1	BNT|c37356_g1	BNW|c37434_g1	BNZ|c34013_g1
OG02387	BAN|c37902_g2	BNN|c45628_g2	BNT|c30331_g1	BNW|c38746_g1	BNZ|c35004_g2
OG02388	BAN|c35861_g1	BNN|c43043_g1	BNT|c36518_g1	BNW|c41922_g1	BNZ|c34276_g1
OG02389	BAN|c27813_g1	BNN|c17556_g1	BNT|c33772_g1	BNW|c33222_g1	BNZ|c19586_g1
OG02390	BAN|c34744_g3	BNN|c43250_g2	BNT|c33393_g1	BNW|c36988_g1	BNZ|c34396_g3
OG02391	BAN|c32869_g1	BNN|c47584_g1	BNT|c26592_g1	BNW|c40156_g3	BNZ|c37434_g4
OG02392	BAN|c23656_g1	BNN|c37250_g1	BNT|c33319_g1	BNW|c35398_g1	BNZ|c28999_g1
OG02393	BAN|c29644_g1	BNN|c38144_g1	BNT|c22860_g1	BNW|c35876_g1	BNZ|c31729_g1
OG02394	BAN|c45000_g1	BNN|c37344_g1	BNT|c34193_g1	BNW|c37052_g1	BNZ|c32617_g1
OG02395	BAN|c31519_g1	BNN|c32490_g1	BNT|c31363_g1	BNW|c40830_g1	BNZ|c55629_g1
OG02396	BAN|c37122_g1	BNN|c46709_g1	BNT|c41476_g2	BNW|c45525_g2	BNZ|c38949_g1
OG02397	BAN|c32590_g1	BNN|c40129_g1	BNT|c38277_g1	BNW|c34726_g1	BNZ|c33673_g1
OG02398	BAN|c26902_g1	BNN|c44402_g1	BNT|c40285_g3	BNW|c42878_g1	BNZ|c51797_g1
OG02399	BAN|c26231_g1	BNN|c34472_g1	BNT|c30353_g1	BNW|c35748_g1	BNZ|c29838_g1
OG02401	BAN|c37119_g7	BNN|c42103_g1	BNT|c40442_g2	BNW|c41742_g1	BNZ|c35866_g1
OG02402	BAN|c27208_g1	BNN|c35051_g1	BNT|c40789_g1	BNW|c1006_g1	BNZ|c29911_g1
OG02403	BAN|c27955_g1	BNN|c42047_g1	BNT|c39352_g1	BNW|c42093_g1	BNZ|c429_g1
OG02404	BAN|c27957_g1	BNN|c41083_g1	BNT|c54018_g1	BNW|c40543_g1	BNZ|c34948_g1
OG02405	BAN|c33548_g1	BNN|c46306_g1	BNT|c41153_g2	BNW|c42329_g1	BNZ|c40350_g1
OG02406	BAN|c20605_g1	BNN|c47731_g2	BNT|c43042_g1	BNW|c42076_g1	BNZ|c36949_g1
OG02407	BAN|c14721_g1	BNN|c39327_g1	BNT|c34071_g1	BNW|c45130_g3	BNZ|c38145_g6
OG02408	BAN|c26606_g1	BNN|c33717_g1	BNT|c34881_g1	BNW|c21048_g1	BNZ|c27606_g1
OG02409	BAN|c38715_g1	BNN|c42805_g1	BNT|c41550_g1	BNW|c40648_g1	BNZ|c40234_g1
OG02411	BAN|c23072_g1	BNN|c39608_g1	BNT|c31529_g1	BNW|c29899_g1	BNZ|c31495_g1
OG02412	BAN|c26362_g1	BNN|c41310_g1	BNT|c34544_g1	BNW|c38830_g1	BNZ|c17843_g1
OG02414	BAN|c38294_g2	BNN|c41502_g1	BNT|c38227_g1	BNW|c39703_g1	BNZ|c36422_g1
OG02415	BAN|c23112_g1	BNN|c32301_g1	BNT|c29738_g1	BNW|c23017_g1	BNZ|c27202_g1
OG02416	BAN|c45319_g1	BNN|c42038_g2	BNT|c24169_g1	BNW|c39833_g2	BNZ|c36924_g1
OG02420	BAN|c35500_g1	BNN|c46105_g2	BNT|c40238_g1	BNW|c41213_g1	BNZ|c41021_g1
OG02422	BAN|c34807_g1	BNN|c41447_g3	BNT|c36162_g1	BNW|c39735_g2	BNZ|c35239_g2
OG02424	BAN|c37065_g1	BNN|c45200_g1	BNT|c40902_g1	BNW|c43504_g1	BNZ|c39089_g2
OG02425	BAN|c34066_g1	BNN|c43204_g1	BNT|c27597_g1	BNW|c38801_g1	BNZ|c34237_g1
OG02427	BAN|c16946_g1	BNN|c15852_g1	BNT|c26732_g1	BNW|c67589_g1	BNZ|c57366_g1
OG02429	BAN|c28470_g1	BNN|c36730_g1	BNT|c33445_g1	BNW|c40599_g2	BNZ|c29814_g1
OG02430	BAN|c30074_g1	BNN|c38883_g1	BNT|c31403_g1	BNW|c37771_g1	BNZ|c27849_g1
OG02431	BAN|c32972_g1	BNN|c33093_g1	BNT|c33775_g1	BNW|c41193_g1	BNZ|c32352_g1
OG02433	BAN|c26466_g1	BNN|c37201_g3	BNT|c32919_g1	BNW|c30957_g1	BNZ|c25105_g1
OG02434	BAN|c27961_g1	BNN|c37956_g1	BNT|c25191_g1	BNW|c26413_g1	BNZ|c27229_g1
OG02436	BAN|c32444_g1	BNN|c43966_g1	BNT|c36752_g1	BNW|c40378_g1	BNZ|c37083_g2
OG02437	BAN|c31542_g2	BNN|c21843_g1	BNT|c4736_g1	BNW|c40576_g1	BNZ|c21998_g1
OG02438	BAN|c34632_g1	BNN|c34661_g1	BNT|c30479_g1	BNW|c34251_g1	BNZ|c47854_g1
OG02439	BAN|c28643_g1	BNN|c31157_g1	BNT|c29800_g1	BNW|c38419_g1	BNZ|c17083_g1
OG02440	BAN|c30882_g1	BNN|c36546_g1	BNT|c30459_g1	BNW|c35204_g1	BNZ|c27991_g1
OG02441	BAN|c36299_g1	BNN|c44375_g1	BNT|c41635_g2	BNW|c44486_g3	BNZ|c37848_g1
OG02442	BAN|c26774_g1	BNN|c31681_g1	BNT|c32734_g1	BNW|c35202_g1	BNZ|c32786_g1
OG02444	BAN|c31875_g1	BNN|c42972_g1	BNT|c35561_g1	BNW|c44810_g2	BNZ|c33031_g1
OG02446	BAN|c35000_g1	BNN|c39827_g1	BNT|c37579_g1	BNW|c39257_g1	BNZ|c37023_g1
OG02448	BAN|c24090_g1	BNN|c36101_g1	BNT|c27361_g1	BNW|c36932_g1	BNZ|c32547_g1
OG02449	BAN|c38015_g1	BNN|c35404_g2	BNT|c34286_g1	BNW|c34346_g1	BNZ|c40815_g1
OG02450	BAN|c37750_g1	BNN|c46330_g1	BNT|c40367_g1	BNW|c27921_g1	BNZ|c38611_g1
OG02451	BAN|c25873_g1	BNN|c43864_g1	BNT|c40776_g2	BNW|c40396_g1	BNZ|c31951_g1
OG02452	BAN|c32762_g1	BNN|c58750_g1	BNT|c34167_g1	BNW|c32883_g1	BNZ|c29445_g1
OG02454	BAN|c30045_g1	BNN|c36146_g1	BNT|c30678_g1	BNW|c28447_g1	BNZ|c12_g1
OG02455	BAN|c24973_g1	BNN|c46833_g1	BNT|c41257_g3	BNW|c36433_g1	BNZ|c24334_g1
OG02456	BAN|c38242_g1	BNN|c47501_g1	BNT|c43122_g1	BNW|c44743_g1	BNZ|c47679_g1
OG02457	BAN|c38758_g1	BNN|c36314_g1	BNT|c36475_g1	BNW|c31820_g1	BNZ|c31823_g1
OG02458	BAN|c37077_g3	BNN|c46811_g1	BNT|c41930_g1	BNW|c45508_g1	BNZ|c21301_g1
OG02459	BAN|c38674_g2	BNN|c44704_g1	BNT|c36628_g1	BNW|c43069_g1	BNZ|c40507_g1
OG02460	BAN|c37962_g1	BNN|c46565_g1	BNT|c37310_g1	BNW|c31072_g1	BNZ|c37918_g1
OG02461	BAN|c32758_g1	BNN|c44864_g3	BNT|c35772_g1	BNW|c39305_g4	BNZ|c37266_g1
OG02463	BAN|c26732_g1	BNN|c41367_g4	BNT|c26694_g1	BNW|c27743_g1	BNZ|c25079_g1
OG02464	BAN|c6629_g1	BNN|c42581_g1	BNT|c27709_g1	BNW|c43227_g2	BNZ|c31907_g1
OG02465	BAN|c33237_g3	BNN|c45046_g1	BNT|c41003_g1	BNW|c44751_g2	BNZ|c34772_g1
OG02466	BAN|c27746_g1	BNN|c31439_g1	BNT|c34017_g1	BNW|c27840_g1	BNZ|c38049_g4
OG02467	BAN|c30985_g2	BNN|c39853_g1	BNT|c34494_g1	BNW|c37903_g1	BNZ|c28494_g1
OG02468	BAN|c30106_g1	BNN|c35030_g1	BNT|c24688_g1	BNW|c33365_g1	BNZ|c28439_g1
OG02469	BAN|c34052_g1	BNN|c45664_g1	BNT|c40136_g1	BNW|c36760_g1	BNZ|c37095_g1
OG02470	BAN|c34281_g1	BNN|c41071_g1	BNT|c41311_g1	BNW|c42422_g1	BNZ|c36650_g1
OG02471	BAN|c34548_g1	BNN|c32275_g1	BNT|c37482_g1	BNW|c41730_g1	BNZ|c20356_g1
OG02472	BAN|c37687_g4	BNN|c42425_g1	BNT|c37608_g1	BNW|c42666_g1	BNZ|c38526_g1
OG02475	BAN|c26769_g1	BNN|c34748_g1	BNT|c32897_g1	BNW|c29948_g1	BNZ|c27597_g1
OG02477	BAN|c22214_g1	BNN|c36607_g1	BNT|c33861_g1	BNW|c53899_g1	BNZ|c31377_g1
OG02478	BAN|c25681_g1	BNN|c35061_g1	BNT|c33078_g3	BNW|c16128_g1	BNZ|c37028_g2
OG02479	BAN|c28538_g1	BNN|c33932_g1	BNT|c26961_g1	BNW|c31977_g1	BNZ|c22250_g1
OG02480	BAN|c37171_g2	BNN|c47625_g1	BNT|c42988_g1	BNW|c39367_g1	BNZ|c38292_g1
OG02482	BAN|c54916_g1	BNN|c33594_g1	BNT|c27684_g1	BNW|c33576_g1	BNZ|c5949_g1
OG02484	BAN|c26498_g1	BNN|c42284_g1	BNT|c33323_g1	BNW|c37191_g1	BNZ|c8201_g1
OG02485	BAN|c15856_g1	BNN|c32926_g1	BNT|c27798_g1	BNW|c28415_g1	BNZ|c52000_g1
OG02486	BAN|c48245_g1	BNN|c33578_g1	BNT|c26356_g1	BNW|c29964_g1	BNZ|c31909_g1
OG02487	BAN|c28165_g1	BNN|c40834_g1	BNT|c39252_g1	BNW|c37411_g1	BNZ|c13945_g1
OG02488	BAN|c26959_g1	BNN|c46139_g4	BNT|c30649_g1	BNW|c33020_g1	BNZ|c59829_g1
OG02489	BAN|c37011_g2	BNN|c35710_g1	BNT|c37986_g1	BNW|c43894_g1	BNZ|c11583_g1
OG02490	BAN|c28586_g1	BNN|c43269_g1	BNT|c37678_g1	BNW|c40035_g1	BNZ|c29179_g2
OG02491	BAN|c27978_g1	BNN|c37829_g1	BNT|c33864_g1	BNW|c38013_g1	BNZ|c40886_g1
OG02492	BAN|c25504_g1	BNN|c46360_g2	BNT|c53665_g1	BNW|c36750_g3	BNZ|c39345_g2
OG02493	BAN|c22933_g1	BNN|c32050_g1	BNT|c24417_g1	BNW|c27977_g1	BNZ|c59796_g1
OG02495	BAN|c33908_g2	BNN|c37874_g1	BNT|c41798_g3	BNW|c37980_g1	BNZ|c9175_g1
OG02496	BAN|c34690_g1	BNN|c40038_g1	BNT|c42009_g2	BNW|c40590_g1	BNZ|c36765_g1
OG02497	BAN|c22782_g1	BNN|c33339_g1	BNT|c16971_g1	BNW|c30236_g1	BNZ|c22991_g1
OG02498	BAN|c36157_g1	BNN|c47182_g1	BNT|c36924_g1	BNW|c43785_g1	BNZ|c39771_g4
OG02501	BAN|c31103_g1	BNN|c62371_g1	BNT|c37229_g1	BNW|c39300_g1	BNZ|c55884_g1
OG02502	BAN|c28674_g1	BNN|c773_g1	BNT|c38058_g1	BNW|c31052_g1	BNZ|c30617_g2
OG02503	BAN|c22812_g1	BNN|c25283_g1	BNT|c35951_g1	BNW|c21111_g1	BNZ|c44398_g1
OG02504	BAN|c22180_g1	BNN|c23393_g1	BNT|c30788_g1	BNW|c75_g1	BNZ|c39482_g2
OG02505	BAN|c29120_g1	BNN|c37934_g1	BNT|c36333_g1	BNW|c37676_g1	BNZ|c33206_g1
OG02509	BAN|c34696_g1	BNN|c31695_g2	BNT|c33869_g1	BNW|c35688_g1	BNZ|c27598_g1
OG02510	BAN|c33344_g1	BNN|c35465_g1	BNT|c32861_g1	BNW|c39333_g1	BNZ|c30591_g1
OG02511	BAN|c38521_g1	BNN|c42002_g1	BNT|c40205_g1	BNW|c39022_g1	BNZ|c34998_g2
OG02513	BAN|c35418_g1	BNN|c44703_g2	BNT|c36865_g1	BNW|c39712_g1	BNZ|c22255_g1
OG02514	BAN|c27772_g1	BNN|c40775_g1	BNT|c31955_g1	BNW|c38282_g1	BNZ|c35371_g1
OG02516	BAN|c25200_g1	BNN|c34532_g1	BNT|c29151_g1	BNW|c14166_g1	BNZ|c23305_g1
OG02519	BAN|c31152_g1	BNN|c40417_g1	BNT|c37817_g1	BNW|c37758_g1	BNZ|c51673_g1
OG02522	BAN|c21847_g1	BNN|c40366_g1	BNT|c35022_g1	BNW|c21017_g1	BNZ|c40910_g1
OG02523	BAN|c34275_g1	BNN|c6820_g1	BNT|c36653_g1	BNW|c60747_g1	BNZ|c34769_g1
OG02524	BAN|c29376_g1	BNN|c45102_g1	BNT|c42094_g1	BNW|c44568_g1	BNZ|c39162_g1
OG02525	BAN|c33659_g1	BNN|c48062_g1	BNT|c39387_g1	BNW|c38060_g1	BNZ|c39943_g1
OG02527	BAN|c28439_g1	BNN|c43289_g1	BNT|c30950_g1	BNW|c29992_g1	BNZ|c28256_g1
OG02528	BAN|c28811_g1	BNN|c39824_g1	BNT|c29834_g1	BNW|c39206_g2	BNZ|c32873_g1
OG02530	BAN|c32541_g1	BNN|c41314_g1	BNT|c36305_g1	BNW|c38088_g1	BNZ|c34814_g1
OG02532	BAN|c30328_g1	BNN|c51654_g1	BNT|c36292_g1	BNW|c40077_g1	BNZ|c40280_g1
OG02533	BAN|c37681_g1	BNN|c46167_g1	BNT|c42429_g2	BNW|c41946_g1	BNZ|c38480_g1
OG02535	BAN|c35989_g1	BNN|c39797_g1	BNT|c31806_g1	BNW|c43889_g1	BNZ|c23291_g1
OG02537	BAN|c32369_g1	BNN|c41342_g1	BNT|c34693_g1	BNW|c42568_g1	BNZ|c37620_g1
OG02538	BAN|c12103_g1	BNN|c39612_g1	BNT|c32596_g1	BNW|c35510_g1	BNZ|c27882_g1
OG02539	BAN|c30020_g1	BNN|c37883_g1	BNT|c38500_g1	BNW|c37599_g1	BNZ|c24692_g1
OG02540	BAN|c36868_g2	BNN|c44671_g1	BNT|c40575_g1	BNW|c40290_g1	BNZ|c40565_g1
OG02541	BAN|c17156_g1	BNN|c39477_g2	BNT|c32572_g1	BNW|c39321_g1	BNZ|c55900_g1
OG02542	BAN|c38715_g3	BNN|c45390_g1	BNT|c39612_g4	BNW|c38971_g1	BNZ|c40228_g3
OG02545	BAN|c24736_g1	BNN|c34013_g1	BNT|c19439_g1	BNW|c29110_g1	BNZ|c29824_g1
OG02547	BAN|c37400_g1	BNN|c25530_g1	BNT|c37442_g1	BNW|c41829_g1	BNZ|c37198_g2
OG02548	BAN|c27279_g2	BNN|c39022_g2	BNT|c38014_g2	BNW|c35725_g3	BNZ|c39182_g5
OG02549	BAN|c32545_g1	BNN|c42889_g1	BNT|c39228_g1	BNW|c36173_g1	BNZ|c31863_g1
OG02550	BAN|c16081_g1	BNN|c29104_g1	BNT|c32822_g1	BNW|c30579_g1	BNZ|c28825_g1
OG02551	BAN|c30895_g1	BNN|c42976_g1	BNT|c34186_g1	BNW|c40230_g1	BNZ|c36929_g1
OG02554	BAN|c38030_g1	BNN|c44088_g1	BNT|c38271_g1	BNW|c45374_g1	BNZ|c40425_g1
OG02556	BAN|c30252_g1	BNN|c36766_g1	BNT|c30799_g1	BNW|c39445_g1	BNZ|c193_g1
OG02557	BAN|c33223_g2	BNN|c26156_g1	BNT|c28985_g1	BNW|c1745_g1	BNZ|c25206_g2
OG02558	BAN|c24960_g1	BNN|c23472_g1	BNT|c41653_g1	BNW|c45617_g1	BNZ|c21967_g1
OG02560	BAN|c28168_g1	BNN|c41515_g1	BNT|c29783_g1	BNW|c40234_g1	BNZ|c23116_g1
OG02561	BAN|c30300_g1	BNN|c40257_g1	BNT|c38343_g2	BNW|c42477_g1	BNZ|c35979_g2
OG02562	BAN|c34814_g3	BNN|c41257_g1	BNT|c41693_g4	BNW|c43829_g1	BNZ|c38946_g1
OG02563	BAN|c27986_g2	BNN|c38713_g1	BNT|c30233_g1	BNW|c38401_g1	BNZ|c40769_g1
OG02564	BAN|c22259_g1	BNN|c34051_g1	BNT|c38667_g1	BNW|c38832_g1	BNZ|c36371_g1
OG02566	BAN|c22246_g1	BNN|c24147_g1	BNT|c25250_g1	BNW|c26996_g1	BNZ|c28885_g1
OG02568	BAN|c54360_g1	BNN|c40272_g1	BNT|c42581_g1	BNW|c37897_g1	BNZ|c31846_g1
OG02569	BAN|c24248_g1	BNN|c44363_g1	BNT|c40938_g1	BNW|c41955_g1	BNZ|c34514_g1
OG02571	BAN|c24815_g1	BNN|c35205_g1	BNT|c28034_g2	BNW|c31778_g1	BNZ|c52106_g1
OG02572	BAN|c33288_g1	BNN|c44779_g2	BNT|c40013_g1	BNW|c38415_g2	BNZ|c37089_g1
OG02573	BAN|c28409_g1	BNN|c43329_g4	BNT|c39133_g2	BNW|c42675_g2	BNZ|c36467_g1
OG02574	BAN|c32235_g1	BNN|c42620_g1	BNT|c29664_g1	BNW|c37937_g1	BNZ|c34574_g1
OG02575	BAN|c28097_g1	BNN|c34844_g1	BNT|c29979_g1	BNW|c34499_g1	BNZ|c30774_g1
OG02576	BAN|c27135_g2	BNN|c35985_g1	BNT|c21435_g1	BNW|c32011_g1	BNZ|c27445_g1
OG02579	BAN|c34546_g4	BNN|c43042_g5	BNT|c31446_g2	BNW|c36830_g2	BNZ|c36678_g4
OG02580	BAN|c14893_g1	BNN|c36018_g1	BNT|c33448_g1	BNW|c36397_g1	BNZ|c26531_g1
OG02581	BAN|c24522_g1	BNN|c39373_g1	BNT|c29889_g1	BNW|c39546_g1	BNZ|c33868_g1
OG02583	BAN|c35402_g1	BNN|c43185_g1	BNT|c35236_g1	BNW|c43089_g1	BNZ|c34795_g1
OG02585	BAN|c23963_g1	BNN|c6273_g1	BNT|c25724_g1	BNW|c34678_g1	BNZ|c24788_g1
OG02587	BAN|c23623_g1	BNN|c38390_g1	BNT|c50127_g1	BNW|c32253_g2	BNZ|c29742_g1
OG02590	BAN|c30393_g1	BNN|c39396_g1	BNT|c39753_g1	BNW|c42869_g3	BNZ|c31436_g3
OG02591	BAN|c23980_g1	BNN|c34278_g1	BNT|c30136_g1	BNW|c31805_g1	BNZ|c32315_g1
OG02592	BAN|c29451_g1	BNN|c39444_g1	BNT|c38623_g1	BNW|c41313_g1	BNZ|c34806_g1
OG02593	BAN|c23945_g1	BNN|c23147_g1	BNT|c49357_g1	BNW|c57490_g1	BNZ|c21679_g2
OG02594	BAN|c35537_g1	BNN|c44753_g1	BNT|c40448_g1	BNW|c42977_g1	BNZ|c39777_g1
OG02596	BAN|c32613_g1	BNN|c46698_g4	BNT|c25517_g1	BNW|c39871_g2	BNZ|c37879_g1
OG02597	BAN|c16706_g1	BNN|c32228_g1	BNT|c28350_g1	BNW|c22176_g1	BNZ|c39792_g4
OG02599	BAN|c29865_g1	BNN|c39654_g1	BNT|c33733_g1	BNW|c39852_g1	BNZ|c33973_g1
OG02600	BAN|c34032_g1	BNN|c47169_g2	BNT|c41353_g2	BNW|c38228_g1	BNZ|c37811_g1
OG02601	BAN|c31968_g1	BNN|c41021_g1	BNT|c36072_g1	BNW|c38041_g1	BNZ|c19364_g1
OG02602	BAN|c37776_g1	BNN|c46232_g1	BNT|c42277_g3	BNW|c43928_g1	BNZ|c39617_g1
OG02605	BAN|c20393_g1	BNN|c36917_g1	BNT|c28511_g1	BNW|c1427_g1	BNZ|c35064_g1
OG02607	BAN|c26946_g1	BNN|c46035_g1	BNT|c40285_g4	BNW|c29733_g1	BNZ|c25114_g1
OG02616	BAN|c27324_g1	BNN|c46232_g6	BNT|c32624_g1	BNW|c31987_g1	BNZ|c28784_g1
OG02617	BAN|c37990_g1	BNN|c42549_g1	BNT|c41070_g3	BNW|c43941_g1	BNZ|c36832_g1
OG02619	BAN|c20942_g1	BNN|c39157_g1	BNT|c30348_g1	BNW|c34104_g1	BNZ|c31199_g1
OG02620	BAN|c15729_g1	BNN|c39211_g1	BNT|c36418_g1	BNW|c44041_g2	BNZ|c34648_g1
OG02621	BAN|c35746_g1	BNN|c31018_g1	BNT|c30640_g1	BNW|c32179_g1	BNZ|c25714_g1
OG02622	BAN|c36598_g1	BNN|c45925_g1	BNT|c40108_g1	BNW|c44056_g1	BNZ|c47664_g1
OG02623	BAN|c36883_g1	BNN|c46248_g1	BNT|c40926_g1	BNW|c38141_g1	BNZ|c40191_g2
OG02624	BAN|c36671_g3	BNN|c47349_g1	BNT|c40901_g1	BNW|c45706_g1	BNZ|c39981_g5
OG02625	BAN|c24706_g1	BNN|c34150_g1	BNT|c54186_g1	BNW|c17439_g1	BNZ|c25496_g2
OG02626	BAN|c22742_g1	BNN|c37735_g1	BNT|c57618_g1	BNW|c29004_g1	BNZ|c24249_g1
OG02628	BAN|c33233_g1	BNN|c40139_g1	BNT|c25891_g1	BNW|c36839_g1	BNZ|c25367_g1
OG02629	BAN|c29916_g1	BNN|c32804_g1	BNT|c10393_g1	BNW|c31254_g1	BNZ|c21507_g1
OG02630	BAN|c36445_g1	BNN|c42176_g1	BNT|c36816_g1	BNW|c33884_g1	BNZ|c27639_g1
OG02631	BAN|c31965_g1	BNN|c35505_g1	BNT|c37906_g1	BNW|c41500_g1	BNZ|c28993_g1
OG02633	BAN|c20247_g1	BNN|c1416_g1	BNT|c34610_g1	BNW|c32171_g1	BNZ|c26025_g1
OG02634	BAN|c33927_g2	BNN|c32650_g1	BNT|c32681_g1	BNW|c36751_g1	BNZ|c27658_g1
OG02635	BAN|c35557_g1	BNN|c40186_g1	BNT|c34995_g1	BNW|c33286_g1	BNZ|c36961_g1
OG02636	BAN|c38249_g1	BNN|c47624_g3	BNT|c42335_g1	BNW|c45458_g2	BNZ|c40228_g2
OG02637	BAN|c29086_g1	BNN|c10957_g1	BNT|c38556_g1	BNW|c37469_g1	BNZ|c12703_g1
OG02640	BAN|c25253_g1	BNN|c47163_g1	BNT|c29809_g1	BNW|c44876_g6	BNZ|c30570_g1
OG02641	BAN|c33484_g1	BNN|c44997_g2	BNT|c27413_g1	BNW|c45404_g5	BNZ|c38221_g2
OG02642	BAN|c35515_g2	BNN|c44877_g5	BNT|c41717_g1	BNW|c38721_g1	BNZ|c37863_g1
OG02643	BAN|c19931_g1	BNN|c38188_g1	BNT|c40260_g1	BNW|c42640_g1	BNZ|c33645_g1
OG02644	BAN|c22748_g1	BNN|c46504_g7	BNT|c24178_g1	BNW|c43773_g1	BNZ|c18120_g1
OG02646	BAN|c32535_g1	BNN|c45318_g1	BNT|c37545_g1	BNW|c41392_g1	BNZ|c35616_g1
OG02647	BAN|c34313_g1	BNN|c41782_g1	BNT|c34722_g1	BNW|c39164_g1	BNZ|c36115_g1
OG02649	BAN|c4178_g1	BNN|c12526_g1	BNT|c8207_g1	BNW|c29428_g1	BNZ|c31653_g1
OG02650	BAN|c31820_g3	BNN|c32754_g1	BNT|c18431_g1	BNW|c60801_g1	BNZ|c25320_g3
OG02651	BAN|c34317_g1	BNN|c44477_g1	BNT|c40878_g1	BNW|c33632_g1	BNZ|c23476_g1
OG02654	BAN|c27107_g1	BNN|c45921_g2	BNT|c26076_g1	BNW|c43225_g5	BNZ|c31435_g1
OG02656	BAN|c32833_g1	BNN|c38790_g1	BNT|c37025_g1	BNW|c39579_g1	BNZ|c36122_g1
OG02659	BAN|c32798_g2	BNN|c41714_g1	BNT|c38994_g2	BNW|c39034_g1	BNZ|c28044_g1
OG02660	BAN|c38301_g5	BNN|c33333_g2	BNT|c32388_g1	BNW|c42775_g1	BNZ|c30776_g1
OG02661	BAN|c26486_g1	BNN|c36841_g1	BNT|c32626_g1	BNW|c32909_g1	BNZ|c29094_g1
OG02662	BAN|c29716_g1	BNN|c31090_g1	BNT|c23643_g1	BNW|c31207_g1	BNZ|c33333_g1
OG02664	BAN|c54804_g1	BNN|c29629_g1	BNT|c37626_g1	BNW|c45207_g2	BNZ|c33190_g1
OG02665	BAN|c30825_g1	BNN|c41872_g1	BNT|c39275_g3	BNW|c42097_g1	BNZ|c23140_g1
OG02668	BAN|c35454_g2	BNN|c44443_g2	BNT|c37445_g1	BNW|c43502_g1	BNZ|c39683_g1
OG02670	BAN|c36467_g2	BNN|c45460_g1	BNT|c37866_g1	BNW|c39439_g1	BNZ|c5935_g1
OG02671	BAN|c37731_g1	BNN|c47099_g1	BNT|c42824_g1	BNW|c45062_g1	BNZ|c18324_g1
OG02674	BAN|c38685_g1	BNN|c47763_g1	BNT|c34814_g1	BNW|c44435_g1	BNZ|c40628_g1
OG02675	BAN|c29202_g1	BNN|c43925_g1	BNT|c18410_g1	BNW|c32999_g1	BNZ|c30448_g1
OG02676	BAN|c32893_g1	BNN|c35334_g1	BNT|c38323_g2	BNW|c34361_g1	BNZ|c30170_g1
OG02680	BAN|c33856_g2	BNN|c30603_g1	BNT|c19215_g1	BNW|c45188_g3	BNZ|c27481_g1
OG02681	BAN|c36984_g1	BNN|c58575_g1	BNT|c37023_g1	BNW|c43726_g2	BNZ|c36432_g1
OG02684	BAN|c35784_g8	BNN|c46715_g2	BNT|c30143_g1	BNW|c36052_g1	BNZ|c31993_g2
OG02685	BAN|c27286_g1	BNN|c34014_g1	BNT|c33510_g1	BNW|c39499_g2	BNZ|c34643_g2
OG02686	BAN|c26013_g1	BNN|c23867_g1	BNT|c30792_g1	BNW|c37652_g2	BNZ|c25793_g2
OG02687	BAN|c31864_g1	BNN|c38736_g1	BNT|c33236_g1	BNW|c61325_g1	BNZ|c30196_g1
OG02688	BAN|c35372_g4	BNN|c37933_g1	BNT|c41184_g1	BNW|c32049_g1	BNZ|c32203_g1
OG02691	BAN|c31294_g1	BNN|c25233_g1	BNT|c35494_g1	BNW|c37390_g1	BNZ|c39741_g3
OG02692	BAN|c34006_g1	BNN|c40671_g1	BNT|c32666_g1	BNW|c36639_g1	BNZ|c18526_g1
OG02693	BAN|c25986_g3	BNN|c47389_g3	BNT|c9694_g2	BNW|c37596_g3	BNZ|c33057_g5
OG02694	BAN|c39305_g1	BNN|c36225_g1	BNT|c34895_g1	BNW|c36417_g1	BNZ|c18883_g1
OG02695	BAN|c25970_g1	BNN|c12104_g1	BNT|c29107_g1	BNW|c36746_g1	BNZ|c24586_g1
OG02696	BAN|c38065_g3	BNN|c38731_g1	BNT|c37163_g1	BNW|c41511_g1	BNZ|c24716_g2
OG02697	BAN|c28184_g1	BNN|c40617_g3	BNT|c35901_g1	BNW|c34585_g1	BNZ|c32165_g1
OG02698	BAN|c27378_g2	BNN|c32221_g1	BNT|c27866_g1	BNW|c39176_g1	BNZ|c30013_g1
OG02700	BAN|c32636_g1	BNN|c41146_g1	BNT|c35716_g2	BNW|c38025_g1	BNZ|c33426_g2
OG02702	BAN|c31806_g1	BNN|c44353_g2	BNT|c39056_g2	BNW|c41632_g1	BNZ|c35228_g1
OG02704	BAN|c35170_g1	BNN|c42108_g1	BNT|c34316_g1	BNW|c45314_g2	BNZ|c36991_g1
OG02705	BAN|c19347_g1	BNN|c34951_g1	BNT|c22170_g1	BNW|c29641_g1	BNZ|c25995_g1
OG02706	BAN|c29207_g1	BNN|c35761_g1	BNT|c34579_g1	BNW|c27984_g1	BNZ|c28355_g1
OG02707	BAN|c27220_g1	BNN|c38824_g1	BNT|c20803_g1	BNW|c45631_g4	BNZ|c29166_g2
OG02708	BAN|c30380_g1	BNN|c41271_g1	BNT|c37546_g2	BNW|c36593_g1	BNZ|c34598_g1
OG02709	BAN|c37444_g1	BNN|c43369_g1	BNT|c38905_g1	BNW|c44775_g1	BNZ|c39550_g3
OG02710	BAN|c31045_g1	BNN|c62213_g1	BNT|c34550_g1	BNW|c41910_g2	BNZ|c35561_g1
OG02711	BAN|c36882_g1	BNN|c44017_g2	BNT|c36947_g3	BNW|c41612_g1	BNZ|c33660_g1
OG02712	BAN|c38416_g1	BNN|c47494_g1	BNT|c43120_g1	BNW|c44887_g1	BNZ|c39485_g3
OG02713	BAN|c32078_g1	BNN|c32468_g1	BNT|c36178_g1	BNW|c37421_g1	BNZ|c33331_g1
OG02714	BAN|c24038_g1	BNN|c11776_g1	BNT|c25513_g1	BNW|c19640_g1	BNZ|c32868_g1
OG02715	BAN|c32948_g1	BNN|c41064_g1	BNT|c37674_g1	BNW|c40362_g1	BNZ|c33032_g1
OG02716	BAN|c37982_g1	BNN|c47346_g1	BNT|c42320_g1	BNW|c44918_g1	BNZ|c15012_g1
OG02718	BAN|c30371_g1	BNN|c47143_g4	BNT|c32385_g2	BNW|c37644_g1	BNZ|c40256_g5
OG02719	BAN|c38148_g1	BNN|c44019_g2	BNT|c40666_g1	BNW|c43937_g2	BNZ|c29277_g1
OG02720	BAN|c27375_g1	BNN|c34540_g1	BNT|c23231_g1	BNW|c39824_g1	BNZ|c47707_g1
OG02721	BAN|c31527_g1	BNN|c41357_g1	BNT|c39930_g1	BNW|c39769_g1	BNZ|c51919_g1
OG02722	BAN|c30654_g1	BNN|c39576_g1	BNT|c29705_g1	BNW|c37350_g1	BNZ|c25449_g1
OG02724	BAN|c28673_g1	BNN|c46459_g3	BNT|c36281_g1	BNW|c43066_g2	BNZ|c26651_g1
OG02726	BAN|c29829_g1	BNN|c66185_g1	BNT|c32606_g1	BNW|c33522_g1	BNZ|c40179_g2
OG02727	BAN|c25720_g1	BNN|c44746_g3	BNT|c31093_g2	BNW|c41926_g2	BNZ|c29028_g2
OG02728	BAN|c27655_g1	BNN|c34231_g1	BNT|c32836_g1	BNW|c33954_g1	BNZ|c33375_g1
OG02731	BAN|c37572_g2	BNN|c44903_g2	BNT|c41147_g4	BNW|c42742_g5	BNZ|c37438_g6
OG02732	BAN|c32678_g1	BNN|c44123_g1	BNT|c38819_g1	BNW|c41944_g1	BNZ|c37062_g1
OG02733	BAN|c32710_g1	BNN|c38967_g1	BNT|c29942_g1	BNW|c32974_g1	BNZ|c36047_g1
OG02734	BAN|c25702_g1	BNN|c33999_g1	BNT|c28237_g1	BNW|c37189_g1	BNZ|c25539_g1
OG02735	BAN|c26785_g1	BNN|c41498_g1	BNT|c27457_g1	BNW|c39255_g1	BNZ|c29562_g1
OG02737	BAN|c31007_g1	BNN|c45893_g1	BNT|c40030_g1	BNW|c41973_g1	BNZ|c37877_g1
OG02739	BAN|c27820_g1	BNN|c48668_g1	BNT|c22016_g1	BNW|c34454_g1	BNZ|c24147_g1
OG02743	BAN|c38165_g1	BNN|c46169_g1	BNT|c41479_g1	BNW|c44341_g1	BNZ|c39744_g3
OG02744	BAN|c445_g1	BNN|c47768_g2	BNT|c28363_g1	BNW|c45406_g2	BNZ|c39175_g1
OG02745	BAN|c33011_g1	BNN|c66171_g1	BNT|c53752_g1	BNW|c38927_g1	BNZ|c34228_g1
OG02747	BAN|c27605_g1	BNN|c44081_g1	BNT|c46502_g1	BNW|c36219_g1	BNZ|c37673_g1
OG02749	BAN|c31386_g3	BNN|c39798_g1	BNT|c35042_g1	BNW|c37201_g1	BNZ|c40087_g2
OG02750	BAN|c37975_g2	BNN|c47383_g1	BNT|c36283_g4	BNW|c45658_g1	BNZ|c39090_g1
OG02752	BAN|c36792_g1	BNN|c43928_g5	BNT|c18351_g1	BNW|c34218_g2	BNZ|c35305_g1
OG02753	BAN|c36447_g1	BNN|c36579_g1	BNT|c6600_g1	BNW|c27935_g1	BNZ|c15697_g1
OG02756	BAN|c33078_g1	BNN|c43512_g1	BNT|c61283_g1	BNW|c41521_g1	BNZ|c37270_g1
OG02762	BAN|c37078_g1	BNN|c41036_g3	BNT|c42608_g2	BNW|c44043_g1	BNZ|c37837_g4
OG02763	BAN|c25904_g1	BNN|c45457_g2	BNT|c39251_g1	BNZ|c28712_g1	BNW|c38196_g1
OG02764	BAN|c26941_g1	BNN|c30195_g1	BNT|c32445_g1	BNW|c34816_g1	BNZ|c28021_g1
OG02765	BAN|c31731_g1	BNN|c44320_g1	BNT|c39030_g1	BNW|c34875_g1	BNZ|c44482_g1
OG02766	BAN|c22644_g1	BNN|c25998_g1	BNT|c17119_g1	BNW|c30775_g1	BNZ|c3777_g1
OG02768	BAN|c27556_g1	BNN|c44560_g2	BNT|c34163_g1	BNW|c41472_g1	BNZ|c36876_g6
OG02769	BAN|c33070_g1	BNN|c39058_g1	BNT|c41704_g4	BNW|c39337_g1	BNZ|c30185_g1
OG02771	BAN|c45735_g1	BNN|c33607_g1	BNT|c27162_g1	BNW|c53371_g1	BNZ|c41160_g1
OG02773	BAN|c33899_g1	BNN|c4091_g1	BNT|c36591_g1	BNW|c41091_g1	BNZ|c12776_g1
OG02775	BAN|c37454_g1	BNN|c39814_g1	BNT|c33045_g1	BNW|c38031_g2	BNZ|c36101_g1
OG02776	BAN|c36934_g1	BNN|c51800_g1	BNT|c37112_g1	BNW|c43754_g1	BNZ|c36959_g2
OG02777	BAN|c37786_g1	BNN|c46303_g5	BNT|c42674_g2	BNW|c43775_g1	BNZ|c11395_g2
OG02779	BAN|c33311_g1	BNN|c43960_g1	BNT|c37844_g1	BNW|c41940_g1	BNZ|c37408_g1
OG02780	BAN|c16741_g1	BNN|c35298_g1	BNT|c24442_g1	BNW|c28404_g2	BNZ|c28835_g1
OG02781	BAN|c32839_g1	BNN|c41781_g1	BNT|c35753_g1	BNW|c36384_g1	BNZ|c23578_g1
OG02783	BAN|c32854_g3	BNN|c44687_g3	BNT|c36777_g1	BNW|c42770_g2	BNZ|c26203_g1
OG02784	BAN|c30405_g1	BNN|c40723_g1	BNT|c37476_g1	BNW|c41036_g1	BNZ|c34407_g1
OG02785	BAN|c28412_g1	BNN|c35609_g1	BNT|c30384_g1	BNW|c39008_g1	BNZ|c30862_g1
OG02786	BAN|c37645_g4	BNN|c42659_g1	BNT|c41752_g3	BNW|c44949_g1	BNZ|c40062_g1
OG02788	BAN|c37580_g2	BNN|c34850_g2	BNT|c33119_g2	BNW|c26432_g2	BNZ|c28860_g1
OG02789	BAN|c28393_g2	BNN|c36873_g1	BNT|c37386_g1	BNW|c35487_g1	BNZ|c33270_g1
OG02791	BAN|c26463_g1	BNN|c32389_g1	BNT|c28102_g1	BNW|c32626_g1	BNZ|c30575_g1
OG02793	BAN|c37542_g2	BNN|c46952_g3	BNT|c41846_g1	BNW|c45309_g1	BNZ|c38731_g1
OG02794	BAN|c26887_g1	BNN|c28511_g1	BNT|c34917_g2	BNZ|c20385_g1	BNW|c53685_g1
OG02795	BAN|c30130_g1	BNN|c31899_g1	BNT|c33523_g1	BNW|c14816_g1	BNZ|c33931_g1
OG02796	BAN|c37390_g5	BNN|c40158_g1	BNT|c38426_g1	BNW|c36515_g1	BNZ|c32088_g1
OG02799	BAN|c27438_g1	BNN|c25997_g1	BNT|c28011_g1	BNW|c36787_g1	BNZ|c23953_g1
OG02801	BAN|c22156_g1	BNN|c47606_g3	BNT|c27976_g1	BNW|c34679_g1	BNZ|c22667_g1
OG02802	BAN|c33827_g3	BNN|c39716_g1	BNT|c49772_g1	BNW|c40470_g1	BNZ|c32837_g1
OG02803	BAN|c36810_g1	BNN|c42958_g1	BNT|c38344_g2	BNW|c42933_g1	BNZ|c38624_g1
OG02807	BAN|c22452_g1	BNN|c21448_g1	BNT|c40177_g1	BNW|c40685_g1	BNZ|c8399_g1
OG02808	BAN|c37155_g1	BNN|c46750_g1	BNT|c42712_g2	BNW|c45041_g1	BNZ|c39701_g1
OG02809	BAN|c31540_g1	BNN|c39706_g1	BNT|c33586_g1	BNW|c44422_g2	BNZ|c40752_g1
OG02810	BAN|c29317_g1	BNN|c41741_g1	BNT|c49765_g1	BNW|c39223_g1	BNZ|c36851_g1
OG02811	BAN|c23320_g1	BNN|c37803_g1	BNT|c29215_g1	BNW|c42444_g8	BNZ|c27252_g1
OG02812	BAN|c31191_g1	BNN|c43354_g1	BNT|c36057_g1	BNW|c41423_g1	BNZ|c39367_g1
OG02814	BAN|c27748_g1	BNN|c44489_g2	BNT|c39915_g4	BNW|c34646_g1	BNZ|c34554_g1
OG02815	BAN|c29545_g2	BNN|c42099_g4	BNT|c30554_g1	BNW|c40469_g2	BNZ|c34586_g1
OG02817	BAN|c29871_g1	BNN|c39747_g1	BNT|c36321_g1	BNW|c35034_g1	BNZ|c34471_g1
OG02818	BAN|c30069_g1	BNN|c40056_g1	BNT|c50252_g1	BNW|c38633_g2	BNZ|c44415_g1
OG02819	BAN|c31575_g1	BNN|c41713_g1	BNT|c36211_g1	BNW|c42291_g1	BNZ|c36298_g1
OG02820	BAN|c24342_g1	BNN|c26123_g1	BNT|c33849_g2	BNW|c39436_g1	BNZ|c11437_g1
OG02821	BAN|c34754_g1	BNN|c45744_g1	BNT|c37733_g1	BNW|c41465_g1	BNZ|c38189_g2
OG02823	BAN|c35432_g1	BNN|c42428_g1	BNT|c42089_g1	BNW|c45307_g1	BNZ|c38298_g1
OG02824	BAN|c33724_g2	BNN|c37080_g1	BNZ|c35338_g1	BNT|c28658_g1	BNW|c23370_g2
OG02825	BAN|c31463_g1	BNN|c23207_g1	BNT|c35271_g1	BNW|c5874_g1	BNZ|c36640_g1
OG02826	BAN|c22731_g1	BNN|c36663_g1	BNT|c30031_g1	BNW|c35587_g1	BNZ|c30549_g1
OG02828	BAN|c28891_g1	BNN|c39740_g1	BNT|c37774_g1	BNW|c39161_g1	BNZ|c33134_g1
OG02829	BAN|c29331_g2	BNN|c36071_g1	BNT|c35320_g1	BNW|c38132_g1	BNZ|c30901_g1
OG02831	BAN|c28735_g1	BNN|c37871_g1	BNT|c42214_g1	BNW|c35213_g1	BNZ|c38192_g3
OG02833	BAN|c32045_g1	BNN|c37950_g1	BNT|c34836_g1	BNW|c38852_g1	BNZ|c12185_g1
OG02835	BAN|c33097_g2	BNN|c46667_g2	BNT|c42413_g1	BNW|c42646_g2	BNZ|c33957_g1
OG02836	BAN|c26895_g2	BNN|c35042_g1	BNT|c39329_g2	BNW|c33029_g2	BNZ|c61782_g1
OG02837	BAN|c21716_g1	BNN|c29836_g2	BNT|c34552_g1	BNW|c30707_g1	BNZ|c39509_g3
OG02838	BAN|c34226_g2	BNN|c36468_g1	BNT|c33791_g1	BNW|c35608_g1	BNZ|c34420_g1
OG02839	BAN|c37428_g1	BNN|c46859_g1	BNT|c38314_g1	BNW|c40674_g1	BNZ|c37469_g1
OG02840	BAN|c37343_g1	BNN|c45359_g1	BNT|c39874_g1	BNW|c42706_g2	BNZ|c26718_g1
OG02841	BAN|c33928_g1	BNN|c55906_g1	BNT|c35204_g2	BNW|c42068_g3	BNZ|c32654_g1
OG02842	BAN|c29662_g1	BNN|c32329_g1	BNT|c36424_g1	BNW|c38355_g1	BNZ|c23888_g1
OG02843	BAN|c31174_g1	BNN|c38692_g2	BNT|c38372_g1	BNW|c42447_g1	BNZ|c28797_g1
OG02844	BAN|c37936_g3	BNN|c46302_g2	BNT|c40330_g1	BNW|c43487_g1	BNZ|c38521_g1
OG02845	BAN|c30277_g1	BNN|c43229_g1	BNT|c31861_g2	BNW|c37637_g1	BNZ|c35177_g1
OG02846	BAN|c29117_g1	BNN|c46470_g4	BNT|c37433_g1	BNW|c42798_g1	BNZ|c1413_g1
OG02847	BAN|c33792_g1	BNN|c37826_g1	BNT|c37249_g1	BNW|c40508_g1	BNZ|c47826_g1
OG02848	BAN|c28480_g1	BNN|c35076_g1	BNT|c28459_g1	BNW|c44422_g1	BNZ|c34643_g3
OG02849	BAN|c38036_g2	BNN|c44216_g1	BNT|c61305_g1	BNW|c34382_g1	BNZ|c25890_g1
OG02850	BAN|c33034_g1	BNN|c44402_g3	BNT|c41267_g1	BNW|c41643_g2	BNZ|c35552_g1
OG02851	BAN|c28990_g1	BNN|c34921_g1	BNT|c53680_g1	BNW|c39393_g1	BNZ|c27493_g1
OG02852	BAN|c34079_g1	BNN|c43293_g2	BNT|c39109_g1	BNW|c44149_g1	BNZ|c37021_g1
OG02853	BAN|c28636_g1	BNN|c38560_g1	BNT|c34213_g1	BNW|c32533_g1	BNZ|c34385_g1
OG02854	BAN|c28608_g1	BNN|c39050_g1	BNT|c30058_g1	BNW|c40231_g1	BNZ|c22663_g1
OG02855	BAN|c32074_g1	BNN|c36143_g1	BNT|c41455_g1	BNW|c35022_g1	BNZ|c33589_g1
OG02857	BAN|c35082_g1	BNN|c46801_g1	BNT|c42710_g2	BNW|c38719_g1	BNZ|c30560_g1
OG02858	BAN|c33592_g1	BNN|c43855_g1	BNT|c34113_g1	BNW|c41073_g1	BNZ|c15482_g1
OG02859	BAN|c28952_g1	BNN|c39238_g1	BNT|c35114_g1	BNW|c35024_g1	BNZ|c33812_g1
OG02860	BAN|c30463_g1	BNN|c24836_g1	BNT|c33530_g1	BNW|c38606_g1	BNZ|c38534_g3
OG02861	BAN|c37698_g1	BNN|c46396_g1	BNT|c42229_g1	BNW|c42430_g1	BNZ|c38899_g1
OG02862	BAN|c27498_g1	BNN|c42128_g1	BNT|c36181_g1	BNW|c39029_g1	BNZ|c25465_g1
OG02863	BAN|c29735_g1	BNN|c38490_g1	BNT|c36469_g3	BNW|c44880_g1	BNZ|c14744_g2
OG02864	BAN|c34924_g5	BNN|c39503_g1	BNT|c29213_g1	BNW|c36166_g1	BNZ|c17957_g1
OG02865	BAN|c30551_g1	BNN|c39336_g1	BNT|c32406_g1	BNW|c32293_g1	BNZ|c34651_g1
OG02866	BAN|c26142_g1	BNN|c3771_g1	BNT|c33079_g4	BNW|c32474_g1	BNZ|c29790_g2
OG02868	BAN|c32490_g1	BNN|c32006_g1	BNT|c41719_g1	BNW|c38939_g1	BNZ|c30516_g1
OG02869	BAN|c38174_g4	BNN|c46816_g1	BNT|c42577_g2	BNW|c45559_g1	BNZ|c39989_g1
OG02870	BAN|c31656_g1	BNN|c46928_g3	BNT|c36422_g1	BNW|c39644_g1	BNZ|c44418_g1
OG02871	BAN|c31101_g1	BNN|c35439_g1	BNT|c34907_g1	BNW|c37603_g1	BNZ|c32971_g2
OG02872	BAN|c34145_g1	BNN|c32182_g2	BNT|c41459_g1	BNW|c43075_g1	BNZ|c17338_g1
OG02873	BAN|c34739_g1	BNN|c41885_g1	BNT|c38313_g1	BNW|c37920_g1	BNZ|c37871_g1
OG02874	BAN|c26426_g1	BNN|c44877_g6	BNT|c40729_g1	BNW|c44771_g4	BNZ|c37720_g1
OG02875	BAN|c19798_g1	BNN|c32780_g2	BNT|c37020_g1	BNW|c27972_g1	BNZ|c59847_g1
OG02876	BAN|c36748_g3	BNN|c35057_g1	BNT|c42175_g1	BNW|c22546_g1	BNZ|c59475_g1
OG02877	BAN|c27293_g1	BNN|c36868_g1	BNT|c34921_g1	BNW|c35048_g1	BNZ|c25709_g1
OG02881	BAN|c30577_g2	BNN|c34688_g1	BNT|c31366_g1	BNW|c42665_g4	BNZ|c38199_g1
OG02882	BAN|c38480_g1	BNN|c28459_g1	BNT|c27718_g1	BNW|c32629_g1	BNZ|c55579_g1
OG02883	BAN|c36982_g4	BNN|c47218_g6	BNT|c28460_g1	BNW|c44520_g2	BNZ|c21582_g1
OG02885	BAN|c27113_g1	BNN|c32015_g1	BNT|c35613_g4	BNW|c29681_g1	BNZ|c27789_g1
OG02889	BAN|c23293_g1	BNN|c42796_g1	BNT|c32048_g1	BNW|c34065_g1	BNZ|c26643_g1
OG02890	BAN|c26551_g1	BNN|c56688_g1	BNT|c27892_g1	BNW|c34610_g1	BNZ|c26308_g2
OG02891	BAN|c31884_g1	BNN|c32167_g1	BNT|c34009_g1	BNW|c37955_g1	BNZ|c31210_g1
OG02892	BAN|c8354_g1	BNN|c28749_g1	BNT|c22843_g1	BNW|c31922_g1	BNZ|c16142_g1
OG02893	BAN|c36572_g6	BNN|c37305_g3	BNT|c36727_g1	BNW|c31627_g1	BNZ|c39754_g4
OG02894	BAN|c31843_g1	BNN|c36319_g1	BNT|c41697_g1	BNW|c34211_g1	BNZ|c28543_g1
OG02895	BAN|c45354_g1	BNN|c36528_g1	BNT|c30084_g2	BNW|c31613_g1	BNZ|c30654_g1
OG02896	BAN|c31629_g4	BNN|c42545_g4	BNT|c34834_g2	BNW|c41927_g3	BNZ|c40773_g1
OG02897	BAN|c34744_g4	BNN|c36483_g1	BNT|c35843_g1	BNW|c36696_g1	BNZ|c28827_g1
OG02898	BAN|c27606_g1	BNN|c35291_g1	BNT|c28416_g1	BNW|c32245_g1	BNZ|c27563_g1
OG02900	BAN|c33610_g1	BNN|c43063_g2	BNT|c25505_g1	BNW|c35238_g1	BNZ|c32843_g1
OG02901	BAN|c37083_g1	BNN|c46513_g1	BNT|c41473_g1	BNW|c42368_g1	BNZ|c40453_g3
OG02902	BAN|c26800_g1	BNN|c36531_g1	BNT|c17090_g1	BNW|c3744_g1	BNZ|c31587_g1
OG02903	BAN|c38427_g3	BNN|c44905_g6	BNT|c41817_g1	BNW|c44370_g1	BNZ|c39825_g1
OG02905	BAN|c36223_g1	BNN|c42935_g1	BNT|c40497_g1	BNW|c44470_g1	BNZ|c38127_g2
OG02906	BAN|c26755_g1	BNN|c33902_g1	BNT|c31768_g1	BNW|c60736_g1	BNZ|c30031_g1
OG02907	BAN|c31291_g2	BNN|c44618_g1	BNT|c35089_g1	BNW|c42403_g1	BNZ|c40550_g2
OG02908	BAN|c34292_g1	BNN|c38642_g1	BNT|c30509_g1	BNW|c38737_g1	BNZ|c33141_g1
OG02910	BAN|c21282_g1	BNN|c33218_g1	BNT|c25394_g1	BNW|c29672_g1	BNZ|c22415_g1
OG02911	BAN|c34345_g1	BNN|c45086_g1	BNT|c24109_g1	BNW|c33551_g1	BNZ|c30589_g1
OG02913	BAN|c48121_g1	BNN|c39229_g1	BNT|c37457_g1	BNW|c39004_g1	BNZ|c32968_g1
OG02914	BAN|c35390_g1	BNN|c40352_g1	BNT|c40066_g2	BNW|c39905_g1	BNZ|c39033_g1
OG02915	BAN|c37636_g1	BNN|c36565_g1	BNT|c32850_g1	BNW|c36669_g2	BNZ|c22783_g1
OG02916	BAN|c38418_g2	BNN|c35746_g1	BNT|c31514_g1	BNW|c38529_g1	BNZ|c35711_g6
OG02918	BAN|c30213_g1	BNN|c45190_g4	BNT|c33571_g1	BNW|c34489_g1	BNZ|c31811_g1
OG02920	BAN|c27328_g1	BNN|c39252_g1	BNT|c34535_g1	BNW|c39865_g1	BNZ|c32453_g1
OG02925	BAN|c22666_g1	BNN|c31845_g1	BNT|c22185_g1	BNW|c35956_g1	BNZ|c33398_g1
OG02926	BAN|c24636_g1	BNN|c37293_g1	BNT|c36169_g1	BNW|c34240_g1	BNZ|c42417_g1
OG02928	BAN|c36903_g2	BNN|c47441_g2	BNT|c38173_g1	BNW|c45749_g1	BNZ|c36923_g1
OG02930	BAN|c34236_g1	BNN|c45743_g1	BNT|c37613_g1	BNW|c43966_g1	BNZ|c39067_g2
OG02933	BAN|c36236_g2	BNN|c21889_g2	BNT|c39426_g1	BNW|c37626_g1	BNZ|c34600_g1
OG02934	BAN|c26296_g1	BNN|c55094_g2	BNT|c33544_g1	BNW|c36392_g1	BNZ|c32631_g3
OG02936	BAN|c30142_g1	BNN|c39436_g1	BNT|c32219_g1	BNW|c42547_g2	BNZ|c33126_g1
OG02938	BAN|c21380_g1	BNN|c29756_g1	BNT|c46550_g1	BNW|c28563_g2	BNZ|c1438_g1
OG02939	BAN|c48254_g1	BNN|c40091_g1	BNT|c31731_g1	BNW|c33814_g1	BNZ|c14407_g1
OG02940	BAN|c29956_g1	BNN|c35408_g1	BNT|c35364_g1	BNW|c39336_g1	BNZ|c32824_g1
OG02941	BAN|c23806_g2	BNN|c44252_g1	BNT|c41683_g5	BNW|c42627_g4	BNZ|c30287_g4
OG02942	BAN|c25824_g1	BNN|c33806_g1	BNT|c34864_g1	BNW|c38380_g1	BNZ|c22023_g1
OG02943	BAN|c25701_g1	BNN|c30135_g1	BNT|c25940_g1	BNW|c19822_g1	BNZ|c22022_g1
OG02944	BAN|c32399_g1	BNN|c45502_g1	BNT|c33002_g1	BNW|c44320_g1	BNZ|c33958_g1
OG02945	BAN|c34598_g1	BNN|c40115_g1	BNT|c32128_g2	BNW|c42131_g1	BNZ|c38782_g1
OG02946	BAN|c38627_g1	BNN|c47642_g1	BNT|c42985_g1	BNW|c45710_g1	BNZ|c40476_g1
OG02947	BAN|c36943_g1	BNN|c32598_g1	BNT|c42284_g1	BNW|c21182_g1	BNZ|c27671_g1
OG02948	BAN|c36485_g3	BNN|c47296_g1	BNT|c38329_g1	BNW|c44520_g3	BNZ|c37956_g2
OG02949	BAN|c32137_g1	BNN|c39846_g1	BNT|c37798_g1	BNW|c39209_g1	BNZ|c30765_g1
OG02950	BAN|c37730_g1	BNN|c31974_g1	BNT|c42186_g1	BNW|c35308_g1	BNZ|c37902_g1
OG02951	BAN|c32619_g1	BNN|c40137_g1	BNT|c35152_g1	BNW|c39778_g1	BNZ|c37857_g4
OG02952	BAN|c32205_g1	BNN|c35631_g1	BNT|c38293_g1	BNW|c44591_g1	BNZ|c32818_g2
OG02953	BAN|c38467_g1	BNN|c47534_g1	BNT|c43046_g1	BNW|c45649_g1	BNZ|c40588_g1
OG02954	BAN|c29450_g1	BNN|c35528_g1	BNT|c25255_g1	BNW|c41976_g1	BNZ|c26636_g1
OG02955	BAN|c19213_g1	BNN|c28508_g1	BNT|c29892_g1	BNW|c33691_g1	BNZ|c30895_g1
OG02957	BAN|c29655_g1	BNN|c32579_g2	BNT|c22849_g1	BNW|c33479_g1	BNZ|c38696_g1
OG02958	BAN|c38688_g3	BNN|c42227_g1	BNT|c41375_g3	BNW|c33676_g1	BNZ|c33085_g1
OG02959	BAN|c34807_g2	BNN|c44008_g1	BNT|c36968_g1	BNW|c42273_g1	BNZ|c52078_g1
OG02960	BAN|c33007_g1	BNN|c40838_g1	BNT|c35024_g1	BNW|c35590_g1	BNZ|c35075_g1
OG02961	BAN|c36500_g3	BNN|c46969_g2	BNT|c37889_g1	BNW|c42607_g1	BNZ|c38209_g1
OG02964	BAN|c24145_g2	BNN|c23670_g1	BNT|c24945_g1	BNW|c26462_g1	BNZ|c9540_g1
OG02965	BAN|c33707_g1	BNN|c43110_g1	BNT|c40588_g1	BNW|c42073_g2	BNZ|c33744_g1
OG02966	BAN|c35631_g1	BNN|c41703_g1	BNT|c39385_g1	BNW|c43253_g1	BNZ|c36598_g1
OG02967	BAN|c34914_g1	BNN|c40119_g1	BNT|c39557_g2	BNW|c41327_g1	BNZ|c35486_g1
OG02968	BAN|c32569_g1	BNN|c42737_g1	BNT|c39783_g2	BNW|c37089_g1	BNZ|c34343_g2
OG02969	BAN|c34073_g1	BNN|c44651_g1	BNT|c40718_g2	BNW|c41387_g1	BNZ|c38158_g1
OG02972	BAN|c29775_g1	BNN|c31926_g1	BNT|c33602_g1	BNW|c33747_g1	BNZ|c51985_g1
OG02974	BAN|c16209_g1	BNN|c31610_g1	BNT|c25524_g1	BNW|c1230_g1	BNZ|c28490_g1
OG02975	BAN|c33561_g1	BNN|c42600_g1	BNT|c36772_g1	BNW|c39452_g1	BNZ|c34052_g1
OG02976	BAN|c23412_g1	BNN|c35468_g1	BNT|c33988_g1	BNW|c27756_g1	BNZ|c51807_g1
OG02977	BAN|c29906_g1	BNN|c37865_g1	BNT|c33678_g1	BNW|c31760_g1	BNZ|c35782_g2
OG02978	BAN|c35650_g1	BNN|c38649_g1	BNT|c34943_g1	BNW|c43396_g1	BNZ|c37892_g1
OG02980	BAN|c37646_g1	BNN|c44102_g1	BNT|c42402_g1	BNW|c44750_g1	BNZ|c27138_g1
OG02981	BAN|c32693_g1	BNN|c17158_g1	BNT|c21463_g1	BNW|c15658_g1	BNZ|c17923_g1
OG02983	BAN|c29867_g1	BNN|c37597_g1	BNT|c40238_g2	BNW|c37520_g1	BNZ|c27181_g1
OG02984	BAN|c27380_g1	BNN|c40406_g1	BNT|c37295_g1	BNW|c35270_g1	BNZ|c5515_g1
OG02986	BAN|c33590_g1	BNN|c43430_g1	BNT|c38483_g2	BNW|c37242_g1	BNZ|c31666_g1
OG02988	BAN|c30890_g1	BNN|c39317_g1	BNT|c28479_g1	BNW|c38200_g1	BNZ|c9642_g1
OG02989	BAN|c35786_g10	BNN|c38010_g1	BNT|c42389_g1	BNW|c37456_g2	BNZ|c28986_g1
OG02990	BAN|c31567_g1	BNN|c39650_g1	BNT|c32810_g2	BNW|c41765_g3	BNZ|c30016_g2
OG02991	BAN|c20213_g1	BNN|c33758_g1	BNT|c32530_g1	BNW|c31051_g1	BNZ|c31857_g1
OG02993	BAN|c35751_g1	BNN|c42019_g3	BNT|c43231_g4	BNW|c45310_g3	BNZ|c14743_g1
OG02994	BAN|c35301_g1	BNN|c43560_g2	BNT|c39815_g1	BNW|c39157_g1	BNZ|c36543_g1
OG02995	BAN|c28934_g1	BNT|c31067_g1	BNW|c29664_g1	BNZ|c22252_g1	BNN|c42686_g1
OG02996	BAN|c30641_g1	BNN|c31102_g1	BNT|c35764_g1	BNW|c34791_g1	BNZ|c35976_g2
OG02997	BAN|c22649_g1	BNN|c30115_g1	BNT|c31803_g1	BNW|c49346_g1	BNZ|c27940_g1
OG02998	BAN|c38131_g1	BNN|c46856_g1	BNT|c39411_g1	BNW|c45323_g1	BNZ|c38911_g1
OG02999	BAN|c29528_g1	BNN|c38869_g1	BNT|c39193_g1	BNW|c37612_g1	BNZ|c34157_g1
OG03001	BAN|c42315_g1	BNN|c35347_g1	BNT|c33403_g1	BNW|c19479_g1	BNZ|c14001_g1
OG03002	BAN|c33938_g1	BNN|c58503_g1	BNT|c42324_g1	BNW|c36833_g1	BNZ|c33772_g1
OG03003	BAN|c28353_g3	BNN|c38055_g1	BNT|c34950_g3	BNW|c37479_g1	BNZ|c37715_g4
OG03004	BAN|c23010_g1	BNN|c56009_g1	BNT|c48253_g1	BNW|c59222_g1	BNZ|c18565_g1
OG03006	BAN|c31247_g1	BNN|c48120_g1	BNT|c37572_g1	BNW|c38021_g1	BNZ|c22485_g1
OG03007	BAN|c32316_g1	BNN|c36309_g1	BNT|c35385_g1	BNW|c38561_g2	BNZ|c30867_g1
OG03011	BAN|c56749_g1	BNN|c33258_g1	BNT|c47742_g1	BNW|c32854_g2	BNZ|c29156_g2
OG03012	BAN|c28060_g1	BNN|c45007_g1	BNT|c36731_g2	BNW|c19485_g1	BNZ|c26926_g1
OG03013	BAN|c33625_g1	BNN|c45298_g3	BNT|c37876_g2	BNW|c32690_g1	BNZ|c33269_g1
OG03014	BAN|c33493_g1	BNN|c20285_g1	BNT|c17475_g1	BNW|c34893_g1	BNZ|c30537_g1
OG03015	BAN|c28353_g1	BNN|c47098_g1	BNT|c23132_g1	BNW|c28004_g1	BNZ|c34130_g1
OG03018	BAN|c37283_g3	BNN|c4598_g1	BNT|c27318_g1	BNW|c35354_g1	BNZ|c31158_g1
OG03019	BAN|c26282_g1	BNN|c51645_g1	BNT|c29591_g1	BNW|c31478_g1	BNZ|c55587_g1
OG03021	BAN|c28313_g1	BNN|c42165_g1	BNT|c40951_g1	BNW|c43811_g2	BNZ|c36179_g1
OG03022	BAN|c30430_g1	BNN|c40676_g1	BNT|c37368_g2	BNW|c36568_g1	BNZ|c27182_g1
OG03023	BAN|c31579_g1	BNN|c42845_g1	BNT|c39710_g1	BNW|c40595_g1	BNZ|c24205_g1
OG03024	BAN|c33472_g1	BNN|c44958_g1	BNT|c41084_g3	BNW|c40625_g1	BNZ|c21745_g1
OG03025	BAN|c29369_g1	BNN|c38971_g1	BNT|c35939_g1	BNW|c37568_g1	BNZ|c34379_g1
OG03026	BAN|c17583_g1	BNT|c29737_g1	BNW|c13362_g1	BNZ|c27946_g1	BNN|c47599_g4
OG03027	BAN|c33236_g1	BNN|c37426_g1	BNT|c33976_g1	BNW|c34736_g1	BNZ|c37425_g2
OG03028	BAN|c26125_g1	BNN|c22264_g1	BNT|c33286_g1	BNW|c21654_g1	BNZ|c24377_g1
OG03029	BAN|c34487_g3	BNN|c46651_g3	BNT|c40427_g2	BNW|c36959_g1	BNZ|c34444_g1
OG03030	BAN|c35979_g1	BNN|c43645_g1	BNT|c41461_g1	BNW|c43683_g1	BNZ|c37883_g1
OG03033	BAN|c35622_g1	BNN|c45640_g1	BNT|c39464_g1	BNW|c43550_g1	BNZ|c36143_g1
OG03035	BAN|c27632_g1	BNN|c27658_g1	BNT|c33439_g1	BNW|c8059_g1	BNZ|c29772_g1
OG03036	BAN|c23061_g1	BNN|c37600_g1	BNT|c36704_g1	BNW|c43938_g1	BNZ|c27126_g1
OG03037	BAN|c35906_g1	BNN|c41757_g1	BNT|c33375_g1	BNW|c37607_g1	BNZ|c38603_g1
OG03038	BAN|c30690_g1	BNN|c38186_g1	BNT|c36312_g1	BNW|c37529_g2	BNZ|c40807_g1
OG03039	BAN|c38181_g1	BNN|c42329_g1	BNT|c34327_g1	BNW|c40737_g1	BNZ|c39399_g1
OG03040	BAN|c27066_g1	BNN|c41654_g1	BNT|c26740_g2	BNW|c39155_g1	BNZ|c35939_g1
OG03041	BAN|c37447_g2	BNN|c45914_g2	BNT|c33780_g1	BNW|c41103_g1	BNZ|c39270_g5
OG03043	BAN|c38027_g1	BNN|c47493_g1	BNT|c43107_g1	BNW|c45791_g1	BNZ|c40239_g1
OG03044	BAN|c12070_g1	BNN|c41086_g1	BNT|c42816_g1	BNW|c45540_g1	BNZ|c34879_g1
OG03046	BAN|c34746_g1	BNN|c45403_g1	BNT|c38485_g1	BNW|c43764_g1	BNZ|c38344_g4
OG03048	BAN|c38614_g3	BNN|c46865_g1	BNT|c43038_g2	BNW|c45334_g1	BNZ|c40627_g1
OG03050	BAN|c37693_g1	BNN|c26308_g1	BNT|c29629_g1	BNW|c31201_g1	BNZ|c28369_g2
OG03051	BAN|c32514_g1	BNN|c47230_g4	BNT|c28783_g2	BNW|c27987_g1	BNZ|c18262_g1
OG03053	BAN|c34260_g1	BNN|c39307_g1	BNT|c40970_g1	BNW|c41467_g1	BNZ|c29625_g1
OG03055	BAN|c38316_g1	BNN|c46697_g1	BNT|c36798_g1	BNW|c45221_g1	BNZ|c39702_g1
OG03056	BAN|c33971_g1	BNN|c41720_g1	BNT|c37576_g1	BNW|c38871_g1	BNZ|c35298_g1
OG03057	BAN|c33040_g1	BNN|c38361_g2	BNT|c28559_g1	BNW|c37987_g1	BNZ|c2221_g1
OG03058	BAN|c29908_g1	BNN|c38988_g1	BNT|c31075_g1	BNW|c35733_g1	BNZ|c48412_g1
OG03060	BAN|c32142_g1	BNN|c43999_g1	BNT|c38669_g1	BNW|c31038_g1	BNZ|c35793_g1
OG03061	BAN|c35463_g1	BNN|c46419_g1	BNT|c40428_g1	BNW|c44559_g1	BNZ|c39608_g1
OG03062	BAN|c23540_g1	BNN|c33442_g2	BNT|c25346_g1	BNW|c32964_g1	BNZ|c32248_g1
OG03066	BAN|c33825_g1	BNN|c45466_g1	BNT|c37427_g1	BNW|c22004_g1	BNZ|c18070_g1
OG03067	BAN|c31353_g1	BNN|c43309_g1	BNT|c38070_g1	BNW|c41376_g1	BNZ|c35264_g1
OG03069	BAN|c35054_g2	BNN|c42234_g1	BNT|c37541_g1	BNW|c38261_g1	BNZ|c35962_g2
OG03070	BAN|c38292_g4	BNN|c37371_g1	BNT|c40892_g5	BNW|c32193_g1	BNZ|c24289_g1
OG03071	BAN|c29424_g1	BNN|c31574_g1	BNT|c36056_g1	BNW|c21788_g1	BNZ|c32764_g1
OG03072	BAN|c34877_g1	BNN|c43382_g1	BNT|c36973_g1	BNW|c65342_g1	BNZ|c40509_g1
OG03073	BAN|c31716_g1	BNN|c40638_g1	BNT|c30901_g1	BNW|c37432_g1	BNZ|c28547_g1
OG03074	BAN|c29744_g1	BNN|c41437_g1	BNT|c33489_g1	BNW|c35595_g1	BNZ|c59474_g1
OG03075	BAN|c38547_g1	BNN|c33974_g1	BNT|c42239_g1	BNW|c43629_g1	BNZ|c39824_g1
OG03076	BAN|c33404_g1	BNN|c45199_g1	BNT|c57771_g1	BNW|c43070_g1	BNZ|c21093_g1
OG03078	BAN|c34806_g1	BNN|c44282_g1	BNT|c38552_g1	BNW|c38979_g1	BNZ|c36666_g1
OG03079	BAN|c30577_g4	BNN|c36835_g1	BNT|c37606_g1	BNW|c37457_g1	BNZ|c28536_g1
OG03080	BAN|c31501_g1	BNN|c33645_g1	BNT|c58438_g1	BNW|c35096_g1	BNZ|c22025_g1
OG03081	BAN|c33849_g1	BNN|c25359_g1	BNT|c38153_g1	BNW|c39490_g1	BNZ|c30985_g1
OG03082	BAN|c25662_g1	BNN|c35741_g1	BNT|c28096_g1	BNW|c20609_g1	BNZ|c31989_g2
OG03084	BAN|c27782_g1	BNN|c45050_g2	BNT|c34873_g1	BNW|c37043_g1	BNZ|c38497_g3
OG03085	BAN|c32959_g1	BNN|c32789_g1	BNT|c28270_g1	BNW|c45279_g6	BNZ|c40842_g1
OG03087	BAN|c37686_g2	BNN|c42384_g1	BNT|c41325_g1	BNW|c34485_g1	BNZ|c38519_g3
OG03089	BAN|c38179_g3	BNN|c47850_g5	BNT|c42848_g1	BNW|c39932_g1	BNZ|c38634_g1
OG03091	BAN|c30314_g1	BNN|c39890_g1	BNT|c33552_g1	BNW|c40459_g1	BNZ|c32864_g2
OG03093	BAN|c27844_g1	BNN|c37376_g2	BNT|c26472_g1	BNW|c36134_g2	BNZ|c35308_g2
OG03094	BAN|c26156_g1	BNN|c62351_g1	BNT|c32158_g2	BNW|c34758_g1	BNZ|c25345_g1
OG03096	BAN|c33535_g1	BNN|c44539_g2	BNT|c41278_g2	BNW|c41080_g2	BNZ|c36758_g2
OG03098	BAN|c34833_g1	BNN|c40386_g1	BNT|c35774_g1	BNW|c40178_g1	BNZ|c37716_g1
OG03100	BAN|c32878_g2	BNN|c41052_g1	BNT|c39664_g1	BNW|c42170_g1	BNZ|c35629_g1
OG03101	BAN|c29102_g1	BNN|c44570_g2	BNT|c31294_g1	BNW|c36356_g1	BNZ|c37111_g2
OG03102	BAN|c25009_g1	BNN|c34039_g1	BNT|c29796_g1	BNW|c41444_g1	BNZ|c32484_g1
OG03103	BAN|c18859_g2	BNN|c61316_g1	BNT|c12344_g1	BNW|c16630_g1	BNZ|c43666_g1
OG03105	BAN|c31189_g1	BNN|c37937_g2	BNT|c41984_g3	BNW|c38306_g1	BNZ|c30298_g1
OG03106	BAN|c31907_g1	BNN|c34087_g1	BNT|c31398_g1	BNW|c32884_g1	BNZ|c35365_g1
OG03108	BAN|c25531_g1	BNN|c45272_g2	BNT|c19172_g1	BNW|c33455_g2	BNZ|c34674_g1
OG03110	BAN|c36370_g4	BNN|c46976_g4	BNT|c37738_g2	BNW|c40476_g1	BNZ|c37434_g5
OG03111	BAN|c29894_g1	BNN|c669_g1	BNT|c33109_g1	BNW|c39310_g1	BNZ|c38215_g1
OG03112	BAN|c37574_g2	BNN|c44790_g1	BNT|c39687_g4	BNW|c45547_g1	BNZ|c39539_g1
OG03115	BAN|c29013_g1	BNN|c36811_g1	BNT|c39826_g1	BNW|c38418_g3	BNZ|c30941_g2
OG03116	BAN|c35807_g2	BNN|c38032_g1	BNT|c31501_g1	BNW|c30472_g1	BNZ|c28590_g1
OG03117	BAN|c36826_g1	BNN|c45308_g1	BNT|c40325_g1	BNW|c39451_g1	BNZ|c17412_g1
OG03118	BAN|c817_g1	BNN|c40800_g2	BNT|c25333_g1	BNW|c4860_g1	BNZ|c59510_g1
OG03119	BAN|c37767_g3	BNN|c44417_g3	BNT|c30214_g2	BNW|c23277_g2	BNZ|c18372_g2
OG03120	BAN|c26630_g1	BNN|c39926_g1	BNT|c34056_g1	BNW|c35060_g1	BNZ|c30202_g1
OG03122	BAN|c36894_g1	BNN|c47338_g1	BNT|c30411_g2	BNW|c45282_g2	BNZ|c39979_g3
OG03123	BAN|c17766_g1	BNN|c33281_g1	BNT|c30530_g1	BNW|c36469_g1	BNZ|c22945_g1
OG03126	BAN|c31959_g2	BNN|c42960_g1	BNT|c42007_g2	BNW|c42567_g2	BNZ|c34798_g1
OG03127	BAN|c25913_g1	BNN|c58672_g1	BNT|c23585_g1	BNW|c39153_g4	BNZ|c30242_g1
OG03128	BAN|c25261_g1	BNN|c32350_g1	BNT|c26519_g1	BNW|c33046_g1	BNZ|c31623_g1
OG03129	BAN|c36748_g1	BNN|c37793_g1	BNT|c37328_g1	BNW|c40244_g1	BNZ|c35972_g1
OG03130	BAN|c37331_g1	BNN|c34742_g1	BNT|c41879_g1	BNW|c43033_g1	BNZ|c39684_g1
OG03131	BAN|c6223_g1	BNN|c66142_g1	BNT|c25292_g1	BNW|c64697_g1	BNZ|c32762_g1
OG03134	BAN|c26559_g2	BNN|c37640_g1	BNT|c37726_g5	BNW|c31087_g1	BNZ|c28327_g1
OG03135	BAN|c26470_g1	BNN|c39333_g1	BNT|c32055_g1	BNW|c34993_g1	BNZ|c33626_g1
OG03136	BAN|c26254_g1	BNN|c36849_g1	BNT|c32643_g1	BNW|c31930_g1	BNZ|c27830_g1
OG03137	BAN|c27852_g1	BNN|c28963_g1	BNT|c29824_g1	BNW|c37196_g1	BNZ|c31211_g1
OG03138	BAN|c21428_g1	BNN|c39987_g1	BNT|c27509_g1	BNW|c36453_g1	BNZ|c39015_g2
OG03139	BAN|c26994_g1	BNN|c38941_g1	BNT|c31335_g1	BNW|c36878_g2	BNZ|c22582_g1
OG03140	BAN|c32225_g1	BNN|c45328_g1	BNT|c41395_g1	BNW|c33560_g1	BNZ|c35825_g1
OG03141	BAN|c16263_g1	BNN|c37852_g1	BNT|c27405_g1	BNW|c33865_g1	BNZ|c31394_g1
OG03143	BAN|c33636_g1	BNN|c39735_g1	BNT|c32720_g1	BNW|c35902_g1	BNZ|c28555_g1
OG03144	BAN|c31336_g1	BNN|c22606_g1	BNT|c37832_g1	BNW|c43104_g1	BNZ|c44390_g1
OG03147	BAN|c23136_g1	BNN|c37417_g1	BNT|c29792_g1	BNW|c37843_g1	BNZ|c28077_g1
OG03148	BAN|c36714_g1	BNN|c36333_g1	BNT|c37033_g3	BNW|c45359_g5	BNZ|c810_g1
OG03150	BAN|c25148_g1	BNN|c44218_g2	BNT|c37807_g1	BNW|c42037_g1	BNZ|c40552_g1
OG03151	BAN|c33921_g1	BNN|c44916_g1	BNT|c22161_g1	BNW|c44233_g1	BNZ|c18041_g1
OG03152	BAN|c38060_g2	BNN|c47881_g2	BNT|c34843_g1	BNW|c39346_g1	BNZ|c37975_g1
OG03153	BAN|c38858_g1	BNN|c36303_g3	BNT|c42580_g1	BNW|c37261_g1	BNZ|c32652_g1
OG03154	BAN|c26091_g1	BNN|c33948_g1	BNT|c24301_g1	BNW|c43583_g3	BNZ|c23612_g1
OG03155	BAN|c31229_g1	BNN|c43337_g1	BNT|c37775_g1	BNW|c41229_g1	BNZ|c31068_g1
OG03156	BAN|c31623_g1	BNN|c47527_g2	BNT|c32289_g1	BNW|c35868_g1	BNZ|c31973_g1
OG03157	BAN|c33998_g1	BNN|c35699_g1	BNT|c30016_g1	BNW|c33947_g1	BNZ|c32678_g1
OG03159	BAN|c15731_g1	BNN|c37035_g1	BNT|c36282_g1	BNW|c37093_g1	BNZ|c32018_g1
OG03160	BAN|c21687_g1	BNN|c23989_g1	BNT|c24606_g1	BNW|c20871_g1	BNZ|c21696_g1
OG03161	BAN|c25831_g1	BNN|c38847_g1	BNT|c32498_g1	BNW|c40891_g1	BNZ|c32447_g1
OG03164	BAN|c35128_g3	BNN|c41385_g1	BNT|c33936_g1	BNW|c40385_g1	BNZ|c37332_g1
OG03165	BAN|c33132_g1	BNN|c43024_g1	BNT|c40858_g1	BNW|c35660_g2	BNZ|c37986_g1
OG03169	BAN|c29501_g1	BNN|c40378_g1	BNT|c32245_g1	BNW|c35069_g1	BNZ|c30120_g1
OG03171	BAN|c33220_g1	BNN|c37915_g1	BNT|c39801_g1	BNW|c27296_g1	BNZ|c27641_g1
OG03172	BAN|c33989_g1	BNN|c37391_g1	BNT|c38326_g2	BNW|c42936_g1	BNZ|c29861_g1
OG03173	BAN|c32415_g1	BNN|c38393_g1	BNT|c29507_g1	BNW|c40160_g1	BNZ|c33741_g2
OG03175	BAN|c34233_g4	BNN|c34845_g2	BNT|c40708_g1	BNW|c49360_g1	BNZ|c23113_g1
OG03176	BAN|c32555_g1	BNN|c38796_g1	BNT|c29865_g1	BNW|c36808_g1	BNZ|c31745_g1
OG03177	BAN|c30200_g1	BNN|c41873_g1	BNT|c39470_g1	BNW|c42995_g1	BNZ|c26910_g1
OG03179	BAN|c26011_g1	BNN|c35438_g1	BNT|c32968_g1	BNW|c29187_g1	BNZ|c22522_g1
OG03180	BAN|c26369_g1	BNN|c38145_g1	BNT|c34318_g1	BNW|c31547_g1	BNZ|c10692_g1
OG03181	BAN|c32252_g1	BNN|c46312_g1	BNT|c35328_g1	BNW|c37698_g1	BNZ|c35771_g1
OG03184	BAN|c29331_g1	BNN|c36162_g1	BNT|c36565_g1	BNW|c30560_g1	BNZ|c30927_g1
OG03185	BAN|c30075_g1	BNN|c37334_g1	BNT|c36275_g1	BNW|c35078_g1	BNZ|c35709_g1
OG03187	BAN|c37629_g3	BNN|c37297_g1	BNT|c30726_g1	BNW|c35962_g1	BNZ|c32022_g1
OG03188	BAN|c35291_g1	BNN|c46536_g2	BNT|c39587_g1	BNW|c44069_g3	BNZ|c38826_g1
OG03189	BAN|c38579_g1	BNN|c46621_g1	BNT|c39935_g1	BNW|c45243_g1	BNZ|c39829_g2
OG03190	BAN|c34223_g1	BNN|c46481_g1	BNT|c38230_g1	BNW|c41165_g1	BNZ|c39587_g1
OG03192	BAN|c36750_g1	BNN|c34879_g1	BNT|c41558_g1	BNW|c44501_g1	BNZ|c39504_g1
OG03193	BAN|c32684_g1	BNN|c42609_g1	BNT|c38605_g1	BNW|c41672_g1	BNZ|c35214_g1
OG03195	BAN|c26149_g2	BNN|c35145_g1	BNT|c33298_g1	BNW|c39803_g1	BNZ|c35239_g4
OG03196	BAN|c25521_g1	BNN|c32738_g1	BNT|c1604_g1	BNW|c37571_g1	BNZ|c29492_g1
OG03197	BAN|c24259_g1	BNN|c31942_g1	BNT|c34454_g1	BNW|c26301_g1	BNZ|c29293_g1
OG03199	BAN|c34179_g1	BNN|c46715_g3	BNT|c35305_g1	BNW|c39795_g1	BNZ|c35160_g2
OG03200	BAN|c34596_g1	BNN|c42216_g1	BNT|c38568_g1	BNW|c35065_g1	BNZ|c30772_g1
OG03202	BAN|c25599_g1	BNN|c39296_g1	BNT|c25717_g1	BNW|c21839_g1	BNZ|c21463_g1
OG03205	BAN|c37980_g1	BNN|c40517_g1	BNT|c42145_g1	BNW|c45511_g3	BNZ|c40612_g1
OG03206	BAN|c30816_g1	BNN|c51679_g1	BNT|c46572_g1	BNW|c39047_g1	BNZ|c30526_g1
OG03207	BAN|c34933_g1	BNN|c36325_g1	BNT|c53587_g1	BNW|c39127_g1	BNZ|c30984_g1
OG03208	BAN|c33621_g1	BNN|c29021_g1	BNT|c28292_g1	BNW|c40352_g1	BNZ|c37665_g2
OG03209	BAN|c38601_g1	BNN|c32873_g1	BNT|c21999_g1	BNW|c30854_g1	BNZ|c28633_g1
OG03210	BAN|c36287_g2	BNN|c37272_g1	BNT|c28563_g1	BNW|c61284_g1	BNZ|c55207_g1
OG03211	BAN|c35294_g2	BNN|c38310_g1	BNT|c38003_g2	BNW|c40581_g3	BNZ|c29561_g3
OG03212	BAN|c24458_g1	BNN|c32412_g1	BNT|c29839_g1	BNW|c34322_g1	BNZ|c27039_g1
OG03215	BAN|c23522_g1	BNN|c43450_g1	BNT|c38871_g2	BNW|c39556_g1	BNZ|c21609_g1
OG03216	BAN|c37812_g1	BNN|c39076_g1	BNT|c35325_g1	BNW|c45714_g4	BNZ|c33946_g1
OG03217	BAN|c26484_g1	BNN|c66102_g1	BNT|c30050_g1	BNW|c38004_g1	BNZ|c47759_g1
OG03218	BAN|c29017_g1	BNN|c44296_g8	BNT|c37597_g1	BNW|c39609_g1	BNZ|c33912_g1
OG03219	BAN|c29465_g1	BNN|c30056_g1	BNT|c22779_g1	BNW|c30612_g1	BNZ|c37755_g2
OG03222	BAN|c33321_g1	BNN|c43447_g1	BNT|c40947_g1	BNW|c42332_g2	BNZ|c38039_g1
OG03223	BAN|c27394_g1	BNN|c38056_g1	BNT|c37185_g1	BNW|c36770_g1	BNZ|c31700_g1
OG03224	BAN|c29533_g1	BNN|c36750_g1	BNT|c33321_g1	BNW|c35441_g1	BNZ|c33509_g1
OG03226	BAN|c36889_g1	BNN|c40410_g1	BNT|c39231_g1	BNW|c41789_g1	BNZ|c35823_g1
OG03227	BAN|c22772_g1	BNN|c37238_g1	BNT|c43003_g3	BNW|c42742_g4	BNZ|c34444_g4
OG03228	BAN|c31547_g1	BNN|c43213_g1	BNT|c36980_g1	BNW|c39314_g1	BNZ|c24722_g1
OG03229	BAN|c42969_g1	BNN|c32722_g1	BNT|c11766_g1	BNW|c41466_g1	BNZ|c22141_g1
OG03232	BAN|c25025_g1	BNN|c28422_g1	BNT|c30784_g1	BNW|c28215_g1	BNZ|c32845_g1
OG03233	BAN|c31655_g1	BNN|c46476_g1	BNT|c36525_g2	BNW|c39193_g1	BNZ|c40387_g1
OG03235	BAN|c38283_g2	BNN|c41708_g1	BNT|c42865_g1	BNW|c42032_g1	BNZ|c35836_g1
OG03237	BAN|c28032_g1	BNN|c5757_g1	BNT|c36796_g1	BNW|c44981_g1	BNZ|c36939_g1
OG03238	BAN|c25395_g1	BNN|c38120_g1	BNT|c34548_g1	BNW|c38103_g1	BNZ|c33551_g1
OG03239	BAN|c34448_g1	BNN|c45064_g1	BNT|c40379_g1	BNW|c36063_g1	BNZ|c26711_g1
OG03243	BAN|c32375_g1	BNN|c44101_g1	BNT|c35810_g1	BNW|c39528_g1	BNZ|c17379_g1
OG03244	BAN|c17634_g1	BNN|c28953_g1	BNT|c41659_g3	BNW|c35021_g1	BNZ|c22454_g1
OG03245	BAN|c37782_g1	BNN|c45963_g1	BNT|c21424_g1	BNW|c45731_g3	BNZ|c36119_g1
OG03246	BAN|c38225_g2	BNN|c46333_g1	BNT|c39225_g1	BNW|c44902_g1	BNZ|c39839_g1
OG03247	BAN|c32496_g1	BNN|c38510_g1	BNT|c25826_g1	BNW|c45252_g2	BNZ|c37007_g2
OG03248	BAN|c38053_g1	BNN|c46569_g3	BNT|c30116_g1	BNW|c35879_g1	BNZ|c38157_g5
OG03250	BAN|c38419_g1	BNN|c35295_g1	BNT|c42754_g1	BNW|c44984_g2	BNZ|c37254_g2
OG03251	BAN|c37687_g3	BNN|c45654_g2	BNT|c41193_g1	BNW|c41558_g1	BNZ|c37981_g3
OG03252	BAN|c25854_g1	BNN|c35369_g1	BNT|c30461_g1	BNW|c38073_g1	BNZ|c29685_g1
OG03256	BAN|c38149_g3	BNN|c45646_g1	BNT|c40793_g1	BNW|c45102_g1	BNZ|c39019_g1
OG03258	BAN|c30250_g1	BNN|c62358_g1	BNT|c34670_g1	BNW|c38152_g1	BNZ|c14463_g1
OG03259	BAN|c17381_g1	BNN|c33782_g1	BNT|c29592_g1	BNW|c19803_g1	BNZ|c23861_g1
OG03260	BAN|c27549_g1	BNN|c51826_g1	BNT|c25838_g1	BNW|c31365_g1	BNZ|c31381_g1
OG03261	BAN|c32681_g1	BNN|c39482_g1	BNT|c23011_g1	BNW|c41340_g1	BNZ|c35039_g1
OG03262	BAN|c35002_g1	BNN|c44841_g1	BNT|c54142_g1	BNW|c43167_g1	BNZ|c37824_g1
OG03269	BAN|c38371_g1	BNN|c47629_g1	BNT|c42755_g1	BNW|c45637_g1	BNZ|c30898_g1
OG03274	BAN|c29635_g2	BNN|c44889_g2	BNT|c24081_g1	BNW|c40817_g1	BNZ|c30037_g1
OG03275	BAN|c30827_g1	BNN|c46935_g2	BNT|c30627_g1	BNW|c35980_g1	BNZ|c31114_g3
OG03276	BAN|c33077_g1	BNN|c45558_g1	BNT|c40635_g1	BNW|c42876_g1	BNZ|c38989_g1
OG03277	BAN|c37084_g1	BNN|c43508_g1	BNT|c40758_g1	BNW|c40820_g1	BNZ|c34540_g1
OG03278	BAN|c35257_g2	BNN|c42748_g2	BNT|c37073_g1	BNW|c39548_g2	BNZ|c37546_g1
OG03280	BAN|c38270_g2	BNN|c43257_g2	BNT|c33783_g1	BNW|c38954_g1	BNZ|c34646_g2
OG03307	BAN|c28775_g1	BNN|c36501_g1	BNT|c31413_g1	BNW|c40254_g1	BNZ|c29888_g1
OG03316	BAN|c31714_g2	BNN|c37586_g2	BNT|c33804_g2	BNW|c34315_g2	BNZ|c39800_g2
OG03320	BAN|c33062_g1	BNN|c46558_g1	BNT|c37355_g1	BNW|c40788_g1	BNZ|c34765_g2
OG03323	BAN|c33386_g1	BNN|c45276_g2	BNT|c37406_g1	BNW|c38113_g1	BNZ|c36930_g1
OG03347	BAN|c37592_g7	BNN|c41156_g2	BNT|c42900_g1	BNW|c38496_g1	BNZ|c38116_g1
OG03360	BAN|c38697_g1	BNN|c42841_g1	BNT|c43014_g1	BNW|c40980_g1	BNZ|c33646_g1
OG03398	BAN|c28359_g1	BNN|c41424_g2	BNT|c37136_g1	BNW|c45232_g10	BNZ|c40014_g2
OG03400	BAN|c35820_g1	BNN|c44780_g2	BNT|c40266_g2	BNW|c42480_g2	BNZ|c37832_g1
OG03401	BAN|c55390_g1	BNN|c41490_g2	BNT|c44007_g1	BNW|c32535_g1	BNZ|c23745_g1
OG03402	BAN|c33282_g1	BNN|c41379_g2	BNT|c36638_g1	BNW|c36722_g1	BNZ|c38202_g2
OG03404	BAN|c30076_g1	BNN|c46896_g2	BNT|c34751_g1	BNW|c45847_g1	BNZ|c35791_g4
OG03406	BAN|c30084_g1	BNN|c47606_g2	BNT|c39515_g2	BNW|c37702_g1	BNZ|c22193_g1
OG03408	BAN|c32724_g1	BNN|c42882_g1	BNT|c33683_g1	BNW|c37192_g1	BNZ|c34360_g1
OG03409	BAN|c29792_g1	BNN|c35215_g1	BNT|c24219_g1	BNW|c43389_g1	BNZ|c36116_g1
OG03412	BAN|c28221_g1	BNN|c43651_g4	BNT|c35512_g2	BNW|c36134_g1	BNZ|c35308_g1
OG03416	BAN|c27025_g1	BNN|c29230_g1	BNT|c28301_g1	BNW|c34348_g1	BNZ|c25860_g1
OG03417	BAN|c29941_g1	BNN|c47328_g1	BNT|c32290_g1	BNW|c37726_g1	BNZ|c38555_g6
OG03418	BAN|c25642_g2	BNN|c46631_g1	BNT|c29721_g1	BNW|c61694_g1	BNZ|c40109_g2
OG03419	BAN|c36831_g1	BNN|c44795_g1	BNT|c42153_g1	BNW|c43995_g1	BNZ|c38944_g1
OG03422	BAN|c36930_g1	BNN|c45624_g3	BNT|c41367_g5	BNW|c41314_g1	BNZ|c7781_g1
OG03423	BAN|c17154_g1	BNN|c36249_g1	BNT|c57028_g1	BNW|c35453_g1	BNZ|c17779_g1
OG03424	BNN|c17056_g2	BAN|c31844_g1	BNT|c38447_g1	BNW|c39846_g1	BNZ|c27525_g1
OG03425	BAN|c36859_g1	BNN|c29715_g1	BNT|c31348_g1	BNW|c34391_g1	BNZ|c25441_g1
OG03426	BAN|c16190_g1	BNN|c36510_g1	BNT|c18802_g1	BNW|c31228_g1	BNZ|c9424_g1
OG03427	BAN|c37479_g1	BNN|c28991_g1	BNT|c34382_g1	BNW|c39269_g1	BNZ|c38472_g1
OG03428	BAN|c32528_g1	BNN|c41445_g1	BNT|c35458_g1	BNW|c37765_g1	BNZ|c32197_g1
OG03429	BAN|c35303_g1	BNN|c45968_g1	BNT|c37275_g1	BNW|c42468_g1	BNZ|c38513_g2
OG03432	BAN|c50727_g1	BNN|c69164_g1	BNT|c24173_g1	BNW|c8542_g1	BNZ|c17635_g1
OG03433	BAN|c35285_g1	BNN|c43872_g1	BNT|c35972_g1	BNW|c39385_g1	BNZ|c36471_g2
OG03434	BAN|c25830_g1	BNN|c40346_g1	BNT|c23673_g1	BNW|c36267_g1	BNZ|c32067_g1
OG03436	BAN|c37030_g1	BNN|c46940_g1	BNT|c41715_g1	BNW|c44658_g1	BNZ|c23203_g1
OG03438	BAN|c32126_g1	BNN|c42576_g1	BNT|c39899_g1	BNW|c43486_g1	BNZ|c38291_g1
OG03440	BAN|c37438_g1	BNN|c42197_g1	BNT|c36094_g1	BNW|c37876_g1	BNZ|c32296_g1
OG03441	BAN|c33050_g1	BNN|c41534_g1	BNT|c40881_g1	BNW|c44567_g1	BNZ|c35981_g1
OG03444	BAN|c37477_g1	BNN|c46747_g1	BNT|c42768_g1	BNW|c44345_g1	BNZ|c39909_g1
OG03447	BAN|c28371_g1	BNN|c46241_g1	BNT|c40135_g1	BNW|c40718_g1	BNZ|c20019_g1
OG03448	BAN|c36715_g1	BNN|c45433_g1	BNT|c38868_g1	BNW|c44616_g1	BNZ|c37849_g1
OG03449	BAN|c27901_g2	BNN|c27607_g1	BNT|c34475_g2	BNW|c34484_g1	BNZ|c26906_g1
OG03450	BAN|c21426_g1	BNN|c30223_g1	BNT|c25025_g1	BNW|c39863_g1	BNZ|c19746_g1
OG03451	BAN|c34271_g1	BNN|c44441_g1	BNT|c39359_g1	BNW|c41282_g1	BNZ|c35326_g1
OG03452	BAN|c37375_g2	BNN|c40411_g1	BNT|c37200_g1	BNW|c43934_g1	BNZ|c14961_g1
OG03454	BAN|c22648_g1	BNN|c40340_g1	BNT|c32974_g1	BNW|c41097_g1	BNZ|c32120_g1
OG03455	BAN|c7967_g1	BNN|c42587_g3	BNT|c36917_g2	BNW|c37913_g1	BNZ|c11260_g1
OG03456	BAN|c33393_g1	BNN|c46232_g4	BNT|c29514_g1	BNW|c34335_g1	BNZ|c27284_g1
OG03458	BAN|c34812_g1	BNN|c45565_g1	BNT|c38096_g1	BNW|c41367_g2	BNZ|c38269_g1
OG03460	BAN|c38239_g2	BNN|c46691_g1	BNT|c41381_g4	BNW|c44828_g4	BNZ|c32173_g1
OG03461	BAN|c41274_g1	BNN|c65493_g1	BNT|c11242_g1	BNW|c67747_g1	BNZ|c7989_g1
OG03462	BAN|c22819_g1	BNN|c20199_g2	BNT|c1839_g1	BNW|c3847_g1	BNZ|c29837_g1
OG03464	BAN|c25581_g2	BNN|c35595_g1	BNT|c36601_g1	BNW|c38381_g1	BNZ|c22832_g1
OG03465	BAN|c28336_g1	BNN|c59275_g1	BNT|c24868_g1	BNW|c33227_g1	BNZ|c44632_g1
OG03466	BAN|c1506_g1	BNN|c44321_g1	BNT|c37233_g1	BNW|c41071_g1	BNZ|c39816_g2
OG03467	BAN|c27333_g1	BNN|c41503_g1	BNT|c39599_g1	BNW|c38754_g1	BNZ|c36196_g1
OG03468	BAN|c28758_g1	BNN|c42338_g1	BNT|c36458_g1	BNW|c40175_g1	BNZ|c34974_g1
OG03469	BAN|c37617_g1	BNN|c45902_g1	BNT|c41727_g1	BNW|c44905_g1	BNZ|c40162_g1
OG03470	BAN|c32149_g1	BNN|c42413_g1	BNT|c39431_g2	BNW|c41295_g1	BNZ|c26881_g1
OG03471	BAN|c30615_g1	BNN|c34643_g1	BNT|c32706_g1	BNW|c41685_g1	BNZ|c27615_g1
OG03472	BAN|c28527_g1	BNN|c58629_g1	BNT|c35708_g1	BNW|c41236_g1	BNZ|c32749_g1
OG03474	BAN|c32015_g2	BNN|c40707_g1	BNT|c38419_g1	BNW|c40196_g1	BNZ|c38656_g2
OG03475	BAN|c34688_g1	BNN|c42442_g1	BNT|c41192_g2	BNW|c41883_g1	BNZ|c38008_g2
OG03476	BAN|c30673_g1	BNN|c38803_g1	BNT|c33351_g1	BNW|c37939_g1	BNZ|c35445_g9
OG03477	BAN|c37545_g3	BNN|c36995_g1	BNT|c36534_g1	BNW|c36869_g1	BNZ|c35366_g2
OG03478	BAN|c33334_g1	BNN|c40019_g1	BNT|c41522_g2	BNW|c44239_g2	BNZ|c38303_g1
OG03479	BAN|c28026_g1	BNN|c40490_g1	BNT|c37802_g1	BNW|c43837_g2	BNZ|c40164_g4
OG03480	BAN|c29840_g1	BNN|c39626_g1	BNT|c38737_g1	BNW|c39623_g1	BNZ|c34578_g1
OG03482	BAN|c33489_g1	BNN|c36050_g1	BNT|c36685_g1	BNW|c36689_g3	BNZ|c33291_g2
OG03483	BAN|c27538_g1	BNN|c37332_g1	BNT|c11894_g1	BNW|c39602_g1	BNZ|c35052_g1
OG03484	BAN|c35773_g1	BNN|c43712_g1	BNT|c39948_g1	BNW|c39539_g1	BNZ|c36058_g1
OG03485	BAN|c23258_g1	BNN|c44034_g1	BNT|c39485_g1	BNW|c42744_g1	BNZ|c32643_g1
OG03487	BAN|c36941_g1	BNN|c40746_g1	BNT|c39174_g1	BNW|c27783_g1	BNZ|c29568_g1
OG03489	BAN|c3446_g1	BNN|c36172_g1	BNT|c32287_g1	BNW|c27737_g1	BNZ|c22369_g1
OG03490	BAN|c32052_g1	BNN|c40893_g2	BNT|c35733_g1	BNW|c42981_g2	BNZ|c36053_g2
OG03491	BAN|c22652_g1	BNN|c29238_g1	BNT|c21501_g1	BNW|c32918_g1	BNZ|c26657_g1
OG03492	BAN|c26154_g1	BNN|c36720_g1	BNT|c42904_g3	BNW|c53121_g1	BNZ|c36345_g1
OG03498	BAN|c37472_g3	BNN|c40408_g1	BNT|c35198_g1	BNW|c37561_g3	BNZ|c40604_g2
OG03499	BAN|c15476_g1	BNN|c36998_g1	BNT|c25576_g1	BNW|c26331_g1	BNZ|c5576_g1
OG03500	BAN|c32872_g1	BNN|c39089_g1	BNT|c34991_g1	BNW|c36413_g1	BNZ|c21208_g1
OG03501	BAN|c38240_g1	BNN|c47301_g1	BNT|c42679_g1	BNW|c45493_g2	BNZ|c40187_g1
OG03502	BAN|c36449_g1	BNN|c45626_g1	BNT|c40479_g1	BNW|c44541_g1	BNZ|c37082_g1
OG03503	BAN|c35733_g1	BNN|c17393_g1	BNT|c34128_g1	BNW|c35289_g1	BNZ|c37731_g1
OG03504	BAN|c35342_g1	BNN|c42931_g1	BNT|c36817_g1	BNW|c42059_g1	BNZ|c39565_g2
OG03506	BAN|c26423_g1	BNN|c43822_g1	BNT|c25593_g1	BNW|c34058_g1	BNZ|c28998_g1
OG03507	BAN|c27130_g1	BNN|c35450_g1	BNT|c31561_g1	BNW|c33656_g1	BNZ|c43215_g1
OG03508	BAN|c20091_g1	BNN|c34180_g1	BNT|c38994_g3	BNW|c39590_g1	BNZ|c29261_g1
OG03509	BAN|c28478_g1	BNN|c35546_g1	BNT|c35831_g1	BNW|c42206_g2	BNZ|c34337_g1
OG03512	BAN|c22034_g1	BNN|c36133_g1	BNT|c34226_g1	BNW|c31916_g1	BNZ|c26221_g1
OG03514	BAN|c36840_g1	BNN|c42721_g1	BNT|c21537_g1	BNW|c40841_g1	BNZ|c35620_g1
OG03515	BAN|c25065_g1	BNN|c35859_g1	BNT|c31039_g1	BNW|c29581_g1	BNZ|c31110_g1
OG03516	BAN|c35247_g1	BNN|c42642_g1	BNT|c42017_g1	BNW|c43138_g1	BNZ|c22175_g1
OG03517	BAN|c35826_g2	BNN|c43652_g1	BNT|c40667_g1	BNW|c40540_g1	BNZ|c39093_g1
OG03518	BAN|c29543_g1	BNN|c37079_g1	BNT|c33129_g1	BNW|c33469_g1	BNZ|c34456_g1
OG03519	BAN|c30016_g1	BNN|c37701_g1	BNT|c38731_g1	BNW|c38011_g1	BNZ|c37143_g1
OG03520	BAN|c36410_g3	BNN|c40073_g1	BNT|c38224_g1	BNW|c41318_g1	BNZ|c39612_g1
OG03523	BAN|c34665_g1	BNN|c39550_g1	BNT|c32851_g1	BNW|c38952_g1	BNZ|c29388_g1
OG03525	BAN|c32383_g1	BNN|c46652_g1	BNT|c34370_g1	BNW|c39582_g2	BNZ|c27938_g2
OG03527	BAN|c38199_g3	BNN|c45767_g1	BNT|c31920_g1	BNW|c44426_g1	BNZ|c31380_g1
OG03528	BAN|c31017_g1	BNN|c39380_g1	BNT|c34587_g1	BNW|c40928_g3	BNZ|c48044_g1
OG03529	BAN|c36289_g1	BNN|c45785_g1	BNT|c41007_g1	BNW|c44048_g1	BNZ|c38670_g1
OG03532	BAN|c37194_g3	BNN|c38181_g2	BNT|c35803_g1	BNW|c27174_g1	BNZ|c29137_g1
OG03533	BAN|c33912_g1	BNN|c45312_g1	BNT|c31531_g1	BNW|c45905_g1	BNZ|c32866_g1
OG03534	BAN|c30968_g1	BNN|c43410_g1	BNT|c31464_g1	BNW|c40260_g2	BNZ|c33348_g1
OG03535	BAN|c33390_g1	BNN|c42415_g1	BNT|c39498_g1	BNW|c43527_g1	BNZ|c40811_g1
OG03536	BAN|c23200_g1	BNN|c14032_g1	BNT|c41176_g1	BNW|c29634_g1	BNZ|c18171_g1
OG03537	BAN|c34235_g1	BNN|c44381_g1	BNT|c42120_g1	BNW|c36036_g1	BNZ|c37757_g1
OG03538	BAN|c19606_g1	BNN|c29706_g1	BNT|c28864_g1	BNW|c35888_g1	BNZ|c28931_g1
OG03539	BAN|c34171_g1	BNN|c40981_g1	BNT|c30808_g1	BNW|c31381_g1	BNZ|c33862_g1
OG03541	BAN|c30267_g1	BNN|c37692_g1	BNT|c36000_g1	BNW|c36904_g1	BNZ|c33550_g1
OG03542	BAN|c35284_g1	BNN|c44238_g1	BNT|c42524_g1	BNW|c45116_g1	BNZ|c39868_g1
OG03543	BAN|c31265_g2	BNN|c44741_g2	BNT|c40107_g1	BNW|c43565_g1	BNZ|c35987_g1
OG03544	BAN|c27290_g1	BNN|c39463_g2	BNT|c29349_g2	BNW|c32061_g1	BNZ|c32026_g2
OG03545	BAN|c29260_g1	BNN|c40172_g2	BNT|c36992_g1	BNW|c34662_g2	BNZ|c32807_g1
OG03546	BAN|c31988_g1	BNN|c42758_g2	BNT|c33823_g1	BNW|c28429_g2	BNZ|c31621_g1
OG03547	BNT|c41594_g4	BAN|c33290_g2	BNN|c41966_g1	BNW|c43343_g3	BNZ|c37465_g1
OG03548	BAN|c36392_g1	BNN|c47630_g2	BNT|c35824_g1	BNW|c40250_g1	BNZ|c35763_g1
OG03549	BAN|c25874_g1	BNN|c35702_g1	BNT|c26209_g1	BNW|c42665_g3	BNZ|c34878_g1
OG03550	BAN|c26638_g1	BNN|c38003_g1	BNT|c35018_g1	BNW|c36990_g1	BNZ|c31828_g1
OG03552	BAN|c30514_g1	BNN|c38407_g1	BNT|c36505_g1	BNW|c39626_g1	BNZ|c35316_g1
OG03553	BAN|c25751_g1	BNN|c41262_g1	BNT|c16686_g1	BNW|c35058_g1	BNZ|c32062_g1
OG03554	BAN|c31585_g2	BNN|c37043_g1	BNT|c39724_g1	BNW|c53293_g1	BNZ|c9237_g2
OG03555	BAN|c35324_g1	BNN|c38965_g1	BNT|c11742_g1	BNW|c43133_g1	BNZ|c47773_g1
OG03556	BAN|c28505_g1	BNN|c62325_g1	BNT|c34680_g2	BNW|c38486_g1	BNZ|c28226_g1
OG03558	BAN|c29285_g1	BNN|c36194_g1	BNT|c33334_g1	BNW|c34656_g1	BNZ|c30687_g1
OG03559	BAN|c28228_g1	BNN|c37889_g2	BNT|c37583_g1	BNW|c39057_g1	BNZ|c20084_g1
OG03560	BAN|c24572_g1	BNN|c37101_g1	BNT|c36235_g1	BNW|c32612_g1	BNZ|c52364_g1
OG03561	BAN|c27756_g1	BNN|c35277_g1	BNT|c36035_g1	BNW|c39375_g1	BNZ|c40755_g1
OG03562	BAN|c31856_g3	BNN|c40908_g1	BNT|c35148_g1	BNW|c40030_g1	BNZ|c47688_g1
OG03563	BAN|c26861_g1	BNN|c39264_g1	BNT|c35341_g1	BNW|c37258_g1	BNZ|c40939_g1
OG03564	BAN|c24274_g1	BNN|c47107_g1	BNT|c40145_g1	BNW|c44789_g1	BNZ|c46001_g1
OG03565	BAN|c35592_g4	BNN|c43245_g3	BNT|c37380_g1	BNW|c39752_g1	BNZ|c51828_g1
OG03566	BAN|c27486_g1	BNN|c36778_g1	BNT|c35139_g1	BNW|c37419_g1	BNZ|c59565_g1
OG03567	BAN|c25306_g1	BNN|c37383_g1	BNT|c30911_g1	BNW|c36582_g1	BNZ|c48467_g1
OG03568	BAN|c26017_g1	BNN|c34865_g1	BNT|c61686_g1	BNW|c34891_g2	BNZ|c44413_g1
OG03569	BAN|c35380_g1	BNN|c41155_g2	BNT|c39314_g1	BNW|c41667_g2	BNZ|c33220_g1
OG03570	BAN|c25985_g1	BNN|c32571_g1	BNT|c29654_g1	BNW|c38138_g1	BNZ|c55751_g1
OG03571	BAN|c27500_g1	BNN|c46909_g1	BNT|c38575_g2	BNW|c36559_g1	BNZ|c33718_g1
OG03572	BAN|c34789_g4	BNN|c44218_g1	BNT|c39438_g1	BNW|c44692_g1	BNZ|c36859_g1
OG03573	BAN|c25437_g1	BNN|c35844_g2	BNT|c30813_g1	BNW|c26726_g1	BNZ|c23199_g1
OG03574	BAN|c34263_g2	BNN|c35194_g3	BNT|c39566_g2	BNW|c41132_g1	BNZ|c17364_g3
OG03575	BAN|c29918_g1	BNN|c41644_g1	BNT|c33015_g1	BNW|c31718_g1	BNZ|c41566_g1
OG03576	BAN|c37912_g1	BNN|c26610_g1	BNT|c42942_g2	BNW|c43202_g1	BNZ|c2209_g1
OG03577	BAN|c28275_g1	BNN|c62352_g1	BNT|c33739_g1	BNW|c36101_g1	BNZ|c55593_g1
OG03578	BAN|c32895_g1	BNN|c41660_g1	BNT|c40106_g1	BNW|c40593_g1	BNZ|c4184_g1
OG03579	BAN|c37338_g4	BNN|c43165_g4	BNT|c36782_g1	BNW|c38424_g1	BNZ|c23974_g2
OG03580	BAN|c27327_g1	BNN|c36444_g2	BNT|c50053_g1	BNW|c31712_g2	BNZ|c45111_g1
OG03581	BAN|c31425_g1	BNN|c44465_g3	BNT|c36078_g1	BNW|c43765_g1	BNZ|c19144_g1
OG03582	BAN|c28460_g1	BNN|c39200_g1	BNT|c36643_g1	BNW|c42390_g1	BNZ|c40825_g1
OG03583	BAN|c32080_g1	BNN|c31907_g1	BNT|c37000_g1	BNW|c35985_g2	BNZ|c28482_g1
OG03584	BAN|c24854_g1	BNN|c23159_g2	BNT|c31244_g1	BNW|c31439_g2	BNZ|c38733_g1
OG03585	BAN|c31393_g1	BNN|c41606_g1	BNT|c38859_g1	BNW|c39126_g1	BNZ|c33940_g1
OG03586	BAN|c21781_g1	BNN|c28556_g1	BNT|c36427_g1	BNW|c36364_g1	BNZ|c25021_g1
OG03587	BAN|c37163_g2	BNN|c44180_g1	BNT|c41055_g4	BNW|c43559_g1	BNZ|c30458_g1
OG03588	BAN|c34647_g1	BNN|c47954_g1	BNT|c41153_g3	BNW|c44578_g1	BNZ|c39287_g1
OG03590	BAN|c35424_g2	BNN|c40869_g1	BNT|c29576_g1	BNW|c37914_g2	BNZ|c34955_g1
OG03591	BAN|c26275_g1	BNN|c46618_g5	BNT|c32432_g1	BNW|c42090_g4	BNZ|c32531_g2
OG03592	BAN|c51360_g1	BNN|c55297_g1	BNT|c30661_g1	BNW|c32794_g1	BNZ|c26889_g1
OG03593	BAN|c32581_g1	BNN|c45688_g1	BNT|c41712_g1	BNW|c44232_g1	BNZ|c38976_g1
OG03594	BAN|c34780_g1	BNN|c43393_g1	BNT|c33839_g1	BNW|c43856_g2	BNZ|c29493_g1
OG03595	BAN|c35986_g1	BNN|c38922_g5	BNT|c42934_g6	BNW|c45264_g1	BNZ|c33303_g1
OG03596	BAN|c33140_g1	BNN|c44590_g1	BNT|c41132_g4	BNW|c43862_g2	BNZ|c37938_g1
OG03597	BAN|c28086_g1	BNN|c36068_g1	BNT|c30656_g1	BNW|c38715_g1	BNZ|c33167_g1
OG03598	BAN|c30017_g1	BNN|c41047_g1	BNT|c29779_g1	BNW|c27577_g1	BNZ|c35277_g1
OG03600	BAN|c27593_g1	BNN|c25638_g1	BNT|c23327_g1	BNW|c27742_g1	BNZ|c25063_g1
OG03602	BAN|c34290_g1	BNN|c44562_g1	BNT|c27784_g1	BNW|c39949_g1	BNZ|c33987_g1
OG03603	BAN|c31310_g1	BNN|c37614_g1	BNT|c37849_g1	BNW|c21239_g1	BNZ|c35070_g1
OG03607	BAN|c36310_g1	BNN|c44159_g1	BNT|c32141_g1	BNW|c38739_g1	BNZ|c3353_g1
OG03608	BAN|c27379_g1	BNN|c47340_g2	BNT|c36833_g1	BNW|c35634_g1	BNZ|c38716_g3
OG03609	BAN|c32797_g2	BNN|c39702_g1	BNT|c29964_g1	BNW|c30039_g1	BNZ|c32654_g2
OG03610	BAN|c30496_g1	BNN|c42643_g1	BNT|c35166_g1	BNW|c41754_g1	BNZ|c33285_g1
OG03611	BAN|c35143_g1	BNN|c46718_g1	BNT|c43131_g7	BNW|c29938_g1	BNZ|c37310_g2
OG03613	BAN|c33878_g2	BNN|c40516_g2	BNT|c32185_g1	BNW|c38475_g1	BNZ|c33926_g4
OG03614	BAN|c31500_g1	BNN|c38750_g1	BNT|c34598_g1	BNW|c36935_g1	BNZ|c34059_g1
OG03615	BAN|c28712_g1	BNN|c40222_g1	BNT|c36871_g1	BNW|c34755_g1	BNZ|c35382_g1
OG03616	BAN|c24698_g1	BNN|c37988_g1	BNT|c34772_g1	BNW|c35769_g2	BNZ|c28093_g2
OG03617	BAN|c37345_g4	BNN|c36761_g1	BNT|c23764_g1	BNW|c39358_g3	BNZ|c15052_g1
OG03618	BAN|c35344_g1	BNN|c41243_g1	BNT|c36598_g1	BNW|c39079_g1	BNZ|c22138_g1
OG03620	BAN|c22862_g1	BNN|c44492_g2	BNT|c41731_g8	BNW|c31089_g1	BNZ|c30115_g1
OG03621	BAN|c22787_g1	BNN|c22387_g1	BNT|c30137_g1	BNW|c36004_g1	BNZ|c27610_g1
OG03622	BAN|c24766_g1	BNN|c43599_g1	BNT|c42919_g1	BNW|c44307_g1	BNZ|c40581_g1
OG03623	BAN|c25953_g1	BNN|c30035_g1	BNT|c32370_g1	BNW|c35558_g1	BNZ|c32084_g1
OG03624	BAN|c30964_g1	BNN|c29990_g1	BNT|c32218_g1	BNW|c34772_g1	BNZ|c28589_g1
OG03626	BAN|c31919_g2	BNN|c36731_g1	BNT|c32363_g1	BNW|c35961_g2	BNZ|c11324_g1
OG03627	BAN|c37070_g2	BNN|c43227_g1	BNT|c37682_g1	BNW|c39581_g1	BNZ|c40802_g1
OG03628	BAN|c26124_g1	BNN|c37246_g1	BNT|c37773_g1	BNW|c60772_g1	BNZ|c18912_g1
OG03629	BAN|c30809_g1	BNN|c42389_g1	BNT|c40630_g1	BNW|c39991_g1	BNZ|c24512_g1
OG03630	BAN|c24001_g2	BNN|c37067_g2	BNT|c28020_g1	BNW|c39010_g1	BNZ|c21894_g1
OG03631	BAN|c27465_g1	BNN|c28377_g1	BNT|c41890_g3	BNW|c37098_g1	BNZ|c30959_g2
OG03632	BAN|c31821_g1	BNN|c17022_g1	BNT|c36696_g1	BNW|c45647_g5	BNZ|c26151_g1
OG03633	BAN|c37257_g3	BNN|c42214_g1	BNT|c36303_g1	BNW|c43689_g3	BNZ|c37145_g1
OG03634	BAN|c25349_g2	BNN|c39529_g1	BNT|c40843_g1	BNW|c27440_g1	BNZ|c28855_g1
OG03635	BAN|c32189_g1	BNN|c41810_g2	BNT|c30821_g1	BNW|c31926_g1	BNZ|c31661_g1
OG03636	BAN|c25042_g1	BNN|c43640_g1	BNT|c37989_g1	BNW|c38433_g1	BNZ|c38076_g1
OG03637	BAN|c35950_g1	BNN|c45636_g1	BNT|c33852_g1	BNW|c43323_g1	BNZ|c59810_g1
OG03638	BAN|c27165_g1	BNN|c39107_g1	BNT|c33406_g2	BNW|c34431_g1	BNZ|c33239_g3
OG03639	BAN|c24567_g1	BNN|c32945_g1	BNT|c26368_g1	BNW|c28879_g1	BNZ|c22026_g1
OG03640	BAN|c28299_g1	BNN|c34980_g1	BNT|c33674_g3	BNW|c1166_g1	BNZ|c28060_g1
OG03641	BAN|c30073_g4	BNN|c44733_g1	BNT|c8689_g1	BNW|c33980_g1	BNZ|c28220_g1
OG03642	BAN|c29392_g1	BNN|c43076_g2	BNT|c34894_g1	BNW|c41087_g2	BNZ|c28329_g1
OG03643	BAN|c24531_g1	BNN|c46139_g5	BNT|c31720_g1	BNW|c33609_g1	BNZ|c32029_g1
OG03644	BAN|c30783_g1	BNN|c41692_g1	BNT|c38510_g1	BNW|c34641_g1	BNZ|c35344_g1
OG03645	BAN|c25828_g1	BNN|c38909_g1	BNT|c29904_g1	BNW|c29997_g1	BNZ|c29750_g1
OG03646	BAN|c26442_g1	BNN|c36489_g1	BNT|c36298_g1	BNW|c38958_g1	BNZ|c21577_g2
OG03647	BAN|c35385_g2	BNN|c39392_g1	BNT|c39199_g2	BNW|c38213_g1	BNZ|c34463_g1
OG03648	BAN|c30041_g1	BNN|c36276_g1	BNT|c33521_g1	BNW|c35194_g1	BNZ|c22983_g1
OG03649	BAN|c32989_g1	BNN|c47761_g2	BNT|c36690_g1	BNW|c34451_g1	BNZ|c33194_g1
OG03650	BAN|c28104_g1	BNN|c32113_g1	BNT|c33412_g1	BNW|c32217_g1	BNZ|c30595_g2
OG03651	BAN|c24466_g1	BNN|c34509_g1	BNT|c28119_g2	BNW|c26837_g2	BNZ|c28539_g1
OG03652	BAN|c33732_g2	BNN|c39806_g1	BNT|c36406_g2	BNW|c43288_g2	BNZ|c35977_g1
OG03653	BAN|c29053_g1	BNN|c45055_g2	BNT|c34500_g1	BNW|c36336_g1	BNZ|c18009_g1
OG03654	BAN|c30398_g1	BNN|c30331_g1	BNT|c32759_g1	BNW|c40131_g2	BNZ|c30885_g1
OG03655	BAN|c34438_g1	BNN|c62666_g1	BNT|c19124_g1	BNW|c43451_g1	BNZ|c48145_g1
OG03656	BAN|c27338_g1	BNN|c131_g1	BNT|c23266_g1	BNW|c34784_g1	BNZ|c15879_g1
OG03657	BAN|c34339_g1	BNN|c44785_g1	BNT|c27775_g1	BNW|c20771_g1	BNZ|c38610_g1
OG03658	BAN|c30346_g1	BNN|c29220_g1	BNT|c32464_g1	BNW|c32104_g1	BNZ|c33869_g1
OG03659	BAN|c35102_g1	BNN|c40375_g1	BNT|c34171_g1	BNW|c41867_g1	BNZ|c17863_g1
OG03660	BAN|c28504_g2	BNN|c35141_g1	BNT|c13028_g1	BNW|c20650_g1	BNZ|c15736_g1
OG03661	BAN|c34789_g3	BNN|c44093_g1	BNT|c39098_g1	BNW|c37214_g1	BNZ|c37930_g1
OG03662	BAN|c35567_g1	BNN|c34182_g1	BNT|c32400_g1	BNW|c38012_g1	BNZ|c28172_g1
OG03663	BAN|c32051_g1	BNN|c37140_g3	BNT|c36450_g1	BNW|c38029_g1	BNZ|c32926_g1
OG03665	BAN|c23261_g2	BNN|c30372_g1	BNT|c32661_g2	BNW|c28952_g1	BNZ|c27874_g2
OG03666	BAN|c38562_g1	BNN|c47770_g1	BNT|c43228_g1	BNW|c45063_g1	BNZ|c40664_g1
OG03667	BAN|c32789_g1	BNN|c42597_g1	BNT|c33871_g1	BNW|c35714_g2	BNZ|c29703_g2
OG03668	BAN|c24888_g1	BNN|c43146_g4	BNT|c28132_g1	BNW|c30461_g1	BNZ|c15432_g1
OG03669	BAN|c32697_g1	BNN|c43611_g2	BNT|c38291_g1	BNW|c38983_g1	BNZ|c35060_g14
OG03670	BAN|c27236_g1	BNN|c7818_g1	BNT|c33132_g2	BNW|c1574_g1	BNZ|c19935_g1
OG03671	BAN|c30418_g1	BNN|c39722_g1	BNT|c32609_g2	BNW|c31900_g4	BNZ|c32663_g3
OG03672	BAN|c35601_g1	BNN|c45506_g1	BNT|c42068_g1	BNW|c39840_g1	BNZ|c39360_g3
OG03673	BAN|c33144_g1	BNN|c44965_g1	BNT|c39229_g2	BNW|c38714_g1	BNZ|c32649_g1
OG03674	BAN|c34830_g1	BNN|c38487_g1	BNT|c29672_g1	BNW|c43170_g1	BNZ|c32800_g1
OG03675	BAN|c28702_g1	BNN|c36107_g1	BNT|c24811_g1	BNW|c26493_g1	BNZ|c25314_g1
OG03676	BAN|c33369_g1	BNN|c41228_g1	BNT|c22035_g2	BNW|c37148_g1	BNZ|c33965_g1
OG03677	BAN|c26793_g2	BNN|c42594_g1	BNT|c33798_g1	BNW|c37888_g1	BNZ|c30760_g1
OG03678	BAN|c33907_g2	BNN|c33755_g1	BNT|c28560_g1	BNW|c30726_g1	BNZ|c39695_g1
OG03679	BAN|c36136_g1	BNN|c47972_g1	BNT|c32709_g1	BNW|c29921_g1	BNZ|c44494_g1
OG03680	BAN|c34269_g1	BNN|c32808_g1	BNT|c36556_g1	BNW|c38399_g1	BNZ|c33112_g1
OG03681	BAN|c31848_g1	BNN|c37481_g1	BNT|c38174_g1	BNW|c45654_g1	BNZ|c36393_g1
OG03682	BAN|c29284_g1	BNN|c45205_g1	BNT|c39404_g1	BNW|c40643_g1	BNZ|c34813_g1
OG03683	BAN|c30484_g1	BNN|c37374_g1	BNT|c33856_g1	BNW|c42092_g2	BNZ|c37053_g1
OG03685	BAN|c32894_g1	BNN|c24054_g2	BNT|c36742_g2	BNW|c38489_g1	BNZ|c45069_g1
OG03686	BAN|c30420_g1	BNN|c66091_g1	BNT|c55542_g1	BNW|c20985_g1	BNZ|c51658_g1
OG03687	BAN|c26552_g1	BNN|c37938_g1	BNT|c36388_g2	BNW|c37285_g1	BNZ|c34387_g1
OG03688	BAN|c36436_g2	BNN|c44999_g1	BNT|c42479_g1	BNW|c44757_g1	BNZ|c40180_g5
OG03689	BAN|c29291_g1	BNN|c37179_g1	BNT|c32005_g1	BNW|c35749_g1	BNZ|c35322_g2
OG03690	BAN|c34652_g1	BNN|c62257_g1	BNT|c35689_g1	BNW|c41565_g1	BNZ|c35547_g1
OG03691	BAN|c35943_g3	BNN|c39226_g1	BNT|c37914_g2	BNW|c42429_g1	BNZ|c55771_g1
OG03692	BAN|c30720_g1	BNN|c42323_g1	BNT|c31944_g1	BNW|c35062_g2	BNZ|c61976_g1
OG03693	BAN|c38595_g1	BNN|c27949_g1	BNT|c33464_g1	BNW|c39103_g2	BNZ|c44685_g1
OG03694	BAN|c24616_g1	BNN|c34311_g1	BNT|c30494_g1	BNW|c37015_g1	BNZ|c30042_g1
OG03696	BAN|c22278_g1	BNT|c24806_g1	BNW|c26581_g2	BNN|c41122_g1	BNZ|c27642_g1
OG03697	BAN|c28798_g2	BNN|c33388_g1	BNT|c31347_g1	BNW|c28512_g1	BNZ|c22231_g1
OG03698	BAN|c33509_g2	BNN|c47613_g5	BNT|c42527_g1	BNW|c34032_g1	BNZ|c44835_g1
OG03700	BAN|c25473_g1	BNN|c38405_g1	BNT|c42992_g2	BNW|c22221_g1	BNZ|c40875_g1
OG03701	BAN|c35888_g1	BNN|c46799_g1	BNT|c42575_g1	BNW|c45759_g1	BNZ|c36722_g1
OG03703	BAN|c31993_g1	BNN|c45813_g3	BNT|c30422_g1	BNW|c39335_g3	BNZ|c39064_g2
OG03704	BAN|c37111_g4	BNN|c35923_g2	BNT|c35178_g1	BNW|c29418_g2	BNZ|c28984_g1
OG03705	BAN|c32701_g1	BNN|c17342_g1	BNT|c40649_g1	BNW|c44515_g1	BNZ|c25376_g2
OG03706	BAN|c38643_g2	BNN|c40934_g1	BNT|c39346_g1	BNW|c41606_g1	BNZ|c36188_g1
OG03707	BAN|c24628_g1	BNN|c46315_g2	BNT|c38003_g3	BNW|c38540_g1	BNZ|c21698_g1
OG03708	BAN|c23912_g1	BNN|c46249_g4	BNT|c32070_g1	BNW|c28283_g1	BNZ|c20977_g1
OG03709	BAN|c20043_g1	BNN|c39684_g1	BNW|c32046_g1	BNZ|c5701_g1	BNT|c60118_g1
OG03710	BAN|c38606_g1	BNN|c38719_g1	BNT|c32458_g1	BNW|c39116_g1	BNZ|c27357_g1
OG03711	BAN|c18336_g2	BNN|c25438_g2	BNT|c27900_g1	BNW|c33796_g1	BNZ|c27358_g1
OG03712	BAN|c28561_g1	BNN|c31665_g1	BNT|c22542_g1	BNW|c34228_g1	BNZ|c23883_g1
OG03713	BAN|c21579_g1	BNN|c35265_g1	BNT|c31002_g1	BNW|c32222_g1	BNZ|c25743_g2
OG03715	BAN|c21806_g1	BNN|c4628_g1	BNT|c31858_g1	BNW|c33276_g1	BNZ|c23630_g1
OG03718	BAN|c23115_g1	BNN|c29483_g1	BNT|c19416_g1	BNW|c37428_g1	BNZ|c28565_g2
OG03719	BAN|c22097_g1	BNN|c37067_g3	BNT|c43192_g2	BNW|c39010_g2	BNZ|c22000_g1
OG03720	BAN|c26578_g1	BNN|c34397_g1	BNT|c30952_g1	BNW|c35064_g2	BNZ|c25010_g1
OG03721	BAN|c26176_g1	BNN|c39873_g1	BNT|c19765_g1	BNW|c37763_g3	BNZ|c55766_g1
OG03722	BAN|c24840_g1	BNN|c35243_g1	BNT|c32124_g1	BNW|c33579_g1	BNZ|c22346_g1
OG03724	BAN|c1942_g1	BNN|c39053_g2	BNT|c26972_g1	BNW|c25514_g1	BNZ|c48442_g1
OG03725	BAN|c34749_g1	BNN|c46473_g3	BNT|c37990_g1	BNW|c45275_g1	BNZ|c40010_g6
OG03726	BAN|c23989_g1	BNN|c33462_g1	BNT|c16270_g1	BNW|c31321_g1	BNZ|c20560_g1
OG03727	BAN|c27352_g1	BNN|c42310_g1	BNT|c36688_g1	BNW|c33843_g1	BNZ|c33786_g1
OG03728	BAN|c26696_g1	BNN|c28408_g1	BNT|c31533_g1	BNW|c28333_g1	BNZ|c29636_g1
OG03730	BAN|c20217_g1	BNN|c36575_g1	BNT|c53844_g1	BNW|c31383_g2	BNZ|c40777_g1
OG03731	BAN|c28947_g1	BNN|c46862_g6	BNT|c35736_g4	BNW|c42681_g5	BNZ|c39436_g1
OG03732	BAN|c22597_g1	BNN|c34137_g1	BNT|c30482_g1	BNW|c59804_g1	BNZ|c47853_g1
OG03733	BAN|c30519_g1	BNN|c43946_g2	BNT|c37128_g1	BNW|c37180_g1	BNZ|c33063_g1
OG03734	BAN|c29074_g1	BNN|c33101_g1	BNT|c34301_g1	BNW|c13986_g1	BNZ|c26726_g1
OG03735	BAN|c15018_g1	BNN|c42331_g1	BNT|c36916_g1	BNW|c30260_g1	BNZ|c35133_g1
OG03736	BAN|c27806_g3	BNN|c46249_g3	BNT|c28426_g2	BNW|c36484_g1	BNZ|c29335_g3
OG03737	BAN|c25747_g1	BNN|c36992_g1	BNT|c25450_g1	BNW|c26929_g1	BNZ|c56042_g1
OG03739	BAN|c25900_g1	BNN|c35616_g1	BNT|c32435_g1	BNW|c29882_g1	BNZ|c29550_g1
OG03740	BAN|c38347_g3	BNN|c37597_g3	BNT|c23197_g1	BNW|c30073_g1	BNZ|c22136_g1
OG03741	BAN|c30734_g1	BNN|c43456_g1	BNT|c38524_g1	BNW|c38324_g1	BNZ|c24081_g1
OG03742	BAN|c28798_g1	BNN|c41560_g1	BNT|c33034_g1	BNW|c38984_g1	BNZ|c31930_g1
OG03743	BAN|c25140_g1	BNN|c36295_g1	BNT|c33115_g1	BNW|c40462_g1	BNZ|c31591_g1
OG03744	BAN|c28631_g3	BNN|c40093_g5	BNT|c39650_g3	BNW|c42027_g2	BNZ|c36050_g4
OG03746	BAN|c29696_g1	BNN|c38580_g1	BNT|c27333_g1	BNW|c35877_g1	BNZ|c44480_g1
OG03747	BAN|c37974_g2	BNN|c44036_g1	BNT|c37696_g1	BNW|c40577_g1	BNZ|c23922_g1
OG03748	BAN|c38582_g3	BNN|c46295_g1	BNT|c39074_g1	BNW|c44152_g2	BNZ|c37140_g1
OG03750	BAN|c31397_g2	BNN|c30649_g1	BNT|c33282_g2	BNW|c28449_g1	BNZ|c28388_g2
OG03752	BAN|c26305_g2	BNN|c39399_g1	BNT|c39177_g1	BNW|c34888_g1	BNZ|c29619_g1
OG03753	BAN|c32559_g1	BNN|c42133_g2	BNT|c41065_g1	BNW|c36602_g1	BNZ|c30834_g1
OG03754	BAN|c24375_g1	BNN|c23458_g1	BNT|c31149_g2	BNW|c34028_g1	BNZ|c22210_g1
OG03755	BAN|c36722_g1	BNN|c46688_g1	BNT|c38302_g2	BNW|c40164_g1	BNZ|c36416_g1
OG03756	BAN|c34427_g1	BNN|c43058_g1	BNT|c39969_g1	BNW|c33630_g1	BNZ|c4369_g1
OG03757	BAN|c45335_g1	BNN|c44684_g1	BNT|c41243_g1	BNW|c39091_g1	BNZ|c36330_g1
OG03758	BAN|c34085_g3	BNN|c41679_g2	BNT|c41731_g11	BNW|c42043_g2	BNZ|c40501_g4
OG03759	BAN|c36624_g1	BNN|c39983_g2	BNT|c26138_g3	BNW|c43404_g7	BNZ|c32325_g2
OG03760	BAN|c31787_g1	BNN|c46698_g12	BNT|c40955_g3	BNW|c43418_g6	BNZ|c33253_g3
OG03761	BAN|c22850_g1	BNN|c44438_g3	BNT|c30838_g1	BNW|c34357_g1	BNZ|c25889_g1
OG03762	BAN|c14984_g1	BNN|c44938_g7	BNT|c24259_g1	BNW|c31365_g2	BNZ|c32704_g1
OG03763	BAN|c35423_g1	BNN|c46042_g1	BNT|c38493_g1	BNW|c39140_g1	BNZ|c60108_g1
OG03764	BAN|c54363_g1	BNN|c29188_g1	BNT|c31754_g1	BNW|c31935_g1	BNZ|c29071_g1
OG03765	BAN|c34530_g1	BNN|c34290_g1	BNT|c42550_g5	BNW|c45208_g1	BNZ|c38925_g1
OG03766	BAN|c33621_g3	BNN|c36108_g1	BNT|c33318_g1	BNW|c32703_g1	BNZ|c32037_g1
OG03767	BAN|c29592_g1	BNN|c29719_g1	BNT|c34304_g1	BNW|c32436_g1	BNZ|c60240_g1
OG03768	BAN|c24488_g1	BNN|c31989_g1	BNT|c27345_g1	BNW|c966_g1	BNZ|c42935_g1
OG03769	BAN|c5152_g1	BNN|c29096_g2	BNT|c23208_g1	BNW|c49631_g1	BNZ|c33926_g1
OG03770	BAN|c29888_g1	BNN|c34249_g1	BNT|c34888_g1	BNW|c36434_g1	BNZ|c9597_g1
OG03772	BAN|c33887_g2	BNN|c31737_g3	BNT|c42685_g1	BNW|c37450_g2	BNZ|c36349_g2
OG03773	BAN|c28077_g1	BNN|c30397_g1	BNT|c19093_g1	BNW|c21740_g1	BNZ|c48087_g1
OG03774	BAN|c37176_g2	BNN|c43561_g1	BNT|c27735_g1	BNW|c43418_g8	BNZ|c33301_g2
OG03775	BAN|c10612_g2	BNN|c46172_g5	BNT|c36108_g1	BNW|c18205_g1	BNZ|c47723_g1
OG03777	BAN|c26780_g1	BNN|c31843_g1	BNT|c28149_g1	BNW|c28465_g1	BNZ|c23442_g1
OG03778	BAN|c23249_g1	BNN|c35356_g1	BNT|c40139_g2	BNW|c37049_g1	BNZ|c28424_g1
OG03779	BAN|c30940_g2	BNN|c42506_g1	BNT|c42416_g1	BNW|c41356_g2	BNZ|c35777_g1
OG03780	BAN|c28718_g1	BNN|c36395_g2	BNT|c34170_g2	BNW|c37008_g2	BNZ|c31960_g1
OG03781	BAN|c36640_g6	BNN|c43830_g1	BNT|c40836_g1	BNW|c44097_g1	BNZ|c39139_g1
OG03782	BAN|c3877_g1	BNN|c41766_g1	BNT|c31475_g1	BNW|c37166_g1	BNZ|c25839_g1
OG03783	BAN|c18550_g1	BNN|c44973_g2	BNT|c39615_g1	BNW|c43804_g1	BNZ|c24300_g1
OG03784	BAN|c54342_g1	BNN|c39945_g1	BNT|c33020_g1	BNW|c35328_g1	BNZ|c35313_g1
OG03785	BAN|c29793_g2	BNN|c32653_g1	BNT|c24507_g1	BNW|c27250_g2	BNZ|c22142_g1
OG03786	BAN|c30804_g1	BNN|c43509_g1	BNT|c38942_g1	BNW|c42856_g1	BNZ|c38639_g1
OG03787	BAN|c31268_g1	BNN|c39572_g1	BNT|c37520_g1	BNW|c39553_g1	BNZ|c36636_g1
OG03788	BAN|c20296_g1	BNN|c26316_g1	BNT|c33614_g1	BNW|c39107_g3	BNZ|c5919_g1
OG03789	BAN|c28927_g1	BNN|c35394_g1	BNT|c35193_g1	BNW|c37788_g1	BNZ|c30157_g1
OG03790	BAN|c29857_g1	BNN|c43733_g1	BNT|c39086_g1	BNW|c44970_g2	BNZ|c29316_g1
OG03791	BAN|c27076_g1	BNN|c34822_g1	BNT|c31615_g1	BNW|c32152_g1	BNZ|c27587_g1
OG03792	BAN|c33257_g2	BNN|c41998_g1	BNT|c31417_g3	BNW|c44069_g4	BNZ|c33546_g1
OG03793	BAN|c26514_g1	BNN|c42449_g1	BNT|c22266_g1	BNW|c40393_g1	BNZ|c33137_g1
OG03794	BAN|c32691_g1	BNN|c38013_g1	BNT|c30843_g1	BNW|c40461_g1	BNZ|c28197_g1
OG03795	BAN|c28181_g1	BNN|c34457_g1	BNT|c27971_g1	BNW|c38081_g2	BNZ|c33688_g2
OG03796	BAN|c31488_g1	BNN|c41264_g1	BNT|c35726_g1	BNW|c34604_g1	BNZ|c33794_g1
OG03798	BAN|c21335_g1	BNN|c41214_g1	BNT|c31107_g1	BNW|c43334_g1	BNZ|c37843_g1
OG03799	BAN|c35559_g1	BNN|c43416_g1	BNT|c39136_g1	BNW|c42222_g1	BNZ|c37289_g1
OG03800	BAN|c19394_g1	BNN|c35976_g1	BNT|c28114_g1	BNW|c20891_g1	BNZ|c28489_g1
OG03801	BAN|c30221_g1	BNN|c41763_g1	BNT|c36927_g1	BNW|c40724_g1	BNZ|c33762_g1
OG03802	BAN|c22821_g1	BNN|c34043_g1	BNT|c25240_g1	BNW|c100_g1	BNZ|c16053_g1
OG03803	BAN|c33872_g2	BNN|c40468_g1	BNT|c32188_g1	BNW|c42932_g1	BNZ|c8609_g1
OG03805	BAN|c54418_g1	BNN|c38050_g1	BNT|c28308_g1	BNW|c26329_g1	BNZ|c47944_g1
OG03806	BAN|c25083_g1	BNN|c39001_g1	BNT|c41240_g1	BNW|c35844_g1	BNZ|c31506_g1
OG03807	BAN|c37119_g10	BNN|c5699_g1	BNT|c25592_g1	BNW|c26414_g1	BNZ|c27612_g1
OG03808	BAN|c24309_g1	BNN|c35514_g1	BNT|c34345_g1	BNW|c24360_g1	BNZ|c19004_g1
OG03809	BAN|c34509_g1	BNN|c46421_g1	BNT|c43125_g1	BNW|c41223_g2	BNZ|c31244_g1
OG03811	BAN|c23951_g1	BNN|c32931_g1	BNT|c23832_g1	BNW|c28536_g1	BNZ|c31787_g1
OG03812	BAN|c26402_g1	BNN|c39737_g1	BNT|c29491_g2	BNW|c23705_g1	BNZ|c34203_g1
OG03814	BAN|c38577_g4	BNN|c47662_g1	BNT|c42987_g4	BNW|c45713_g2	BNZ|c40498_g2
OG03815	BAN|c31213_g1	BNN|c44133_g2	BNT|c40621_g1	BNW|c35615_g3	BNZ|c39996_g4
OG03816	BAN|c26909_g1	BNN|c41558_g2	BNT|c36673_g1	BNW|c41446_g1	BNZ|c33693_g1
OG03817	BAN|c27568_g1	BNN|c44128_g1	BNT|c37087_g1	BNW|c42728_g1	BNZ|c35482_g1
OG03818	BAN|c36593_g1	BNN|c43828_g2	BNT|c42480_g3	BNW|c40580_g1	BNZ|c39770_g1
OG03819	BAN|c36591_g1	BNN|c46825_g1	BNT|c41015_g4	BNW|c43576_g1	BNZ|c37922_g2
OG03820	BAN|c28459_g1	BNN|c37724_g1	BNT|c1548_g1	BNW|c42940_g1	BNZ|c31978_g1
OG03821	BAN|c29730_g1	BNN|c37919_g2	BNT|c46710_g1	BNW|c37901_g1	BNZ|c26252_g1
OG03822	BAN|c35127_g2	BNN|c37155_g1	BNT|c39723_g1	BNW|c34377_g1	BNZ|c33851_g1
OG03823	BAN|c31069_g1	BNN|c46896_g3	BNT|c42996_g2	BNW|c32759_g1	BNZ|c35010_g2
OG03824	BAN|c34782_g1	BNN|c44675_g1	BNT|c39146_g1	BNW|c44849_g1	BNZ|c34268_g1
OG03825	BAN|c34019_g1	BNN|c45171_g1	BNT|c39178_g1	BNW|c42078_g1	BNZ|c38405_g1
OG03826	BAN|c31669_g1	BNN|c45850_g1	BNT|c38843_g1	BNW|c41908_g1	BNZ|c34929_g1
OG03827	BAN|c36294_g1	BNN|c45574_g1	BNT|c39096_g1	BNW|c34453_g1	BNZ|c38982_g1
OG03829	BAN|c27664_g1	BNN|c38920_g1	BNT|c33847_g1	BNW|c35040_g1	BNZ|c32722_g1
OG03830	BAN|c23585_g1	BNN|c47379_g5	BNT|c28318_g1	BNW|c29922_g1	BNZ|c33114_g3
OG03831	BAN|c32024_g1	BNN|c37740_g1	BNT|c37625_g1	BNW|c39361_g1	BNZ|c33445_g2
OG03832	BAN|c26004_g3	BNN|c39808_g2	BNT|c31161_g1	BNW|c28003_g2	BNZ|c36521_g2
OG03833	BAN|c37833_g1	BNN|c46731_g1	BNT|c33657_g1	BNW|c7269_g1	BNZ|c38791_g1
OG03834	BAN|c4831_g1	BNN|c39589_g1	BNT|c33879_g1	BNW|c31488_g1	BNZ|c34246_g1
OG03835	BAN|c33176_g1	BNN|c43566_g1	BNT|c39592_g1	BNW|c41026_g1	BNZ|c38920_g2
OG03836	BAN|c27733_g1	BNN|c40942_g1	BNT|c33203_g1	BNW|c38931_g1	BNZ|c31644_g1
OG03837	BAN|c31740_g1	BNN|c37435_g1	BNT|c33857_g1	BNW|c38572_g1	BNZ|c30051_g1
OG03838	BAN|c32213_g1	BNN|c39533_g1	BNT|c35910_g1	BNW|c37775_g1	BNZ|c34208_g1
OG03839	BAN|c25296_g1	BNN|c12911_g1	BNT|c58522_g1	BNW|c10447_g1	BNZ|c28411_g1
OG03841	BAN|c38226_g1	BNN|c46674_g1	BNT|c43187_g2	BNW|c39681_g1	BNZ|c36998_g1
OG03843	BAN|c35519_g2	BNN|c34271_g1	BNT|c36799_g1	BNW|c37803_g1	BNZ|c29367_g1
OG03844	BAN|c24786_g1	BNN|c44559_g1	BNT|c31799_g1	BNW|c39981_g1	BNZ|c38464_g1
OG03846	BAN|c36746_g1	BNN|c46060_g1	BNT|c42690_g1	BNW|c44598_g2	BNZ|c39878_g2
OG03847	BAN|c28562_g1	BNN|c35119_g1	BNT|c36592_g1	BNW|c44652_g1	BNZ|c35924_g3
OG03848	BAN|c38384_g1	BNN|c43149_g1	BNT|c43173_g2	BNW|c45841_g2	BNZ|c40707_g2
OG03849	BAN|c28994_g1	BNN|c31810_g1	BNT|c34371_g1	BNW|c30162_g1	BNZ|c27227_g1
OG03850	BAN|c33531_g1	BNN|c44380_g1	BNT|c39207_g1	BNW|c42203_g1	BNZ|c33911_g1
OG03852	BAN|c35854_g1	BNN|c45905_g2	BNT|c33466_g1	BNW|c41854_g1	BNZ|c34830_g1
OG03853	BAN|c38501_g8	BNN|c40039_g1	BNT|c38286_g4	BNW|c34880_g2	BNZ|c39398_g1
OG03854	BAN|c36749_g1	BNN|c40722_g2	BNT|c36293_g1	BNW|c43662_g1	BNZ|c37529_g1
OG03855	BAN|c29496_g1	BNN|c36611_g1	BNT|c29804_g1	BNW|c33663_g1	BNZ|c29433_g1
OG03857	BAN|c29838_g1	BNN|c38527_g1	BNT|c32915_g1	BNW|c26349_g1	BNZ|c35408_g2
OG03858	BAN|c18847_g1	BNN|c24877_g1	BNT|c23905_g1	BNW|c59633_g1	BNZ|c18540_g2
OG03859	BAN|c22994_g1	BNN|c47143_g3	BNT|c31123_g1	BNW|c35267_g1	BNZ|c30611_g1
OG03860	BAN|c36572_g10	BNN|c40529_g2	BNT|c41861_g2	BNW|c35067_g2	BNZ|c3122_g1
OG03861	BAN|c28330_g1	BNN|c37215_g2	BNT|c30610_g2	BNW|c44746_g1	BNZ|c38007_g2
OG03862	BAN|c35275_g1	BNN|c41197_g1	BNT|c31995_g1	BNW|c19406_g1	BNZ|c38248_g2
OG03863	BAN|c26175_g1	BNN|c33634_g1	BNT|c32086_g1	BNW|c31713_g1	BNZ|c26388_g1
OG03864	BAN|c29638_g1	BNN|c44116_g1	BNT|c30364_g1	BNW|c33031_g1	BNZ|c29658_g1
OG03865	BAN|c27417_g1	BNN|c44418_g2	BNT|c28407_g1	BNW|c20952_g1	BNZ|c47668_g1
OG03866	BAN|c26951_g2	BNN|c47190_g6	BNT|c30221_g2	BNW|c34200_g1	BNZ|c22818_g1
OG03869	BAN|c31577_g1	BNN|c52142_g1	BNT|c31654_g1	BNW|c31454_g1	BNZ|c40179_g3
OG03870	BAN|c25894_g1	BNN|c34769_g1	BNT|c28852_g1	BNW|c37200_g1	BNZ|c31081_g1
OG03871	BAN|c38540_g1	BNN|c47615_g1	BNT|c42710_g1	BNW|c45692_g1	BNZ|c39964_g1
OG03872	BAN|c31511_g1	BNN|c42534_g1	BNT|c37172_g1	BNW|c34066_g1	BNZ|c34973_g1
OG03873	BAN|c32274_g1	BNN|c40368_g1	BNT|c37901_g1	BNW|c40852_g1	BNZ|c33800_g1
OG03875	BAN|c24411_g1	BNN|c29217_g1	BNT|c20833_g1	BNW|c33071_g1	BNZ|c19245_g1
OG03876	BAN|c29967_g1	BNN|c38071_g1	BNT|c32787_g1	BNW|c37956_g1	BNZ|c33223_g1
OG03877	BAN|c31239_g1	BNN|c44983_g2	BNT|c42771_g2	BNW|c44560_g4	BNZ|c35854_g3
OG03878	BAN|c30649_g1	BNN|c36469_g1	BNT|c33413_g1	BNW|c34244_g1	BNZ|c4078_g1
OG03880	BAN|c23250_g1	BNN|c43448_g1	BNT|c35905_g1	BNW|c36775_g1	BNZ|c32525_g1
OG03881	BAN|c31260_g1	BNN|c42038_g1	BNT|c33498_g1	BNW|c39833_g1	BNZ|c36924_g2
OG03882	BAN|c31279_g1	BNN|c30605_g1	BNT|c33135_g2	BNW|c34645_g1	BNZ|c37552_g1
OG03883	BAN|c34284_g6	BNN|c40647_g1	BNT|c38029_g1	BNW|c43414_g1	BNZ|c31738_g2
OG03885	BAN|c5172_g1	BNN|c29211_g1	BNT|c31981_g1	BNW|c34449_g1	BNZ|c30736_g1
OG03887	BAN|c32901_g1	BNN|c45932_g1	BNT|c41616_g2	BNW|c40655_g2	BNZ|c30522_g3
OG03889	BAN|c14627_g1	BNN|c29157_g1	BNT|c30209_g1	BNW|c12209_g1	BNZ|c22648_g1
OG03890	BAN|c34335_g3	BNN|c45059_g1	BNT|c36995_g1	BNW|c37318_g1	BNZ|c34339_g1
OG03891	BAN|c33431_g1	BNN|c11729_g1	BNT|c33190_g1	BNW|c36986_g1	BNZ|c34959_g1
OG03892	BAN|c33526_g1	BNN|c30471_g1	BNT|c30312_g1	BNW|c34603_g1	BNZ|c29767_g1
OG03893	BAN|c24022_g1	BNN|c34379_g1	BNT|c30691_g2	BNW|c36692_g1	BNZ|c38861_g3
OG03894	BAN|c31815_g1	BNN|c39048_g1	BNT|c32648_g1	BNW|c35960_g1	BNZ|c40778_g1
OG03895	BAN|c23542_g1	BNN|c36954_g1	BNT|c32987_g1	BNW|c37499_g2	BNZ|c23622_g1
OG03896	BAN|c36240_g1	BNN|c38812_g1	BNT|c30953_g1	BNW|c35123_g1	BNZ|c34747_g1
OG03897	BAN|c28551_g1	BNN|c31568_g1	BNT|c32505_g1	BNW|c36749_g1	BNZ|c30125_g1
OG03898	BAN|c32477_g3	BNN|c41032_g1	BNT|c36411_g1	BNW|c32714_g1	BNZ|c31425_g1
OG03899	BAN|c19803_g1	BNN|c31636_g1	BNT|c32268_g1	BNW|c33035_g1	BNZ|c19513_g1
OG03900	BAN|c29485_g1	BNN|c44789_g1	BNT|c33814_g1	BNW|c42513_g1	BNZ|c34791_g1
OG03901	BAN|c26343_g1	BNN|c33223_g1	BNT|c31565_g1	BNW|c20926_g1	BNZ|c22690_g1
OG03903	BAN|c26645_g1	BNN|c34755_g1	BNT|c30883_g1	BNW|c42594_g1	BNZ|c39753_g1
OG03904	BAN|c25932_g1	BNN|c35781_g1	BNT|c29788_g1	BNW|c44128_g1	BNZ|c35805_g1
OG03905	BAN|c28264_g1	BNN|c38325_g1	BNT|c30826_g1	BNW|c26282_g1	BNZ|c35450_g1
OG03906	BAN|c24796_g1	BNN|c38289_g1	BNT|c32589_g1	BNW|c37029_g1	BNZ|c32877_g1
OG03907	BAN|c33789_g1	BNN|c23781_g1	BNT|c37933_g1	BNW|c38066_g1	BNZ|c37533_g1
OG03908	BAN|c34105_g1	BNN|c39726_g3	BNT|c23564_g1	BNW|c36513_g1	BNZ|c38953_g1
OG03909	BAN|c36072_g4	BNN|c43580_g1	BNT|c25209_g1	BNW|c61683_g1	BNZ|c37294_g3
OG03910	BAN|c30867_g2	BNN|c35735_g1	BNT|c38635_g1	BNW|c40282_g1	BNZ|c28268_g1
OG03911	BAN|c27663_g1	BNN|c35276_g1	BNT|c19000_g1	BNW|c35414_g1	BNZ|c17850_g1
OG03912	BAN|c30923_g1	BNN|c35271_g1	BNT|c39835_g3	BNW|c35428_g1	BNZ|c30500_g1
OG03913	BAN|c29021_g1	BNN|c36625_g1	BNT|c31288_g1	BNW|c40106_g1	BNZ|c31365_g1
OG03914	BAN|c27720_g1	BNN|c38619_g1	BNT|c36946_g1	BNW|c34473_g1	BNZ|c34736_g1
OG03915	BAN|c36134_g1	BNN|c46999_g2	BNT|c42443_g1	BNW|c41526_g2	BNZ|c40074_g1
OG03916	BAN|c31559_g2	BNN|c37646_g3	BNT|c36175_g1	BNW|c39805_g2	BNZ|c31775_g1
OG03917	BAN|c37310_g1	BNN|c45819_g1	BNT|c40906_g1	BNW|c41929_g1	BNZ|c38746_g1
OG03918	BAN|c37657_g1	BNN|c41826_g2	BNT|c40495_g1	BNW|c38530_g2	BNZ|c23997_g1
OG03919	BAN|c30120_g1	BNN|c38176_g1	BNT|c33973_g1	BNW|c35184_g1	BNZ|c35220_g6
OG03920	BAN|c27446_g1	BNN|c39788_g1	BNT|c33859_g1	BNW|c32739_g1	BNZ|c29151_g1
OG03921	BAN|c28192_g1	BNN|c37454_g1	BNT|c31616_g1	BNW|c36344_g1	BNZ|c36683_g2
OG03922	BAN|c33876_g1	BNN|c39471_g1	BNT|c32591_g1	BNW|c42761_g1	BNZ|c35954_g1
OG03923	BAN|c29155_g1	BNN|c34343_g1	BNT|c24660_g1	BNW|c36828_g1	BNZ|c29515_g1
OG03924	BAN|c34484_g2	BNN|c39080_g2	BNT|c39641_g1	BNW|c36598_g2	BNZ|c34317_g1
OG03925	BAN|c28650_g1	BNN|c39525_g1	BNT|c32676_g3	BNW|c43489_g2	BNZ|c40306_g1
OG03926	BAN|c29158_g2	BNN|c40579_g1	BNT|c31671_g1	BNW|c38959_g1	BNZ|c29763_g1
OG03927	BAN|c19291_g1	BNN|c39835_g1	BNT|c30152_g1	BNW|c27384_g1	BNZ|c29566_g1
OG03928	BAN|c35768_g1	BNN|c40599_g1	BNT|c39261_g1	BNW|c41567_g1	BNZ|c38806_g1
OG03929	BAN|c33994_g1	BNN|c43155_g1	BNT|c39173_g1	BNW|c41991_g1	BNZ|c36638_g1
OG03930	BAN|c28961_g1	BNN|c35891_g1	BNT|c33785_g1	BNW|c35466_g1	BNZ|c33609_g1
OG03931	BAN|c27294_g1	BNN|c40958_g1	BNT|c36237_g1	BNW|c38054_g1	BNZ|c34018_g1
OG03932	BAN|c32818_g1	BNN|c37767_g1	BNT|c38522_g1	BNW|c44327_g1	BNZ|c30820_g1
OG03933	BAN|c28051_g1	BNN|c35674_g1	BNT|c35012_g2	BNW|c38581_g2	BNZ|c29074_g2
OG03934	BAN|c37993_g1	BNN|c43556_g1	BNT|c42667_g1	BNW|c41442_g2	BNZ|c38725_g2
OG03935	BAN|c32231_g1	BNN|c46789_g1	BNT|c42028_g2	BNW|c32056_g1	BNZ|c37582_g1
OG03936	BAN|c23560_g1	BNN|c35692_g1	BNT|c39016_g5	BNW|c34674_g1	BNZ|c39578_g3
OG03937	BAN|c29429_g1	BNN|c38180_g1	BNT|c36229_g1	BNW|c41038_g1	BNZ|c37016_g1
OG03938	BAN|c29687_g1	BNN|c38814_g1	BNT|c32714_g1	BNW|c36393_g1	BNZ|c31337_g1
OG03939	BAN|c18955_g1	BNN|c31695_g1	BNT|c28298_g1	BNW|c36148_g1	BNZ|c36837_g1
OG03940	BAN|c28908_g1	BNN|c46357_g3	BNT|c39214_g2	BNW|c37313_g1	BNZ|c27695_g1
OG03941	BAN|c33138_g2	BNN|c44903_g1	BNT|c41147_g5	BNW|c42742_g3	BNZ|c37438_g5
OG03942	BAN|c24163_g1	BNN|c30015_g1	BNT|c31388_g1	BNW|c32638_g1	BNZ|c32627_g1
OG03943	BAN|c28172_g1	BNN|c39928_g1	BNT|c53616_g1	BNW|c31877_g1	BNZ|c32896_g1
OG03944	BAN|c21456_g1	BNN|c22592_g1	BNT|c31936_g1	BNW|c30835_g1	BNZ|c22694_g1
OG03945	BAN|c2632_g1	BNN|c42228_g1	BNT|c32690_g1	BNW|c33511_g1	BNZ|c26488_g1
OG03946	BAN|c19011_g1	BNN|c67534_g1	BNT|c20649_g1	BNW|c19833_g1	BNZ|c19054_g1
OG03947	BAN|c28416_g1	BNN|c35279_g1	BNT|c33809_g1	BNW|c38173_g1	BNZ|c29828_g2
OG03948	BAN|c30453_g1	BNN|c5881_g1	BNT|c18285_g1	BNW|c31813_g1	BNZ|c59837_g1
OG03949	BAN|c32637_g1	BNN|c46981_g4	BNT|c36130_g1	BNW|c41096_g1	BNZ|c37449_g2
OG03950	BAN|c21691_g1	BNN|c37047_g1	BNT|c31824_g1	BNW|c32639_g2	BNZ|c33650_g1
OG03952	BAN|c28013_g1	BNN|c41711_g3	BNT|c37441_g1	BNW|c35785_g1	BNZ|c20576_g1
OG03953	BAN|c31165_g1	BNN|c41888_g1	BNT|c35460_g1	BNW|c39264_g1	BNZ|c22577_g1
OG03954	BAN|c32445_g2	BNN|c44113_g1	BNT|c36487_g2	BNW|c37321_g1	BNZ|c36752_g3
OG03955	BAN|c37465_g2	BNN|c46363_g2	BNT|c34969_g1	BNW|c38479_g1	BNZ|c31461_g1
OG03956	BAN|c35638_g2	BNN|c45380_g3	BNT|c39937_g2	BNW|c41322_g2	BNZ|c35234_g1
OG03957	BAN|c19933_g1	BNN|c35208_g1	BNT|c28603_g1	BNW|c29203_g1	BNZ|c24378_g1
OG03958	BAN|c38434_g2	BNN|c37087_g1	BNT|c30651_g1	BNW|c37294_g1	BNZ|c31008_g1
OG03959	BAN|c29961_g1	BNN|c41336_g3	BNT|c19182_g1	BNW|c27046_g1	BNZ|c34058_g1
OG03960	BAN|c32730_g1	BNN|c36767_g1	BNT|c36533_g1	BNW|c41432_g1	BNZ|c35581_g1
OG03961	BAN|c29539_g1	BNN|c35089_g1	BNT|c31992_g1	BNW|c32581_g1	BNZ|c32913_g2
OG03963	BAN|c35762_g1	BNN|c36539_g1	BNT|c35056_g1	BNW|c36044_g1	BNZ|c36552_g2
OG03964	BAN|c33080_g1	BNN|c17308_g1	BNT|c38216_g1	BNW|c40902_g1	BNZ|c37829_g1
OG03965	BAN|c27564_g1	BNN|c32086_g1	BNT|c34998_g1	BNW|c46020_g1	BNZ|c33581_g1
OG03966	BAN|c28554_g1	BNN|c33483_g1	BNT|c36436_g1	BNW|c43490_g1	BNZ|c30963_g1
OG03967	BAN|c36847_g1	BNN|c40003_g1	BNT|c39361_g1	BNW|c44273_g1	BNZ|c31271_g1
OG03968	BAN|c32671_g1	BNN|c39551_g1	BNT|c34249_g1	BNW|c37275_g1	BNZ|c23419_g1
OG03969	BAN|c30192_g1	BNN|c44839_g1	BNT|c40709_g1	BNW|c43936_g1	BNZ|c47766_g1
OG03970	BAN|c23626_g1	BNN|c43607_g2	BNT|c32555_g1	BNW|c32157_g1	BNZ|c37294_g1
OG03971	BAN|c29660_g1	BNN|c33621_g1	BNT|c37453_g1	BNW|c35391_g1	BNZ|c28461_g1
OG03972	BAN|c26159_g1	BNN|c4487_g1	BNT|c23797_g1	BNW|c14287_g1	BNZ|c15753_g1
OG03973	BAN|c21661_g1	BNN|c56823_g1	BNT|c29075_g1	BNW|c29546_g1	BNZ|c56849_g1
OG03974	BAN|c36058_g6	BNN|c43443_g1	BNT|c42564_g1	BNW|c45474_g1	BNZ|c38022_g4
OG03976	BAN|c31809_g1	BNN|c37866_g1	BNT|c34996_g1	BNW|c22637_g1	BNZ|c14515_g1
OG03978	BAN|c34711_g1	BNN|c44689_g1	BNT|c37518_g2	BNW|c42487_g1	BNZ|c38255_g1
OG03979	BAN|c10154_g1	BNN|c39149_g1	BNT|c38295_g1	BNW|c7337_g1	BNZ|c37622_g1
OG03981	BAN|c27707_g1	BNN|c41192_g1	BNT|c36626_g1	BNW|c38841_g1	BNZ|c32557_g1
OG03982	BAN|c36871_g1	BNN|c44104_g2	BNT|c37011_g3	BNW|c39667_g1	BNZ|c38578_g3
OG03983	BAN|c11463_g1	BNN|c33648_g1	BNT|c28873_g1	BNW|c31056_g1	BNZ|c28606_g1
OG03984	BAN|c10639_g1	BNN|c22181_g1	BNT|c35040_g1	BNW|c32506_g1	BNZ|c31129_g1
OG03985	BAN|c29235_g1	BNN|c37433_g1	BNT|c38231_g1	BNW|c42518_g2	BNZ|c34997_g1
OG03987	BAN|c32726_g1	BNN|c53296_g1	BNT|c31670_g1	BNW|c1990_g1	BNZ|c29447_g1
OG03988	BAN|c30257_g1	BNN|c45905_g5	BNT|c36352_g2	BNW|c37884_g3	BNZ|c16010_g1
OG03989	BAN|c35088_g1	BNN|c38514_g1	BNT|c34527_g1	BNW|c42838_g1	BNZ|c37195_g1
OG03990	BAN|c25674_g1	BNN|c53012_g1	BNT|c11773_g1	BNW|c10758_g1	BNZ|c11778_g1
OG03991	BAN|c25902_g2	BNN|c35940_g1	BNT|c33998_g1	BNW|c36683_g1	BNZ|c31157_g1
OG03992	BAN|c30245_g1	BNN|c44278_g1	BNT|c35068_g1	BNW|c39936_g1	BNZ|c36672_g1
OG03993	BAN|c18852_g1	BNN|c24980_g1	BNT|c27541_g1	BNW|c36484_g2	BNZ|c41006_g1
OG03995	BAN|c26824_g3	BNN|c37892_g3	BNT|c34103_g1	BNW|c32756_g2	BNZ|c28042_g2
OG03996	BAN|c34008_g1	BNN|c43539_g2	BNT|c38887_g1	BNW|c45006_g1	BNZ|c36810_g1
OG03997	BAN|c36572_g9	BNN|c39583_g5	BNT|c37256_g1	BNW|c32987_g1	BNZ|c29998_g1
OG03998	BAN|c24719_g1	BNN|c43141_g1	BNT|c29115_g1	BNW|c27780_g1	BNZ|c32906_g1
OG03999	BAN|c25964_g1	BNN|c38365_g1	BNT|c31845_g1	BNW|c35863_g2	BNZ|c37402_g3
OG04000	BAN|c32778_g1	BNN|c38673_g1	BNT|c26888_g1	BNW|c27375_g1	BNZ|c27780_g1
OG04001	BAN|c32794_g7	BNN|c35338_g2	BNT|c43222_g6	BNW|c32288_g1	BNZ|c38578_g9
OG04002	BAN|c32175_g1	BNN|c40348_g1	BNT|c35900_g1	BNW|c41035_g1	BNZ|c34522_g1
OG04003	BAN|c20809_g1	BNN|c30292_g1	BNT|c32301_g1	BNW|c29753_g1	BNZ|c36065_g2
OG04004	BAN|c37550_g2	BNN|c42994_g1	BNT|c38208_g1	BNW|c41707_g1	BNZ|c30909_g1
OG04005	BAN|c33127_g1	BNN|c7042_g2	BNT|c47563_g1	BNW|c32095_g2	BNZ|c20646_g2
OG04006	BAN|c37703_g1	BNN|c46716_g2	BNT|c42435_g2	BNW|c44438_g1	BNZ|c37452_g1
OG04007	BAN|c32521_g1	BNN|c46284_g2	BNT|c41823_g1	BNW|c33788_g1	BNZ|c40345_g4
OG04008	BAN|c27329_g2	BNN|c47382_g1	BNT|c31929_g1	BNW|c31350_g1	BNZ|c36334_g2
OG04009	BAN|c33215_g1	BNN|c33569_g1	BNT|c41975_g3	BNW|c32246_g1	BNZ|c31217_g1
OG04010	BAN|c42646_g1	BNN|c40752_g1	BNT|c37614_g1	BNW|c56293_g1	BNZ|c30058_g1
OG04011	BAN|c28057_g1	BNN|c40123_g1	BNT|c36824_g1	BNW|c39883_g1	BNZ|c33407_g1
OG04013	BAN|c32636_g2	BNN|c30369_g1	BNT|c39369_g1	BNW|c29934_g1	BNZ|c30599_g1
OG04014	BAN|c22450_g1	BNN|c28462_g1	BNT|c3489_g1	BNW|c28566_g1	BNZ|c27694_g2
OG04015	BAN|c33585_g1	BNN|c40531_g1	BNT|c38431_g2	BNW|c41681_g1	BNZ|c31325_g1
OG04016	BAN|c22800_g1	BNN|c30300_g1	BNT|c29742_g2	BNW|c31783_g1	BNZ|c5713_g1
OG04017	BAN|c37683_g1	BNN|c47583_g2	BNT|c42722_g2	BNW|c44095_g1	BNZ|c8778_g1
OG04020	BAN|c25839_g1	BNN|c34873_g1	BNT|c25779_g1	BNW|c32183_g1	BNZ|c33013_g1
OG04022	BAN|c33445_g2	BNN|c41184_g1	BNT|c37198_g2	BNW|c40914_g2	BNZ|c36063_g1
OG04023	BAN|c22784_g1	BNN|c45174_g3	BNT|c32699_g1	BNW|c33316_g1	BNZ|c40839_g1
OG04024	BAN|c28722_g2	BNN|c37545_g1	BNT|c32303_g1	BNW|c42809_g1	BNZ|c32355_g3
OG04025	BAN|c31345_g1	BNN|c35518_g1	BNT|c34709_g1	BNW|c33957_g1	BNZ|c31073_g1
OG04026	BAN|c31605_g1	BNN|c42011_g1	BNT|c35680_g1	BNW|c39644_g2	BNZ|c33501_g1
OG04028	BAN|c34516_g1	BNN|c41666_g1	BNT|c40689_g1	BNW|c41358_g1	BNZ|c37303_g1
OG04029	BAN|c22353_g1	BNN|c14936_g1	BNT|c18740_g1	BNW|c31529_g1	BNZ|c23845_g1
OG04030	BAN|c33678_g1	BNN|c44292_g1	BNT|c42540_g1	BNW|c41745_g1	BNZ|c3394_g1
OG04031	BAN|c21154_g1	BNN|c31419_g1	BNT|c43822_g1	BNW|c64972_g1	BNZ|c22885_g1
OG04033	BAN|c55367_g1	BNN|c35221_g1	BNT|c27605_g1	BNW|c35493_g1	BNZ|c29603_g1
OG04034	BAN|c27892_g2	BNN|c42575_g3	BNT|c37096_g3	BNW|c37766_g1	BNZ|c37434_g9
OG04035	BAN|c30657_g2	BNN|c45946_g1	BNT|c39909_g1	BNW|c42070_g1	BNZ|c37490_g1
OG04036	BAN|c30415_g1	BNN|c44298_g1	BNT|c42730_g1	BNW|c39064_g1	BNZ|c36236_g1
OG04037	BAN|c29137_g1	BNN|c43057_g1	BNT|c36873_g1	BNW|c37738_g1	BNZ|c31763_g1
OG04038	BAN|c29758_g1	BNN|c41962_g1	BNT|c42898_g1	BNW|c45469_g1	BNZ|c40053_g1
OG04039	BAN|c32900_g1	BNN|c45703_g1	BNT|c30272_g1	BNW|c38741_g1	BNZ|c36400_g1
OG04040	BAN|c34605_g2	BNN|c46907_g5	BNT|c40921_g3	BNW|c44821_g2	BNZ|c39755_g1
OG04041	BAN|c35091_g1	BNN|c44607_g1	BNT|c38528_g1	BNW|c42011_g1	BNZ|c36114_g1
OG04042	BAN|c33246_g1	BNN|c62281_g1	BNT|c29833_g1	BNW|c33831_g1	BNZ|c28373_g1
OG04043	BAN|c23116_g1	BNN|c840_g1	BNT|c18975_g1	BNW|c27439_g1	BNZ|c18530_g1
OG04044	BAN|c34092_g1	BNN|c44844_g1	BNT|c36223_g1	BNW|c33002_g2	BNZ|c33250_g1
OG04045	BAN|c35375_g1	BNN|c42567_g1	BNT|c39877_g1	BNW|c43074_g1	BNZ|c37370_g1
OG04047	BAN|c29098_g1	BNN|c39835_g3	BNT|c33040_g1	BNW|c14003_g1	BNZ|c22555_g1
OG04049	BAN|c31890_g2	BNN|c39036_g1	BNT|c37514_g1	BNW|c35124_g2	BNZ|c31744_g2
OG04050	BAN|c37765_g6	BNN|c46974_g2	BNT|c39549_g1	BNW|c44865_g1	BNZ|c37542_g2
OG04051	BAN|c26197_g1	BNN|c41292_g1	BNT|c34577_g1	BNW|c36329_g1	BNZ|c36759_g1
OG04053	BAN|c38673_g1	BNN|c47407_g1	BNT|c43145_g1	BNW|c45216_g1	BNZ|c40626_g2
OG04054	BAN|c36502_g1	BNN|c46625_g1	BNT|c41374_g3	BNW|c45431_g1	BNZ|c40186_g3
OG04055	BAN|c32055_g1	BNN|c31925_g1	BNT|c28151_g1	BNW|c41317_g1	BNZ|c37073_g1
OG04056	BNN|c38480_g1	BAN|c35187_g3	BNT|c37062_g1	BNW|c42062_g1	BNZ|c32684_g1
OG04057	BAN|c28486_g1	BNN|c37215_g1	BNT|c18664_g1	BNW|c35662_g1	BNZ|c44403_g1
OG04058	BAN|c30509_g1	BNN|c38414_g1	BNT|c40103_g1	BNW|c41719_g1	BNZ|c55727_g1
OG04059	BAN|c30244_g1	BNN|c40865_g1	BNT|c37469_g1	BNW|c38742_g1	BNZ|c36705_g1
OG04060	BAN|c31379_g1	BNN|c27986_g1	BNT|c34096_g1	BNW|c29877_g1	BNZ|c26917_g1
OG04062	BAN|c34302_g2	BNN|c39357_g3	BNT|c39039_g1	BNW|c35164_g1	BNZ|c31804_g1
OG04063	BAN|c23170_g1	BNN|c31089_g1	BNT|c4939_g1	BNW|c31110_g1	BNZ|c25816_g1
OG04064	BAN|c27215_g1	BNN|c36884_g1	BNT|c33076_g1	BNW|c34180_g1	BNZ|c31634_g1
OG04065	BAN|c38310_g2	BNN|c43612_g1	BNT|c39040_g1	BNW|c38109_g1	BNZ|c35760_g1
OG04066	BAN|c28342_g1	BNN|c38483_g1	BNT|c14845_g1	BNW|c34843_g1	BNZ|c38527_g1
OG04067	BAN|c31999_g1	BNN|c47540_g2	BNT|c31959_g1	BNW|c35070_g1	BNZ|c38244_g1
OG04068	BAN|c30935_g1	BNN|c40134_g1	BNT|c32441_g1	BNW|c37374_g1	BNZ|c33533_g1
OG04069	BAN|c25436_g1	BNN|c30152_g1	BNT|c27336_g2	BNW|c26427_g1	BNZ|c22760_g1
OG04070	BAN|c31113_g2	BNN|c39073_g1	BNT|c11728_g1	BNW|c27154_g1	BNZ|c33936_g1
OG04071	BAN|c35693_g1	BNN|c44709_g1	BNT|c33610_g1	BNW|c38420_g2	BNZ|c38762_g2
OG04072	BAN|c25157_g1	BNN|c32909_g1	BNT|c23892_g1	BNW|c27407_g1	BNZ|c25869_g1
OG04073	BAN|c28959_g1	BNN|c36809_g1	BNT|c18380_g1	BNW|c36363_g1	BNZ|c31354_g1
OG04074	BAN|c20509_g1	BNN|c24417_g1	BNT|c31634_g1	BNW|c31084_g1	BNZ|c8490_g2
OG04076	BAN|c20216_g1	BNN|c36010_g1	BNT|c36782_g2	BNW|c31151_g1	BNZ|c32150_g1
OG04078	BAN|c32677_g2	BNN|c47722_g1	BNT|c26757_g1	BNW|c26570_g1	BNZ|c23258_g1
OG04079	BAN|c34261_g1	BNN|c11790_g2	BNT|c30305_g1	BNW|c42467_g1	BNZ|c30522_g2
OG04080	BAN|c33442_g1	BNN|c22745_g1	BNT|c35015_g1	BNW|c2060_g1	BNZ|c37534_g2
OG04081	BAN|c20905_g1	BNN|c27540_g1	BNT|c29706_g1	BNW|c26358_g1	BNZ|c15478_g1
OG04082	BAN|c24556_g1	BNN|c26737_g1	BNT|c28453_g1	BNW|c14042_g1	BNZ|c19434_g1
OG04084	BAN|c31143_g1	BNN|c16894_g1	BNT|c41561_g1	BNW|c34633_g1	BNZ|c9811_g1
OG04085	BAN|c25671_g1	BNN|c27425_g1	BNT|c36757_g1	BNW|c35098_g1	BNZ|c22068_g1
OG04086	BAN|c35530_g1	BNN|c39885_g1	BNT|c38274_g1	BNW|c39687_g1	BNZ|c37886_g1
OG04087	BAN|c28550_g1	BNN|c42377_g1	BNT|c37595_g1	BNW|c37168_g1	BNZ|c31574_g1
OG04089	BAN|c37785_g3	BNN|c38247_g1	BNT|c24349_g1	BNW|c35711_g1	BNZ|c34665_g1
OG04090	BAN|c37839_g1	BNN|c45706_g1	BNT|c39964_g2	BNW|c39514_g1	BNZ|c38629_g3
OG04091	BAN|c27675_g1	BNN|c33690_g2	BNT|c31064_g2	BNW|c31297_g1	BNZ|c28046_g1
OG04092	BAN|c27426_g2	BNN|c38128_g1	BNT|c41704_g9	BNW|c36831_g3	BNZ|c31284_g1
OG04093	BAN|c37554_g1	BNN|c44262_g2	BNT|c35638_g1	BNW|c42783_g3	BNZ|c35919_g1
OG04094	BAN|c25777_g1	BNN|c29441_g1	BNT|c36283_g3	BNW|c31966_g1	BNZ|c26542_g1
OG04095	BAN|c26326_g2	BNN|c9542_g1	BNT|c27965_g1	BNW|c27447_g1	BNZ|c28374_g2
OG04096	BAN|c32741_g1	BNN|c44294_g2	BNT|c35532_g1	BNW|c39503_g1	BNZ|c37917_g3
OG04097	BAN|c25160_g1	BNN|c23914_g1	BNT|c28930_g1	BNW|c9841_g1	BNZ|c25458_g1
OG04098	BAN|c25763_g1	BNN|c37054_g1	BNT|c24908_g1	BNW|c49524_g1	BNZ|c32025_g1
OG04099	BAN|c35282_g1	BNN|c46782_g5	BNT|c32754_g2	BNW|c30005_g1	BNZ|c36271_g8
OG04100	BAN|c25523_g1	BNN|c37521_g1	BNT|c29984_g1	BNW|c35240_g1	BNZ|c28504_g1
OG04102	BAN|c691_g1	BNN|c35252_g1	BNT|c10297_g1	BNW|c27059_g1	BNZ|c47698_g1
OG04103	BAN|c27009_g1	BNN|c38054_g1	BNT|c36528_g1	BNW|c43919_g1	BNZ|c27582_g1
OG04104	BAN|c29596_g3	BNN|c39234_g1	BNT|c40704_g1	BNW|c39978_g1	BNZ|c26000_g1
OG04105	BAN|c36326_g3	BNN|c37785_g1	BNT|c33158_g1	BNW|c36767_g1	BNZ|c26200_g1
OG04106	BAN|c48638_g1	BNN|c39844_g1	BNT|c29983_g1	BNW|c35056_g1	BNZ|c44987_g1
OG04107	BAN|c28534_g1	BNN|c35507_g1	BNT|c33460_g1	BNW|c32396_g1	BNZ|c28445_g1
OG04108	BAN|c28581_g1	BNN|c38742_g1	BNT|c41568_g1	BNW|c39243_g1	BNZ|c31667_g1
OG04109	BAN|c33780_g1	BNN|c42362_g1	BNT|c36251_g1	BNW|c42578_g1	BNZ|c36123_g1
OG04110	BAN|c27814_g1	BNN|c35929_g1	BNT|c30924_g2	BNW|c35163_g1	BNZ|c31648_g1
OG04111	BAN|c28064_g1	BNN|c25755_g1	BNT|c27919_g1	BNW|c30424_g1	BNZ|c23598_g1
OG04112	BAN|c33534_g2	BNN|c42924_g1	BNT|c38829_g1	BNW|c40167_g1	BNZ|c21740_g1
OG04113	BAN|c32377_g1	BNN|c36795_g1	BNT|c39521_g1	BNW|c40954_g1	BNZ|c40418_g1
OG04114	BAN|c32459_g1	BNN|c41607_g1	BNT|c35581_g2	BNW|c37625_g1	BNZ|c36751_g1
OG04115	BAN|c32335_g1	BNN|c44466_g1	BNT|c40711_g1	BNW|c42951_g1	BNZ|c34321_g1
OG04116	BAN|c32282_g1	BNN|c40782_g1	BNT|c37788_g1	BNW|c35379_g1	BNZ|c38143_g1
OG04117	BAN|c21297_g1	BNN|c32479_g1	BNT|c19125_g1	BNW|c32187_g1	BNZ|c30294_g1
OG04118	BAN|c48374_g1	BNN|c37952_g2	BNT|c31304_g1	BNW|c42979_g1	BNZ|c26447_g1
OG04119	BAN|c7479_g1	BNN|c40302_g1	BNT|c33806_g1	BNW|c38233_g1	BNZ|c33076_g1
OG04120	BAN|c28482_g1	BNN|c47527_g1	BNT|c41095_g1	BNW|c42464_g1	BNZ|c4660_g2
OG04121	BAN|c17112_g1	BNN|c41992_g1	BNT|c37925_g1	BNW|c40881_g1	BNZ|c33748_g1
OG04122	BAN|c38639_g1	BNN|c45060_g1	BNT|c43256_g1	BNW|c41889_g1	BNZ|c40608_g1
OG04123	BAN|c29064_g3	BNN|c44515_g4	BNT|c37038_g3	BNW|c42742_g6	BNZ|c30870_g1
OG04124	BAN|c35340_g1	BNN|c23649_g1	BNT|c10203_g1	BNW|c40759_g1	BNZ|c25249_g1
OG04125	BAN|c29844_g1	BNN|c32106_g1	BNT|c27804_g1	BNW|c35480_g1	BNZ|c25804_g1
OG04126	BAN|c36989_g2	BNN|c43954_g1	BNT|c34761_g1	BNW|c40271_g3	BNZ|c38267_g1
OG04127	BAN|c33331_g1	BNN|c37715_g1	BNT|c35777_g1	BNW|c39872_g1	BNZ|c34466_g1
OG04128	BAN|c34463_g1	BNN|c28825_g1	BNT|c27144_g1	BNW|c28634_g1	BNZ|c22371_g1
OG04129	BAN|c37732_g1	BNN|c44005_g1	BNT|c36954_g1	BNW|c43257_g1	BNZ|c40299_g2
OG04130	BAN|c38185_g2	BNN|c23661_g2	BNT|c32659_g1	BNW|c32481_g1	BNZ|c29377_g1
OG04131	BAN|c29781_g1	BNN|c39972_g1	BNT|c37100_g1	BNW|c36880_g1	BNZ|c31551_g1
OG04132	BAN|c37172_g1	BNN|c45935_g1	BNT|c40822_g1	BNW|c43286_g1	BNZ|c39207_g1
OG04133	BAN|c15641_g1	BNN|c36312_g1	BNT|c17414_g1	BNW|c26283_g1	BNZ|c22594_g1
OG04134	BAN|c29588_g1	BNN|c45129_g1	BNT|c37759_g1	BNW|c40696_g1	BNZ|c37436_g1
OG04135	BAN|c28975_g1	BNN|c33725_g1	BNT|c32728_g1	BNW|c33527_g1	BNZ|c27203_g1
OG04136	BAN|c30411_g1	BNN|c38131_g1	BNT|c36912_g1	BNW|c38393_g1	BNZ|c25888_g1
OG04137	BAN|c27765_g1	BNN|c37244_g1	BNT|c35881_g3	BNW|c37764_g1	BNZ|c40111_g1
OG04138	BAN|c35316_g1	BNN|c42952_g1	BNT|c41015_g2	BNW|c45130_g6	BNZ|c35831_g2
OG04139	BAN|c2613_g1	BNN|c23568_g1	BNT|c36650_g1	BNW|c37647_g1	BNZ|c25266_g1
OG04140	BAN|c30320_g1	BNN|c39110_g1	BNT|c36213_g1	BNW|c38846_g1	BNZ|c35542_g1
OG04141	BAN|c27491_g1	BNN|c38683_g1	BNT|c33329_g1	BNW|c27434_g1	BNZ|c25344_g1
OG04142	BAN|c23904_g1	BNN|c30487_g1	BNT|c29087_g1	BNW|c3283_g1	BNZ|c32403_g2
OG04143	BAN|c29879_g1	BNN|c30131_g1	BNT|c23150_g1	BNW|c36616_g1	BNZ|c24961_g1
OG04144	BAN|c31207_g1	BNN|c41522_g1	BNT|c42686_g3	BNW|c43881_g2	BNZ|c36414_g1
OG04146	BAN|c24590_g1	BNN|c42349_g6	BNT|c42523_g4	BNW|c28885_g1	BNZ|c27796_g2
OG04147	BAN|c35220_g2	BNN|c47457_g1	BNT|c43089_g3	BNW|c45432_g1	BNZ|c34710_g2
OG04149	BAN|c37877_g7	BNN|c46125_g4	BNT|c28373_g1	BNW|c42820_g2	BNZ|c25883_g1
OG04151	BAN|c26586_g1	BNN|c27549_g1	BNT|c29608_g1	BNW|c33921_g1	BNZ|c22650_g1
OG04152	BAN|c25930_g1	BNN|c11824_g1	BNT|c26211_g2	BNW|c37382_g2	BNZ|c40796_g1
OG04153	BAN|c36533_g1	BNN|c31577_g1	BNT|c33874_g1	BNW|c40002_g1	BNZ|c39605_g1
OG04154	BAN|c33300_g1	BNN|c35353_g1	BNT|c22790_g1	BNW|c32540_g1	BNZ|c34406_g1
OG04155	BAN|c30345_g2	BNN|c39707_g1	BNT|c36426_g2	BNW|c40081_g1	BNZ|c33992_g1
OG04157	BAN|c28929_g1	BNN|c29213_g1	BNT|c31037_g1	BNW|c36146_g1	BNZ|c34081_g1
OG04158	BAN|c29527_g1	BNN|c46742_g1	BNT|c29822_g1	BNW|c40990_g1	BNZ|c34519_g1
OG04159	BAN|c19449_g1	BNN|c27695_g1	BNT|c19639_g1	BNW|c20999_g1	BNZ|c25627_g1
OG04160	BAN|c36088_g1	BNN|c44533_g1	BNT|c33779_g1	BNW|c45390_g3	BNZ|c35730_g1
OG04161	BAN|c29778_g1	BNN|c42138_g1	BNT|c33191_g1	BNW|c39357_g2	BNZ|c28537_g1
OG04162	BAN|c31325_g1	BNN|c39724_g1	BNT|c39578_g1	BNW|c32922_g1	BNZ|c32487_g1
OG04163	BAN|c31123_g1	BNN|c46845_g6	BNT|c36721_g1	BNW|c39378_g1	BNZ|c37557_g1
OG04164	BAN|c32380_g1	BNN|c42288_g1	BNT|c61585_g1	BNW|c39017_g1	BNZ|c29429_g1
OG04165	BAN|c21207_g1	BNN|c32002_g3	BNT|c27748_g2	BNW|c32397_g1	BNZ|c33061_g1
OG04166	BAN|c30275_g1	BNN|c43288_g1	BNT|c39317_g1	BNW|c35188_g1	BNZ|c38092_g1
OG04167	BAN|c34537_g1	BNN|c40540_g1	BNT|c41466_g1	BNW|c36968_g1	BNZ|c38616_g2
OG04168	BAN|c31159_g1	BNN|c39775_g1	BNT|c34594_g1	BNW|c38414_g1	BNZ|c34966_g1
OG04169	BAN|c30689_g2	BNN|c44900_g1	BNT|c40931_g1	BNW|c43753_g1	BNZ|c37701_g1
OG04171	BAN|c34984_g1	BNN|c44467_g6	BNT|c37621_g1	BNW|c31065_g1	BNZ|c35877_g1
OG04172	BAN|c28565_g1	BNN|c45945_g2	BNT|c28174_g2	BNW|c31218_g1	BNZ|c24371_g1
OG04173	BAN|c38104_g1	BNN|c40094_g1	BNT|c38682_g1	BNW|c38003_g1	BNZ|c33857_g1
OG04175	BAN|c37877_g2	BNN|c40110_g3	BNT|c36555_g4	BNW|c44592_g1	BNZ|c39666_g1
OG04176	BAN|c32063_g2	BNN|c58512_g1	BNT|c31031_g1	BNW|c35832_g1	BNZ|c30138_g1
OG04177	BAN|c29401_g1	BNN|c47926_g1	BNT|c28016_g1	BNW|c44122_g5	BNZ|c34803_g1
OG04179	BAN|c35525_g1	BNN|c33514_g2	BNT|c35719_g1	BNW|c40222_g1	BNZ|c36964_g3
OG04180	BAN|c27862_g1	BNN|c58442_g1	BNT|c42660_g1	BNW|c33302_g1	BNZ|c36587_g1
OG04181	BAN|c28691_g1	BNN|c35671_g1	BNT|c35678_g1	BNW|c33999_g1	BNZ|c32343_g1
OG04182	BAN|c26827_g1	BNN|c35358_g1	BNT|c30909_g1	BNW|c35151_g1	BNZ|c28775_g1
OG04183	BAN|c31977_g1	BNN|c38745_g1	BNT|c19168_g1	BNW|c32463_g1	BNZ|c34467_g1
OG04184	BAN|c33280_g1	BNN|c41130_g1	BNT|c37239_g2	BNW|c34804_g1	BNZ|c36341_g2
OG04185	BAN|c31925_g1	BNN|c33611_g1	BNT|c28802_g1	BNW|c45393_g2	BNZ|c37457_g2
OG04187	BAN|c22940_g1	BNN|c50022_g1	BNT|c31352_g1	BNW|c3533_g1	BNZ|c28000_g1
OG04188	BAN|c26476_g1	BNN|c36012_g1	BNT|c22616_g1	BNW|c34994_g1	BNZ|c25587_g2
OG04189	BAN|c36779_g1	BNN|c30230_g1	BNT|c18973_g1	BNW|c27735_g1	BNZ|c27166_g2
OG04190	BAN|c32165_g2	BNN|c40747_g1	BNT|c31857_g1	BNW|c33441_g1	BNZ|c34251_g1
OG04191	BAN|c38125_g1	BNN|c46890_g1	BNT|c39945_g1	BNW|c38402_g1	BNZ|c40440_g1
OG04192	BAN|c17404_g1	BNN|c24756_g1	BNT|c18511_g1	BNW|c27380_g1	BNZ|c30759_g1
OG04193	BAN|c37575_g6	BNN|c46842_g2	BNT|c40708_g4	BNW|c40854_g1	BNZ|c40072_g3
OG04194	BAN|c26727_g1	BNN|c38911_g1	BNT|c25237_g1	BNW|c43400_g1	BNZ|c9483_g1
OG04195	BAN|c37785_g1	BNN|c45375_g1	BNT|c42982_g3	BNW|c42276_g2	BNZ|c44532_g1
OG04196	BAN|c23545_g3	BNN|c35928_g1	BNT|c30448_g2	BNW|c37574_g1	BNZ|c29076_g1
OG04197	BAN|c24920_g1	BNN|c35231_g1	BNT|c32123_g1	BNW|c39058_g3	BNZ|c34095_g1
OG04199	BAN|c33276_g1	BNN|c39261_g1	BNT|c33895_g1	BNW|c39884_g1	BNZ|c33202_g1
OG04200	BAN|c31123_g2	BNN|c42667_g1	BNT|c28245_g1	BNW|c40665_g1	BNZ|c22639_g1
OG04201	BAN|c37794_g1	BNN|c46489_g1	BNT|c42308_g1	BNW|c41688_g1	BNZ|c39775_g1
OG04203	BAN|c30729_g1	BNN|c32929_g1	BNT|c61354_g1	BNW|c32641_g1	BNZ|c34986_g1
OG04205	BAN|c37765_g2	BNN|c38313_g1	BNT|c36471_g2	BNW|c44975_g1	BNZ|c40254_g1
OG04206	BAN|c38047_g2	BNN|c46379_g2	BNT|c39523_g1	BNW|c40684_g1	BNZ|c39403_g1
OG04208	BAN|c22632_g1	BNN|c30336_g1	BNT|c21446_g1	BNW|c29224_g1	BNZ|c26692_g1
OG04209	BAN|c19895_g2	BNN|c46698_g1	BNT|c19176_g1	BNW|c41833_g3	BNZ|c35941_g1
OG04210	BAN|c23193_g1	BNN|c33520_g1	BNT|c46608_g1	BNW|c43705_g4	BNZ|c22925_g1
OG04211	BAN|c37753_g1	BNN|c39467_g1	BNT|c41086_g1	BNW|c40225_g1	BNZ|c38316_g1
OG04212	BAN|c28217_g1	BNN|c35344_g1	BNT|c30846_g1	BNW|c20260_g1	BNZ|c35528_g2
OG04213	BAN|c37500_g3	BNN|c44314_g1	BNT|c38554_g1	BNW|c42040_g3	BNZ|c37171_g2
OG04214	BAN|c32986_g2	BNN|c47123_g2	BNT|c41174_g2	BNW|c36517_g1	BNZ|c35713_g1
OG04215	BAN|c31090_g1	BNN|c41878_g1	BNT|c34900_g1	BNW|c38024_g1	BNZ|c27570_g1
OG04217	BAN|c34232_g1	BNN|c43320_g1	BNT|c42421_g3	BNW|c43053_g1	BNZ|c39525_g1
OG04218	BAN|c27562_g1	BNN|c38614_g2	BNT|c26625_g1	BNW|c32168_g1	BNZ|c15938_g1
OG04219	BAN|c33458_g1	BNN|c32098_g1	BNT|c16906_g1	BNW|c39390_g1	BNZ|c37109_g1
OG04220	BAN|c33381_g1	BNN|c41682_g1	BNT|c32829_g1	BNW|c36019_g1	BNZ|c33360_g1
OG04221	BAN|c27449_g1	BNN|c28850_g1	BNT|c35861_g1	BNW|c35280_g1	BNZ|c52425_g1
OG04222	BAN|c33814_g2	BNN|c46457_g1	BNT|c41090_g1	BNW|c37535_g1	BNZ|c48325_g1
OG04223	BAN|c37773_g5	BNN|c40077_g1	BNT|c39307_g1	BNW|c40070_g1	BNZ|c30206_g2
OG04224	BAN|c19977_g1	BNN|c58945_g1	BNT|c30056_g1	BNW|c32844_g1	BNZ|c25915_g1
OG04225	BAN|c34046_g2	BNN|c46657_g2	BNT|c38377_g2	BNW|c41619_g3	BNZ|c40398_g2
OG04226	BAN|c55090_g1	BNN|c11656_g1	BNT|c25264_g1	BNW|c34550_g1	BNZ|c23038_g1
OG04227	BAN|c25565_g1	BNN|c31817_g1	BNT|c32075_g1	BNW|c26447_g1	BNZ|c22077_g1
OG04228	BAN|c29889_g2	BNN|c44762_g5	BNT|c28391_g1	BNW|c43170_g3	BNZ|c27146_g1
OG04229	BAN|c30257_g3	BNN|c46289_g1	BNT|c28966_g1	BNW|c23988_g1	BNZ|c5732_g1
OG04230	BAN|c33041_g1	BNN|c45956_g2	BNT|c39370_g3	BNW|c43055_g1	BNZ|c39878_g1
OG04231	BAN|c28160_g1	BNN|c39147_g1	BNT|c39835_g2	BNW|c36557_g1	BNZ|c37471_g1
OG04232	BAN|c37684_g1	BNN|c47473_g1	BNT|c35162_g1	BNW|c40714_g1	BNZ|c38550_g1
OG04233	BAN|c24653_g3	BNN|c34842_g1	BNT|c22864_g1	BNW|c24955_g1	BNZ|c4116_g1
OG04234	BAN|c34258_g1	BNN|c42701_g1	BNT|c39918_g1	BNW|c41027_g1	BNZ|c35964_g1
OG04235	BAN|c19036_g1	BNN|c33265_g1	BNT|c22373_g1	BNW|c28479_g1	BNZ|c51718_g1
OG04237	BAN|c20313_g1	BNN|c36264_g1	BNT|c28320_g1	BNW|c36938_g1	BNZ|c32556_g1
OG04239	BAN|c30332_g2	BNN|c49635_g1	BNT|c40187_g1	BNW|c30024_g1	BNZ|c38227_g4
OG04240	BAN|c33763_g1	BNN|c44010_g2	BNT|c33862_g1	BNW|c33534_g2	BNZ|c32051_g2
OG04241	BAN|c28082_g1	BNN|c38895_g2	BNT|c37419_g3	BNW|c40135_g1	BNZ|c60888_g1
OG04242	BAN|c31676_g1	BNN|c32882_g2	BNT|c23855_g2	BNW|c45715_g4	BNZ|c25805_g1
OG04243	BAN|c37918_g1	BNN|c45956_g1	BNT|c39341_g1	BNW|c41343_g2	BNZ|c39851_g1
OG04244	BAN|c33466_g1	BNN|c40799_g1	BNT|c28075_g1	BNW|c26375_g1	BNZ|c32004_g1
OG04245	BAN|c29041_g1	BNN|c33675_g1	BNT|c33101_g1	BNW|c35206_g1	BNZ|c30439_g1
OG04246	BAN|c19805_g1	BNN|c31161_g1	BNT|c30778_g1	BNW|c34149_g1	BNZ|c31503_g1
OG04247	BAN|c36347_g2	BNN|c41573_g1	BNT|c32597_g1	BNW|c44366_g1	BNZ|c30893_g1
OG04248	BAN|c31566_g1	BNN|c37369_g1	BNT|c32784_g1	BNW|c32935_g2	BNZ|c30897_g2
OG04249	BAN|c20000_g1	BNN|c35028_g2	BNT|c33815_g1	BNW|c32512_g1	BNZ|c48651_g1
OG04250	BAN|c36543_g1	BNN|c62956_g1	BNT|c28797_g1	BNW|c31339_g1	BNZ|c4123_g1
OG04251	BAN|c29574_g1	BNN|c46662_g2	BNT|c27531_g1	BNW|c34622_g1	BNZ|c35711_g8
OG04252	BAN|c32138_g1	BNN|c35381_g1	BNT|c36242_g1	BNW|c37799_g1	BNZ|c48101_g1
OG04253	BAN|c29697_g1	BNN|c33952_g1	BNT|c32947_g1	BNW|c40886_g1	BNZ|c11525_g1
OG04254	BAN|c32230_g1	BNN|c41983_g1	BNT|c36004_g1	BNW|c34943_g1	BNZ|c29054_g1
OG04256	BAN|c28283_g1	BNN|c22576_g1	BNT|c32249_g1	BNW|c36887_g1	BNZ|c32923_g1
OG04257	BAN|c31105_g1	BNN|c36261_g1	BNT|c32795_g5	BNW|c44817_g1	BNZ|c35241_g1
OG04258	BAN|c35901_g1	BNN|c46698_g2	BNT|c39739_g1	BNW|c40524_g1	BNZ|c35795_g1
OG04260	BAN|c27441_g2	BNN|c39878_g5	BNT|c42365_g1	BNW|c44771_g1	BNZ|c40195_g1
OG04261	BAN|c36193_g1	BNN|c45139_g1	BNT|c40246_g1	BNW|c42445_g1	BNZ|c38650_g1
OG04262	BAN|c35038_g5	BNN|c45274_g2	BNT|c32565_g2	BNW|c33582_g1	BNZ|c34229_g1
OG04263	BAN|c34769_g2	BNN|c46907_g3	BNT|c35497_g2	BNW|c40245_g1	BNZ|c34222_g2
OG04264	BAN|c27980_g1	BNN|c46583_g3	BNT|c34742_g1	BNW|c28631_g2	BNZ|c26612_g1
OG04266	BAN|c25020_g1	BNN|c39105_g2	BNT|c33369_g4	BNW|c36112_g1	BNZ|c30935_g1
OG04267	BAN|c24510_g1	BNN|c32742_g1	BNT|c35125_g6	BNW|c27037_g1	BNZ|c36845_g3
OG04268	BAN|c33654_g1	BNN|c35915_g2	BNT|c29034_g1	BNW|c35156_g1	BNZ|c33101_g1
OG04270	BAN|c5665_g1	BNN|c24319_g2	BNT|c43581_g1	BNW|c42816_g1	BNZ|c29722_g2
OG04271	BAN|c27142_g1	BNN|c44967_g1	BNT|c57665_g1	BNW|c37818_g1	BNZ|c37967_g1
OG04272	BAN|c32131_g2	BNN|c43622_g1	BNT|c38641_g1	BNW|c34852_g1	BNZ|c32433_g1
OG04273	BAN|c33482_g1	BNN|c41541_g1	BNT|c37363_g1	BNW|c41950_g1	BNZ|c40236_g2
OG04274	BAN|c35465_g1	BNN|c44890_g1	BNT|c40897_g1	BNW|c45163_g3	BNZ|c39183_g1
OG04275	BAN|c30716_g1	BNN|c44212_g1	BNT|c34980_g1	BNW|c40274_g1	BNZ|c39445_g1
OG04276	BAN|c32503_g1	BNN|c46626_g1	BNT|c43031_g1	BNW|c39836_g1	BNZ|c33410_g1
OG04277	BAN|c37010_g2	BNN|c35823_g1	BNT|c61691_g1	BNW|c38490_g1	BNZ|c31096_g1
OG04278	BAN|c7314_g2	BNN|c39657_g1	BNT|c22639_g1	BNW|c35621_g1	BNZ|c31319_g2
OG04279	BAN|c29129_g1	BNN|c34800_g1	BNT|c35765_g1	BNW|c20562_g1	BNZ|c31282_g1
OG04280	BAN|c32584_g1	BNN|c44075_g1	BNT|c39485_g2	BNW|c40532_g1	BNZ|c34604_g1
OG04281	BAN|c31384_g1	BNN|c38211_g1	BNT|c32891_g1	BNW|c39741_g1	BNZ|c48839_g1
OG04282	BAN|c34293_g1	BNN|c44710_g1	BNT|c37147_g1	BNW|c37519_g1	BNZ|c8327_g1
OG04283	BAN|c39096_g1	BNN|c39335_g1	BNT|c37416_g1	BNW|c35478_g1	BNZ|c37129_g1
OG04284	BAN|c27863_g1	BNN|c27165_g1	BNT|c42852_g1	BNW|c30597_g1	BNZ|c31487_g1
OG04285	BAN|c24385_g1	BNN|c31950_g1	BNT|c29676_g1	BNW|c30132_g1	BNZ|c32599_g2
OG04288	BAN|c28854_g1	BNN|c42327_g1	BNT|c37106_g1	BNW|c38757_g1	BNZ|c35393_g2
OG04289	BAN|c42779_g1	BNT|c8256_g1	BNN|c44167_g2	BNW|c33626_g1	BNZ|c24014_g1
OG04290	BAN|c51529_g1	BNN|c37484_g1	BNT|c34422_g1	BNW|c30044_g1	BNZ|c61291_g1
OG04291	BAN|c24903_g1	BNN|c40921_g1	BNT|c36089_g1	BNW|c36374_g1	BNZ|c35339_g1
OG04292	BAN|c24937_g1	BNN|c36059_g1	BNT|c21134_g1	BNW|c36158_g1	BNZ|c28720_g1
OG04293	BAN|c37625_g1	BNN|c47659_g2	BNT|c41364_g1	BNW|c45344_g1	BNZ|c40279_g1
OG04294	BAN|c30652_g1	BNN|c41160_g1	BNT|c34673_g1	BNW|c40059_g1	BNZ|c56172_g1
OG04296	BAN|c36877_g3	BNN|c39146_g1	BNT|c37402_g1	BNW|c40134_g1	BNZ|c33261_g4
OG04297	BAN|c21195_g1	BNN|c32128_g1	BNT|c32663_g1	BNW|c36914_g1	BNZ|c59486_g1
OG04298	BAN|c25568_g2	BNN|c43241_g1	BNT|c37486_g1	BNW|c36337_g1	BNZ|c14955_g1
OG04299	BAN|c35624_g4	BNN|c47586_g1	BNT|c32820_g2	BNW|c35468_g1	BNZ|c29363_g2
OG04300	BAN|c19983_g1	BNN|c38647_g1	BNW|c30944_g1	BNZ|c27184_g3	BNT|c23601_g1
OG04301	BAN|c32531_g1	BNN|c40243_g1	BNT|c38099_g1	BNW|c36406_g1	BNZ|c35442_g1
OG04302	BAN|c36564_g1	BNN|c46423_g2	BNT|c41471_g1	BNW|c40580_g2	BNZ|c39770_g2
OG04303	BAN|c29970_g1	BNN|c47157_g1	BNT|c36296_g2	BNW|c41077_g1	BNZ|c36147_g3
OG04304	BAN|c28144_g1	BNN|c31609_g1	BNT|c35398_g1	BNW|c31081_g1	BNZ|c32134_g1
OG04305	BAN|c51299_g1	BNN|c37284_g1	BNT|c33774_g1	BNW|c42525_g1	BNZ|c13100_g1
OG04306	BAN|c31292_g1	BNN|c38234_g1	BNT|c37290_g1	BNW|c37962_g1	BNZ|c35315_g1
OG04307	BAN|c30879_g1	BNN|c37825_g2	BNT|c27532_g2	BNW|c38454_g2	BNZ|c32876_g2
OG04308	BAN|c31593_g2	BNN|c39670_g2	BNT|c26759_g1	BNW|c41222_g2	BNZ|c37686_g3
OG04309	BAN|c35858_g1	BNN|c35418_g2	BNT|c49738_g1	BNW|c20961_g1	BNZ|c24757_g1
OG04310	BAN|c24504_g1	BNN|c36159_g1	BNT|c5182_g1	BNW|c36483_g1	BNZ|c30976_g1
OG04311	BAN|c29623_g3	BNN|c36580_g1	BNT|c21513_g1	BNW|c24749_g1	BNZ|c33036_g2
OG04312	BAN|c27092_g1	BNN|c31416_g1	BNT|c23869_g1	BNW|c33265_g1	BNZ|c31155_g1
OG04313	BAN|c30258_g1	BNN|c38644_g2	BNT|c33457_g1	BNW|c34213_g1	BNZ|c35444_g2
OG04314	BAN|c28331_g1	BNN|c35008_g2	BNT|c31253_g1	BNW|c14466_g1	BNZ|c32836_g1
OG04315	BAN|c33854_g1	BNN|c41030_g3	BNT|c41537_g1	BNW|c44227_g1	BNZ|c40540_g2
OG04316	BAN|c30595_g1	BNN|c41754_g1	BNT|c57693_g1	BNW|c37157_g1	BNZ|c34457_g1
OG04317	BAN|c38091_g1	BNN|c41181_g2	BNT|c23554_g1	BNW|c38149_g1	BNZ|c39773_g1
OG04318	BAN|c30628_g1	BNN|c40394_g1	BNT|c38450_g1	BNW|c41766_g1	BNZ|c35067_g1
OG04319	BAN|c27684_g1	BNN|c47553_g5	BNT|c1023_g1	BNW|c33394_g1	BNZ|c23361_g1
OG04320	BAN|c34805_g1	BNN|c19182_g1	BNT|c37916_g1	BNW|c43474_g1	BNZ|c36253_g1
OG04321	BAN|c34883_g1	BNN|c40511_g1	BNT|c39733_g1	BNW|c44236_g1	BNZ|c38014_g1
OG04322	BAN|c35289_g1	BNN|c47721_g2	BNT|c42332_g1	BNW|c27007_g2	BNZ|c30358_g1
OG04323	BAN|c36973_g2	BNN|c35665_g1	BNT|c36360_g1	BNW|c60810_g1	BNZ|c59720_g1
OG04324	BAN|c28209_g2	BNN|c43931_g5	BNT|c40469_g2	BNW|c42656_g1	BNZ|c8008_g1
OG04325	BAN|c30741_g1	BNN|c41456_g1	BNT|c35289_g1	BNW|c5923_g1	BNZ|c40431_g1
OG04326	BAN|c28058_g1	BNN|c35696_g1	BNT|c42771_g5	BNW|c36131_g1	BNZ|c23528_g1
OG04327	BAN|c24666_g1	BNN|c30102_g1	BNT|c61602_g1	BNW|c35626_g1	BNZ|c52181_g1
OG04328	BAN|c36187_g1	BNN|c44315_g5	BNT|c38613_g1	BNW|c42870_g3	BNZ|c47670_g1
OG04329	BAN|c24690_g1	BNN|c34258_g1	BNT|c28610_g1	BNW|c32274_g1	BNZ|c55540_g1
OG04330	BAN|c36454_g2	BNN|c47825_g1	BNT|c26219_g2	BNW|c21988_g1	BNZ|c18372_g4
OG04331	BAN|c36163_g6	BNN|c44204_g1	BNT|c39795_g1	BNW|c37614_g2	BNZ|c37471_g5
OG04332	BAN|c31426_g1	BNN|c36291_g3	BNT|c23139_g2	BNW|c37141_g1	BNZ|c9393_g1
OG04333	BAN|c33893_g1	BNN|c40228_g1	BNT|c38111_g1	BNW|c34942_g1	BNZ|c37144_g1
OG04334	BAN|c27895_g1	BNN|c35246_g2	BNT|c29088_g2	BNW|c45134_g9	BNZ|c18696_g2
OG04335	BAN|c34456_g1	BNN|c29958_g1	BNT|c30100_g1	BNW|c31013_g1	BNZ|c28958_g1
OG04336	BAN|c37941_g1	BNN|c47264_g1	BNT|c30414_g1	BNW|c45122_g2	BNZ|c26888_g1
OG04337	BAN|c28517_g2	BNN|c34046_g2	BNT|c30557_g2	BNW|c34016_g2	BNZ|c28647_g2
OG04338	BAN|c32949_g1	BNN|c46123_g1	BNT|c27561_g2	BNW|c44681_g1	BNZ|c26700_g1
OG04339	BAN|c36351_g1	BNN|c47084_g1	BNT|c40444_g1	BNW|c33585_g1	BNZ|c34010_g5
OG04340	BAN|c23873_g1	BNN|c35925_g1	BNT|c38924_g1	BNW|c35076_g1	BNZ|c29754_g2
OG04341	BAN|c26006_g1	BNN|c32162_g2	BNT|c33514_g1	BNW|c40306_g2	BNZ|c40822_g1
OG04342	BAN|c37610_g1	BNN|c24766_g1	BNT|c42059_g1	BNW|c44359_g1	BNZ|c1436_g1
OG04343	BAN|c38188_g1	BNN|c46720_g1	BNT|c41885_g1	BNW|c39396_g2	BNZ|c39057_g1
OG04344	BAN|c31048_g1	BNN|c35475_g1	BNT|c42692_g1	BNW|c39446_g1	BNZ|c24663_g1
OG04345	BNT|c36543_g1	BAN|c35747_g2	BNN|c38225_g1	BNW|c42259_g1	BNZ|c5645_g1
OG04346	BAN|c33959_g3	BNN|c31466_g2	BNT|c30083_g1	BNW|c14362_g1	BNZ|c57566_g1
OG04348	BAN|c56280_g1	BNN|c30657_g1	BNT|c59822_g1	BNW|c37793_g2	BNZ|c35373_g2
OG04349	BAN|c27355_g1	BNN|c29485_g1	BNT|c32519_g1	BNW|c27219_g1	BNZ|c49474_g1
OG04350	BAN|c37317_g5	BNN|c35764_g1	BNT|c27634_g1	BNW|c45232_g7	BNZ|c40789_g1
OG04352	BAN|c32208_g3	BNN|c30133_g1	BNT|c39674_g6	BNW|c34289_g1	BNZ|c15670_g1
OG04353	BAN|c33782_g2	BNN|c44131_g1	BNT|c39627_g3	BNW|c42226_g2	BNZ|c454_g1
OG04354	BAN|c32106_g1	BNN|c46066_g1	BNT|c36099_g1	BNW|c38526_g1	BNZ|c59684_g1
OG04355	BAN|c34993_g1	BNN|c36530_g1	BNT|c42051_g3	BNW|c37335_g1	BNZ|c51844_g1
OG04356	BAN|c31767_g1	BNN|c41436_g1	BNT|c34691_g1	BNW|c38032_g1	BNZ|c44597_g1
OG04357	BAN|c37905_g5	BNN|c38006_g1	BNT|c42484_g3	BNW|c36338_g2	BNZ|c32636_g1
OG04358	BAN|c30072_g1	BNN|c44740_g2	BNT|c33786_g1	BNW|c35497_g1	BNZ|c31614_g1
OG04359	BAN|c30768_g2	BNN|c34184_g2	BNT|c35414_g1	BNW|c38316_g1	BNZ|c29999_g1
OG04360	BAN|c19816_g1	BNN|c32833_g1	BNT|c4945_g1	BNW|c34235_g4	BNZ|c21572_g2
OG04361	BAN|c34337_g3	BNN|c40537_g1	BNT|c43036_g2	BNW|c44530_g1	BNZ|c40540_g1
OG04362	BAN|c27098_g1	BNN|c35275_g1	BNT|c25506_g1	BNW|c31511_g1	BNZ|c30143_g1
OG04363	BAN|c21121_g1	BNN|c28345_g1	BNT|c25608_g1	BNW|c29139_g1	BNZ|c29155_g1
OG04364	BAN|c28156_g1	BNN|c38976_g1	BNT|c33603_g1	BNW|c35514_g1	BNZ|c32148_g1
OG04365	BAN|c34553_g1	BNN|c38477_g1	BNT|c35195_g1	BNW|c39928_g2	BNZ|c40223_g3
OG04366	BAN|c5107_g1	BNN|c29664_g1	BNT|c50097_g1	BNW|c64985_g1	BNZ|c20479_g1
OG04367	BAN|c37037_g1	BNN|c40484_g1	BNT|c42095_g1	BNW|c43407_g1	BNZ|c36764_g2
OG04368	BAN|c27865_g1	BNN|c29611_g1	BNT|c27663_g1	BNW|c32798_g2	BNZ|c52418_g1
OG04369	BAN|c34043_g1	BNN|c41351_g1	BNT|c40284_g1	BNW|c42263_g1	BNZ|c33304_g1
OG04370	BAN|c34597_g2	BNN|c44987_g1	BNT|c41061_g1	BNW|c40120_g1	BNZ|c39004_g2
OG04371	BAN|c34794_g1	BNN|c40044_g1	BNT|c30128_g1	BNW|c40933_g1	BNZ|c38329_g2
OG04372	BAN|c31149_g1	BNN|c38823_g1	BNT|c32654_g1	BNW|c37754_g1	BNZ|c30926_g1
OG04373	BAN|c35670_g2	BNN|c35190_g1	BNT|c37324_g1	BNW|c64889_g1	BNZ|c28403_g1
OG04375	BAN|c36816_g2	BNN|c45133_g4	BNT|c36133_g1	BNW|c22040_g1	BNZ|c36693_g1
OG04376	BAN|c32244_g2	BNN|c28097_g1	BNT|c33069_g1	BNW|c33063_g1	BNZ|c30249_g1
OG04377	BAN|c24595_g1	BNN|c39559_g1	BNT|c35809_g1	BNW|c34503_g1	BNZ|c24970_g1
OG04378	BAN|c14274_g1	BNN|c25767_g1	BNT|c24190_g1	BNW|c63621_g1	BNZ|c46688_g1
OG04379	BAN|c26108_g2	BNN|c34261_g1	BNT|c32337_g2	BNW|c42649_g2	BNZ|c29218_g1
OG04380	BAN|c30950_g1	BNN|c38353_g1	BNT|c34821_g2	BNW|c36662_g1	BNZ|c25030_g1
OG04381	BAN|c25711_g1	BNN|c30158_g1	BNT|c27972_g1	BNW|c31971_g1	BNZ|c40900_g1
OG04382	BAN|c35654_g1	BNN|c42380_g1	BNT|c40481_g1	BNW|c42530_g1	BNZ|c37020_g1
OG04383	BAN|c36069_g2	BNN|c39796_g2	BNT|c34461_g1	BNW|c39806_g1	BNZ|c40754_g2
OG04384	BAN|c33679_g1	BNN|c42083_g1	BNT|c42052_g1	BNW|c41740_g2	BNZ|c39506_g1
OG04385	BAN|c26889_g1	BNN|c45440_g2	BNT|c35025_g1	BNW|c42817_g4	BNZ|c34947_g2
OG04386	BAN|c36775_g1	BNN|c38712_g1	BNT|c32950_g1	BNW|c20543_g1	BNZ|c44805_g1
OG04387	BAN|c23071_g1	BNN|c35630_g1	BNT|c31334_g1	BNW|c39154_g1	BNZ|c30679_g1
OG04389	BAN|c21576_g1	BNN|c47568_g1	BNT|c38803_g1	BNW|c45708_g1	BNZ|c40586_g1
OG04390	BAN|c32129_g2	BNN|c45263_g2	BNT|c39988_g1	BNW|c38781_g2	BNZ|c32512_g1
OG04392	BAN|c23975_g1	BNN|c55217_g1	BNT|c40994_g2	BNW|c29738_g1	BNZ|c31465_g1
OG04393	BAN|c37139_g4	BNN|c23520_g1	BNT|c24957_g1	BNW|c38868_g1	BNZ|c31417_g1
OG04394	BAN|c23511_g1	BNN|c34331_g1	BNT|c33829_g1	BNW|c38226_g1	BNZ|c21687_g1
OG04395	BAN|c31318_g1	BNN|c42437_g1	BNT|c38619_g1	BNW|c39600_g1	BNZ|c37608_g1
OG04396	BAN|c22752_g1	BNN|c41638_g3	BNT|c32071_g1	BNW|c1253_g1	BNZ|c8456_g1
OG04397	BAN|c35175_g1	BNN|c44717_g1	BNT|c42466_g2	BNW|c44580_g1	BNZ|c21593_g1
OG04398	BAN|c29922_g2	BNN|c33775_g1	BNT|c28071_g1	BNW|c32343_g2	BNZ|c22630_g4
OG04399	BAN|c37672_g4	BNN|c38005_g1	BNT|c40776_g1	BNW|c39114_g1	BNZ|c25372_g1
OG04400	BAN|c37694_g1	BNN|c46978_g1	BNT|c41996_g1	BNW|c38077_g1	BNZ|c51915_g1
OG04403	BAN|c30554_g1	BNN|c42941_g1	BNT|c34852_g1	BNW|c30658_g1	BNZ|c35733_g1
OG04405	BAN|c31265_g1	BNN|c34795_g2	BNT|c41527_g4	BNW|c43343_g4	BNZ|c26027_g2
OG04406	BAN|c28317_g1	BNN|c35758_g1	BNT|c50264_g1	BNW|c38312_g1	BNZ|c31975_g1
OG04407	BAN|c16248_g1	BNN|c33892_g1	BNT|c61858_g1	BNW|c10625_g1	BNZ|c41193_g1
OG04409	BAN|c24459_g1	BNN|c37526_g1	BNT|c32150_g1	BNW|c32141_g1	BNZ|c21326_g1
OG04410	BAN|c28394_g2	BNN|c36937_g1	BNT|c37463_g1	BNW|c42731_g1	BNZ|c27276_g1
OG04411	BAN|c37881_g1	BNN|c47752_g2	BNT|c42630_g3	BNW|c44745_g1	BNZ|c40179_g1
OG04413	BAN|c56487_g1	BNN|c64949_g1	BNT|c2885_g1	BNW|c30919_g1	BNZ|c20468_g1
OG04414	BAN|c54278_g1	BNN|c40349_g1	BNT|c28283_g1	BNW|c31856_g1	BNZ|c45047_g1
OG04415	BAN|c28029_g1	BNN|c32237_g1	BNT|c29926_g1	BNW|c30697_g1	BNZ|c29872_g1
OG04416	BAN|c27727_g1	BNN|c40741_g1	BNT|c34439_g1	BNW|c35777_g1	BNZ|c35598_g1
OG04417	BAN|c45391_g1	BNN|c39534_g1	BNT|c28922_g1	BNW|c27849_g1	BNZ|c35154_g1
OG04419	BAN|c29893_g3	BNN|c38804_g1	BNT|c35330_g3	BNW|c35002_g1	BNZ|c32118_g2
OG04420	BAN|c20025_g1	BNN|c24388_g1	BNT|c27833_g1	BNW|c32952_g1	BNZ|c22226_g1
OG04421	BAN|c22110_g1	BNN|c23531_g1	BNT|c26543_g1	BNW|c28123_g1	BNZ|c34630_g1
OG04422	BAN|c38336_g2	BNN|c46585_g1	BNT|c41922_g1	BNW|c42001_g2	BNZ|c40344_g1
OG04423	BAN|c24601_g1	BNN|c34282_g1	BNT|c25185_g1	BNW|c36335_g1	BNZ|c30312_g1
OG04424	BAN|c27676_g1	BNN|c52055_g1	BNT|c34882_g1	BNW|c57482_g1	BNZ|c16195_g1
[truncated: 5,085 more rows]
