# Supplementary material for: Comparative transcriptomics reveals the selection patterns of domesticated ramie
Source: Ecol Evol. 2019 May 22;9(12):7057–68. doi: 10.1002/ece3.5271 (PMC6662332; doi:10.1002/ece3.5271)
Supplement: Supplementary file 8 [file ECE3-9-7057-s008.xlsx]

## Sheet: Sheet1
Function annotation ka/ks< 0.1 orthologous genes
	Orthologous id	ka/ks	B. nivea var. viridula id	B.nivea var.nipononivea id	B. nivea var. tenacissima id	B. nivea (L.) Gaudich. Var. nivea id	B.nivea-ZZ1 id	NR.Description	NT.Description	KO.ID	KO.Name	KO.Description	Http.Link	Swissprot.Description	PFAM.ID	PFAM.description	BP.Description	MF.Description	Gene.Ontology.Cellular.Component	CC.Description	KOG.ID	KOG.Description
1	OG12376	0.0001	BAN|c18194_g1	BNN|c61406_g1	BNT|c4129_g1	BNW|c949_g1	BNZ|c10093_g1	unnamed protein product [Vitis vinifera]	--	--	--	--	--	Protein EXORDIUM OS=Arabidopsis thaliana GN=EXO PE=2 SV=1	--	--	--	--	--	--	--	--
2	OG10420	0.05556	BAN|c24333_g1	BNN|c32410_g1	BNT|c26937_g1	BNW|c26576_g1	BNZ|c10128_g1	PREDICTED: tRNA (guanine(37)-N1)-methyltransferase 1-like [Pyrus x bretschneideri]>gi|694404920|ref|XP_009377321.1| PREDICTED: tRNA (guanine(37)-N1)-methyltransferase 1-like [Pyrus x bretschneideri]	--	K15429	TRM5, TRMT5	tRNA (guanine37-N1)-methyltransferase	http://www.genome.jp/dbget-bin/www_bget?ko:K15429	tRNA (guanine(37)-N1)-methyltransferase 1 OS=Vitis vinifera GN=VIT_19s0014g03930 PE=3 SV=1	--	--	--	--	--	--	--	--
3	OG08038	0.0001	BAN|c28095_g1	BNN|c35508_g1	BNT|c34584_g1	BNW|c29844_g1	BNZ|c10385_g1	ORMDL family protein [Theobroma cacao]>gi|508703756|gb|EOX95652.1| ORMDL family protein [Theobroma cacao]	PREDICTED: Gossypium raimondii ORM1-like protein 2 (LOC105795791), mRNA	--	--	--	--	ORM1-like protein 1 OS=Mus musculus GN=Ormdl1 PE=2 SV=1	PF04061	ORMDL family	--	--	GO:0016021//GO:0005789	integral component of membrane//endoplasmic reticulum membrane	KOG3319	Predicted membrane protein
4	OG12554	0.0001	BAN|c24704_g1	BNN|c35112_g1	BNT|c24358_g1	BNW|c28994_g1	BNZ|c10421_g1	PREDICTED: ubiquitin-NEDD8-like protein RUB2 [Sesamum indicum]	PREDICTED: Camelina sativa ubiquitin-NEDD8-like protein RUB2 (LOC104792328), mRNA	K12158	NEDD8	ubiquitin-like protein Nedd8	http://www.genome.jp/dbget-bin/www_bget?ko:K12158	Ubiquitin-NEDD8-like protein RUB2 OS=Oryza sativa subsp. japonica GN=RUB2 PE=2 SV=2	PF00240//PF14560	Ubiquitin family//Ubiquitin-like domain	--	protein binding	--	--	KOG0001	Ubiquitin and ubiquitin-like proteins
5	OG12696	0.07604	BAN|c27030_g2	BNN|c66573_g1	BNT|c17319_g1	BNW|c37030_g1	BNZ|c10428_g1	PREDICTED: multiple C2 and transmembrane domain-containing protein 2-like isoform X1 [Prunus mume]	PREDICTED: Musa acuminata subsp. malaccensis uncharacterized LOC103979123 (LOC103979123), mRNA	--	--	--	--	Protein QUIRKY OS=Arabidopsis thaliana GN=QKY PE=2 SV=1	PF11808	Domain of unknown function (DUF3329)	phosphorylation	protein histidine kinase activity	GO:0009365	protein histidine kinase complex	--	--
6	OG13617	0.00071	BAN|c48223_g1	BNW|c5164_g1	BNN|c41536_g1	BNT|c26949_g1	BNZ|c10504_g1	hypothetical protein COCVIDRAFT_11667 [Bipolaris victoriae FI3]	Phaeosphaeria nodorum SN15 hypothetical protein partial mRNA	K01535	E3.6.3.6	H+-transporting ATPase	http://www.genome.jp/dbget-bin/www_bget?ko:K01535	Plasma membrane ATPase OS=Neurospora crassa (strain ATCC 24698 / 74-OR23-1A / CBS 708.71 / DSM 1257 / FGSC 987) GN=pma-1 PE=1 SV=1	PF00122	E1-E2 ATPase	--	nucleotide binding//metal ion binding	--	--	KOG0205	Plasma membrane H+-transporting ATPase
7	OG03180	0.04152	BAN|c26369_g1	BNN|c38145_g1	BNT|c34318_g1	BNW|c31547_g1	BNZ|c10692_g1	MYB transcription factor 3 [Betula platyphylla]	Morus notabilis Transcription factor partial mRNA	K09422	MYBP	myb proto-oncogene protein, plant	http://www.genome.jp/dbget-bin/www_bget?ko:K09422	Transcription factor MYB44 OS=Arabidopsis thaliana GN=MYB44 PE=2 SV=1	--	--	--	--	--	--	KOG0048	Transcription factor, Myb superfamily
8	OG12538	0.0001	BAN|c24425_g1	BNN|c34926_g1	BNT|c32453_g1	BNW|c31162_g1	BNZ|c11095_g1	PREDICTED: G-type lectin S-receptor-like serine/threonine-protein kinase At2g19130 isoform X1 [Tarenaya hassleriana]	Eutrema salsugineum hypothetical protein (EUTSA_v10023125mg) mRNA, complete cds	--	--	--	--	G-type lectin S-receptor-like serine/threonine-protein kinase At2g19130 OS=Arabidopsis thaliana GN=At2g19130 PE=2 SV=1	PF07714//PF00069	Protein tyrosine kinase//Protein kinase domain	protein phosphorylation	protein kinase activity//ATP binding	--	--	--	--
9	OG07905	0.03932	BAN|c27078_g1	BNN|c38314_g1	BNT|c36790_g1	BNW|c31001_g1	BNZ|c11113_g1	PREDICTED: uncharacterized protein LOC103329893 [Prunus mume]	Morus notabilis hypothetical protein partial mRNA	--	--	--	--	L10-interacting MYB domain-containing protein OS=Arabidopsis thaliana GN=LIMYB PE=1 SV=1	--	--	--	--	--	--	--	--
10	OG03626	0.03977	BAN|c31919_g2	BNN|c36731_g1	BNT|c32363_g1	BNW|c35961_g2	BNZ|c11324_g1	PREDICTED: E3 ubiquitin-protein ligase SINAT5-like isoform X1 [Jatropha curcas]>gi|802574060|ref|XP_012068637.1| PREDICTED: E3 ubiquitin-protein ligase SINAT5-like isoform X1 [Jatropha curcas]	PREDICTED: Prunus mume E3 ubiquitin-protein ligase SINAT5-like (LOC103343720), mRNA	K04506	SIAH1	E3 ubiquitin-protein ligase SIAH1	http://www.genome.jp/dbget-bin/www_bget?ko:K04506	E3 ubiquitin-protein ligase SINAT5 OS=Arabidopsis thaliana GN=SINAT5 PE=1 SV=2	PF06905//PF03145	Fas apoptotic inhibitory molecule (FAIM1)//Seven in absentia protein family	negative regulation of apoptotic process//ubiquitin-dependent protein catabolic process//multicellular organismal development	--	GO:0005634	nucleus	KOG3002	Zn finger protein
11	OG02820	0.08868	BAN|c24342_g1	BNN|c26123_g1	BNT|c33849_g2	BNW|c39436_g1	BNZ|c11437_g1	Tetraspanin family protein, putative isoform 1 [Theobroma cacao]>gi|508781027|gb|EOY28283.1| Tetraspanin family protein, putative isoform 1 [Theobroma cacao]	Morus notabilis hypothetical protein partial mRNA	--	--	--	--	Tetraspanin-19 OS=Arabidopsis thaliana GN=TOM2AH3 PE=2 SV=1	PF00033//PF03378//PF00335//PF14750	Cytochrome b/b6/petB//CAS/CSE protein, C-terminus//Tetraspanin family//Integrator complex subunit 2	respiratory electron transport chain	protein binding	GO:0016020//GO:0032039//GO:0016021	membrane//integrator complex//integral component of membrane	--	--
12	OG05643	0.05236	BAN|c36401_g1	BNN|c41889_g1	BNT|c38516_g1	BNW|c34362_g1	BNZ|c11668_g1	PREDICTED: uncharacterized protein LOC101245045 [Solanum lycopersicum]	Morus notabilis hypothetical protein partial mRNA	--	--	--	--	--	--	--	--	--	--	--	--	--
13	OG13620	0.06658	BAN|c48390_g1	BNN|c5510_g1	BNT|c50063_g1	BNW|c21397_g1	BNZ|c11798_g1	beta 1-3 glucanase [Fagus sylvatica]	--	--	--	--	--	Glucan endo-1,3-beta-glucosidase, basic vacuolar isoform OS=Hevea brasiliensis GN=HGN1 PE=1 SV=2	PF00332	Glycosyl hydrolases family 17	carbohydrate metabolic process	hydrolase activity, hydrolyzing O-glycosyl compounds//hydrolase activity	--	--	--	--
14	OG01744	0.07573	BAN|c32892_g1	BNN|c45034_g1	BNT|c28978_g1	BNW|c39943_g1	BNZ|c12694_g1	PREDICTED: CMP-sialic acid transporter 2-like [Nelumbo nucifera]>gi|720078902|ref|XP_010241495.1| PREDICTED: CMP-sialic acid transporter 2-like [Nelumbo nucifera]>gi|720078905|ref|XP_010241496.1| PREDICTED: CMP-sialic acid transporter 2-like [Nelumbo nucifera]	Morus notabilis CMP-sialic acid transporter 2 partial mRNA	--	--	--	--	CMP-sialic acid transporter 3 OS=Arabidopsis thaliana GN=UTR6 PE=2 SV=1	PF00892//PF04142	EamA-like transporter family//Nucleotide-sugar transporter	carbohydrate transport	sugar:proton symporter activity	GO:0016021//GO:0000139//GO:0016020	integral component of membrane//Golgi membrane//membrane	KOG2234	Predicted UDP-galactose transporter
15	OG11539	0.0001	BAN|c45011_g1	BNN|c11788_g1	BNT|c26277_g1	BNW|c12955_g1	BNZ|c12763_g1	60S ribosomal protein L34, putative [Ricinus communis]>gi|223538314|gb|EEF39921.1| 60S ribosomal protein L34, putative [Ricinus communis]	Morus notabilis 60S ribosomal protein L34 partial mRNA	K02915	RP-L34e, RPL34	large subunit ribosomal protein L34e	http://www.genome.jp/dbget-bin/www_bget?ko:K02915	60S ribosomal protein L34 OS=Pisum sativum GN=RPL34 PE=2 SV=1	PF01199	Ribosomal protein L34e	ribosome biogenesis//translation	structural constituent of ribosome	GO:0005840//GO:0005622	ribosome//intracellular	KOG1790	60s ribosomal protein L34
16	OG02773	0.0337	BAN|c33899_g1	BNN|c4091_g1	BNT|c36591_g1	BNW|c41091_g1	BNZ|c12776_g1	PREDICTED: OBERON-like protein [Prunus mume]>gi|645247548|ref|XP_008229888.1| PREDICTED: OBERON-like protein [Prunus mume]>gi|645247551|ref|XP_008229889.1| PREDICTED: OBERON-like protein [Prunus mume]	Morus notabilis Protein OBERON 2 partial mRNA	--	--	--	--	OBERON-like protein (Fragment) OS=Pisum sativum GN=PVIP PE=1 SV=1	--	--	--	--	--	--	--	--
17	OG06518	0.0001	BAN|c24002_g1	BNN|c37237_g3	BNT|c29607_g1	BNW|c31700_g1	BNZ|c1297_g1	PREDICTED: calcium-binding protein PBP1-like [Prunus mume]	Linum usitatissimum clone LU0025A03 mRNA sequence	--	--	--	--	Calcium-binding protein PBP1 OS=Arabidopsis thaliana GN=PBP1 PE=1 SV=1	PF00036//PF13833//PF13405//PF12763	EF hand//EF-hand domain pair//EF-hand domain//Cytoskeletal-regulatory complex EF hand	--	calcium ion binding//protein binding	--	--	KOG0028	Ca2+-binding protein (centrin/caltractin), EF-Hand superfamily protein
18	OG04305	0.09299	BAN|c51299_g1	BNN|c37284_g1	BNT|c33774_g1	BNW|c42525_g1	BNZ|c13100_g1	hypothetical protein JCGZ_14338 [Jatropha curcas]	PREDICTED: Prunus mume C-terminal binding protein AN (LOC103332071), mRNA	--	--	--	--	C-terminal binding protein AN OS=Arabidopsis thaliana GN=AN PE=1 SV=1	PF02826//PF09726//PF06459//PF15247//PF00389	D-isomer specific 2-hydroxyacid dehydrogenase, NAD binding domain//Transmembrane protein//Ryanodine Receptor TM 4-6//Histone RNA hairpin-binding protein RNA-binding domain//D-isomer specific 2-hydroxyacid dehydrogenase, catalytic domain	calcium ion transport//oxidation-reduction process//metabolic process//cellular calcium ion homeostasis	ryanodine-sensitive calcium-release channel activity//NAD binding//RNA binding//oxidoreductase activity, acting on the CH-OH group of donors, NAD or NADP as acceptor	GO:0005622//GO:0016021	intracellular//integral component of membrane	KOG0067	Transcription factor CtBP
19	OG09244	0.08375	BAN|c36964_g1	BNN|c42791_g1	BNT|c42072_g1	BNW|c40016_g1	BNZ|c13199_g1	PREDICTED: phosphoinositide 3-kinase regulatory subunit 4 [Prunus mume]	Morus notabilis Serine/threonine-protein kinase VPS15 partial mRNA	K08333	PIK3R4, VPS15	phosphoinositide-3-kinase, regulatory subunit 4	http://www.genome.jp/dbget-bin/www_bget?ko:K08333	Probable serine/threonine-protein kinase vps15 OS=Dictyostelium discoideum GN=vps15 PE=3 SV=1	PF00400//PF07714//PF00069//PF02985	WD domain, G-beta repeat//Protein tyrosine kinase//Protein kinase domain//HEAT repeat	protein phosphorylation	protein binding//protein kinase activity//ATP binding	--	--	KOG1240	Protein kinase containing WD40 repeats
20	OG10884	0.05899	BAN|c31133_g1	BNN|c46369_g2	BNT|c33628_g1	BNW|c42944_g2	BNZ|c13224_g1	PREDICTED: sphinganine C(4)-monooxygenase 1-like [Pyrus x bretschneideri]	PREDICTED: Prunus mume sphinganine C(4)-monooxygenase 1-like (LOC103336183), mRNA	K04713	SUR2	sphinganine C4-monooxygenase	http://www.genome.jp/dbget-bin/www_bget?ko:K04713	Sphinganine C(4)-monooxygenase 1 OS=Arabidopsis thaliana GN=SBH1 PE=1 SV=1	PF04116	Fatty acid hydroxylase superfamily	oxidation-reduction process//fatty acid biosynthetic process	iron ion binding//oxidoreductase activity	--	--	KOG0874	Sphingolipid hydroxylase
21	OG05598	0.0001	BAN|c29664_g1	BNN|c15632_g1	BNT|c36006_g1	BNW|c30008_g1	BNZ|c13531_g1	PREDICTED: PP2A regulatory subunit TAP46 [Vitis vinifera]>gi|302143911|emb|CBI23016.3| unnamed protein product [Vitis vinifera]	Morus notabilis hypothetical protein partial mRNA	--	--	--	--	PP2A regulatory subunit TAP46 OS=Arabidopsis thaliana GN=TAP46 PE=1 SV=2	PF04177//PF01918	TAP42-like family//Alba	regulation of signal transduction	nucleic acid binding	--	--	KOG2830	Protein phosphatase 2A-associated protein
22	OG08109	0.0986	BAN|c28568_g1	BNN|c43488_g1	BNT|c39221_g1	BNW|c42159_g1	BNZ|c13694_g1	PREDICTED: protein FAM203A [Prunus mume]	Morus notabilis hypothetical protein partial mRNA	--	--	--	--	Protein HGH1 homolog OS=Homo sapiens GN=HGH1 PE=1 SV=1	PF00514	Armadillo/beta-catenin-like repeat	--	protein binding	--	--	KOG2973	Uncharacterized conserved protein
23	OG13441	0.0001	BAN|c37522_g1	BNN|c28693_g1	BNT|c28136_g1	BNW|c26299_g2	BNZ|c13747_g1	Ribosomal protein S14p/S29e family protein [Theobroma cacao]>gi|823129887|ref|XP_012450812.1| PREDICTED: 40S ribosomal protein S29 [Gossypium raimondii]>gi|823160635|ref|XP_012480164.1| PREDICTED: 40S ribosomal protein S29 [Gossypium raimondii]>gi|823203386|ref|XP_012436123.1| PREDICTED: 40S ribosomal protein S29 [Gossypium raimondii]>gi|823256378|ref|XP_012460836.1| PREDICTED: 40S ribosomal prot…	PREDICTED: Sesamum indicum 40S ribosomal protein S29 (LOC105161940), mRNA	K02980	RP-S29e, RPS29	small subunit ribosomal protein S29e	http://www.genome.jp/dbget-bin/www_bget?ko:K02980	40S ribosomal protein S29 OS=Arabidopsis thaliana GN=RPS29A PE=3 SV=2	PF00253	Ribosomal protein S14p/S29e	ribosome biogenesis//translation	structural constituent of ribosome	GO:0005622//GO:0005840	intracellular//ribosome	KOG3506	40S ribosomal protein S29
24	OG05059	0.04089	BAN|c9923_g1	BNN|c29205_g2	BNT|c29469_g2	BNW|c36484_g4	BNZ|c13927_g1	PREDICTED: zinc finger protein 2 [Vitis vinifera]	Morus notabilis Zinc finger protein 2 partial mRNA	--	--	--	--	Zinc finger protein 2 OS=Arabidopsis thaliana GN=ZFP2 PE=2 SV=1	--	--	--	--	--	--	--	--
25	OG02846	0.02834	BAN|c29117_g1	BNN|c46470_g4	BNT|c37433_g1	BNW|c42798_g1	BNZ|c1413_g1	PREDICTED: LOB domain-containing protein 41-like [Pyrus x bretschneideri]	PREDICTED: Malus x domestica LOB domain-containing protein 41-like (LOC103411245), mRNA	--	--	--	--	LOB domain-containing protein 41 OS=Arabidopsis thaliana GN=LBD41 PE=2 SV=1	--	--	--	--	--	--	--	--
26	OG05017	0.0001	BAN|c16125_g1	BNN|c40210_g1	BNT|c28893_g1	BNW|c5950_g1	BNZ|c14196_g1	PREDICTED: cytokinin riboside 5'-monophosphate phosphoribohydrolase LOG3-like [Pyrus x bretschneideri]	Morus notabilis hypothetical protein partial mRNA	K06966	K06966	uncharacterized protein	http://www.genome.jp/dbget-bin/www_bget?ko:K06966	Cytokinin riboside 5'-monophosphate phosphoribohydrolase LOG3 OS=Arabidopsis thaliana GN=LOG3 PE=1 SV=1	PF00781//PF01396	Diacylglycerol kinase catalytic domain//Topoisomerase DNA binding C4 zinc finger	DNA topological change	kinase activity//DNA binding//DNA topoisomerase activity	GO:0005694	chromosome	--	--
27	OG09134	0.02647	BAN|c36128_g1	BNN|c42370_g1	BNT|c41551_g1	BNW|c24444_g1	BNZ|c14202_g1	PREDICTED: pentatricopeptide repeat-containing protein At1g05750, chloroplastic [Fragaria vesca subsp. vesca]	--	--	--	--	--	Pentatricopeptide repeat-containing protein At1g05750, chloroplastic OS=Arabidopsis thaliana GN=PDE247 PE=2 SV=1	PF02284//PF13374//PF13176	Cytochrome c oxidase subunit Va//Tetratricopeptide repeat//Tetratricopeptide repeat	mitochondrial electron transport, cytochrome c to oxygen//proton transport	cytochrome-c oxidase activity//protein binding	GO:0045277//GO:0005743	respiratory chain complex IV//mitochondrial inner membrane	--	--
28	OG02939	0.03762	BAN|c48254_g1	BNN|c40091_g1	BNT|c31731_g1	BNW|c33814_g1	BNZ|c14407_g1	PREDICTED: glucan endo-1,3-beta-glucosidase 5 [Eucalyptus grandis]>gi|629111604|gb|KCW76564.1| hypothetical protein EUGRSUZ_D00955 [Eucalyptus grandis]	--	--	--	--	--	Glucan endo-1,3-beta-glucosidase 5 OS=Arabidopsis thaliana GN=At4g31140 PE=1 SV=1	PF00332	Glycosyl hydrolases family 17	carbohydrate metabolic process	hydrolase activity, hydrolyzing O-glycosyl compounds	--	--	--	--
29	OG01858	0.02911	BAN|c32965_g1	BNN|c41111_g1	BNT|c36860_g1	BNW|c36652_g1	BNZ|c1443_g1	PREDICTED: mitochondrial-processing peptidase subunit alpha [Vitis vinifera]>gi|297738729|emb|CBI27974.3| unnamed protein product [Vitis vinifera]	Morus notabilis Mitochondrial-processing peptidase subunit alpha partial mRNA	K01412	PMPCA, MAS2	mitochondrial-processing peptidase subunit alpha	http://www.genome.jp/dbget-bin/www_bget?ko:K01412	Mitochondrial-processing peptidase subunit alpha OS=Solanum tuberosum GN=MPP PE=1 SV=1	--	--	proteolysis	metalloendopeptidase activity//metal ion binding//zinc ion binding	--	--	KOG2067	Mitochondrial processing peptidase, alpha subunit
30	OG03258	0.09193	BAN|c30250_g1	BNN|c62358_g1	BNT|c34670_g1	BNW|c38152_g1	BNZ|c14463_g1	PREDICTED: U2 small nuclear ribonucleoprotein B'' 2 [Vitis vinifera]>gi|297745807|emb|CBI15863.3| unnamed protein product [Vitis vinifera]	Populus trichocarpa hypothetical protein (POPTR_0019s14440g) mRNA, complete cds	K11094	SNRPB2	U2 small nuclear ribonucleoprotein B''	http://www.genome.jp/dbget-bin/www_bget?ko:K11094	U2 small nuclear ribonucleoprotein B'' OS=Arabidopsis thaliana GN=U2B'' PE=1 SV=1	PF00076//PF10278	RNA recognition motif. (a.k.a. RRM, RBD, or RNP domain)//Mediator of RNA pol II transcription subunit 19	regulation of transcription from RNA polymerase II promoter//mRNA splicing, via spliceosome	RNA polymerase II transcription cofactor activity//snRNA binding//nucleic acid binding//nucleotide binding	GO:0016592	mediator complex	KOG4206	Spliceosomal protein snRNP-U1A/U2B
31	OG05841	0.07431	BAN|c49070_g1	BNN|c23619_g1	BNT|c30218_g1	BNW|c27663_g1	BNZ|c14473_g1	unknown [Lotus japonicus]	PREDICTED: Eucalyptus grandis calcium-binding protein PBP1-like (LOC104424825), mRNA	--	--	--	--	Calcium-binding protein PBP1 OS=Arabidopsis thaliana GN=PBP1 PE=1 SV=1	PF13202//PF13833//PF00036//PF00424//PF13405//PF12763//PF13499	EF hand//EF-hand domain pair//EF hand//REV protein (anti-repression trans-activator protein)//EF-hand domain//Cytoskeletal-regulatory complex EF hand//EF-hand domain pair	regulation of transcription, DNA-templated	protein binding//transcription factor activity, sequence-specific DNA binding//calcium ion binding	GO:0005667//GO:0042025	transcription factor complex//host cell nucleus	KOG0028	Ca2+-binding protein (centrin/caltractin), EF-Hand superfamily protein
32	OG10840	0.04486	BAN|c30711_g1	BNN|c41033_g1	BNT|c34396_g6	BNW|c40946_g3	BNZ|c14504_g1	PREDICTED: pectinesterase/pectinesterase inhibitor PPE8B [Pyrus x bretschneideri]	Morus notabilis Pectinesterase/pectinesterase inhibitor PPE8B partial mRNA	K01051	E3.1.1.11	pectinesterase	http://www.genome.jp/dbget-bin/www_bget?ko:K01051	Pectinesterase/pectinesterase inhibitor PPE8B OS=Prunus persica PE=2 SV=1	PF01095//PF04043	Pectinesterase//Plant invertase/pectin methylesterase inhibitor	sucrose metabolic process//starch metabolic process//cell wall modification	pectinesterase activity//enzyme inhibitor activity	GO:0005618	cell wall	--	--
33	OG01653	0.0001	BAN|c24106_g1	BNN|c30036_g1	BNT|c25611_g1	BNW|c34716_g1	BNZ|c14598_g1	hypothetical protein POPTR_0001s31850g [Populus trichocarpa]>gi|118482123|gb|ABK92992.1| unknown [Populus trichocarpa]>gi|222847450|gb|EEE84997.1| hypothetical protein POPTR_0001s31850g [Populus trichocarpa]	Morus notabilis Serine/threonine-protein kinase SAPK2 partial mRNA	K02991	RP-S6e, RPS6	small subunit ribosomal protein S6e	http://www.genome.jp/dbget-bin/www_bget?ko:K02991	40S ribosomal protein S6 OS=Asparagus officinalis GN=rps6 PE=2 SV=1	PF01092	Ribosomal protein S6e	ribosome biogenesis//translation//growth	structural constituent of ribosome	GO:0005840//GO:0005730//GO:0005622//GO:0022626//GO:0009507//GO:0005886	ribosome//nucleolus//intracellular//cytosolic ribosome//chloroplast//plasma membrane	KOG1646	40S ribosomal protein S6
34	OG05981	0.0001	BAN|c24178_g1	BNN|c16921_g1	BNT|c32830_g2	BNW|c8737_g1	BNZ|c14695_g1	hypothetical protein B456_007G014500 [Gossypium raimondii]	PREDICTED: Gossypium raimondii ubiquitin-conjugating enzyme E2-17 kDa (LOC105788247), transcript variant X2, mRNA	K06689	UBE2D_E, UBC4, UBC5	ubiquitin-conjugating enzyme E2 D/E	http://www.genome.jp/dbget-bin/www_bget?ko:K06689	Ubiquitin-conjugating enzyme E2 10 OS=Arabidopsis thaliana GN=UBC10 PE=1 SV=1	PF05773//PF00631//PF05743	RWD domain//GGL domain//UEV domain	protein transport//cellular protein modification process//G-protein coupled receptor signaling pathway//signal transduction	protein binding//signal transducer activity	GO:0005834	heterotrimeric G-protein complex	KOG0417	Ubiquitin-protein ligase
35	OG04730	0.0137	BAN|c36022_g1	BNN|c41605_g1	BNT|c37584_g1	BNW|c41415_g1	BNZ|c14697_g1	zeta-carotene desaturase [Ficus carica]	Ficus carica zeta-carotene desaturase (zds) mRNA, complete cds; chloroplast	K00514	ZDS, crtQ	zeta-carotene desaturase	http://www.genome.jp/dbget-bin/www_bget?ko:K00514	Zeta-carotene desaturase, chloroplastic/chromoplastic OS=Narcissus pseudonarcissus GN=ZDS1 PE=2 SV=1	PF07992//PF02737//PF01494//PF00070//PF12831//PF01134//PF01266//PF01593//PF06100	Pyridine nucleotide-disulphide oxidoreductase//3-hydroxyacyl-CoA dehydrogenase, NAD binding domain//FAD binding domain//Pyridine nucleotide-disulphide oxidoreductase//FAD dependent oxidoreductase//Glucose inhibited division protein A//FAD dependent oxidoreductase//Flavin containing amine oxidoreductase//MCRA family	tRNA processing//leucine catabolic process//isoleucine catabolic process//9,9'-di-cis-zeta-carotene desaturation to 7,9,7',9'-tetra-cis-lycopene//fatty acid metabolic process//lysine catabolic process//carotenoid biosynthetic process//fatty acid biosynthetic process//steroid biosynthetic process//benzoate metabolic process//tryptophan metabolic process//valine catabolic process//oxidation-reducti…	oxidoreductase activity//9,9'-dicis-carotene:quinone oxidoreductase activity//nucleotide binding//FAD binding//7,9,9'-tricis-neurosporene:quinone oxidoreductase activity//oleate hydratase activity//carotene 7,8-desaturase activity//3-hydroxyacyl-CoA dehydrogenase activity//flavin adenine dinucleotide binding	--	--	KOG0029	Amine oxidase
36	OG08297	0.0001	BAN|c29996_g1	BNN|c37189_g1	BNT|c33210_g1	BNW|c31950_g1	BNZ|c14739_g1	PREDICTED: chromatin-remodeling complex subunit ies6 [Pyrus x bretschneideri]	PREDICTED: Glycine max chromatin-remodeling complex subunit ies6-like (LOC100775452), transcript variant X2, mRNA	K11667	INO80C, IES6	INO80 complex subunit C	http://www.genome.jp/dbget-bin/www_bget?ko:K11667	Chromatin-remodeling complex subunit ies6 OS=Schizosaccharomyces pombe (strain 972 / ATCC 24843) GN=ies6 PE=3 SV=1	--	--	--	--	--	--	KOG4137	Uncharacterized conserved protein
37	OG02993	0.04429	BAN|c35751_g1	BNN|c42019_g3	BNT|c43231_g4	BNW|c45310_g3	BNZ|c14743_g1	PREDICTED: zinc finger protein CONSTANS-LIKE 5-like isoform X2 [Cucumis sativus]>gi|700210322|gb|KGN65418.1| Zinc finger protein [Cucumis sativus]	PREDICTED: Cucumis sativus zinc finger protein CONSTANS-LIKE 5-like (LOC101214816), transcript variant X2, mRNA	--	--	--	--	Zinc finger protein CONSTANS-LIKE 5 OS=Arabidopsis thaliana GN=COL5 PE=2 SV=2	PF00643	B-box zinc finger	--	zinc ion binding	GO:0005622	intracellular	--	--
38	OG05990	0.04619	BAN|c25527_g1	BNN|c510_g1	BNT|c35125_g5	BNW|c31707_g1	BNZ|c14760_g1	PREDICTED: uncharacterized protein At5g65660 [Cucumis sativus]>gi|700193469|gb|KGN48673.1| hypothetical protein Csa_6G497240 [Cucumis sativus]	PREDICTED: Cucumis sativus hypothetical protein (LOC101221390), mRNA	--	--	--	--	Uncharacterized protein At5g65660 OS=Arabidopsis thaliana GN=At5g65660 PE=2 SV=1	--	--	--	--	--	--	--	--
39	OG13648	0.07293	BAN|c51488_g1	BNN|c58923_g1	BNT|c17395_g1	BNW|c24675_g1	BNZ|c14924_g1	hypothetical protein PRUPE_ppa026744mg, partial [Prunus persica]>gi|462399065|gb|EMJ04733.1| hypothetical protein PRUPE_ppa026744mg, partial [Prunus persica]	--	K10664	ATL6S	E3 ubiquitin-protein ligase ATL6/9/15/31/42/55	http://www.genome.jp/dbget-bin/www_bget?ko:K10664	Putative RING-H2 finger protein ATL12 OS=Arabidopsis thaliana GN=ATL12 PE=3 SV=1	--	--	--	--	--	--	--	--
40	OG04298	0.07286	BAN|c25568_g2	BNN|c43241_g1	BNT|c37486_g1	BNW|c36337_g1	BNZ|c14955_g1	hypothetical protein VITISV_007757 [Vitis vinifera]	Morus notabilis putative leucine-rich repeat receptor-like protein kinase partial mRNA	--	--	--	--	Calmodulin-binding receptor-like cytoplasmic kinase 2 OS=Arabidopsis thaliana GN=CRCK2 PE=2 SV=1	PF00069//PF07714	Protein kinase domain//Protein tyrosine kinase	protein phosphorylation//serine family amino acid metabolic process//phosphorylation	protein kinase activity//protein serine/threonine kinase activity//ATP binding	--	--	--	--
41	OG03452	0.09881	BAN|c37375_g2	BNN|c40411_g1	BNT|c37200_g1	BNW|c43934_g1	BNZ|c14961_g1	PREDICTED: putative leucine-rich repeat-containing protein DDB_G0290503 [Malus domestica]>gi|657953138|ref|XP_008361190.1| PREDICTED: putative leucine-rich repeat-containing protein DDB_G0290503 [Malus domestica]	Morus notabilis hypothetical protein partial mRNA	--	--	--	--	Factor of DNA methylation 1 OS=Arabidopsis thaliana GN=FDM1 PE=1 SV=1	PF03470//PF03468	XS zinc finger domain//XS domain	gene silencing by RNA	--	--	--	--	--
42	OG08594	0.00671	BAN|c32143_g1	BNN|c41096_g1	BNT|c29847_g1	BNW|c36596_g1	BNZ|c15013_g1	Pre-mRNA-splicing factor isy-1 [Theobroma cacao]>gi|508700506|gb|EOX92402.1| Pre-mRNA-splicing factor isy-1 [Theobroma cacao]	PREDICTED: Elaeis guineensis pre-mRNA-splicing factor ISY1 homolog (LOC105052006), mRNA	K12870	ISY1	pre-mRNA-splicing factor ISY1	http://www.genome.jp/dbget-bin/www_bget?ko:K12870	Pre-mRNA-splicing factor ISY1 homolog OS=Dictyostelium discoideum GN=isy1 PE=3 SV=1	PF00992	Troponin	--	--	GO:0005861	troponin complex	KOG3068	mRNA splicing factor
43	OG07458	0.07376	BAN|c17374_g1	BNN|c35290_g1	BNT|c31602_g1	BNW|c34347_g1	BNZ|c15016_g1	PREDICTED: protein BREVIS RADIX [Vitis vinifera]>gi|731381800|ref|XP_010665023.1| PREDICTED: protein BREVIS RADIX [Vitis vinifera]	Morus notabilis hypothetical protein partial mRNA	--	--	--	--	Protein BREVIS RADIX OS=Arabidopsis thaliana GN=BRX PE=1 SV=2	--	--	--	--	--	--	--	--
44	OG05113	0.0649	BAN|c26977_g1	BNN|c52207_g1	BNT|c57615_g1	BNW|c22083_g1	BNZ|c15044_g1	PREDICTED: probable small nuclear ribonucleoprotein G [Malus domestica]>gi|694381280|ref|XP_009366727.1| PREDICTED: probable small nuclear ribonucleoprotein G [Pyrus x bretschneideri]>gi|694406061|ref|XP_009377858.1| PREDICTED: probable small nuclear ribonucleoprotein G [Pyrus x bretschneideri]>gi|694406089|ref|XP_009377871.1| PREDICTED: probable small nuclear ribonucleoprotein G [Pyrus x bretsch…	Morus notabilis hypothetical protein partial mRNA	K11099	SNRPG, SMG	small nuclear ribonucleoprotein G	http://www.genome.jp/dbget-bin/www_bget?ko:K11099	Probable small nuclear ribonucleoprotein G OS=Arabidopsis thaliana GN=At2g23930 PE=2 SV=1	--	--	--	--	--	--	KOG1780	Small Nuclear ribonucleoprotein G
45	OG13564	0.03323	BAN|c42219_g1	BNN|c27775_g1	BNT|c45738_g1	BNW|c21174_g1	BNZ|c15063_g1	hypothetical protein BAUCODRAFT_29300 [Baudoinia compniacensis UAMH 10762]>gi|449304912|gb|EMD00919.1| hypothetical protein BAUCODRAFT_29300 [Baudoinia compniacensis UAMH 10762]	Neosartorya fischeri NRRL 181 adenosylhomocysteinase (NFIA_015520) partial mRNA	K01251	E3.3.1.1, ahcY	adenosylhomocysteinase	http://www.genome.jp/dbget-bin/www_bget?ko:K01251	Adenosylhomocysteinase OS=Candida albicans (strain SC5314 / ATCC MYA-2876) GN=SAH1 PE=1 SV=2	PF05221	S-adenosyl-L-homocysteine hydrolase	one-carbon metabolic process//methionine metabolic process	adenosylhomocysteinase activity	--	--	KOG1370	S-adenosylhomocysteine hydrolase
46	OG12828	0.08067	BAN|c28687_g1	BNN|c35274_g1	BNT|c32625_g1	BNW|c10088_g1	BNZ|c15083_g1	serine-type endopeptidase inhibitor, putative [Ricinus communis]>gi|223539041|gb|EEF40638.1| serine-type endopeptidase inhibitor, putative [Ricinus communis]	--	--	--	--	--	--	PF02428	Potato type II proteinase inhibitor family	--	serine-type endopeptidase inhibitor activity	--	--	--	--
47	OG06510	0.0001	BAN|c22003_g2	BNN|c44274_g1	BNT|c42788_g4	BNW|c21185_g1	BNZ|c15330_g1	PREDICTED: squamosa promoter-binding-like protein 3 [Eucalyptus grandis]>gi|629104523|gb|KCW69992.1| hypothetical protein EUGRSUZ_F03303 [Eucalyptus grandis]	--	--	--	--	--	Squamosa promoter-binding-like protein 5 OS=Arabidopsis thaliana GN=SPL5 PE=2 SV=1	PF03110	SBP domain	--	DNA binding	GO:0005634	nucleus	--	--
48	OG12483	0.0001	BAN|c22962_g1	BNN|c30441_g2	BNT|c30919_g1	BNW|c24110_g1	BNZ|c15410_g1	PREDICTED: GDP-mannose 3,5-epimerase 2 [Elaeis guineensis]	Zea mays clone 281876 GDP-mannose 3,5-epimerase 2 mRNA, complete cds	K10046	GME	GDP-D-mannose 3', 5'-epimerase	http://www.genome.jp/dbget-bin/www_bget?ko:K10046	GDP-mannose 3,5-epimerase 1 OS=Oryza sativa subsp. japonica GN=GME-1 PE=1 SV=1	PF01073//PF00106//PF01370	3-beta hydroxysteroid dehydrogenase/isomerase family//short chain dehydrogenase//NAD dependent epimerase/dehydratase family	metabolic process//androgen metabolic process//steroid biosynthetic process//estrogen metabolic process//oxidation-reduction process//C21-steroid hormone metabolic process	oxidoreductase activity//oxidoreductase activity, acting on the CH-OH group of donors, NAD or NADP as acceptor//3-beta-hydroxy-delta5-steroid dehydrogenase activity//coenzyme binding//catalytic activity	--	--	--	--
49	OG05118	0.03381	BAN|c30918_g2	BNN|c39720_g1	BNT|c35216_g1	BNW|c35136_g1	BNZ|c15489_g1	PREDICTED: alpha carbonic anhydrase 1, chloroplastic [Eucalyptus grandis]>gi|629081857|gb|KCW48302.1| hypothetical protein EUGRSUZ_K02031 [Eucalyptus grandis]	Morus notabilis hypothetical protein partial mRNA	K01674	cah	carbonic anhydrase	http://www.genome.jp/dbget-bin/www_bget?ko:K01674	Alpha carbonic anhydrase 1, chloroplastic OS=Arabidopsis thaliana GN=ACA1 PE=1 SV=2	PF04805	E10-like protein conserved region	oxidation-reduction process	thiol oxidase activity	--	--	KOG0382	Carbonic anhydrase
50	OG13710	0.02224	BAN|c7216_g1	BNN|c66683_g1	BNT|c58267_g1	BNW|c49165_g1	BNZ|c15566_g1	PREDICTED: transcription factor SOX-10 [Nomascus leucogenys]	Homo sapiens cDNA FLJ57895 complete cds, highly similar to Transcription factor SOX-10	K09270	SOX7S	transcription factor SOX7/8/10/18 (SOX group E/F)	http://www.genome.jp/dbget-bin/www_bget?ko:K09270	Transcription factor SOX-10 OS=Rattus norvegicus GN=Sox10 PE=1 SV=1	--	--	--	--	--	--	KOG0527	HMG-box transcription factor
51	OG09549	0.04082	BAN|c53193_g1	BNN|c37051_g1	BNT|c27909_g1	BNW|c29751_g1	BNZ|c15588_g1	Oxidative stress 3, putative isoform 1 [Theobroma cacao]>gi|508779697|gb|EOY26953.1| Oxidative stress 3, putative isoform 1 [Theobroma cacao]	--	--	--	--	--	--	--	--	--	--	--	--	--	--
52	OG04352	0.03719	BAN|c32208_g3	BNN|c30133_g1	BNT|c39674_g6	BNW|c34289_g1	BNZ|c15670_g1	PREDICTED: uncharacterized protein LOC100264117 [Vitis vinifera]>gi|297743964|emb|CBI36934.3| unnamed protein product [Vitis vinifera]	Morus notabilis hypothetical protein partial mRNA	--	--	--	--	Uncharacterized protein OsI_027940 OS=Oryza sativa subsp. indica GN=OsI_027940 PE=1 SV=2	PF02815//PF04277//PF05529//PF13371//PF04889//PF13414//PF00515	MIR domain//Oxaloacetate decarboxylase, gamma chain//B-cell receptor-associated protein 31-like//Tetratricopeptide repeat//Cwf15/Cwc15 cell cycle control protein//TPR repeat//Tetratricopeptide repeat	sodium ion transport//sodium ion export//intracellular protein transport//proline metabolic process//arginine metabolic process//pyruvate metabolic process//mRNA splicing, via spliceosome	protein binding//oxaloacetate decarboxylase activity//sodium ion transmembrane transporter activity//heat shock protein binding	GO:0005681//GO:0005783//GO:0016020//GO:0016021	spliceosomal complex//endoplasmic reticulum//membrane//integral component of membrane	KOG3158	HSP90 co-chaperone p23
53	OG03660	0.0001	BAN|c28504_g2	BNN|c35141_g1	BNT|c13028_g1	BNW|c20650_g1	BNZ|c15736_g1	PREDICTED: E3 ubiquitin-protein ligase RHA1B-like [Pyrus x bretschneideri]>gi|694399843|ref|XP_009375029.1| PREDICTED: E3 ubiquitin-protein ligase RHA1B-like [Pyrus x bretschneideri]	--	K16281	RHA1	RING-H2 zinc finger protein RHA1	http://www.genome.jp/dbget-bin/www_bget?ko:K16281	E3 ubiquitin-protein ligase RHA1B OS=Arabidopsis thaliana GN=RHA1B PE=2 SV=1	PF12861//PF14634//PF12678//PF00097//PF17123//PF12906//PF13639	Anaphase-promoting complex subunit 11 RING-H2 finger//zinc-RING finger domain//RING-H2 zinc finger//Zinc finger, C3HC4 type (RING finger)//RING-like zinc finger//RING-variant domain//Ring finger domain	protein ubiquitination	zinc ion binding//ubiquitin-protein transferase activity//protein binding//metal ion binding	GO:0005680	anaphase-promoting complex	KOG0800	FOG: Predicted E3 ubiquitin ligase
54	OG05316	0.0001	BAN|c24785_g1	BNN|c5179_g1	BNT|c32020_g1	BNW|c32996_g1	BNZ|c15742_g1	PREDICTED: PRA1 family protein A1-like [Cicer arietinum]	Morus notabilis hypothetical protein partial mRNA	--	--	--	--	PRA1 family protein A1 OS=Arabidopsis thaliana GN=PRA1A1 PE=2 SV=1	--	--	--	--	--	--	--	--
55	OG03972	0.0001	BAN|c26159_g1	BNN|c4487_g1	BNT|c23797_g1	BNW|c14287_g1	BNZ|c15753_g1	calcineurin B-like protein 02 [Vitis vinifera]>gi|731433180|ref|XP_010644546.1| PREDICTED: calcineurin B-like protein 02 isoform X1 [Vitis vinifera]>gi|147791679|emb|CAN72862.1| hypothetical protein VITISV_026661 [Vitis vinifera]>gi|229609881|gb|ACQ83556.1| calcineurin B-like protein 02 [Vitis vinifera]>gi|296089972|emb|CBI39791.3| unnamed protein product [Vitis vinifera]	PREDICTED: Pyrus x bretschneideri calcineurin B-like protein 3 (LOC103956926), transcript variant X2, mRNA	K06268	PPP3R, CNB	serine/threonine-protein phosphatase 2B regulatory subunit	http://www.genome.jp/dbget-bin/www_bget?ko:K06268	Calcineurin B-like protein 3 OS=Arabidopsis thaliana GN=CBL3 PE=1 SV=2	PF13405//PF10591//PF13499//PF12763//PF13202//PF00036//PF13833	EF-hand domain//Secreted protein acidic and rich in cysteine Ca binding region//EF-hand domain pair//Cytoskeletal-regulatory complex EF hand//EF hand//EF hand//EF-hand domain pair	signal transduction	protein binding//calcium ion binding	GO:0005578	proteinaceous extracellular matrix	KOG0034	Ca2+/calmodulin-dependent protein phosphatase (calcineurin subunit B), EF-Hand superfamily protein
56	OG12434	0.0001	BAN|c21114_g1	BNN|c18058_g1	BNT|c18532_g1	BNW|c27829_g1	BNZ|c15754_g1	PREDICTED: protein yippee-like At5g53940-like [Glycine max]	Theobroma cacao Yippee family zinc-binding protein, putative isoform 1 (TCM_031606) mRNA, complete cds	--	--	--	--	Protein yippee-like At5g53940 OS=Arabidopsis thaliana GN=At5g53940 PE=2 SV=1	--	--	--	--	--	--	KOG3399	Predicted Yippee-type zinc-binding protein
57	OG08002	0.04666	BAN|c27819_g1	BNN|c28773_g1	BNT|c32002_g1	BNW|c31303_g1	BNZ|c15807_g1	hypothetical protein CICLE_v10029282mg [Citrus clementina]>gi|557525707|gb|ESR37013.1| hypothetical protein CICLE_v10029282mg [Citrus clementina]	Theobroma cacao Uncharacterized protein isoform 2 (TCM_044581) mRNA, complete cds	--	--	--	--	--	PF00531	Death domain	signal transduction	protein binding	--	--	--	--
58	OG04436	0.0001	BAN|c30931_g1	BNN|c36855_g1	BNT|c34350_g1	BNW|c31715_g1	BNZ|c15828_g1	calcineurin B-like protein 01 [Vitis vinifera]>gi|359474415|ref|XP_002275887.2| PREDICTED: calcineurin B-like protein 1 [Vitis vinifera]>gi|731380347|ref|XP_010662593.1| PREDICTED: calcineurin B-like protein 01 isoform X1 [Vitis vinifera]>gi|731380350|ref|XP_010662599.1| PREDICTED: calcineurin B-like protein 01 isoform X1 [Vitis vinifera]>gi|731380381|ref|XP_010662695.1| PREDICTED: calcineurin B-…	Morus notabilis hypothetical protein partial mRNA	K06268	PPP3R, CNB	serine/threonine-protein phosphatase 2B regulatory subunit	http://www.genome.jp/dbget-bin/www_bget?ko:K06268	Calcineurin B-like protein 1 OS=Arabidopsis thaliana GN=CBL1 PE=1 SV=3	PF10591//PF13405//PF12763//PF13499//PF13202//PF13833//PF00036	Secreted protein acidic and rich in cysteine Ca binding region//EF-hand domain//Cytoskeletal-regulatory complex EF hand//EF-hand domain pair//EF hand//EF-hand domain pair//EF hand	signal transduction	calcium ion binding//protein binding	GO:0005578	proteinaceous extracellular matrix	KOG0034	Ca2+/calmodulin-dependent protein phosphatase (calcineurin subunit B), EF-Hand superfamily protein
59	OG07678	0.0001	BAN|c24781_g4	BNN|c28443_g1	BNT|c29858_g1	BNW|c30242_g2	BNZ|c15857_g1	PREDICTED: 50S ribosomal protein L4, chloroplastic [Prunus mume]	PREDICTED: Eucalyptus grandis 50S ribosomal protein L4, chloroplastic (LOC104422406), mRNA	K02926	RP-L4, MRPL4, rplD	large subunit ribosomal protein L4	http://www.genome.jp/dbget-bin/www_bget?ko:K02926	50S ribosomal protein L4, chloroplastic OS=Arabidopsis thaliana GN=RPL4 PE=2 SV=2	PF00573	Ribosomal protein L4/L1 family	translation//ribosome biogenesis	structural constituent of ribosome	GO:0005840	ribosome	KOG1624	Mitochondrial/chloroplast ribosomal protein L4
60	OG04755	0.0001	BAN|c56135_g1	BNN|c29931_g1	BNT|c24587_g1	BNW|c22493_g1	BNZ|c15936_g1	PREDICTED: uncharacterized protein LOC103417205 [Malus domestica]>gi|658036143|ref|XP_008353617.1| PREDICTED: uncharacterized protein LOC103417205 [Malus domestica]>gi|658036145|ref|XP_008353618.1| PREDICTED: uncharacterized protein LOC103417205 [Malus domestica]	PREDICTED: Brassica rapa uncharacterized LOC103837244 (LOC103837244), mRNA	--	--	--	--	--	--	--	--	--	--	--	--	--
61	OG04218	0.02862	BAN|c27562_g1	BNN|c38614_g2	BNT|c26625_g1	BNW|c32168_g1	BNZ|c15938_g1	PREDICTED: putative DNA-binding protein ESCAROLA [Fragaria vesca subsp. vesca]	Morus notabilis hypothetical protein partial mRNA	--	--	--	--	AT-hook motif nuclear-localized protein 17 OS=Arabidopsis thaliana GN=AHL17 PE=2 SV=1	--	--	--	--	--	--	--	--
62	OG03988	0.06407	BAN|c30257_g1	BNN|c45905_g5	BNT|c36352_g2	BNW|c37884_g3	BNZ|c16010_g1	PREDICTED: PRA1 family protein H [Cucumis sativus]>gi|449456633|ref|XP_004146053.1| PREDICTED: PRA1 family protein H [Cucumis sativus]>gi|700199953|gb|KGN55111.1| hypothetical protein Csa_4G630550 [Cucumis sativus]	--	--	--	--	--	PRA1 family protein H OS=Arabidopsis thaliana GN=PRA1H PE=2 SV=1	--	--	--	--	--	--	--	--
63	OG03802	0.0001	BAN|c22821_g1	BNN|c34043_g1	BNT|c25240_g1	BNW|c100_g1	BNZ|c16053_g1	hypothetical protein PHAVU_005G161400g [Phaseolus vulgaris]>gi|561023809|gb|ESW22539.1| hypothetical protein PHAVU_005G161400g [Phaseolus vulgaris]	PREDICTED: Glycine max charged multivesicular body protein 1-like (LOC100795747), mRNA	K12197	CHMP1, VPS46, DID2	charged multivesicular body protein 1	http://www.genome.jp/dbget-bin/www_bget?ko:K12197	ESCRT-related protein CHMP1B OS=Arabidopsis thaliana GN=CHMP1B PE=1 SV=1	PF05817//PF03357	Oligosaccharyltransferase subunit Ribophorin II//Snf7	vacuolar transport//protein N-linked glycosylation	--	GO:0016021//GO:0008250	integral component of membrane//oligosaccharyltransferase complex	KOG3232	Vacuolar assembly/sorting protein DID2
64	OG02892	0.0001	BAN|c8354_g1	BNN|c28749_g1	BNT|c22843_g1	BNW|c31922_g1	BNZ|c16142_g1	PREDICTED: signal peptidase complex subunit 3B-like [Prunus mume]	PREDICTED: Pyrus x bretschneideri signal peptidase complex subunit 3B (LOC103941502), mRNA	K12948	SPCS3, SPC3	signal peptidase complex subunit 3	http://www.genome.jp/dbget-bin/www_bget?ko:K12948	Signal peptidase complex subunit 3B OS=Arabidopsis thaliana GN=At5g27430 PE=2 SV=1	PF04573	Signal peptidase subunit	signal peptide processing	peptidase activity	GO:0016021//GO:0005787	integral component of membrane//signal peptidase complex	KOG3372	Signal peptidase complex subunit
65	OG04812	0.06805	BAN|c30653_g1	BNN|c36221_g1	BNT|c37959_g1	BNW|c31995_g1	BNZ|c16162_g1	PREDICTED: uncharacterized protein LOC103436143 [Malus domestica]	Morus notabilis hypothetical protein partial mRNA	--	--	--	--	--	--	--	--	--	--	--	--	--
66	OG07805	0.0001	BAN|c26240_g1	BNN|c42404_g1	BNT|c32431_g1	BNW|c38543_g1	BNZ|c16198_g1	PREDICTED: chromatin modification-related protein MEAF6-like [Cicer arietinum]	Morus notabilis hypothetical protein partial mRNA	K11344	EAF6	chromatin modification-related protein EAF6	http://www.genome.jp/dbget-bin/www_bget?ko:K11344	Chromatin modification-related protein MEAF6 OS=Gallus gallus GN=MEAF6 PE=2 SV=1	--	--	--	--	--	--	KOG3856	Uncharacterized conserved protein
67	OG05030	0.08031	BAN|c33698_g1	BNN|c41384_g1	BNT|c35212_g1	BNW|c37971_g1	BNZ|c16202_g1	PREDICTED: probable polygalacturonase [Fragaria vesca subsp. vesca]	Morus notabilis putative polygalacturonase partial mRNA	--	--	--	--	Probable polygalacturonase OS=Vitis vinifera GN=GSVIVT00026920001 PE=1 SV=1	PF06645//PF00295//PF01855	Microsomal signal peptidase 12 kDa subunit (SPC12)//Glycosyl hydrolases family 28//Pyruvate flavodoxin/ferredoxin oxidoreductase, thiamine diP-bdg	signal peptide processing//starch metabolic process//sucrose metabolic process//carbohydrate metabolic process//oxidation-reduction process	oxidoreductase activity//peptidase activity//polygalacturonase activity	GO:0016021//GO:0005787	integral component of membrane//signal peptidase complex	--	--
68	OG07600	0.07804	BAN|c23289_g1	BNN|c41813_g1	BNT|c42945_g1	BNW|c28108_g1	BNZ|c16204_g1	PREDICTED: haloacid dehalogenase-like hydrolase domain-containing protein 3 [Eucalyptus grandis]>gi|702315642|ref|XP_010051811.1| PREDICTED: haloacid dehalogenase-like hydrolase domain-containing protein 3 [Eucalyptus grandis]>gi|702315647|ref|XP_010051812.1| PREDICTED: haloacid dehalogenase-like hydrolase domain-containing protein 3 [Eucalyptus grandis]>gi|702315653|ref|XP_010051813.1| PREDICTED…	Morus notabilis Haloacid dehalogenase-like hydrolase domain-containing protein 3 partial mRNA	--	--	--	--	Haloacid dehalogenase-like hydrolase domain-containing protein 3 OS=Danio rerio GN=hdhd3 PE=2 SV=1	--	--	--	--	--	--	KOG3085	Predicted hydrolase (HAD superfamily)
69	OG13285	0.02853	BAN|c35419_g6	BNN|c46483_g6	BNT|c26812_g1	BNW|c45421_g2	BNZ|c16211_g1	ATP binding protein, putative [Ricinus communis]>gi|223527167|gb|EEF29338.1| ATP binding protein, putative [Ricinus communis]	--	--	--	--	--	ATPase family AAA domain-containing protein At1g05910 OS=Arabidopsis thaliana GN=At1g05910 PE=2 SV=1	PF03153	Transcription factor IIA, alpha/beta subunit	transcription initiation from RNA polymerase II promoter	hydrolase activity	GO:0005672	transcription factor TFIIA complex	--	--
70	OG13240	0.0001	BAN|c34857_g1	BNN|c22839_g1	BNT|c32937_g2	BNW|c29502_g2	BNZ|c16372_g2	PREDICTED: 40S ribosomal protein S6-like [Cucumis sativus]>gi|700201246|gb|KGN56379.1| hypothetical protein Csa_3G118140 [Cucumis sativus]	Morus notabilis Serine/threonine-protein kinase SAPK2 partial mRNA	K02991	RP-S6e, RPS6	small subunit ribosomal protein S6e	http://www.genome.jp/dbget-bin/www_bget?ko:K02991	40S ribosomal protein S6 OS=Asparagus officinalis GN=rps6 PE=2 SV=1	--	--	--	--	--	--	KOG1646	40S ribosomal protein S6
71	OG01595	0.0001	BAN|c25537_g1	BNN|c29383_g1	BNT|c36769_g3	BNW|c28216_g1	BNZ|c16381_g1	PREDICTED: 40S ribosomal protein S13 [Eucalyptus grandis]>gi|629113318|gb|KCW78278.1| hypothetical protein EUGRSUZ_D02461 [Eucalyptus grandis]	Morus notabilis 40S ribosomal protein S13 partial mRNA	K02953	RP-S13e, RPS13	small subunit ribosomal protein S13e	http://www.genome.jp/dbget-bin/www_bget?ko:K02953	40S ribosomal protein S13 OS=Glycine max GN=RPS13 PE=2 SV=1	PF00312//PF08069	Ribosomal protein S15//Ribosomal S13/S15 N-terminal domain	translation//ribosome biogenesis	structural constituent of ribosome	GO:0005622//GO:0005840	intracellular//ribosome	KOG0400	40S ribosomal protein S13
72	OG02038	0.06217	BAN|c28223_g1	BNN|c33233_g1	BNT|c42984_g4	BNW|c34894_g2	BNZ|c16495_g1	PREDICTED: transcription factor MYB86-like [Pyrus x bretschneideri]	PREDICTED: Pyrus x bretschneideri transcription factor MYB86-like (LOC103955301), mRNA	K09422	MYBP	myb proto-oncogene protein, plant	http://www.genome.jp/dbget-bin/www_bget?ko:K09422	Transcription factor MYB86 OS=Arabidopsis thaliana GN=MYB86 PE=2 SV=1	PF09111	SLIDE	chromatin remodeling	hydrolase activity, acting on acid anhydrides, in phosphorus-containing anhydrides//ATP binding//nucleic acid binding	GO:0005634	nucleus	KOG0048	Transcription factor, Myb superfamily
73	OG09038	0.00891	BAN|c35381_g1	BNN|c27719_g1	BNT|c21417_g1	BNW|c46387_g1	BNZ|c1672_g1	LYR family of Fe/S cluster biogenesis protein [Theobroma cacao]>gi|508727823|gb|EOY19720.1| LYR family of Fe/S cluster biogenesis protein [Theobroma cacao]	--	K03950	NDUFA6	NADH dehydrogenase (ubiquinone) 1 alpha subcomplex subunit 6	http://www.genome.jp/dbget-bin/www_bget?ko:K03950	NADH dehydrogenase [ubiquinone] 1 alpha subcomplex subunit 6 OS=Arabidopsis thaliana GN=At3g12260 PE=2 SV=1	--	--	--	--	--	--	KOG3426	NADH:ubiquinone oxidoreductase, NDUFA6/B14 subunit
74	OG08157	0.06238	BAN|c28989_g1	BNN|c37969_g2	BNT|c40943_g3	BNW|c41052_g1	BNZ|c17028_g1	Coiled-coil domain-containing protein 97 isoform 1 [Theobroma cacao]>gi|590676124|ref|XP_007039645.1| Coiled-coil domain-containing protein 97 isoform 1 [Theobroma cacao]>gi|508776889|gb|EOY24145.1| Coiled-coil domain-containing protein 97 isoform 1 [Theobroma cacao]>gi|508776890|gb|EOY24146.1| Coiled-coil domain-containing protein 97 isoform 1 [Theobroma cacao]	PREDICTED: Glycine max coiled-coil domain-containing protein 97-like (LOC100783786), misc_RNA	--	--	--	--	--	--	--	--	--	--	--	--	--
75	OG12340	0.0001	BAN|c16391_g2	BNN|c31821_g1	BNT|c48878_g1	BNW|c26883_g2	BNZ|c17044_g1	hypothetical protein EUGRSUZ_C04280 [Eucalyptus grandis]	--	--	--	--	--	--	--	--	--	--	--	--	--	--
76	OG07653	0.0001	BAN|c24518_g1	BNN|c36466_g1	BNT|c28032_g1	BNW|c20939_g1	BNZ|c17072_g1	hypothetical protein PRUPE_ppa011633mg [Prunus persica]>gi|645265944|ref|XP_008238395.1| PREDICTED: ras-related protein RABD2c [Prunus mume]>gi|657964086|ref|XP_008373665.1| PREDICTED: ras-related protein RABD2c [Malus domestica]>gi|694384522|ref|XP_009368153.1| PREDICTED: ras-related protein RABD2c [Pyrus x bretschneideri]>gi|462405352|gb|EMJ10816.1| hypothetical protein PRUPE_ppa011633mg [Prunu…	PREDICTED: Pyrus x bretschneideri ras-related protein RABD2c-like (LOC103935846), mRNA	K07874	RAB1A	Ras-related protein Rab-1A	http://www.genome.jp/dbget-bin/www_bget?ko:K07874	GTP-binding protein YPTM2 OS=Zea mays GN=YPTM2 PE=2 SV=1	PF00071//PF00025//PF04670//PF07728//PF10662//PF08477//PF00004//PF03193//PF01926	Ras family//ADP-ribosylation factor family//Gtr1/RagA G protein conserved region//AAA domain (dynein-related subfamily)//Ethanolamine utilisation - propanediol utilisation//Ras of Complex, Roc, domain of DAPkinase//ATPase family associated with various cellular activities (AAA)//Protein of unknown function, DUF258//50S ribosome-binding GTPase	cellular biogenic amine metabolic process//small GTPase mediated signal transduction	ATP binding//GTPase activity//GTP binding//ATPase activity	--	--	KOG0084	GTPase Rab1/YPT1, small G protein superfamily, and related GTP-binding proteins
77	OG04986	0.03143	BAN|c29885_g1	BNN|c58478_g1	BNT|c28413_g1	BNW|c33939_g1	BNZ|c17073_g1	expansin [Boehmeria nivea]	Morus notabilis hypothetical protein partial mRNA	--	--	--	--	Expansin-A8 OS=Arabidopsis thaliana GN=EXPA8 PE=2 SV=1	--	--	--	--	--	--	--	--
78	OG02439	0.01548	BAN|c28643_g1	BNN|c31157_g1	BNT|c29800_g1	BNW|c38419_g1	BNZ|c17083_g1	PREDICTED: elongation factor Tu, chloroplastic-like [Glycine max]	PREDICTED: Elaeis guineensis elongation factor TuA, chloroplastic-like (LOC105033743), mRNA	K02358	tuf, TUFM	elongation factor Tu	http://www.genome.jp/dbget-bin/www_bget?ko:K02358	Elongation factor Tu, chloroplastic OS=Glycine max GN=TUFB1 PE=3 SV=1	PF03193//PF03144//PF01926//PF01678	Protein of unknown function, DUF258//Elongation factor Tu domain 2//50S ribosome-binding GTPase//Diaminopimelate epimerase	lysine biosynthetic process via diaminopimelate	GTP binding//GTPase activity//diaminopimelate epimerase activity	--	--	KOG0460	Mitochondrial translation elongation factor Tu
79	OG04825	0.0001	BAN|c28816_g1	BNN|c46767_g3	BNT|c31843_g1	BNW|c15000_g2	BNZ|c17088_g2	expression of terpenoids 3, partial [Solanum lycopersicum]	Lotus japonicus cDNA, clone: LjFL1-010-DA05, HTC	--	--	--	--	Protein SHORT INTERNODES OS=Arabidopsis thaliana GN=SHI PE=1 SV=1	PF10717//PF01213	Occlusion-derived virus envelope protein ODV-E18//Adenylate cyclase associated (CAP) N terminal	cytoskeleton organization	actin binding	GO:0019031	viral envelope	--	--
80	OG07478	0.04927	BAN|c18641_g1	BNN|c44346_g2	BNT|c21755_g1	BNW|c41140_g3	BNZ|c17122_g1	PREDICTED: uncharacterized protein LOC103488569 [Cucumis melo]	Morus notabilis hypothetical protein partial mRNA	--	--	--	--	--	PF01133	Enhancer of rudimentary	positive regulation of Notch signaling pathway//cell cycle//pyrimidine nucleotide biosynthetic process	--	--	--	--	--
81	OG11152	0.04709	BAN|c34275_g2	BNN|c31164_g1	BNT|c37343_g1	BNW|c32306_g1	BNZ|c17147_g1	hypothetical protein VITISV_015630 [Vitis vinifera]	Morus notabilis Aspartic proteinase nepenthesin-1 partial mRNA	--	--	--	--	Aspartic proteinase nepenthesin-1 OS=Nepenthes gracilis GN=nep1 PE=1 SV=1	PF00026	Eukaryotic aspartyl protease	proteolysis	hydrolase activity//aspartic-type endopeptidase activity	--	--	KOG1339	Aspartyl protease
82	OG08150	0.0001	BAN|c28935_g1	BNN|c31675_g1	BNT|c33066_g1	BNW|c31942_g1	BNZ|c17299_g1	hypothetical protein PRUPE_ppa007912mg [Prunus persica]>gi|645249396|ref|XP_008230734.1| PREDICTED: V-type proton ATPase subunit d2 [Prunus mume]>gi|645249398|ref|XP_008230735.1| PREDICTED: V-type proton ATPase subunit d2 [Prunus mume]>gi|462411768|gb|EMJ16817.1| hypothetical protein PRUPE_ppa007912mg [Prunus persica]	Morus notabilis V-type proton ATPase subunit d2 partial mRNA	K02146	ATPeV0D, ATP6D	V-type H+-transporting ATPase subunit d	http://www.genome.jp/dbget-bin/www_bget?ko:K02146	V-type proton ATPase subunit d2 OS=Arabidopsis thaliana GN=VHA-d2 PE=2 SV=1	--	--	--	--	--	--	KOG2957	Vacuolar H+-ATPase V0 sector, subunit d
83	OG07755	0.0001	BAN|c25826_g1	BNN|c33071_g1	BNT|c25178_g1	BNW|c49485_g1	BNZ|c17306_g1	Eukaryotic translation initiation factor 3 subunit 5 family protein [Populus trichocarpa]>gi|118484603|gb|ABK94175.1| unknown [Populus trichocarpa]>gi|222864212|gb|EEF01343.1| Eukaryotic translation initiation factor 3 subunit 5 family protein [Populus trichocarpa]	PREDICTED: Pyrus x bretschneideri eukaryotic translation initiation factor 3 subunit F-like (LOC103936430), mRNA	K03249	EIF3F	translation initiation factor 3 subunit F	http://www.genome.jp/dbget-bin/www_bget?ko:K03249	Eukaryotic translation initiation factor 3 subunit F OS=Arabidopsis thaliana GN=TIF3F1 PE=1 SV=1	PF01398	JAB1/Mov34/MPN/PAD-1 ubiquitin protease	embryo development//pollen germination	protein binding	GO:0016020//GO:0005737//GO:0005634	membrane//cytoplasm//nucleus	KOG2975	Translation initiation factor 3, subunit f (eIF-3f)
84	OG02175	0.03009	BAN|c29109_g1	BNN|c34015_g2	BNT|c55147_g1	BNW|c22361_g1	BNZ|c17360_g1	PREDICTED: exostosin-2 [Prunus mume]	PREDICTED: Prunus mume exostosin-2 (LOC103332754), mRNA	--	--	--	--	Glycosyltransferase family 64 protein C4 OS=Arabidopsis thaliana GN=EPC1 PE=2 SV=1	PF09258	Glycosyl transferase family 64 domain	glycosaminoglycan biosynthetic process//heparan sulfate proteoglycan biosynthetic process	--	GO:0016021	integral component of membrane	KOG2264	Exostosin EXT1L
85	OG03574	0.09907	BAN|c34263_g2	BNN|c35194_g3	BNT|c39566_g2	BNW|c41132_g1	BNZ|c17364_g3	PREDICTED: E3 ubiquitin-protein ligase Os04g0590900-like [Cucumis melo]	PREDICTED: Phoenix dactylifera E3 ubiquitin-protein ligase Os04g0590900 (LOC103711781), mRNA	--	--	--	--	E3 ubiquitin-protein ligase Os04g0590900 OS=Oryza sativa subsp. japonica GN=Os04g0590900 PE=2 SV=2	PF13639//PF11789//PF17123//PF12906//PF00097//PF12678//PF14634//PF05937//PF00628//PF12861	Ring finger domain//Zinc-finger of the MIZ type in Nse subunit//RING-like zinc finger//RING-variant domain//Zinc finger, C3HC4 type (RING finger)//RING-H2 zinc finger//zinc-RING finger domain//EB-1 Binding Domain//PHD-finger//Anaphase-promoting complex subunit 11 RING-H2 finger	protein ubiquitination//Wnt signaling pathway	protein binding//metal ion binding//zinc ion binding//beta-catenin binding//ubiquitin-protein transferase activity	GO:0005680//GO:0016342	anaphase-promoting complex//catenin complex	KOG0800	FOG: Predicted E3 ubiquitin ligase
86	OG05784	0.0001	BAN|c32985_g1	BNN|c32622_g1	BNT|c43127_g1	BNW|c27791_g1	BNZ|c17377_g1	PREDICTED: basic leucine zipper and W2 domain-containing protein 2 [Prunus mume]	Morus notabilis Basic leucine zipper and W2 domain-containing protein 2 partial mRNA	--	--	--	--	Basic leucine zipper and W2 domain-containing protein 2 OS=Mus musculus molossinus GN=Bzw2 PE=2 SV=1	PF02020//PF02940	eIF4-gamma/eIF5/eIF2-epsilon//mRNA capping enzyme, beta chain	--	protein binding//polynucleotide 5'-phosphatase activity	--	--	KOG2297	Predicted translation factor, contains W2 domain
87	OG03243	0.06529	BAN|c32375_g1	BNN|c44101_g1	BNT|c35810_g1	BNW|c39528_g1	BNZ|c17379_g1	PREDICTED: single-stranded DNA-bindig protein WHY2, mitochondrial [Eucalyptus grandis]>gi|702491027|ref|XP_010035837.1| PREDICTED: single-stranded DNA-bindig protein WHY2, mitochondrial [Eucalyptus grandis]>gi|629080857|gb|KCW47302.1| hypothetical protein EUGRSUZ_K01091 [Eucalyptus grandis]	--	--	--	--	--	Single-stranded DNA-bindig protein WHY2, mitochondrial OS=Solanum tuberosum GN=WHY2 PE=1 SV=1	PF10192	Rhodopsin-like GPCR transmembrane domain	G-protein coupled receptor signaling pathway//response to pheromone	--	--	--	--	--
88	OG08697	0.0001	BAN|c32855_g1	BNN|c33855_g1	BNT|c25868_g1	BNW|c34327_g1	BNZ|c17401_g1	PREDICTED: uncharacterized protein LOC104611304 [Nelumbo nucifera]>gi|720066671|ref|XP_010276592.1| PREDICTED: uncharacterized protein LOC104611304 [Nelumbo nucifera]>gi|720066675|ref|XP_010276593.1| PREDICTED: uncharacterized protein LOC104611304 [Nelumbo nucifera]>gi|720066678|ref|XP_010276594.1| PREDICTED: uncharacterized protein LOC104611304 [Nelumbo nucifera]>gi|720066681|ref|XP_010276595.1|…	Morus notabilis hypothetical protein partial mRNA	--	--	--	--	--	--	--	--	--	--	--	--	--
89	OG06536	0.02901	BAN|c28284_g2	BNN|c34963_g1	BNT|c34854_g3	BNW|c40809_g2	BNZ|c17444_g1	Heavy metal transport/detoxification superfamily protein [Theobroma cacao]>gi|508776550|gb|EOY23806.1| Heavy metal transport/detoxification superfamily protein [Theobroma cacao]	Theobroma cacao Heavy metal transport/detoxification superfamily protein (TCM_015587) mRNA, complete cds	--	--	--	--	Heavy metal-associated isoprenylated plant protein 26 OS=Arabidopsis thaliana GN=HIPP26 PE=1 SV=1	PF03854//PF00403	P-11 zinc finger//Heavy-metal-associated domain	metal ion transport	metal ion binding//RNA binding//zinc ion binding	--	--	--	--
90	OG04624	0.06188	BAN|c30750_g1	BNN|c41406_g1	BNT|c28242_g1	BNW|c29823_g1	BNZ|c17468_g1	farnesyl-diphosphate farnesyltransferase, putative [Ricinus communis]>gi|223547993|gb|EEF49485.1| farnesyl-diphosphate farnesyltransferase, putative [Ricinus communis]	Morus notabilis hypothetical protein partial mRNA	K00801	FDFT1	farnesyl-diphosphate farnesyltransferase	http://www.genome.jp/dbget-bin/www_bget?ko:K00801	Squalene synthase OS=Nicotiana benthamiana PE=2 SV=1	PF00494//PF04144	Squalene/phytoene synthase//SCAMP family	biosynthetic process//protein transport//terpenoid biosynthetic process//lipid biosynthetic process//steroid biosynthetic process	farnesyl-diphosphate farnesyltransferase activity//transferase activity//squalene synthase activity	GO:0016021	integral component of membrane	KOG1459	Squalene synthetase
91	OG05370	0.06237	BAN|c16212_g1	BNN|c45718_g1	BNT|c41340_g5	BNW|c29735_g1	BNZ|c17473_g1	MADS-box protein [Ficus carica]	Ficus carica MADS-box protein (MADS2) mRNA, complete cds	K09264	K09264	MADS-box transcription factor, plant	http://www.genome.jp/dbget-bin/www_bget?ko:K09264	Floral homeotic protein APETALA 1 A OS=Brassica oleracea var. botrytis GN=AP1A PE=2 SV=1	PF01582//PF01486//PF02932//PF00319	TIR domain//K-box region//Neurotransmitter-gated ion-channel transmembrane region//SRF-type transcription factor (DNA-binding and dimerisation domain)	ion transport//regulation of transcription, DNA-templated//signal transduction	protein dimerization activity//protein binding//DNA binding//transcription factor activity, sequence-specific DNA binding	GO:0005634//GO:0016020//GO:0005667	nucleus//membrane//transcription factor complex	KOG0014	MADS box transcription factor
92	OG05881	0.06069	BAN|c14225_g1	BNN|c779_g1	BNT|c33966_g1	BNW|c8754_g1	BNZ|c17550_g1	PREDICTED: protein YLS3 [Prunus mume]	--	--	--	--	--	Protein YLS3 OS=Arabidopsis thaliana GN=YLS3 PE=2 SV=1	--	--	--	--	--	--	--	--
93	OG12339	0.0001	BAN|c16314_g1	BNN|c879_g1	BNT|c56423_g1	BNW|c62660_g1	BNZ|c17557_g1	PREDICTED: probable membrane-associated kinase regulator 4 [Nelumbo nucifera]	--	--	--	--	--	--	PF00558//PF05434	Vpu protein//TMEM9	cation transport//receptor catabolic process//viral release from host cell	cation channel activity	GO:0016021//GO:0033644	integral component of membrane//host cell membrane	--	--
94	OG07941	0.01834	BAN|c27351_g2	BNN|c38529_g1	BNT|c25028_g1	BNW|c34178_g1	BNZ|c17818_g1	hypothetical protein PRUPE_ppa022280mg [Prunus persica]>gi|462408784|gb|EMJ14118.1| hypothetical protein PRUPE_ppa022280mg [Prunus persica]	Morus notabilis hypothetical protein partial mRNA	--	--	--	--	Transcription factor TGA1 OS=Arabidopsis thaliana GN=TGA1 PE=1 SV=2	PF01442//PF14144//PF04216	Apolipoprotein A1/A4/E domain//Seed dormancy control//Protein involved in formate dehydrogenase formation	transcription, DNA-templated//lipoprotein metabolic process//lipid transport	sequence-specific DNA binding//lipid binding	GO:0005737//GO:0005576	cytoplasm//extracellular region	--	--
95	OG03911	0.0001	BAN|c27663_g1	BNN|c35276_g1	BNT|c19000_g1	BNW|c35414_g1	BNZ|c17850_g1	PREDICTED: ADP-ribosylation factor-like protein 8A [Eucalyptus grandis]>gi|629088495|gb|KCW54748.1| hypothetical protein EUGRSUZ_I00699 [Eucalyptus grandis]	Morus notabilis ADP-ribosylation factor-like protein 8A partial mRNA	K07955	ARL8	ADP-ribosylation factor-like protein 8	http://www.genome.jp/dbget-bin/www_bget?ko:K07955	ADP-ribosylation factor-like protein 8A OS=Gallus gallus GN=ARL8A PE=2 SV=1	PF02421//PF00071//PF08477//PF00025//PF04670//PF01926//PF00503//PF09238	Ferrous iron transport protein B//Ras family//Ras of Complex, Roc, domain of DAPkinase//ADP-ribosylation factor family//Gtr1/RagA G protein conserved region//50S ribosome-binding GTPase//G-protein alpha subunit//Interleukin-4 receptor alpha chain, N-terminal	signal transduction//ferrous iron transport//production of molecular mediator involved in inflammatory response//G-protein coupled receptor signaling pathway//small GTPase mediated signal transduction	ferrous iron transmembrane transporter activity//GTP binding//GTPase activity//G-protein beta/gamma-subunit complex binding//guanyl nucleotide binding//cytokine receptor activity//signal transducer activity	GO:0016021	integral component of membrane	KOG0075	GTP-binding ADP-ribosylation factor-like protein
96	OG10704	0.0001	BAN|c29011_g1	BNN|c35332_g1	BNT|c18817_g1	BNW|c34462_g1	BNZ|c17858_g1	PREDICTED: thioredoxin H9-like isoform X1 [Glycine max]>gi|571547884|ref|XP_006602713.1| PREDICTED: thioredoxin H9-like isoform X2 [Glycine max]>gi|571547888|ref|XP_006602714.1| PREDICTED: thioredoxin H9-like isoform X3 [Glycine max]	Prunus persica hypothetical protein (PRUPE_ppa013117mg) mRNA, complete cds	K03671	trxA	thioredoxin 1	http://www.genome.jp/dbget-bin/www_bget?ko:K03671	Thioredoxin H9 OS=Arabidopsis thaliana GN=TRX9 PE=1 SV=1	PF08534//PF00578//PF00085	Redoxin//AhpC/TSA family//Thioredoxin	oxidation-reduction process//cell redox homeostasis	antioxidant activity//oxidoreductase activity	--	--	KOG0907	Thioredoxin
97	OG03659	0.06946	BAN|c35102_g1	BNN|c40375_g1	BNT|c34171_g1	BNW|c41867_g1	BNZ|c17863_g1	hypothetical protein POPTR_0003s13040g [Populus trichocarpa]>gi|222841943|gb|EEE79490.1| hypothetical protein POPTR_0003s13040g [Populus trichocarpa]	Morus notabilis Beta-adaptin-like protein C partial mRNA	K12392	AP1B1	AP-1 complex subunit beta-1	http://www.genome.jp/dbget-bin/www_bget?ko:K12392	Beta-adaptin-like protein C OS=Arabidopsis thaliana GN=BETAC-AD PE=1 SV=2	PF02985//PF02883//PF01602//PF09066//PF00514//PF05524	HEAT repeat//Adaptin C-terminal domain//Adaptin N terminal region//Beta2-adaptin appendage, C-terminal sub-domain//Armadillo/beta-catenin-like repeat//PEP-utilising enzyme, N-terminal	phosphoenolpyruvate-dependent sugar phosphotransferase system//protein transport//intracellular protein transport//vesicle-mediated transport	protein binding//protein transporter activity	GO:0005886//GO:0030117//GO:0030131	plasma membrane//membrane coat//clathrin adaptor complex	KOG1061	Vesicle coat complex AP-1/AP-2/AP-4, beta subunit
98	OG05466	0.04528	BAN|c17802_g1	BNN|c5307_g1	BNT|c26307_g1	BNW|c27199_g1	BNZ|c17867_g1	hypothetical protein JCGZ_02289 [Jatropha curcas]	PREDICTED: Tarenaya hassleriana tropinone reductase homolog At1g07440-like (LOC104827446), mRNA	--	--	--	--	Transcriptional regulator SUPERMAN OS=Arabidopsis thaliana GN=SUP PE=1 SV=1	PF00096//PF13912	Zinc finger, C2H2 type//C2H2-type zinc finger	--	metal ion binding	--	--	--	--
99	OG05475	0.02244	BAN|c32353_g1	BNN|c23320_g1	BNT|c37766_g1	BNW|c40829_g1	BNZ|c17884_g1	PREDICTED: pre-mRNA-processing factor 19 [Vitis vinifera]>gi|296083725|emb|CBI23714.3| unnamed protein product [Vitis vinifera]	Morus notabilis U-box domain-containing protein 72 partial mRNA	K10599	PRPF19, PRP19	pre-mRNA-processing factor 19	http://www.genome.jp/dbget-bin/www_bget?ko:K10599	Pre-mRNA-processing factor 19 OS=Oryza sativa subsp. japonica GN=PRP19 PE=2 SV=1	PF11789//PF00400//PF04564	Zinc-finger of the MIZ type in Nse subunit//WD domain, G-beta repeat//U-box domain	protein ubiquitination	protein binding//ubiquitin-protein transferase activity//zinc ion binding	GO:0000151	ubiquitin ligase complex	KOG0289	mRNA splicing factor
100	OG02981	0.0001	BAN|c32693_g1	BNN|c17158_g1	BNT|c21463_g1	BNW|c15658_g1	BNZ|c17923_g1	Ribosomal protein L4/L1 family [Theobroma cacao]>gi|508700407|gb|EOX92303.1| Ribosomal protein L4/L1 family [Theobroma cacao]	PREDICTED: Eucalyptus grandis 60S ribosomal protein L4 (LOC104426531), mRNA	K02930	RP-L4e, RPL4	large subunit ribosomal protein L4e	http://www.genome.jp/dbget-bin/www_bget?ko:K02930	60S ribosomal protein L4 OS=Prunus armeniaca GN=RPL4 PE=2 SV=1	PF00573	Ribosomal protein L4/L1 family	ribosome biogenesis//translation	structural constituent of ribosome	GO:0005840	ribosome	KOG1475	Ribosomal protein RPL1/RPL2/RL4L4
101	OG08664	0.09508	BAN|c32575_g2	BNN|c38791_g1	BNT|c31326_g1	BNW|c33642_g1	BNZ|c17933_g1	Branched-chain alpha-keto acid decarboxylase E1 beta subunit, BETA1 isoform 1 [Theobroma cacao]>gi|508784385|gb|EOY31641.1| Branched-chain alpha-keto acid decarboxylase E1 beta subunit, BETA1 isoform 1 [Theobroma cacao]	Prunus persica hypothetical protein (PRUPE_ppa007575mg) mRNA, complete cds	K00167	BCKDHB, bkdA2	2-oxoisovalerate dehydrogenase E1 component beta subunit	http://www.genome.jp/dbget-bin/www_bget?ko:K00167	2-oxoisovalerate dehydrogenase subunit beta 1, mitochondrial OS=Arabidopsis thaliana GN=BCDH BETA1 PE=2 SV=1	PF02780//PF00617	Transketolase, C-terminal domain//RasGEF domain	metabolic process//regulation of GTPase activity//small GTPase mediated signal transduction	guanyl-nucleotide exchange factor activity//catalytic activity	--	--	KOG0524	Pyruvate dehydrogenase E1, beta subunit
102	OG10364	0.0001	BAN|c22735_g1	BNN|c32110_g1	BNT|c27607_g1	BNW|c32208_g1	BNZ|c17937_g1	PREDICTED: uncharacterized protein LOC105642247 [Jatropha curcas]>gi|643717706|gb|KDP29149.1| hypothetical protein JCGZ_16538 [Jatropha curcas]	--	--	--	--	--	--	--	--	--	--	--	--	--	--
103	OG09225	0.0899	BAN|c36830_g2	BNN|c25273_g1	BNT|c41387_g2	BNW|c39137_g1	BNZ|c17954_g1	PREDICTED: aarF domain-containing protein kinase 4 [Gossypium raimondii]>gi|763774627|gb|KJB41750.1| hypothetical protein B456_007G118500 [Gossypium raimondii]	Morus notabilis hypothetical protein partial mRNA	K08869	ADCK, ABC1	aarF domain-containing kinase	http://www.genome.jp/dbget-bin/www_bget?ko:K08869	AarF domain-containing protein kinase 4 OS=Danio rerio GN=adck4 PE=3 SV=2	PF01080//PF05434	Presenilin//TMEM9	--	aspartic-type endopeptidase activity	GO:0016021	integral component of membrane	KOG1234	ABC (ATP binding cassette) 1 protein
104	OG02864	0.05044	BAN|c34924_g5	BNN|c39503_g1	BNT|c29213_g1	BNW|c36166_g1	BNZ|c17957_g1	PREDICTED: protein BASIC PENTACYSTEINE4 isoform X1 [Prunus mume]	Prunus persica hypothetical protein (PRUPE_ppa008471mg) mRNA, complete cds	--	--	--	--	Protein BASIC PENTACYSTEINE4 OS=Arabidopsis thaliana GN=BPC4 PE=1 SV=1	--	--	--	--	--	--	--	--
105	OG12676	0.06374	BAN|c26743_g1	BNN|c44505_g2	BNT|c39216_g1	BNW|c44189_g3	BNZ|c17965_g2	hypothetical protein CISIN_1g036683mg [Citrus sinensis]	Oryza sativa Japonica Group Os03g0802100 (Os03g0802100) mRNA, complete cds	--	--	--	--	Wall-associated receptor kinase-like 14 OS=Arabidopsis thaliana GN=WAKL14 PE=2 SV=2	PF07714//PF00069	Protein tyrosine kinase//Protein kinase domain	protein phosphorylation	ATP binding//protein kinase activity	--	--	--	--
106	OG03653	0.05743	BAN|c29053_g1	BNN|c45055_g2	BNT|c34500_g1	BNW|c36336_g1	BNZ|c18009_g1	PREDICTED: bifunctional dTDP-4-dehydrorhamnose 3,5-epimerase/dTDP-4-dehydrorhamnose reductase [Fragaria vesca subsp. vesca]	Morus notabilis putative rhamnose biosynthetic enzyme 1 partial mRNA	K12451	UER1	3,5-epimerase/4-reductase	http://www.genome.jp/dbget-bin/www_bget?ko:K12451	Bifunctional dTDP-4-dehydrorhamnose 3,5-epimerase/dTDP-4-dehydrorhamnose reductase OS=Arabidopsis thaliana GN=NRS/ER PE=1 SV=1	PF01370	NAD dependent epimerase/dehydratase family	--	coenzyme binding//catalytic activity	--	--	--	--
107	OG05651	0.09708	BAN|c29208_g1	BNN|c41478_g1	BNT|c40555_g1	BNW|c40802_g2	BNZ|c18010_g1	PREDICTED: anaphase-promoting complex subunit 8 [Vitis vinifera]	Morus notabilis Anaphase-promoting complex subunit 8 partial mRNA	K03355	APC8, CDC23	anaphase-promoting complex subunit 8	http://www.genome.jp/dbget-bin/www_bget?ko:K03355	Anaphase-promoting complex subunit 8 OS=Arabidopsis thaliana GN=APC8 PE=1 SV=1	PF13181//PF13374//PF00515//PF13176//PF07721//PF04049//PF13414	Tetratricopeptide repeat//Tetratricopeptide repeat//Tetratricopeptide repeat//Tetratricopeptide repeat//Tetratricopeptide repeat//Anaphase promoting complex subunit 8 / Cdc23//TPR repeat	regulation of mitotic metaphase/anaphase transition	identical protein binding//protein binding	GO:0005680	anaphase-promoting complex	KOG1155	Anaphase-promoting complex (APC), Cdc23 subunit
108	OG02070	0.0001	BAN|c27575_g1	BNN|c39809_g1	BNT|c34977_g1	BNW|c38608_g1	BNZ|c18028_g1	PREDICTED: SNF1-related protein kinase catalytic subunit alpha KIN10 [Fragaria vesca subsp. vesca]	Prunus persica hypothetical protein (PRUPE_ppa004347mg) mRNA, complete cds	K07198	PRKAA, AMPK	5'-AMP-activated protein kinase, catalytic alpha subunit	http://www.genome.jp/dbget-bin/www_bget?ko:K07198	SNF1-related protein kinase catalytic subunit alpha KIN10 OS=Arabidopsis thaliana GN=KIN10 PE=1 SV=2	PF08587//PF00069//PF07714	Ubiquitin associated domain (UBA)//Protein kinase domain//Protein tyrosine kinase	serine family amino acid metabolic process//protein phosphorylation//phosphorylation	protein serine/threonine kinase activity//protein kinase activity//ATP binding	--	--	KOG0583	Serine/threonine protein kinase
109	OG02043	0.08162	BAN|c34701_g1	BNN|c45635_g1	BNT|c37340_g1	BNW|c34217_g1	BNZ|c18044_g1	PREDICTED: uncharacterized protein LOC105642597 [Jatropha curcas]>gi|643716606|gb|KDP28232.1| hypothetical protein JCGZ_14003 [Jatropha curcas]	Morus notabilis hypothetical protein partial mRNA	--	--	--	--	--	PF07415	Gammaherpesvirus latent membrane protein (LMP2) protein	viral latency	--	GO:0033644	host cell membrane	--	--
110	OG12700	0.0969	BAN|c27050_g1	BNN|c30872_g1	BNT|c32904_g1	BNW|c36999_g1	BNZ|c18046_g2	PREDICTED: protein DOWNSTREAM OF FLC [Cucumis sativus]>gi|700207057|gb|KGN62176.1| hypothetical protein Csa_2G309370 [Cucumis sativus]	--	--	--	--	--	Anther-specific protein LAT52 OS=Solanum lycopersicum GN=LAT52 PE=2 SV=1	--	--	--	--	--	--	--	--
111	OG01863	0.0001	BAN|c20423_g1	BNN|c22936_g1	BNT|c39139_g1	BNW|c27951_g1	BNZ|c18049_g1	PREDICTED: 40S ribosomal protein S15-4-like [Eucalyptus grandis]	Morus notabilis 40S ribosomal protein S15 partial mRNA	K02958	RP-S15e, RPS15	small subunit ribosomal protein S15e	http://www.genome.jp/dbget-bin/www_bget?ko:K02958	40S ribosomal protein S15 OS=Elaeis oleifera GN=RPS15 PE=2 SV=1	PF00203	Ribosomal protein S19	ribosome biogenesis//translation	structural constituent of ribosome	GO:0005840	ribosome	KOG0898	40S ribosomal protein S15
112	OG10565	0.02736	BAN|c26885_g1	BNN|c30502_g1	BNT|c33611_g1	BNW|c29150_g1	BNZ|c18069_g1	PREDICTED: uncharacterized protein LOC105159219 [Sesamum indicum]	PREDICTED: Fragaria vesca subsp. vesca uncharacterized LOC101292795 (LOC101292795), mRNA	--	--	--	--	--	PF15172	Prolactin-releasing peptide	signal transduction	hormone activity	--	--	--	--
113	OG07906	0.09673	BAN|c27083_g1	BNN|c26659_g1	BNT|c30577_g1	BNW|c13295_g1	BNZ|c18111_g1	PREDICTED: uncharacterized protein LOC103949701 isoform X1 [Pyrus x bretschneideri]	--	--	--	--	--	--	PF16867//PF04136//PF16740//PF10392	Dimethlysulfonioproprionate lyase//Sec34-like family//Spindle and kinetochore-associated protein 2//Golgi transport complex subunit 5	cell division//intra-Golgi vesicle-mediated transport//regulation of microtubule polymerization or depolymerization//intracellular protein transport//mitotic nuclear division//chromosome segregation//mitotic anaphase	microtubule binding//dimethylpropiothetin dethiomethylase activity	GO:0045298//GO:0016020//GO:0017119//GO:0000940//GO:0005801//GO:0005876	tubulin complex//membrane//Golgi transport complex//condensed chromosome outer kinetochore//cis-Golgi network//spindle microtubule	--	--
114	OG04883	0.0791	BAN|c29164_g2	BNN|c34433_g1	BNT|c26104_g1	BNW|c34004_g1	BNZ|c18136_g1	hypothetical protein CISIN_1g044832mg [Citrus sinensis]	--	--	--	--	--	--	--	--	--	--	--	--	--	--
115	OG06877	0.03935	BAN|c25612_g1	BNN|c35447_g1	BNT|c23936_g1	BNW|c21961_g1	BNZ|c18181_g1	PREDICTED: uncharacterized protein LOC103401254 [Malus domestica]	Morus notabilis hypothetical protein partial mRNA	--	--	--	--	--	PF06112	Gammaherpesvirus capsid protein	--	--	GO:0019028	viral capsid	--	--
116	OG03051	0.05423	BAN|c32514_g1	BNN|c47230_g4	BNT|c28783_g2	BNW|c27987_g1	BNZ|c18262_g1	PREDICTED: uncharacterized protein LOC103335966 [Prunus mume]	--	--	--	--	--	DnaJ homolog subfamily C member 18 OS=Bos taurus GN=DNAJC18 PE=2 SV=1	--	--	--	--	--	--	KOG0714	Molecular chaperone (DnaJ superfamily)
117	OG09468	0.0001	BAN|c38655_g1	BNN|c30375_g1	BNT|c31046_g1	BNW|c34500_g1	BNZ|c18265_g1	hypothetical protein PRUPE_ppa009028mg [Prunus persica]>gi|462420083|gb|EMJ24346.1| hypothetical protein PRUPE_ppa009028mg [Prunus persica]	Prunus persica hypothetical protein (PRUPE_ppa009028mg) mRNA, complete cds	--	--	--	--	Enoyl-CoA hydratase 2, peroxisomal OS=Arabidopsis thaliana GN=ECH2 PE=1 SV=1	--	--	--	--	--	--	KOG1206	Peroxisomal multifunctional beta-oxidation protein and related enzymes
118	OG05392	0.04809	BAN|c34352_g1	BNN|c39563_g1	BNT|c29295_g1	BNW|c42613_g1	BNZ|c18303_g1	PREDICTED: uncharacterized protein LOC103342008 [Prunus mume]	PREDICTED: Fragaria vesca subsp. vesca uncharacterized LOC101296948 (LOC101296948), mRNA	K01246	tag	DNA-3-methyladenine glycosylase I	http://www.genome.jp/dbget-bin/www_bget?ko:K01246	Probable GMP synthase [glutamine-hydrolyzing] OS=Helicobacter hepaticus (strain ATCC 51449 / 3B1) GN=guaA PE=3 SV=1	PF03352	Methyladenine glycosylase	base-excision repair	DNA-3-methyladenine glycosylase activity	--	--	--	--
119	OG08765	0.03889	BAN|c33214_g3	BNN|c38496_g3	BNT|c31707_g1	BNW|c36491_g3	BNZ|c18324_g2	hypothetical protein PRUPE_ppa003892mg [Prunus persica]>gi|462405611|gb|EMJ11075.1| hypothetical protein PRUPE_ppa003892mg [Prunus persica]	Prunus persica hypothetical protein (PRUPE_ppa003892mg) mRNA, complete cds	K14811	DBP3	ATP-dependent RNA helicase DBP3	http://www.genome.jp/dbget-bin/www_bget?ko:K14811	DEAD-box ATP-dependent RNA helicase 5 OS=Oryza sativa subsp. japonica GN=Os07g0301200 PE=2 SV=1	PF04851//PF00270//PF06862	Type III restriction enzyme, res subunit//DEAD/DEAH box helicase//Utp25, U3 small nucleolar RNA-associated SSU processome protein 25	--	DNA binding//hydrolase activity//ATP binding//nucleic acid binding	GO:0005634	nucleus	KOG0331	ATP-dependent RNA helicase
120	OG02240	0.09027	BAN|c48491_g1	BNN|c42359_g1	BNT|c36733_g1	BNW|c38227_g1	BNZ|c18360_g1	PREDICTED: cleavage and polyadenylation specificity factor subunit 3-I-like [Prunus mume]	Morus notabilis Cleavage and polyadenylation specificity factor subunit 3-I partial mRNA	K14403	CPSF3, YSH1	cleavage and polyadenylation specificity factor subunit 3	http://www.genome.jp/dbget-bin/www_bget?ko:K14403	Cleavage and polyadenylation specificity factor subunit 3-I OS=Arabidopsis thaliana GN=CPSF73-I PE=1 SV=1	--	--	--	--	--	--	KOG1137	mRNA cleavage and polyadenylation factor II complex, BRR5 (CPSF subunit)
121	OG06312	0.0001	BAN|c20024_g1	BNN|c26356_g1	BNT|c24779_g1	BNW|c25905_g1	BNZ|c18363_g1	axonemal dynein light chain, putative [Ricinus communis]>gi|223550073|gb|EEF51560.1| axonemal dynein light chain, putative [Ricinus communis]	PREDICTED: Gossypium raimondii dynein light chain, cytoplasmic-like (LOC105785225), mRNA	K10418	DYNLL	dynein light chain LC8-type	http://www.genome.jp/dbget-bin/www_bget?ko:K10418	Dynein light chain, cytoplasmic OS=Dictyostelium discoideum GN=dlcB PE=3 SV=1	PF01221	Dynein light chain type 1	microtubule-based process	--	GO:0005875	microtubule associated complex	KOG3430	Dynein light chain type 1
122	OG10372	0.0001	BAN|c23151_g1	BNN|c52459_g1	BNT|c20930_g1	BNW|c26729_g1	BNZ|c18370_g1	PREDICTED: josephin-like protein [Gossypium raimondii]>gi|763741446|gb|KJB08945.1| hypothetical protein B456_001G115000 [Gossypium raimondii]	--	--	--	--	--	--	--	--	--	--	--	--	--	--
123	OG03119	0.0001	BAN|c37767_g3	BNN|c44417_g3	BNT|c30214_g2	BNW|c23277_g2	BNZ|c18372_g2	homeobox-leucine zipper protein ATHB-13-like [Malus domestica]>gi|658034942|ref|XP_008352991.1| PREDICTED: homeobox-leucine zipper protein ATHB-13-like [Malus domestica]>gi|302398833|gb|ADL36711.1| HD domain class transcription factor [Malus domestica]	Morus notabilis Homeobox-leucine zipper protein ATHB-13 partial mRNA	K09338	HD-ZIP	homeobox-leucine zipper protein	http://www.genome.jp/dbget-bin/www_bget?ko:K09338	Homeobox-leucine zipper protein ATHB-13 OS=Arabidopsis thaliana GN=ATHB-13 PE=2 SV=2	PF05920//PF00046	Homeobox KN domain//Homeobox domain	regulation of transcription, DNA-templated//transcription, DNA-templated	DNA binding//sequence-specific DNA binding	--	--	KOG0483	Transcription factor HEX, contains HOX and HALZ domains
124	OG04330	0.09876	BAN|c36454_g2	BNN|c47825_g1	BNT|c26219_g2	BNW|c21988_g1	BNZ|c18372_g4	PREDICTED: auxin-induced protein 15A [Prunus mume]	PREDICTED: Fragaria vesca subsp. vesca auxin-induced protein X15-like (LOC101300848), mRNA	K14488	SAUR	SAUR family protein	http://www.genome.jp/dbget-bin/www_bget?ko:K14488	Auxin-responsive protein SAUR32 OS=Arabidopsis thaliana GN=SAUR32 PE=2 SV=1	PF02519	Auxin responsive protein	response to auxin	--	--	--	--	--
125	OG13670	0.0001	BAN|c53283_g1	BNN|c68209_g1	BNT|c45135_g1	BNW|c59517_g1	BNZ|c18425_g1	manganese superoxide dismutase [Camellia sinensis]	Morus notabilis SODA protein partial mRNA	K04564	SOD2	superoxide dismutase, Fe-Mn family	http://www.genome.jp/dbget-bin/www_bget?ko:K04564	Superoxide dismutase [Mn] 1, mitochondrial OS=Arabidopsis thaliana GN=MSD1 PE=1 SV=2	PF00081	Iron/manganese superoxide dismutases, alpha-hairpin domain	metabolic process//oxidation-reduction process//superoxide metabolic process	oxidoreductase activity//superoxide dismutase activity//metal ion binding	--	--	KOG0876	Manganese superoxide dismutase
126	OG01108	0.0001	BAN|c17217_g1	BNN|c34876_g1	BNT|c26655_g1	BNW|c31799_g1	BNZ|c18480_g1	PREDICTED: stress-induced protein KIN2-like [Cucumis melo]	--	--	--	--	--	--	PF15168//PF00430//PF01442	Triple QxxK/R motif-containing protein family//ATP synthase B/B' CF(0)//Apolipoprotein A1/A4/E domain	proton transport//ATP synthesis coupled proton transport//lipid transport//lipoprotein metabolic process	hydrogen ion transmembrane transporter activity//lipid binding	GO:0005576//GO:0005789//GO:0045263	extracellular region//endoplasmic reticulum membrane//proton-transporting ATP synthase complex, coupling factor F(o)	--	--
127	OG08257	0.08018	BAN|c29727_g1	BNN|c38682_g1	BNT|c33094_g1	BNW|c28523_g2	BNZ|c18491_g1	hypothetical protein PRUPE_ppa004426mg [Prunus persica]>gi|462411401|gb|EMJ16450.1| hypothetical protein PRUPE_ppa004426mg [Prunus persica]	Morus notabilis Denticleless-like protein partial mRNA	K11790	DTL, CDT2, DCAF2	denticleless	http://www.genome.jp/dbget-bin/www_bget?ko:K11790	Denticleless protein homolog OS=Gallus gallus GN=DTL PE=2 SV=1	PF00400	WD domain, G-beta repeat	--	protein binding	--	--	KOG0321	WD40 repeat-containing protein L2DTL
128	OG04043	0.01006	BAN|c23116_g1	BNN|c840_g1	BNT|c18975_g1	BNW|c27439_g1	BNZ|c18530_g1	PREDICTED: photosystem I reaction center subunit V, chloroplastic [Malus domestica]	PREDICTED: Eucalyptus grandis photosystem I reaction center subunit V, chloroplastic (LOC104450382), mRNA	K08905	psaG	photosystem I subunit V	http://www.genome.jp/dbget-bin/www_bget?ko:K08905	Photosystem I reaction center subunit V, chloroplastic OS=Arabidopsis thaliana GN=PSAG PE=2 SV=1	PF01241//PF01592	Photosystem I psaG / psaK//NifU-like N terminal domain	iron-sulfur cluster assembly//photosynthesis	iron ion binding//iron-sulfur cluster binding	GO:0016020//GO:0009522	membrane//photosystem I	--	--
129	OG03858	0.06542	BAN|c18847_g1	BNN|c24877_g1	BNT|c23905_g1	BNW|c59633_g1	BNZ|c18540_g2	conserved hypothetical protein [Ricinus communis]>gi|223535080|gb|EEF36762.1| conserved hypothetical protein [Ricinus communis]	--	--	--	--	--	Protein ELF4-LIKE 1 OS=Arabidopsis thaliana GN=EFL1 PE=2 SV=1	--	--	--	--	--	--	--	--
130	OG10366	0.0001	BAN|c22879_g1	BNN|c7478_g1	BNT|c21036_g1	BNW|c20542_g1	BNZ|c18554_g1	PREDICTED: uncharacterized protein LOC103438726 [Malus domestica]	--	--	--	--	--	--	--	--	--	--	--	--	--	--
131	OG12815	0.0001	BAN|c28438_g1	BNN|c35077_g2	BNT|c37753_g1	BNW|c39098_g2	BNZ|c1865_g2	PREDICTED: probable sulfate transporter 3.5 [Cucumis sativus]>gi|700210267|gb|KGN65363.1| hypothetical protein Csa_1G378520 [Cucumis sativus]	PREDICTED: Oryza brachyantha probable sulfate transporter 3.4-like (LOC102701271), mRNA	K17471	SULTR3	sulfate transporter 3	http://www.genome.jp/dbget-bin/www_bget?ko:K17471	Probable sulfate transporter 3.5 OS=Arabidopsis thaliana GN=SULTR3;5 PE=2 SV=1	PF00916	Sulfate permease family	sulfate transport	sulfate transmembrane transporter activity	GO:0016021	integral component of membrane	KOG0236	Sulfate/bicarbonate/oxalate exchanger SAT-1 and related transporters (SLC26 family)
132	OG07394	0.01055	BAN|c10045_g1	BNN|c177_g1	BNT|c28137_g1	BNW|c61003_g1	BNZ|c1870_g1	PREDICTED: 50S ribosomal protein L12-1, chloroplastic-like [Fragaria vesca subsp. vesca]	PREDICTED: Eucalyptus grandis 50S ribosomal protein L12, chloroplastic-like (LOC104422612), mRNA	K02935	RP-L7, MRPL12, rplL	large subunit ribosomal protein L7/L12	http://www.genome.jp/dbget-bin/www_bget?ko:K02935	50S ribosomal protein L12-1, chloroplastic OS=Arabidopsis thaliana GN=RPL12A PE=2 SV=1	PF16320//PF04625//PF00542	Ribosomal protein L7/L12 dimerisation domain//DEC-1 protein, N-terminal region//Ribosomal protein L7/L12 C-terminal domain	ribosome biogenesis//translation//chorion-containing eggshell formation	structural constituent of chorion//structural constituent of ribosome	GO:0005622//GO:0042600//GO:0005840//GO:0005576	intracellular//chorion//ribosome//extracellular region	KOG1715	Mitochondrial/chloroplast ribosomal protein L12
133	OG12582	0.0001	BAN|c25284_g1	BNN|c34388_g1	BNT|c25009_g1	BNW|c60253_g1	BNZ|c18774_g1	PREDICTED: protein GLUTAMINE DUMPER 6-like [Eucalyptus grandis]>gi|629085642|gb|KCW51999.1| hypothetical protein EUGRSUZ_J01438 [Eucalyptus grandis]	PREDICTED: Elaeis guineensis protein GLUTAMINE DUMPER 1-like (LOC105060327), mRNA	--	--	--	--	--	PF06667	Phage shock protein B	regulation of transcription, DNA-templated//phage shock	--	--	--	--	--
134	OG10328	0.0001	BAN|c20488_g1	BNN|c32783_g1	BNT|c2999_g1	BNW|c5740_g1	BNZ|c188_g1	PREDICTED: uncharacterized protein LOC103318721 isoform X1 [Prunus mume]	Morus notabilis hypothetical protein partial mRNA	K06995	K06995	uncharacterized protein	http://www.genome.jp/dbget-bin/www_bget?ko:K06995	--	PF00190	Cupin	--	nutrient reservoir activity	--	--	--	--
135	OG08032	0.0001	BAN|c28036_g1	BNN|c34326_g1	BNT|c26487_g1	BNW|c42953_g5	BNZ|c18810_g1	PREDICTED: auxin-induced protein 15A-like [Pyrus x bretschneideri]	Morus notabilis hypothetical protein partial mRNA	K14488	SAUR	SAUR family protein	http://www.genome.jp/dbget-bin/www_bget?ko:K14488	Indole-3-acetic acid-induced protein ARG7 OS=Vigna radiata var. radiata GN=ARG7 PE=2 SV=1	PF02519	Auxin responsive protein	response to auxin	--	--	--	--	--
136	OG07760	0.0372	BAN|c25889_g2	BNN|c35049_g1	BNT|c40950_g1	BNW|c61706_g1	BNZ|c18892_g1	PREDICTED: ER lumen protein retaining receptor-like [Citrus sinensis]	Morus notabilis ER lumen protein retaining receptor partial mRNA	K10949	KDELR	ER lumen protein retaining receptor	http://www.genome.jp/dbget-bin/www_bget?ko:K10949	ER lumen protein-retaining receptor A OS=Arabidopsis thaliana GN=ERD2A PE=2 SV=1	PF00810	ER lumen protein retaining receptor	protein retention in ER lumen	ER retention sequence binding	GO:0005783//GO:0016021	endoplasmic reticulum//integral component of membrane	KOG3106	ER lumen protein retaining receptor
137	OG03628	0.08712	BAN|c26124_g1	BNN|c37246_g1	BNT|c37773_g1	BNW|c60772_g1	BNZ|c18912_g1	PREDICTED: uncharacterized protein At3g28850 [Cucumis sativus]>gi|700197135|gb|KGN52312.1| hypothetical protein Csa_5G623750 [Cucumis sativus]	--	K17479	GRXCR1	glutaredoxin domain-containing cysteine-rich protein 1	http://www.genome.jp/dbget-bin/www_bget?ko:K17479	Uncharacterized protein At5g39865 OS=Arabidopsis thaliana GN=At5g39865 PE=2 SV=1	PF00462	Glutaredoxin	obsolete electron transport//cell redox homeostasis	electron carrier activity//protein disulfide oxidoreductase activity	--	--	KOG2824	Glutaredoxin-related protein
138	OG04710	0.0001	BAN|c25937_g1	BNN|c7204_g1	BNT|c25703_g1	BNW|c30616_g1	BNZ|c18981_g1	hypothetical protein PRUPE_ppa012125mg [Prunus persica]>gi|645223876|ref|XP_008218841.1| PREDICTED: Golgi apparatus membrane protein-like protein ECHIDNA [Prunus mume]>gi|462420482|gb|EMJ24745.1| hypothetical protein PRUPE_ppa012125mg [Prunus persica]	Morus notabilis Protein ECHIDNA partial mRNA	--	--	--	--	Golgi apparatus membrane protein-like protein ECHIDNA OS=Arabidopsis thaliana GN=ECH PE=1 SV=1	PF05832	Eukaryotic protein of unknown function (DUF846)	--	--	GO:0016021	integral component of membrane	KOG3195	Uncharacterized membrane protein NPD008/CGI-148
139	OG03581	0.07953	BAN|c31425_g1	BNN|c44465_g3	BNT|c36078_g1	BNW|c43765_g1	BNZ|c19144_g1	PREDICTED: mitochondrial carnitine/acylcarnitine carrier-like protein [Nelumbo nucifera]>gi|720061578|ref|XP_010275213.1| PREDICTED: mitochondrial carnitine/acylcarnitine carrier-like protein [Nelumbo nucifera]	Morus notabilis hypothetical protein partial mRNA	K15109	SLC25A20_29, CACT, CACL, CRC1	solute carrier family 25 (mitochondrial carnitine/acylcarnitine transporter), member 20/29	http://www.genome.jp/dbget-bin/www_bget?ko:K15109	Mitochondrial carnitine/acylcarnitine carrier-like protein OS=Arabidopsis thaliana GN=BOU PE=2 SV=1	--	--	--	--	--	--	KOG0758	Mitochondrial carnitine-acylcarnitine carrier protein
140	OG12396	0.0001	BAN|c19925_g1	BNN|c41590_g2	BNT|c25679_g1	BNW|c38030_g2	BNZ|c19176_g1	polyphenol oxidase, partial [Pyrus communis]	PREDICTED: Musa acuminata subsp. malaccensis polyphenol oxidase, chloroplastic-like (LOC103995522), mRNA	K00422	E1.10.3.1	polyphenol oxidase	http://www.genome.jp/dbget-bin/www_bget?ko:K00422	Polyphenol oxidase, chloroplastic OS=Malus domestica PE=2 SV=1	PF00264	Common central domain of tyrosinase	metabolic process//obsolete electron transport//tyrosine metabolic process//oxidation-reduction process	catechol oxidase activity//oxidoreductase activity//metal ion binding	--	--	--	--
141	OG08956	0.09787	BAN|c34855_g1	BNN|c39526_g1	BNT|c37028_g1	BNW|c40621_g1	BNZ|c19199_g1	PREDICTED: protein UPSTREAM OF FLC [Jatropha curcas]>gi|643741394|gb|KDP46870.1| hypothetical protein JCGZ_24079 [Jatropha curcas]	PREDICTED: Fragaria vesca subsp. vesca protein UPSTREAM OF FLC (LOC101308228), mRNA	--	--	--	--	Protein UPSTREAM OF FLC OS=Arabidopsis thaliana GN=UFC PE=2 SV=1	--	--	--	--	--	--	--	--
142	OG12771	0.07256	BAN|c27808_g1	BNN|c31608_g1	BNT|c43527_g1	BNW|c65383_g1	BNZ|c192_g1	unknown [Populus trichocarpa]	--	--	--	--	--	Transcription factor MYC3 OS=Arabidopsis thaliana GN=MYC3 PE=1 SV=1	--	--	--	protein dimerization activity	--	--	--	--
143	OG02556	0.08021	BAN|c30252_g1	BNN|c36766_g1	BNT|c30799_g1	BNW|c39445_g1	BNZ|c193_g1	PREDICTED: uncharacterized protein LOC101295033 [Fragaria vesca subsp. vesca]	PREDICTED: Gossypium raimondii uncharacterized LOC105800621 (LOC105800621), mRNA	--	--	--	--	--	PF09446	VMA21-like domain	vacuolar proton-transporting V-type ATPase complex assembly	--	--	--	--	--
144	OG13654	0.0001	BAN|c51628_g1	BNN|c59037_g1	BNT|c10864_g1	BNW|c46357_g1	BNZ|c19382_g1	Uncharacterized protein TCM_030235 [Theobroma cacao]>gi|508781457|gb|EOY28713.1| Uncharacterized protein TCM_030235 [Theobroma cacao]	--	--	--	--	--	--	--	--	--	--	--	--	--	--
145	OG07571	0.02043	BAN|c22818_g1	BNN|c47677_g2	BNT|c33338_g1	BNW|c34708_g1	BNZ|c19400_g2	hypothetical protein CISIN_1g034154mg [Citrus sinensis]	Ananas bracteatus clone 41770 microsatellite sequence	--	--	--	--	--	--	--	--	--	--	--	--	--
146	OG04517	0.0001	BAN|c24735_g1	BNN|c38326_g2	BNT|c43829_g1	BNW|c65280_g1	BNZ|c19424_g1	PREDICTED: dof zinc finger protein DOF1.5 [Prunus mume]	Morus notabilis Dof zinc finger protein partial mRNA	--	--	--	--	Cyclic dof factor 4 OS=Arabidopsis thaliana GN=CDF4 PE=2 SV=1	PF02701	Dof domain, zinc finger	regulation of transcription, DNA-templated	DNA binding	--	--	--	--
147	OG04082	0.0001	BAN|c24556_g1	BNN|c26737_g1	BNT|c28453_g1	BNW|c14042_g1	BNZ|c19434_g1	PREDICTED: protein disulfide-isomerase LQY1 [Cucumis melo]	PREDICTED: Erythranthe guttatus protein disulfide-isomerase LQY1, chloroplastic (LOC105956446), mRNA	--	--	--	--	Protein disulfide-isomerase LQY1, chloroplastic OS=Arabidopsis thaliana GN=LQY1 PE=1 SV=1	PF00684	DnaJ central domain	--	unfolded protein binding//heat shock protein binding	--	--	--	--
148	OG02025	0.0578	BAN|c26762_g1	BNN|c52692_g1	BNT|c29633_g1	BNW|c35066_g1	BNZ|c19467_g1	PREDICTED: probable trehalose-phosphate phosphatase D [Pyrus x bretschneideri]	PREDICTED: Pyrus x bretschneideri probable trehalose-phosphate phosphatase D (LOC103962209), mRNA	K01087	otsB	trehalose 6-phosphate phosphatase	http://www.genome.jp/dbget-bin/www_bget?ko:K01087	Probable trehalose-phosphate phosphatase D OS=Arabidopsis thaliana GN=TPPD PE=2 SV=1	PF02358	Trehalose-phosphatase	trehalose biosynthetic process	catalytic activity	--	--	KOG1050	Trehalose-6-phosphate synthase component TPS1 and related subunits
149	OG03899	0.0001	BAN|c19803_g1	BNN|c31636_g1	BNT|c32268_g1	BNW|c33035_g1	BNZ|c19513_g1	PREDICTED: mitochondrial import inner membrane translocase subunit TIM22-4 [Vitis vinifera]>gi|297745845|emb|CBI15901.3| unnamed protein product [Vitis vinifera]	PREDICTED: Nelumbo nucifera mitochondrial import inner membrane translocase subunit TIM22-4-like (LOC104597289), mRNA	K17790	TIM22	mitochondrial import inner membrane translocase subunit TIM22	http://www.genome.jp/dbget-bin/www_bget?ko:K17790	Mitochondrial import inner membrane translocase subunit TIM22-1 OS=Arabidopsis thaliana GN=TIM22-1 PE=1 SV=1	--	--	--	--	GO:0016021	integral component of membrane	KOG3225	Mitochondrial import inner membrane translocase, subunit TIM22
150	OG08551	0.0767	BAN|c31856_g1	BNN|c37242_g1	BNT|c33595_g1	BNW|c37248_g1	BNZ|c19552_g2	hypothetical protein POPTR_0010s10650g [Populus trichocarpa]>gi|222863774|gb|EEF00905.1| hypothetical protein POPTR_0010s10650g [Populus trichocarpa]	Morus notabilis hypothetical protein partial mRNA	--	--	--	--	Transcription factor bHLH155 OS=Arabidopsis thaliana GN=BHLH155 PE=2 SV=1	--	--	--	--	--	--	--	--
151	OG04748	0.06142	BAN|c1843_g1	BNN|c32861_g1	BNT|c25371_g1	BNW|c39855_g1	BNZ|c19627_g1	Aspartic proteinase nepenthesin-1, putative [Theobroma cacao]>gi|508707143|gb|EOX99039.1| Aspartic proteinase nepenthesin-1, putative [Theobroma cacao]	Morus notabilis Aspartic proteinase nepenthesin-2 partial mRNA	--	--	--	--	Protein ASPARTIC PROTEASE IN GUARD CELL 2 OS=Arabidopsis thaliana GN=ASPG2 PE=2 SV=1	PF00026//PF08066	Eukaryotic aspartyl protease//PMC2NT (NUC016) domain	proteolysis//RNA processing	aspartic-type endopeptidase activity	GO:0000176	nuclear exosome (RNase complex)	KOG1339	Aspartyl protease
152	OG04713	0.0001	BAN|c30867_g1	BNN|c38799_g1	BNT|c29660_g1	BNW|c34046_g1	BNZ|c19684_g2	KNOTTED1-like homeobox gene 6 [Theobroma cacao]>gi|508708647|gb|EOY00544.1| KNOTTED1-like homeobox gene 6 [Theobroma cacao]	Prunus mume homeobox protein knotted-1-like 6 (KNAT2), mRNA >gnl|BL_ORD_ID|18550143 Prunus mume knotted1-like homeobox transcription factor (KNAT2) mRNA, complete cds	--	--	--	--	Homeobox protein knotted-1-like 6 OS=Arabidopsis thaliana GN=KNAT6 PE=1 SV=1	PF03789//PF05773//PF03790//PF00046//PF03791//PF05920	ELK domain//RWD domain//KNOX1 domain//Homeobox domain//KNOX2 domain//Homeobox KN domain	regulation of transcription, DNA-templated	DNA binding//protein binding	GO:0005634	nucleus	KOG0773	Transcription factor MEIS1 and related HOX domain proteins
153	OG03450	0.04417	BAN|c21426_g1	BNN|c30223_g1	BNT|c25025_g1	BNW|c39863_g1	BNZ|c19746_g1	heat shock protein 17.7 [Populus trichocarpa]>gi|118482686|gb|ABK93262.1| unknown [Populus trichocarpa]>gi|222854513|gb|EEE92060.1| heat shock protein 17.7 [Populus trichocarpa]	Morus notabilis hypothetical protein partial mRNA	K13993	HSP20	HSP20 family protein	http://www.genome.jp/dbget-bin/www_bget?ko:K13993	17.9 kDa class II heat shock protein OS=Glycine max GN=HSP17.9-D PE=3 SV=1	--	--	response to heat//protein folding//response to high light intensity//hyperosmotic response//response to hydrogen peroxide	unfolded protein binding	--	--	KOG0710	Molecular chaperone (small heat-shock protein Hsp26/Hsp42)
154	OG12848	0.0001	BAN|c28899_g2	BNN|c37257_g1	BNT|c8510_g1	BNW|c15159_g1	BNZ|c19819_g1	dihydroflavonol 4-reductase, partial [Ribes rubrum]	Dianthus gratianopolitanus dihydroflavonol 4-reductase mRNA, complete cds	K13082	DFR	bifunctional dihydroflavonol 4-reductase/flavanone 4-reductase	http://www.genome.jp/dbget-bin/www_bget?ko:K13082	Dihydroflavonol-4-reductase (Fragment) OS=Medicago sativa GN=DFR1 PE=2 SV=1	PF01073//PF01370	3-beta hydroxysteroid dehydrogenase/isomerase family//NAD dependent epimerase/dehydratase family	C21-steroid hormone metabolic process//oxidation-reduction process//estrogen metabolic process//steroid biosynthetic process//androgen metabolic process	catalytic activity//coenzyme binding//3-beta-hydroxy-delta5-steroid dehydrogenase activity//oxidoreductase activity, acting on the CH-OH group of donors, NAD or NADP as acceptor	--	--	KOG1502	Flavonol reductase/cinnamoyl-CoA reductase
155	OG08035	0.0001	BAN|c28073_g1	BNN|c36390_g1	BNT|c32271_g1	BNW|c34247_g1	BNZ|c19900_g1	PREDICTED: cyclin-dependent kinases regulatory subunit 1-like [Musa acuminata subsp. malaccensis]	Morus notabilis Cyclin-dependent kinases regulatory subunit 2 partial mRNA	K02219	CKS1	cyclin-dependent kinase regulatory subunit CKS1	http://www.genome.jp/dbget-bin/www_bget?ko:K02219	Cyclin-dependent kinases regulatory subunit 1 OS=Arabidopsis thaliana GN=CKS1 PE=1 SV=1	PF01111	Cyclin-dependent kinase regulatory subunit	cell cycle//regulation of protein kinase activity	cyclin-dependent protein serine/threonine kinase regulator activity	--	--	KOG3484	Cyclin-dependent protein kinase CDC28, regulatory subunit CKS1, and related proteins
156	OG08372	0.09279	BAN|c30568_g1	BNN|c39674_g1	BNT|c24077_g1	BNW|c37323_g1	BNZ|c20_g1	Nitrogen regulatory protein P-II [Theobroma cacao]>gi|508703478|gb|EOX95374.1| Nitrogen regulatory protein P-II [Theobroma cacao]	Morus notabilis Nitrogen regulatory protein P-II-like protein partial mRNA	--	--	--	--	Nitrogen regulatory protein P-II homolog OS=Arabidopsis thaliana GN=GLB1 PE=1 SV=1	PF00543//PF08029	Nitrogen regulatory protein P-II//HisG, C-terminal domain	histidine metabolic process//regulation of nitrogen utilization//histidine biosynthetic process	magnesium ion binding//enzyme regulator activity//ATP phosphoribosyltransferase activity	GO:0005737	cytoplasm	--	--
157	OG08698	0.04129	BAN|c32855_g2	BNN|c40939_g1	BNT|c36553_g1	BNW|c40988_g1	BNZ|c20072_g1	prohibitin, putative [Ricinus communis]>gi|223542823|gb|EEF44359.1| prohibitin, putative [Ricinus communis]	Morus notabilis hypothetical protein partial mRNA	K17081	PHB2	prohibitin 2	http://www.genome.jp/dbget-bin/www_bget?ko:K17081	Prohibitin-1, mitochondrial OS=Arabidopsis thaliana GN=PHB1 PE=1 SV=1	--	--	--	--	GO:0016020	membrane	KOG3090	Prohibitin-like protein
158	OG12807	0.0001	BAN|c28289_g1	BNN|c36821_g4	BNT|c27357_g3	BNW|c30072_g2	BNZ|c20086_g2	unnamed protein product [Vitis vinifera]	PREDICTED: Vitis vinifera DEAD-box ATP-dependent RNA helicase 37-like (LOC100250337), mRNA	K11594	DDX3X, bel	ATP-dependent RNA helicase DDX3X	http://www.genome.jp/dbget-bin/www_bget?ko:K11594	DEAD-box ATP-dependent RNA helicase 37 OS=Oryza sativa subsp. japonica GN=PL10A PE=2 SV=1	--	--	--	--	--	--	KOG0335	ATP-dependent RNA helicase
159	OG01623	0.09597	BAN|c36672_g1	BNN|c43376_g1	BNT|c34356_g1	BNW|c39360_g1	BNZ|c20088_g1	PREDICTED: exocyst complex component EXO70A1 [Fragaria vesca subsp. vesca]	Morus notabilis Exocyst complex component 7 partial mRNA	K07195	EXOC7, EXO70	exocyst complex component 7	http://www.genome.jp/dbget-bin/www_bget?ko:K07195	Exocyst complex component EXO70A1 OS=Arabidopsis thaliana GN=EXO70A1 PE=1 SV=1	PF10266//PF03081//PF04136	Hereditary spastic paraplegia protein strumpellin//Exo70 exocyst complex subunit//Sec34-like family	intracellular protein transport//exocytosis	--	GO:0000145//GO:0071203//GO:0005801//GO:0016020	exocyst//WASH complex//cis-Golgi network//membrane	--	--
160	OG08092	0.03909	BAN|c28458_g1	BNN|c35091_g1	BNT|c25721_g1	BNW|c35658_g1	BNZ|c20338_g1	PREDICTED: NAD-dependent protein deacetylase SRT1-like [Pyrus x bretschneideri]	Morus notabilis NAD-dependent deacetylase sirtuin-6 partial mRNA	K11416	SIRT6, SIR2L6	mono-ADP-ribosyltransferase sirtuin 6	http://www.genome.jp/dbget-bin/www_bget?ko:K11416	NAD-dependent protein deacetylase SRT1 OS=Arabidopsis thaliana GN=SRT1 PE=2 SV=1	PF11057//PF00205//PF02146	Cortexin of kidney//Thiamine pyrophosphate enzyme, central domain//Sir2 family	--	thiamine pyrophosphate binding//magnesium ion binding//NAD+ binding	GO:0031224	intrinsic component of membrane	KOG1905	Class IV sirtuins (SIR2 family)
161	OG08892	0.05384	BAN|c34227_g1	BNN|c43349_g1	BNT|c38800_g1	BNW|c34755_g2	BNZ|c20387_g1	PREDICTED: DUF21 domain-containing protein At1g55930, chloroplastic-like [Malus domestica]	Morus notabilis DUF21 domain-containing protein partial mRNA	--	--	--	--	DUF21 domain-containing protein At1g55930, chloroplastic OS=Arabidopsis thaliana GN=CBSDUFCH2 PE=2 SV=2	PF10486	Phosphoinositide 3-kinase gamma adapter protein p101 subunit	--	1-phosphatidylinositol-3-kinase regulator activity	GO:0005944	phosphatidylinositol 3-kinase complex, class IB	KOG2118	Predicted membrane protein, contains two CBS domains
162	OG07721	0.0001	BAN|c25348_g1	BNN|c47074_g3	BNT|c25982_g1	BNW|c27430_g1	BNZ|c20428_g1	PREDICTED: uncharacterized protein LOC104450096 [Eucalyptus grandis]>gi|629104489|gb|KCW69958.1| hypothetical protein EUGRSUZ_F03276 [Eucalyptus grandis]	--	--	--	--	--	--	--	--	--	--	--	--	--	--
163	OG04413	0.0001	BAN|c56487_g1	BNN|c64949_g1	BNT|c2885_g1	BNW|c30919_g1	BNZ|c20468_g1	PREDICTED: two-component response regulator ARR22-like [Fragaria vesca subsp. vesca]	PREDICTED: Fragaria vesca subsp. vesca two-component response regulator ARR22-like (LOC101295890), mRNA	--	--	--	--	Two-component response regulator ARR22 OS=Arabidopsis thaliana GN=ARR22 PE=2 SV=1	PF00072	Response regulator receiver domain	phosphorelay signal transduction system	--	--	--	KOG0519	Sensory transduction histidine kinase
164	OG06537	0.0001	BAN|c21830_g1	BNN|c33549_g1	BNT|c29007_g1	BNW|c26840_g1	BNZ|c20786_g1	PREDICTED: uncharacterized protein LOC100249546 [Vitis vinifera]	Morus notabilis hypothetical protein partial mRNA	--	--	--	--	--	--	--	--	--	--	--	--	--
165	OG05136	0.0707	BAN|c6676_g1	BNN|c43198_g1	BNT|c28584_g1	BNW|c35793_g2	BNZ|c20808_g1	PREDICTED: carotenoid cleavage dioxygenase 8 homolog B, chloroplastic-like [Eucalyptus grandis]>gi|629116897|gb|KCW81572.1| hypothetical protein EUGRSUZ_C02930 [Eucalyptus grandis]	Jatropha curcas CCD8 (CCD8) mRNA, complete cds	K17913	CCD8	carlactone synthase / all-trans-10'-apo-beta-carotenal 13,14-cleaving dioxygenase	http://www.genome.jp/dbget-bin/www_bget?ko:K17913	Carotenoid cleavage dioxygenase 8 homolog B, chloroplastic OS=Oryza sativa subsp. japonica GN=CCD8B PE=1 SV=1	--	--	--	--	--	--	--	--
166	OG09081	0.03067	BAN|c35700_g2	BNN|c31692_g2	BNT|c42412_g2	BNW|c40909_g2	BNZ|c20934_g1	PREDICTED: uncharacterized protein LOC103340500 [Prunus mume]>gi|645273995|ref|XP_008242141.1| PREDICTED: uncharacterized protein LOC103340500 [Prunus mume]	Morus notabilis hypothetical protein partial mRNA	--	--	--	--	--	PF06941//PF02581	5' nucleotidase, deoxy (Pyrimidine), cytosolic type C protein (NT5C)//Thiamine monophosphate synthase/TENI	deoxyribonucleotide catabolic process//thiamine biosynthetic process	5'-nucleotidase activity//thiamine-phosphate diphosphorylase activity	--	--	--	--
167	OG07643	0.04645	BAN|c24327_g1	BNN|c30643_g1	BNT|c26669_g1	BNW|c25361_g1	BNZ|c20989_g1	hypothetical protein CISIN_1g009245mg [Citrus sinensis]	Morus notabilis L-gulonolactone oxidase partial mRNA	--	--	--	--	Probable L-gulonolactone oxidase 1 OS=Arabidopsis thaliana GN=GULLO1 PE=3 SV=1	--	--	--	--	--	--	--	--
168	OG05690	0.05732	BAN|c30222_g1	BNN|c40717_g1	BNT|c38546_g1	BNW|c40361_g1	BNZ|c21009_g1	hypothetical protein PRUPE_ppa008867mg [Prunus persica]>gi|462405109|gb|EMJ10573.1| hypothetical protein PRUPE_ppa008867mg [Prunus persica]	Morus notabilis hypothetical protein partial mRNA	--	--	--	--	(+)-neomenthol dehydrogenase OS=Arabidopsis thaliana GN=SDR1 PE=1 SV=1	PF00106	short chain dehydrogenase	metabolic process	oxidoreductase activity	--	--	KOG1208	Dehydrogenases with different specificities (related to short-chain alcohol dehydrogenases)
169	OG03076	0.00923	BAN|c33404_g1	BNN|c45199_g1	BNT|c57771_g1	BNW|c43070_g1	BNZ|c21093_g1	PREDICTED: DNA/RNA-binding protein KIN17 [Prunus mume]	PREDICTED: Eucalyptus grandis DNA/RNA-binding protein KIN17 (LOC104438609), transcript variant X2, mRNA	K13102	KIN	DNA/RNA-binding protein KIN17	http://www.genome.jp/dbget-bin/www_bget?ko:K13102	DNA/RNA-binding protein KIN17 OS=Mus musculus GN=Kin PE=2 SV=1	--	--	--	--	--	--	KOG2837	Protein containing a U1-type Zn-finger and implicated in RNA splicing or processing
170	OG05453	0.03358	BAN|c24631_g1	BNN|c33033_g1	BNT|c42064_g6	BNW|c31027_g1	BNZ|c21192_g2	PREDICTED: uncharacterized protein LOC103324043 [Prunus mume]	PREDICTED: Glycine max uncharacterized LOC100778094 (LOC100778094), mRNA	--	--	--	--	--	--	--	--	--	--	--	--	--
171	OG08519	0.0001	BAN|c31631_g1	BNN|c38349_g1	BNT|c31865_g1	BNW|c28905_g1	BNZ|c21289_g1	hypothetical protein PRUPE_ppa023449mg, partial [Prunus persica]>gi|462404751|gb|EMJ10215.1| hypothetical protein PRUPE_ppa023449mg, partial [Prunus persica]	Morus notabilis hypothetical protein partial mRNA	--	--	--	--	Ycf49-like protein OS=Synechocystis sp. (strain PCC 6803 / Kazusa) GN=sll0608 PE=3 SV=1	--	--	--	--	--	--	--	--
172	OG07778	0.0001	BAN|c26033_g1	BNN|c35420_g1	BNT|c27636_g1	BNW|c32361_g1	BNZ|c21305_g1	hypothetical protein AALP_AA3G213500 [Arabis alpina]	--	K03111	ssb	single-strand DNA-binding protein	http://www.genome.jp/dbget-bin/www_bget?ko:K03111	Single-stranded DNA-binding protein, mitochondrial OS=Arabidopsis thaliana GN=At4g11060 PE=2 SV=1	PF00436	Single-strand binding protein family	--	single-stranded DNA binding	--	--	--	--
173	OG04409	0.0001	BAN|c24459_g1	BNN|c37526_g1	BNT|c32150_g1	BNW|c32141_g1	BNZ|c21326_g1	PREDICTED: uncharacterized protein LOC104894456 [Beta vulgaris subsp. vulgaris]>gi|870858637|gb|KMT10125.1| hypothetical protein BVRB_5g118880 [Beta vulgaris subsp. vulgaris]	Morus notabilis hypothetical protein partial mRNA	--	--	--	--	--	PF00033	Cytochrome b/b6/petB	respiratory electron transport chain	--	GO:0016020	membrane	--	--
174	OG10550	0.02592	BAN|c26690_g1	BNN|c37050_g1	BNT|c30212_g1	BNW|c35532_g1	BNZ|c21454_g1	PREDICTED: myosin heavy chain kinase B-like [Glycine max]>gi|734313021|gb|KHN01121.1| Putative WD repeat-containing protein [Glycine soja]	Morus notabilis putative WD repeat-containing protein partial mRNA	--	--	--	--	Uncharacterized WD repeat-containing protein all2124 OS=Nostoc sp. (strain PCC 7120 / UTEX 2576) GN=all2124 PE=3 SV=1	PF00400//PF01566	WD domain, G-beta repeat//Natural resistance-associated macrophage protein	transport	protein binding//transporter activity	GO:0016020	membrane	KOG4155	FOG: WD40 repeat
175	OG07013	0.0001	BAN|c23165_g1	BNN|c29200_g1	BNT|c21464_g1	BNW|c27845_g1	BNZ|c21483_g1	PREDICTED: cyclin-B1-2 [Nelumbo nucifera]	Morus notabilis Translation initiation factor eIF-2B subunit delta partial mRNA	K11599	POMP, UMP1	proteasome maturation protein	http://www.genome.jp/dbget-bin/www_bget?ko:K11599	Cyclin-B1-2 OS=Oryza sativa subsp. japonica GN=CYCB1-2 PE=3 SV=1	--	--	--	--	--	--	KOG3061	Proteasome maturation factor
176	OG05145	0.05429	BAN|c28789_g1	BNN|c40642_g1	BNT|c28508_g1	BNW|c32871_g1	BNZ|c21506_g1	ATPase, F0/V0 complex, subunit C protein [Theobroma cacao]>gi|508784156|gb|EOY31412.1| ATPase, F0/V0 complex, subunit C protein [Theobroma cacao]	Morus notabilis V-type proton ATPase 21 kDa proteolipid subunit partial mRNA	K03661	ATPeV0B, ATP6F	V-type H+-transporting ATPase 21kDa proteolipid subunit	http://www.genome.jp/dbget-bin/www_bget?ko:K03661	V-type proton ATPase subunit c''1 OS=Arabidopsis thaliana GN=VHA-c''1 PE=1 SV=1	PF00137//PF00420	ATP synthase subunit C//NADH-ubiquinone/plastoquinone oxidoreductase chain 4L	oxidation-reduction process//ATP hydrolysis coupled proton transport//proton transport//ATP synthesis coupled electron transport	oxidoreductase activity, acting on NAD(P)H//hydrogen ion transmembrane transporter activity	GO:0033177	proton-transporting two-sector ATPase complex, proton-transporting domain	KOG0233	Vacuolar H+-ATPase V0 sector, subunit c''
177	OG05783	0.0001	BAN|c25086_g1	BNN|c30370_g1	BNT|c33696_g3	BNW|c12026_g1	BNZ|c21531_g1	hypothetical protein PRUPE_ppa013239mg [Prunus persica]>gi|645223106|ref|XP_008218471.1| PREDICTED: acyl carrier protein 2, mitochondrial [Prunus mume]>gi|462401779|gb|EMJ07336.1| hypothetical protein PRUPE_ppa013239mg [Prunus persica]	Morus notabilis Acyl carrier protein 2 partial mRNA	K03955	NDUFAB1	NADH dehydrogenase (ubiquinone) 1 alpha/beta subcomplex 1	http://www.genome.jp/dbget-bin/www_bget?ko:K03955	Acyl carrier protein 2, mitochondrial OS=Arabidopsis thaliana GN=MTACP2 PE=1 SV=1	PF16320//PF05710//PF01331	Ribosomal protein L7/L12 dimerisation domain//Coiled coil//mRNA capping enzyme, catalytic domain	mRNA processing//ribosome biogenesis//7-methylguanosine mRNA capping//translation	protein binding//mRNA guanylyltransferase activity//structural constituent of ribosome	GO:0005840//GO:0005622	ribosome//intracellular	KOG1748	Acyl carrier protein/NADH-ubiquinone oxidoreductase, NDUFAB1/SDAP subunit
178	OG12303	0.09837	BAN|c13194_g1	BNN|c16084_g1	BNT|c38004_g1	BNW|c28189_g1	BNZ|c21560_g1	zinc finger protein [Phaseolus vulgaris]	Morus notabilis Zinc finger protein MAGPIE partial mRNA	--	--	--	--	Zinc finger protein JACKDAW OS=Arabidopsis thaliana GN=JKD PE=1 SV=1	PF06667//PF13465//PF00096	Phage shock protein B//Zinc-finger double domain//Zinc finger, C2H2 type	regulation of transcription, DNA-templated//phage shock	metal ion binding//zinc ion binding//nucleic acid binding	GO:0005622	intracellular	KOG1721	FOG: Zn-finger
179	OG04360	0.0001	BAN|c19816_g1	BNN|c32833_g1	BNT|c4945_g1	BNW|c34235_g4	BNZ|c21572_g2	Indole-3-acetic acid-induced protein ARG2, putative [Theobroma cacao]>gi|508703219|gb|EOX95115.1| Indole-3-acetic acid-induced protein ARG2, putative [Theobroma cacao]	--	--	--	--	--	Indole-3-acetic acid-induced protein ARG2 OS=Vigna radiata var. radiata GN=ARG2 PE=2 SV=1	PF03242	Late embryogenesis abundant protein	response to stress	--	--	--	--	--
180	OG02883	0.0001	BAN|c36982_g4	BNN|c47218_g6	BNT|c28460_g1	BNW|c44520_g2	BNZ|c21582_g1	PREDICTED: nifU-like protein 2, chloroplastic [Fragaria vesca subsp. vesca]>gi|764630034|ref|XP_011469499.1| PREDICTED: nifU-like protein 2, chloroplastic [Fragaria vesca subsp. vesca]>gi|764630047|ref|XP_011469500.1| PREDICTED: nifU-like protein 2, chloroplastic [Fragaria vesca subsp. vesca]>gi|764630051|ref|XP_011469501.1| PREDICTED: nifU-like protein 2, chloroplastic [Fragaria vesca subsp. ves…	Morus notabilis NifU-like protein 2 partial mRNA	--	--	--	--	NifU-like protein 2, chloroplastic OS=Arabidopsis thaliana GN=NIFU2 PE=1 SV=1	PF01968//PF01106	Hydantoinase/oxoprolinase//NifU-like domain	iron-sulfur cluster assembly	iron-sulfur cluster binding//iron ion binding//hydrolase activity	--	--	KOG2358	NifU-like domain-containing proteins
181	OG04488	0.0001	BAN|c36305_g2	BNN|c44104_g4	BNT|c31816_g1	BNW|c31898_g1	BNZ|c21600_g1	PREDICTED: cold shock domain-containing protein 4-like [Vitis vinifera]	--	--	--	--	--	--	PF07243	Phlebovirus glycoprotein G1	--	--	GO:0016021//GO:0019012	integral component of membrane//virion	--	--
182	OG03215	0.03869	BAN|c23522_g1	BNN|c43450_g1	BNT|c38871_g2	BNW|c39556_g1	BNZ|c21609_g1	PREDICTED: uncharacterized protein LOC103338131 [Prunus mume]	Morus notabilis Protein bicaudal C-1-like protein partial mRNA	--	--	--	--	--	PF07647//PF13954//PF01213//PF00536	SAM domain (Sterile alpha motif)//PapC N-terminal domain//Adenylate cyclase associated (CAP) N terminal//SAM domain (Sterile alpha motif)	cytoskeleton organization	protein binding//actin binding	--	--	KOG4374	RNA-binding protein Bicaudal-C
183	OG04428	0.00727	BAN|c30833_g1	BNN|c41905_g1	BNT|c28026_g1	BNW|c63863_g1	BNZ|c21621_g1	PREDICTED: cullin-associated NEDD8-dissociated protein 1 [Prunus mume]	Morus notabilis hypothetical protein partial mRNA	K17263	CAND1	cullin-associated NEDD8-dissociated protein 1	http://www.genome.jp/dbget-bin/www_bget?ko:K17263	Cullin-associated NEDD8-dissociated protein 1 OS=Arabidopsis thaliana GN=CAND1 PE=1 SV=1	PF02985	HEAT repeat	--	protein binding	--	--	KOG1824	TATA-binding protein-interacting protein
184	OG08977	0.09066	BAN|c34938_g1	BNN|c40620_g1	BNT|c33013_g1	BNW|c35826_g1	BNZ|c21625_g1	PREDICTED: transmembrane protein 208 homolog [Cucumis melo]	Morus notabilis hypothetical protein partial mRNA	--	--	--	--	Transmembrane protein 208 OS=Danio rerio GN=tmem208 PE=2 SV=1	--	--	--	--	--	--	KOG3269	Predicted membrane protein
185	OG10322	0.06102	BAN|c20196_g1	BNN|c32267_g2	BNT|c36252_g1	BNW|c31259_g1	BNZ|c21639_g1	hypothetical protein glysoja_018175 [Glycine soja]	PREDICTED: Glycine max uncharacterized LOC100816088 (LOC100816088), mRNA	--	--	--	--	--	PF13180//PF00301//PF00595//PF01155	PDZ domain//Rubredoxin//PDZ domain (Also known as DHR or GLGF)//Hydrogenase/urease nickel incorporation, metallochaperone, hypA	cellular protein modification process	protein binding//nickel cation binding//iron ion binding	--	--	--	--
186	OG04740	0.03587	BAN|c25584_g1	BNN|c25293_g1	BNT|c28567_g1	BNW|c27790_g1	BNZ|c21649_g1	PREDICTED: probable prefoldin subunit 4 isoform X1 [Jatropha curcas]	PREDICTED: Malus x domestica probable prefoldin subunit 4 (LOC103451037), mRNA	K09550	PFDN4	prefoldin subunit 4	http://www.genome.jp/dbget-bin/www_bget?ko:K09550	Probable prefoldin subunit 4 OS=Avena fatua GN=VIP3 PE=2 SV=1	PF06156//PF04977//PF01920//PF03462	Protein of unknown function (DUF972)//Septum formation initiator//Prefoldin subunit//PCRF domain	cell cycle//translational termination//regulation of translational termination//DNA replication//protein folding	translation release factor activity, codon specific//unfolded protein binding	GO:0018444//GO:0005840//GO:0016272//GO:0005737	translation release factor complex//ribosome//prefoldin complex//cytoplasm	KOG1760	Molecular chaperone Prefoldin, subunit 4
187	OG02593	0.00785	BAN|c23945_g1	BNN|c23147_g1	BNT|c49357_g1	BNW|c57490_g1	BNZ|c21679_g2	PREDICTED: RNA-binding protein 8A [Prunus mume]	Morus notabilis RNA-binding protein 8A partial mRNA	K12876	RBM8A, Y14	RNA-binding protein 8A	http://www.genome.jp/dbget-bin/www_bget?ko:K12876	RNA-binding protein 8A OS=Salmo salar GN=rbm8a PE=2 SV=1	PF00076//PF08777	RNA recognition motif. (a.k.a. RRM, RBD, or RNP domain)//RNA binding motif	--	nucleic acid binding//RNA binding	--	--	KOG0130	RNA-binding protein RBM8/Tsunagi (RRM superfamily)
188	OG09477	0.00726	BAN|c38756_g1	BNN|c34684_g1	BNT|c50221_g1	BNW|c20625_g1	BNZ|c21686_g1	PREDICTED: mitochondrial pyruvate carrier 2-like [Tarenaya hassleriana]	Morus notabilis hypothetical protein partial mRNA	--	--	--	--	Mitochondrial pyruvate carrier 4 OS=Arabidopsis thaliana GN=MPC4 PE=3 SV=1	PF03650//PF01289	Uncharacterised protein family (UPF0041)//Thiol-activated cytolysin	pathogenesis//mitochondrial pyruvate transport	cholesterol binding	GO:0005743	mitochondrial inner membrane	KOG1589	Uncharacterized conserved protein
189	OG04394	0.062	BAN|c23511_g1	BNN|c34331_g1	BNT|c33829_g1	BNW|c38226_g1	BNZ|c21687_g1	uncharacterized protein LOC100802350 [Glycine max]>gi|255641529|gb|ACU21038.1| unknown [Glycine max]>gi|734433058|gb|KHN46615.1| Methyl-CpG-binding domain-containing protein 4 [Glycine soja]	--	--	--	--	--	Methyl-CpG-binding domain-containing protein 4 OS=Arabidopsis thaliana GN=MBD4 PE=2 SV=1	PF01429//PF07496	Methyl-CpG binding domain//CW-type Zinc Finger	TMP biosynthetic process//pyrimidine nucleobase metabolic process	ATP binding//zinc ion binding//DNA binding//thymidine kinase activity	GO:0005634	nucleus	--	--
190	OG02365	0.05362	BAN|c15449_g1	BNN|c23330_g1	BNT|c34568_g2	BNW|c34072_g1	BNZ|c21742_g1	hypothetical protein PRUPE_ppa019638mg [Prunus persica]>gi|462400025|gb|EMJ05693.1| hypothetical protein PRUPE_ppa019638mg [Prunus persica]	PREDICTED: Musa acuminata subsp. malaccensis E3 ubiquitin-protein ligase ATL42-like (LOC103981606), mRNA	K10664	ATL6S	E3 ubiquitin-protein ligase ATL6/9/15/31/42/55	http://www.genome.jp/dbget-bin/www_bget?ko:K10664	E3 ubiquitin-protein ligase ATL42 OS=Arabidopsis thaliana GN=ATL42 PE=1 SV=2	PF17123//PF12906//PF13639//PF14634//PF12678//PF00097//PF17122//PF12861//PF00628	RING-like zinc finger//RING-variant domain//Ring finger domain//zinc-RING finger domain//RING-H2 zinc finger//Zinc finger, C3HC4 type (RING finger)//Zinc-finger//Anaphase-promoting complex subunit 11 RING-H2 finger//PHD-finger	protein ubiquitination	zinc ion binding//ubiquitin-protein transferase activity//protein binding//metal ion binding	GO:0005680	anaphase-promoting complex	KOG0800	FOG: Predicted E3 ubiquitin ligase
191	OG08298	0.08421	BAN|c30019_g1	BNN|c36304_g1	BNT|c31541_g1	BNW|c34838_g1	BNZ|c21851_g1	PREDICTED: 39S ribosomal protein L46, mitochondrial-like isoform X1 [Glycine max]	Morus notabilis hypothetical protein partial mRNA	K17427	MRPL46	large subunit ribosomal protein L46	http://www.genome.jp/dbget-bin/www_bget?ko:K17427	39S ribosomal protein L46, mitochondrial OS=Homo sapiens GN=MRPL46 PE=1 SV=1	--	--	--	--	--	--	KOG4548	Mitochondrial ribosomal protein L17
192	OG07598	0.05637	BAN|c23210_g1	BNN|c44440_g1	BNT|c23409_g2	BNW|c33807_g1	BNZ|c21899_g1	PREDICTED: heavy metal-associated isoprenylated plant protein 26-like [Malus domestica]>gi|658034788|ref|XP_008352914.1| PREDICTED: heavy metal-associated isoprenylated plant protein 26-like isoform X1 [Malus domestica]>gi|658034790|ref|XP_008352915.1| PREDICTED: heavy metal-associated isoprenylated plant protein 26-like isoform X1 [Malus domestica]>gi|658034792|ref|XP_008352916.1| PREDICTED: hea…	Morus notabilis hypothetical protein partial mRNA	--	--	--	--	Heavy metal-associated isoprenylated plant protein 26 OS=Arabidopsis thaliana GN=HIPP26 PE=1 SV=1	PF00403//PF02107	Heavy-metal-associated domain//Flagellar L-ring protein	metal ion transport//bacterial-type flagellum-dependent cell motility	metal ion binding//motor activity	GO:0009427	bacterial-type flagellum basal body, distal rod, L ring	--	--
193	OG05148	0.0001	BAN|c19309_g1	BNN|c27978_g1	BNT|c27479_g1	BNW|c34151_g2	BNZ|c21916_g1	PREDICTED: uncharacterized protein At2g34160 [Vitis vinifera]>gi|297738936|emb|CBI28181.3| unnamed protein product [Vitis vinifera]	Morus notabilis Uncharacterized protein partial mRNA	--	--	--	--	Uncharacterized protein At2g34160 OS=Arabidopsis thaliana GN=At2g34160 PE=1 SV=1	PF12328//PF01918//PF02566	Rpp20 subunit of nuclear RNase MRP and P//Alba//OsmC-like protein	regulation of RNA metabolic process//response to oxidative stress//tRNA processing	ribonuclease P activity//nucleic acid binding	GO:0005634//GO:0030677	nucleus//ribonuclease P complex	--	--
194	OG01982	0.0001	BAN|c20656_g1	BNN|c41275_g1	BNT|c41758_g1	BNW|c42909_g1	BNZ|c21929_g1	PREDICTED: probable starch synthase 4, chloroplastic/amyloplastic [Amborella trichopoda]>gi|548860999|gb|ERN18431.1| hypothetical protein AMTR_s00189p00041140 [Amborella trichopoda]	Morus notabilis Glycogen synthase partial mRNA	--	--	--	--	Probable starch synthase 4, chloroplastic/amyloplastic OS=Arabidopsis thaliana GN=SS4 PE=2 SV=1	PF02183//PF08771//PF05365//PF13851	Homeobox associated leucine zipper//Rapamycin binding domain//Ubiquinol-cytochrome C reductase, UQCRX/QCR9 like//Growth-arrest specific micro-tubule binding	cell motility//mitochondrial electron transport, ubiquinol to cytochrome c//regulation of transcription, DNA-templated	transcription factor activity, sequence-specific DNA binding//drug binding//sequence-specific DNA binding	GO:0005743//GO:0005667//GO:0005750//GO:0031514	mitochondrial inner membrane//transcription factor complex//mitochondrial respiratory chain complex III//motile cilium	--	--
195	OG08773	0.0001	BAN|c33256_g1	BNN|c36581_g1	BNT|c38104_g1	BNW|c31582_g1	BNZ|c21995_g2	PREDICTED: 5' exonuclease Apollo [Vitis vinifera]>gi|731409947|ref|XP_010657378.1| PREDICTED: 5' exonuclease Apollo [Vitis vinifera]>gi|296081253|emb|CBI17997.3| unnamed protein product [Vitis vinifera]	Morus notabilis hypothetical protein partial mRNA	K15341	DCLRE1B, SNM1B	DNA cross-link repair 1B protein	http://www.genome.jp/dbget-bin/www_bget?ko:K15341	5' exonuclease Apollo OS=Gallus gallus GN=DCLRE1B PE=2 SV=1	PF10588	NADH-ubiquinone oxidoreductase-G iron-sulfur binding region	oxidation-reduction process	oxidoreductase activity	--	--	KOG1361	Predicted hydrolase involved in interstrand cross-link repair
196	OG02437	0.0001	BAN|c31542_g2	BNN|c21843_g1	BNT|c4736_g1	BNW|c40576_g1	BNZ|c21998_g1	Translation protein SH3-like family protein [Theobroma cacao]>gi|508717912|gb|EOY09809.1| Translation protein SH3-like family protein [Theobroma cacao]	Morus notabilis 60S ribosomal protein L26-1 partial mRNA	K02898	RP-L26e, RPL26	large subunit ribosomal protein L26e	http://www.genome.jp/dbget-bin/www_bget?ko:K02898	60S ribosomal protein L26-1 OS=Arabidopsis thaliana GN=RPL26A PE=2 SV=2	PF16906	Ribosomal proteins L26 eukaryotic, L24P archaeal	translation//ribosome biogenesis	structural constituent of ribosome	GO:0005840//GO:0015934	ribosome//large ribosomal subunit	KOG3401	60S ribosomal protein L26
197	OG03719	0.0001	BAN|c22097_g1	BNN|c37067_g3	BNT|c43192_g2	BNW|c39010_g2	BNZ|c22000_g1	PREDICTED: peptidyl-prolyl cis-trans isomerase CYP20-2, chloroplastic-like [Populus euphratica]	Morus notabilis Peptidyl-prolyl cis-trans isomerase CYP20-2 partial mRNA	K03768	PPIB, ppiB	peptidyl-prolyl cis-trans isomerase B (cyclophilin B)	http://www.genome.jp/dbget-bin/www_bget?ko:K03768	Photosynthetic NDH subunit of lumenal location 5, chloroplastic OS=Arabidopsis thaliana GN=PNSL5 PE=1 SV=1	PF00160	Cyclophilin type peptidyl-prolyl cis-trans isomerase/CLD	protein folding//protein peptidyl-prolyl isomerization	peptidyl-prolyl cis-trans isomerase activity	--	--	KOG0880	Peptidyl-prolyl cis-trans isomerase
198	OG01883	0.02201	BAN|c36812_g1	BNN|c43777_g1	BNT|c37887_g1	BNW|c44008_g1	BNZ|c22018_g1	PREDICTED: glycylpeptide N-tetradecanoyltransferase 1 [Malus domestica]	Morus notabilis Glycylpeptide N-tetradecanoyltransferase 1 partial mRNA	K00671	E2.3.1.97, NMT	glycylpeptide N-tetradecanoyltransferase	http://www.genome.jp/dbget-bin/www_bget?ko:K00671	Glycylpeptide N-tetradecanoyltransferase 1 OS=Arabidopsis thaliana GN=NMT1 PE=1 SV=2	PF01233//PF02799//PF13508	Myristoyl-CoA:protein N-myristoyltransferase, N-terminal domain//Myristoyl-CoA:protein N-myristoyltransferase, C-terminal domain//Acetyltransferase (GNAT) domain	acyl-carrier-protein biosynthetic process	glycylpeptide N-tetradecanoyltransferase activity//N-acetyltransferase activity	--	--	KOG2779	N-myristoyl transferase
199	OG02943	0.0001	BAN|c25701_g1	BNN|c30135_g1	BNT|c25940_g1	BNW|c19822_g1	BNZ|c22022_g1	PREDICTED: NADH-ubiquinone oxidoreductase 20.9 kDa subunit [Eucalyptus grandis]>gi|629111280|gb|KCW76240.1| hypothetical protein EUGRSUZ_D00619 [Eucalyptus grandis]	Morus notabilis hypothetical protein partial mRNA	--	--	--	--	--	PF00654	Voltage gated chloride channel	transmembrane transport//chloride transport	voltage-gated chloride channel activity	GO:0016020	membrane	--	--
200	OG03639	0.0001	BAN|c24567_g1	BNN|c32945_g1	BNT|c26368_g1	BNW|c28879_g1	BNZ|c22026_g1	PREDICTED: lipid transfer-like protein VAS isoform X2 [Camelina sativa]	--	--	--	--	--	--	PF02943	Ferredoxin thioredoxin reductase catalytic beta chain	oxidation-reduction process	oxidoreductase activity, acting on iron-sulfur proteins as donors	--	--	--	--
201	OG07688	0.0001	BAN|c24851_g1	BNN|c30088_g1	BNT|c18885_g1	BNW|c30631_g1	BNZ|c22047_g1	PREDICTED: NADH dehydrogenase [ubiquinone] 1 alpha subcomplex subunit 2 [Cucumis melo]	Morus notabilis hypothetical protein partial mRNA	K03946	NDUFA2	NADH dehydrogenase (ubiquinone) 1 alpha subcomplex subunit 2	http://www.genome.jp/dbget-bin/www_bget?ko:K03946	NADH dehydrogenase [ubiquinone] 1 alpha subcomplex subunit 2 OS=Arabidopsis thaliana GN=At5g47890 PE=3 SV=1	--	--	--	--	--	--	KOG3446	NADH:ubiquinone oxidoreductase NDUFA2/B8 subunit
202	OG07999	0.04104	BAN|c27797_g1	BNN|c37813_g4	BNT|c36278_g4	BNW|c44221_g1	BNZ|c22080_g1	ATP synthase subunit d, putative isoform 1 [Theobroma cacao]>gi|590710316|ref|XP_007048794.1| ATP synthase subunit d, putative isoform 1 [Theobroma cacao]>gi|590710319|ref|XP_007048795.1| ATP synthase subunit d, putative isoform 1 [Theobroma cacao]>gi|508701054|gb|EOX92950.1| ATP synthase subunit d, putative isoform 1 [Theobroma cacao]>gi|508701055|gb|EOX92951.1| ATP synthase subunit d, putative …	Morus notabilis V-type proton ATPase subunit D partial mRNA	K02149	ATPeV1D, ATP6M	V-type H+-transporting ATPase subunit D	http://www.genome.jp/dbget-bin/www_bget?ko:K02149	V-type proton ATPase subunit D OS=Arabidopsis thaliana GN=VHA-D PE=1 SV=2	PF01813	ATP synthase subunit D	transport	ATPase activity, coupled to transmembrane movement of substances	--	--	KOG1647	Vacuolar H+-ATPase V1 sector, subunit D
203	OG07986	0.0001	BAN|c27711_g1	BNN|c35065_g1	BNT|c25564_g1	BNW|c30937_g1	BNZ|c22084_g1	PREDICTED: heavy metal-associated isoprenylated plant protein 26-like [Jatropha curcas]>gi|643718447|gb|KDP29662.1| hypothetical protein JCGZ_18824 [Jatropha curcas]	PREDICTED: Vitis vinifera heavy metal-associated isoprenylated plant protein 26 (LOC100260571), mRNA	--	--	--	--	Heavy metal-associated isoprenylated plant protein 26 OS=Arabidopsis thaliana GN=HIPP26 PE=1 SV=1	PF00403//PF03146	Heavy-metal-associated domain//Agrin NtA domain	receptor clustering//G-protein coupled acetylcholine receptor signaling pathway//metal ion transport	metal ion binding//laminin binding	--	--	--	--
204	OG05265	0.0001	BAN|c24214_g1	BNN|c5726_g1	BNT|c886_g1	BNW|c40287_g2	BNZ|c22094_g1	hypothetical protein CICLE_v10016681mg [Citrus clementina]>gi|568863505|ref|XP_006485185.1| PREDICTED: uncharacterized protein At2g38710-like [Citrus sinensis]>gi|557548356|gb|ESR58985.1| hypothetical protein CICLE_v10016681mg [Citrus clementina]	--	--	--	--	--	Uncharacterized protein At2g38710 OS=Arabidopsis thaliana GN=At2g38710 PE=2 SV=1	--	--	--	--	--	--	KOG3274	Uncharacterized conserved protein, AMMECR1
205	OG07820	0.03964	BAN|c26352_g1	BNN|c22498_g1	BNT|c10471_g1	BNW|c31285_g1	BNZ|c22119_g1	PREDICTED: dual specificity phosphatase Cdc25 [Jatropha curcas]>gi|802753840|ref|XP_012088583.1| PREDICTED: dual specificity phosphatase Cdc25 [Jatropha curcas]>gi|643709232|gb|KDP23893.1| hypothetical protein JCGZ_26635 [Jatropha curcas]	Morus notabilis hypothetical protein partial mRNA	K18065	CDC25	Cdc25 family phosphatase	http://www.genome.jp/dbget-bin/www_bget?ko:K18065	Dual specificity phosphatase Cdc25 OS=Arabidopsis thaliana GN=CDC25 PE=1 SV=1	--	--	--	--	--	--	KOG3772	M-phase inducer phosphatase
206	OG03740	0.0001	BAN|c38347_g3	BNN|c37597_g3	BNT|c23197_g1	BNW|c30073_g1	BNZ|c22136_g1	PREDICTED: vesicle-associated protein 1-2-like [Cicer arietinum]	Morus notabilis Vesicle-associated protein 1-2 partial mRNA	--	--	--	--	Vesicle-associated protein 1-2 OS=Arabidopsis thaliana GN=PVA12 PE=1 SV=1	--	--	--	--	--	--	KOG0439	VAMP-associated protein involved in inositol metabolism
207	OG03229	0.0001	BAN|c42969_g1	BNN|c32722_g1	BNT|c11766_g1	BNW|c41466_g1	BNZ|c22141_g1	hypothetical protein POPTR_0015s13570g [Populus trichocarpa]>gi|222868885|gb|EEF06016.1| hypothetical protein POPTR_0015s13570g [Populus trichocarpa]	--	--	--	--	--	Stamen-specific protein FIL1 OS=Antirrhinum majus GN=FIL1 PE=2 SV=1	--	--	--	--	--	--	--	--
208	OG03785	0.0001	BAN|c29793_g2	BNN|c32653_g1	BNT|c24507_g1	BNW|c27250_g2	BNZ|c22142_g1	hypothetical protein PRUPE_ppa011935mg [Prunus persica]>gi|462412153|gb|EMJ17202.1| hypothetical protein PRUPE_ppa011935mg [Prunus persica]	Morus notabilis Auxin-induced protein AUX22 partial mRNA	K14484	IAA	auxin-responsive protein IAA	http://www.genome.jp/dbget-bin/www_bget?ko:K14484	Auxin-induced protein AUX22 OS=Glycine max GN=AUX22 PE=2 SV=1	PF02309	AUX/IAA family	regulation of transcription, DNA-templated	--	GO:0005634	nucleus	--	--
209	OG03406	0.07045	BAN|c30084_g1	BNN|c47606_g2	BNT|c39515_g2	BNW|c37702_g1	BNZ|c22193_g1	PREDICTED: uncharacterized protein LOC104422584 [Eucalyptus grandis]>gi|629086482|gb|KCW52839.1| hypothetical protein EUGRSUZ_J02169 [Eucalyptus grandis]	--	--	--	--	--	--	--	--	--	--	--	--	--	--
210	OG13633	0.0001	BAN|c49173_g1	BNN|c29559_g1	BNT|c18427_g1	BNW|c62753_g1	BNZ|c22204_g1	PREDICTED: zinc finger protein WIP2-like [Elaeis guineensis]	Morus notabilis Protein TRANSPARENT TESTA 1 partial mRNA	--	--	--	--	Zinc finger protein WIP2 OS=Arabidopsis thaliana GN=WIP2 PE=1 SV=1	PF00096//PF13912	Zinc finger, C2H2 type//C2H2-type zinc finger	--	metal ion binding	--	--	--	--
211	OG04911	0.0001	BAN|c29746_g1	BNN|c30906_g1	BNT|c43293_g3	BNW|c29977_g1	BNZ|c22218_g1	hypothetical protein PRUPE_ppa009714mg [Prunus persica]>gi|462397950|gb|EMJ03618.1| hypothetical protein PRUPE_ppa009714mg [Prunus persica]	Citrus clementina hypothetical protein (CICLE_v10005610mg) mRNA, complete cds	K01674	cah	carbonic anhydrase	http://www.genome.jp/dbget-bin/www_bget?ko:K01674	Alpha carbonic anhydrase 4 OS=Arabidopsis thaliana GN=ACA4 PE=3 SV=1	--	--	--	--	--	--	KOG0382	Carbonic anhydrase
212	OG04420	0.00392	BAN|c20025_g1	BNN|c24388_g1	BNT|c27833_g1	BNW|c32952_g1	BNZ|c22226_g1	PREDICTED: succinyl-CoA ligase [ADP-forming] subunit beta, mitochondrial isoform X2 [Gossypium raimondii]>gi|763742510|gb|KJB10009.1| hypothetical protein B456_001G179900 [Gossypium raimondii]	Morus notabilis Succinyl-CoA ligase [ADP-forming] subunit beta partial mRNA	K01900	LSC2	succinyl-CoA synthetase beta subunit	http://www.genome.jp/dbget-bin/www_bget?ko:K01900	Succinyl-CoA ligase [ADP-forming] subunit beta, mitochondrial OS=Oryza sativa subsp. japonica GN=Os02g0621700 PE=1 SV=1	PF00549	CoA-ligase	metabolic process	catalytic activity	--	--	KOG2799	Succinyl-CoA synthetase, beta subunit
213	OG02479	0.06628	BAN|c28538_g1	BNN|c33932_g1	BNT|c26961_g1	BNW|c31977_g1	BNZ|c22250_g1	PREDICTED: cell number regulator 6-like [Pyrus x bretschneideri]>gi|694425723|ref|XP_009340570.1| PREDICTED: cell number regulator 6-like [Pyrus x bretschneideri]	Morus notabilis Cell number regulator 6 partial mRNA	--	--	--	--	Cell number regulator 6 OS=Zea mays GN=CNR6 PE=2 SV=1	--	--	--	--	--	--	--	--
214	OG07915	0.01799	BAN|c27157_g1	BNN|c35914_g1	BNT|c40921_g1	BNW|c20622_g1	BNZ|c22258_g1	Late embryogenesis abundant (LEA) hydroxyproline-rich glycoprotein family [Theobroma cacao]>gi|508786149|gb|EOY33405.1| Late embryogenesis abundant (LEA) hydroxyproline-rich glycoprotein family [Theobroma cacao]	PREDICTED: Citrus sinensis uncharacterized LOC102622010 (LOC102622010), mRNA	--	--	--	--	--	PF00963	Cohesin domain	polysaccharide catabolic process	carbohydrate binding	--	--	--	--
215	OG13093	0.07531	BAN|c32398_g1	BNN|c39568_g2	BNT|c28587_g2	BNW|c35319_g1	BNZ|c22270_g2	hypothetical protein PRUPE_ppa002400mg [Prunus persica]>gi|462403972|gb|EMJ09529.1| hypothetical protein PRUPE_ppa002400mg [Prunus persica]	PREDICTED: Vitis vinifera probable L-type lectin-domain containing receptor kinase S.7 (LOC100241177), mRNA	--	--	--	--	Probable L-type lectin-domain containing receptor kinase S.7 OS=Arabidopsis thaliana GN=LECRKS7 PE=2 SV=1	PF00069//PF07714	Protein kinase domain//Protein tyrosine kinase	protein phosphorylation	ATP binding//protein kinase activity	--	--	--	--
216	OG03722	0.03235	BAN|c24840_g1	BNN|c35243_g1	BNT|c32124_g1	BNW|c33579_g1	BNZ|c22346_g1	PREDICTED: uncharacterized protein LOC103322099 isoform X2 [Prunus mume]	PREDICTED: Gossypium raimondii uncharacterized LOC105794463 (LOC105794463), transcript variant X2, mRNA	--	--	--	--	--	--	--	--	--	--	--	--	--
217	OG09137	0.08462	BAN|c36141_g3	BNN|c14677_g1	BNT|c31206_g1	BNW|c36360_g1	BNZ|c22350_g2	PREDICTED: peptidyl-prolyl cis-trans isomerase FKBP16-2, chloroplastic [Beta vulgaris subsp. vulgaris]>gi|870857270|gb|KMT08830.1| hypothetical protein BVRB_6g135540 [Beta vulgaris subsp. vulgaris]	Morus notabilis Peptidyl-prolyl cis-trans isomerase FKBP16-2 partial mRNA	K01802	E5.2.1.8	peptidylprolyl isomerase	http://www.genome.jp/dbget-bin/www_bget?ko:K01802	Photosynthetic NDH subunit of lumenal location 4, chloroplastic OS=Arabidopsis thaliana GN=PNSL4 PE=1 SV=1	PF00254	FKBP-type peptidyl-prolyl cis-trans isomerase	protein folding	--	--	--	KOG0549	FKBP-type peptidyl-prolyl cis-trans isomerase
218	OG07462	0.0001	BAN|c17607_g1	BNN|c24930_g1	BNT|c10626_g1	BNW|c28671_g1	BNZ|c22385_g1	PREDICTED: protein transport protein SFT2 [Prunus mume]	PREDICTED: Vitis vinifera protein transport protein SFT2 (LOC100256660), mRNA	--	--	--	--	Protein transport protein SFT2 OS=Saccharomyces cerevisiae (strain ATCC 204508 / S288c) GN=SFT2 PE=1 SV=1	PF11504//PF04178//PF05923	Colicin Ia//Got1/Sft2-like family//APC cysteine-rich region	vesicle-mediated transport//Wnt signaling pathway//cytolysis//defense response to Gram-negative bacterium	--	GO:0016021	integral component of membrane	KOG2887	Membrane protein involved in ER to Golgi transport
219	OG09286	0.09203	BAN|c37242_g1	BNN|c34604_g1	BNT|c34014_g1	BNW|c35338_g1	BNZ|c22390_g1	PREDICTED: vacuolar protein sorting-associated protein 53 A-like isoform X1 [Malus domestica]	Morus notabilis hypothetical protein partial mRNA	--	--	--	--	Vacuolar protein sorting-associated protein 53 A OS=Arabidopsis thaliana GN=VPS53 PE=1 SV=1	PF10191//PF04437//PF05531	Golgi complex component 7 (COG7)//RINT-1 / TIP-1 family//Nucleopolyhedrovirus P10 protein	intracellular protein transport//Golgi vesicle transport	--	GO:0019028//GO:0005783//GO:0017119	viral capsid//endoplasmic reticulum//Golgi transport complex	KOG2180	Late Golgi protein sorting complex, subunit Vps53
220	OG02910	0.0001	BAN|c21282_g1	BNN|c33218_g1	BNT|c25394_g1	BNW|c29672_g1	BNZ|c22415_g1	PREDICTED: E3 ubiquitin ligase BIG BROTHER-related [Prunus mume]	PREDICTED: Prunus mume E3 ubiquitin ligase BIG BROTHER-related (LOC103341361), mRNA	K19045	BB	E3 ubiquitin-protein ligase BIG BROTHER and related proteins	http://www.genome.jp/dbget-bin/www_bget?ko:K19045	E3 ubiquitin ligase BIG BROTHER-related OS=Arabidopsis thaliana GN=BBR PE=2 SV=1	PF17122//PF12861//PF00628//PF11789//PF17123//PF12906//PF13639//PF12678//PF14634//PF00097	Zinc-finger//Anaphase-promoting complex subunit 11 RING-H2 finger//PHD-finger//Zinc-finger of the MIZ type in Nse subunit//RING-like zinc finger//RING-variant domain//Ring finger domain//RING-H2 zinc finger//zinc-RING finger domain//Zinc finger, C3HC4 type (RING finger)	protein ubiquitination	protein binding//ubiquitin-protein transferase activity//metal ion binding//zinc ion binding	GO:0005680	anaphase-promoting complex	KOG0800	FOG: Predicted E3 ubiquitin ligase
221	OG08436	0.0001	BAN|c31114_g1	BNN|c40924_g1	BNT|c31636_g1	BNW|c42885_g1	BNZ|c22419_g1	hypothetical protein PRUPE_ppa011113mg [Prunus persica]>gi|462396698|gb|EMJ02497.1| hypothetical protein PRUPE_ppa011113mg [Prunus persica]	Morus notabilis putative ribosome-binding factor A partial mRNA	K02834	rbfA	ribosome-binding factor A	http://www.genome.jp/dbget-bin/www_bget?ko:K02834	Probable ribosome-binding factor A, chloroplastic OS=Arabidopsis thaliana GN=At4g34730 PE=2 SV=2	PF02033	Ribosome-binding factor A	rRNA processing	--	--	--	--	--
222	OG08825	0.04027	BAN|c33588_g1	BNN|c39763_g1	BNT|c35515_g1	BNW|c36348_g1	BNZ|c22423_g1	PREDICTED: E3 ubiquitin-protein ligase RFWD3 [Prunus mume]	--	--	--	--	--	E3 ubiquitin-protein ligase RFWD3 OS=Homo sapiens GN=RFWD3 PE=1 SV=3	PF00097//PF06072//PF14634//PF12678//PF13639//PF17123//PF05318//PF12861//PF15966	Zinc finger, C3HC4 type (RING finger)//Alphaherpesvirus tegument protein US9//zinc-RING finger domain//RING-H2 zinc finger//Ring finger domain//RING-like zinc finger//Tombusvirus movement protein//Anaphase-promoting complex subunit 11 RING-H2 finger//F-box	protein ubiquitination//transmission of virus	protein binding//metal ion binding//zinc ion binding//ubiquitin-protein transferase activity	GO:0005680//GO:0019033	anaphase-promoting complex//viral tegument	KOG1645	RING-finger-containing E3 ubiquitin ligase
223	OG09538	0.0001	BAN|c51303_g1	BNN|c685_g1	BNT|c30572_g1	BNW|c27344_g1	BNZ|c22471_g1	AUX/IAA transcriptional regulator family protein [Theobroma cacao]>gi|508779399|gb|EOY26655.1| AUX/IAA transcriptional regulator family protein [Theobroma cacao]	Morus notabilis Auxin-responsive protein IAA17 partial mRNA	K14484	IAA	auxin-responsive protein IAA	http://www.genome.jp/dbget-bin/www_bget?ko:K14484	Auxin-responsive protein IAA17 OS=Arabidopsis thaliana GN=IAA17 PE=1 SV=2	PF02309	AUX/IAA family	regulation of transcription, DNA-templated	--	GO:0005634	nucleus	--	--
224	OG07002	0.0001	BAN|c28137_g1	BNN|c30284_g1	BNT|c32511_g1	BNW|c35219_g1	BNZ|c22476_g1	PREDICTED: proteasome subunit beta type-4 [Vitis vinifera]>gi|297746225|emb|CBI16281.3| unnamed protein product [Vitis vinifera]	PREDICTED: Pyrus x bretschneideri proteasome subunit beta type-4-like (LOC103937825), mRNA	K02736	PSMB4	20S proteasome subunit beta 7	http://www.genome.jp/dbget-bin/www_bget?ko:K02736	Proteasome subunit beta type-4 OS=Arabidopsis thaliana GN=PBG1 PE=1 SV=2	PF00227//PF00839	Proteasome subunit//Cysteine rich repeat	proteolysis involved in cellular protein catabolic process	threonine-type endopeptidase activity	GO:0016020//GO:0005839//GO:0005634//GO:0005737	membrane//proteasome core complex//nucleus//cytoplasm	KOG0185	20S proteasome, regulatory subunit beta type PSMB4/PRE4
225	OG01223	0.0001	BAN|c23455_g1	BNN|c34984_g1	BNT|c42582_g4	BNW|c31344_g1	BNZ|c22481_g1	Glutamine dumper 2, putative [Theobroma cacao]>gi|508711992|gb|EOY03889.1| Glutamine dumper 2, putative [Theobroma cacao]	--	--	--	--	--	Protein GLUTAMINE DUMPER 4 OS=Arabidopsis thaliana GN=GDU4 PE=2 SV=1	PF05481	Mycobacterium 19 kDa lipoprotein antigen	--	--	GO:0016020	membrane	--	--
226	OG03006	0.01831	BAN|c31247_g1	BNN|c48120_g1	BNT|c37572_g1	BNW|c38021_g1	BNZ|c22485_g1	PREDICTED: uncharacterized protein LOC103339608 [Prunus mume]	PREDICTED: Jatropha curcas uncharacterized LOC105648949 (LOC105648949), mRNA	--	--	--	--	--	PF01213	Adenylate cyclase associated (CAP) N terminal	cytoskeleton organization	actin binding	--	--	--	--
227	OG07421	0.0001	BAN|c14477_g1	BNN|c35738_g1	BNT|c24055_g1	BNW|c30057_g1	BNZ|c22491_g1	PREDICTED: oleoyl-acyl carrier protein thioesterase 1, chloroplastic-like [Vitis vinifera]	Morus notabilis Oleoyl-acyl carrier protein thioesterase partial mRNA	K10782	FATA	fatty acyl-ACP thioesterase A	http://www.genome.jp/dbget-bin/www_bget?ko:K10782	Oleoyl-acyl carrier protein thioesterase, chloroplastic (Fragment) OS=Coriandrum sativum GN=FATA PE=2 SV=1	PF01643	Acyl-ACP thioesterase	fatty acid biosynthetic process	thiolester hydrolase activity	--	--	--	--
228	OG04047	0.0001	BAN|c29098_g1	BNN|c39835_g3	BNT|c33040_g1	BNW|c14003_g1	BNZ|c22555_g1	PREDICTED: UDP-galactose transporter 2-like [Glycine max]	Morus notabilis hypothetical protein partial mRNA	--	--	--	--	UDP-galactose transporter 2 OS=Arabidopsis thaliana GN=UDP-GALT2 PE=2 SV=1	PF08449//PF00892//PF10403//PF06027	UAA transporter family//EamA-like transporter family//Rad4 beta-hairpin domain 1//Solute carrier family 35	transport//transmembrane transport	DNA binding	GO:0016021//GO:0016020	integral component of membrane//membrane	KOG1441	Glucose-6-phosphate/phosphate and phosphoenolpyruvate/phosphate antiporter
229	OG03953	0.07125	BAN|c31165_g1	BNN|c41888_g1	BNT|c35460_g1	BNW|c39264_g1	BNZ|c22577_g1	PREDICTED: dentin sialophosphoprotein isoform X1 [Prunus mume]	PREDICTED: Jatropha curcas uncharacterized LOC105649755 (LOC105649755), mRNA	--	--	--	--	--	PF05739	SNARE domain	--	protein binding	--	--	--	--
230	OG03139	0.0001	BAN|c26994_g1	BNN|c38941_g1	BNT|c31335_g1	BNW|c36878_g2	BNZ|c22582_g1	PREDICTED: actin-related protein 3 [Cucumis sativus]>gi|659090635|ref|XP_008446120.1| PREDICTED: actin-related protein 3 [Cucumis melo]>gi|700196543|gb|KGN51720.1| hypothetical protein Csa_5G593330 [Cucumis sativus]	Morus notabilis Actin-related protein 3 partial mRNA	K18584	ACTR3, ARP3	actin-related protein 3	http://www.genome.jp/dbget-bin/www_bget?ko:K18584	Actin-related protein 3 OS=Arabidopsis thaliana GN=ARP3 PE=1 SV=1	PF06723//PF07836	MreB/Mbl protein//DmpG-like communication domain	aromatic compound catabolic process//cell morphogenesis	oxo-acid-lyase activity	--	--	KOG0678	Actin-related protein Arp2/3 complex, subunit Arp3
231	OG07457	0.0001	BAN|c17166_g1	BNN|c32056_g1	BNT|c29902_g1	BNW|c35365_g2	BNZ|c22597_g1	PREDICTED: general transcription factor IIH subunit 2 [Vitis vinifera]>gi|731392554|ref|XP_010651135.1| PREDICTED: general transcription factor IIH subunit 2 [Vitis vinifera]>gi|731392556|ref|XP_010651136.1| PREDICTED: general transcription factor IIH subunit 2 [Vitis vinifera]	Morus notabilis General transcription factor IIH subunit 2 partial mRNA	K03142	TFIIH2, GTF2H2, SSL1	transcription initiation factor TFIIH subunit 2	http://www.genome.jp/dbget-bin/www_bget?ko:K03142	General transcription factor IIH subunit 2-like protein OS=Homo sapiens GN=GTF2H2C PE=1 SV=1	PF07975	TFIIH C1-like domain	nucleotide-excision repair//regulation of transcription, DNA-templated//DNA repair	zinc ion binding	GO:0005675	holo TFIIH complex	KOG2807	RNA polymerase II transcription initiation/nucleotide excision repair factor TFIIH, subunit SSL1
232	OG07447	0.0001	BAN|c16736_g1	BNN|c28733_g1	BNT|c24455_g1	BNW|c30027_g1	BNZ|c22600_g1	PREDICTED: transcription elongation factor B polypeptide 1-like [Malus domestica]	Morus notabilis Transcription elongation factor B polypeptide 1 partial mRNA	K03872	TCEB1	transcription elongation factor B, polypeptide 1	http://www.genome.jp/dbget-bin/www_bget?ko:K03872	Transcription elongation factor B polypeptide 1 OS=Rattus norvegicus GN=Tceb1 PE=1 SV=1	PF03931//PF00651	Skp1 family, tetramerisation domain//BTB/POZ domain	ubiquitin-dependent protein catabolic process	protein binding	--	--	KOG3473	RNA polymerase II transcription elongation factor Elongin/SIII, subunit elongin C
233	OG05537	0.05975	BAN|c34126_g1	BNN|c63389_g1	BNT|c22588_g1	BNW|c42809_g3	BNZ|c22612_g1	PREDICTED: uncharacterized protein LOC103334843 [Prunus mume]>gi|645260910|ref|XP_008236041.1| PREDICTED: uncharacterized protein LOC103334843 [Prunus mume]	Morus notabilis hypothetical protein partial mRNA	--	--	--	--	--	--	--	--	--	--	--	--	--
234	OG04398	0.0457	BAN|c29922_g2	BNN|c33775_g1	BNT|c28071_g1	BNW|c32343_g2	BNZ|c22630_g4	PREDICTED: uncharacterized protein LOC103322510 [Prunus mume]	--	--	--	--	--	--	PF00397	WW domain	--	protein binding	--	--	--	--
235	OG05701	0.09307	BAN|c31038_g1	BNN|c29270_g1	BNT|c38744_g1	BNW|c34279_g1	BNZ|c22638_g1	PREDICTED: protein YLS9 [Vitis vinifera]>gi|296083806|emb|CBI24023.3| unnamed protein product [Vitis vinifera]	PREDICTED: Eucalyptus grandis protein YLS9 (LOC104449776), mRNA	--	--	--	--	Protein YLS9 OS=Arabidopsis thaliana GN=YLS9 PE=2 SV=1	PF11837	Domain of unknown function (DUF3357)	sucrose metabolic process//response to stimulus//galactose metabolic process//starch metabolic process	beta-fructofuranosidase activity//sucrose alpha-glucosidase activity	GO:0017177	glucosidase II complex	--	--
236	OG03889	0.0001	BAN|c14627_g1	BNN|c29157_g1	BNT|c30209_g1	BNW|c12209_g1	BNZ|c22648_g1	hypothetical protein CICLE_v10022785mg [Citrus clementina]>gi|557545910|gb|ESR56888.1| hypothetical protein CICLE_v10022785mg [Citrus clementina]	PREDICTED: Prunus mume U6 snRNA-associated Sm-like protein LSm5 (LOC103334338), mRNA	K12624	LSM5	U6 snRNA-associated Sm-like protein LSm5	http://www.genome.jp/dbget-bin/www_bget?ko:K12624	Sm-like protein LSM5 OS=Arabidopsis thaliana GN=LSM5 PE=1 SV=1	--	--	--	--	--	--	KOG1775	U6 snRNA-associated Sm-like protein
237	OG02854	0.09688	BAN|c28608_g1	BNN|c39050_g1	BNT|c30058_g1	BNW|c40231_g1	BNZ|c22663_g1	probable mitochondrial-processing peptidase subunit beta [Cucumis melo]>gi|12802327|gb|AAK07827.1|AF297643_1 mitochondrial processing peptidase beta subunit [Cucumis melo]	Morus notabilis putative mitochondrial-processing peptidase subunit beta partial mRNA	K17732	PMPCB, MAS1	mitochondrial-processing peptidase subunit beta	http://www.genome.jp/dbget-bin/www_bget?ko:K17732	Probable mitochondrial-processing peptidase subunit beta OS=Arabidopsis thaliana GN=At3g02090 PE=2 SV=2	PF08367	Peptidase M16C associated	proteolysis	metal ion binding//metalloendopeptidase activity//zinc ion binding	--	--	KOG0960	Mitochondrial processing peptidase, beta subunit, and related enzymes (insulinase superfamily)
238	OG07844	0.0001	BAN|c26569_g1	BNN|c36895_g1	BNT|c30042_g1	BNW|c35452_g2	BNZ|c22675_g1	PREDICTED: uncharacterized protein LOC105130650 [Populus euphratica]	--	--	--	--	--	--	PF00003//PF06305//PF03419	7 transmembrane sweet-taste receptor of 3 GCPR//Protein of unknown function (DUF1049)//Sporulation factor SpoIIGA	asexual sporulation//proteolysis//G-protein coupled receptor signaling pathway	G-protein coupled receptor activity//aspartic-type endopeptidase activity	GO:0016021//GO:0005887	integral component of membrane//integral component of plasma membrane	--	--
239	OG10245	0.09939	BAN|c10954_g1	BNN|c34044_g1	BNT|c17369_g1	BNW|c37260_g1	BNZ|c22683_g1	PREDICTED: cyclic nucleotide-gated ion channel 1-like [Prunus mume]	--	K05391	CNGF	cyclic nucleotide gated channel, other eukaryote	http://www.genome.jp/dbget-bin/www_bget?ko:K05391	Cyclic nucleotide-gated ion channel 1 OS=Arabidopsis thaliana GN=CNGC1 PE=1 SV=1	PF00520	Ion transport protein	transmembrane transport//ion transport	ion channel activity	GO:0016020	membrane	KOG0499	Cyclic nucleotide-gated cation channel CNCG4
240	OG03901	0.08542	BAN|c26343_g1	BNN|c33223_g1	BNT|c31565_g1	BNW|c20926_g1	BNZ|c22690_g1	PREDICTED: hemiasterlin resistant protein 1-like [Nelumbo nucifera]	PREDICTED: Populus euphratica uncharacterized LOC105115372 (LOC105115372), mRNA	--	--	--	--	--	--	--	--	--	--	--	--	--
241	OG03944	0.0001	BAN|c21456_g1	BNN|c22592_g1	BNT|c31936_g1	BNW|c30835_g1	BNZ|c22694_g1	PREDICTED: uncharacterized protein LOC103330298 [Prunus mume]	--	--	--	--	--	--	--	--	--	--	--	--	--	--
242	OG01575	0.0001	BAN|c20830_g1	BNN|c32788_g1	BNT|c30994_g1	BNW|c24671_g1	BNZ|c22701_g1	PHD finger family protein / bromo-adjacent domain-containing protein isoform 1 [Theobroma cacao]>gi|508706016|gb|EOX97912.1| PHD finger family protein / bromo-adjacent domain-containing protein isoform 1 [Theobroma cacao]	PREDICTED: Malus x domestica protein polybromo-1-like (LOC103445111), mRNA	--	--	--	--	Lysine-specific demethylase phf2 OS=Danio rerio GN=phf2 PE=2 SV=3	PF01426//PF00628//PF13639//PF16866	BAH domain//PHD-finger//Ring finger domain//PHD-finger	--	zinc ion binding//chromatin binding//protein binding	GO:0000785	chromatin	KOG1886	BAH domain proteins
243	OG04069	0.0001	BAN|c25436_g1	BNN|c30152_g1	BNT|c27336_g2	BNW|c26427_g1	BNZ|c22760_g1	Plastocyanin A, chloroplast precursor, putative [Ricinus communis]>gi|223551304|gb|EEF52790.1| Plastocyanin A, chloroplast precursor, putative [Ricinus communis]	PREDICTED: Musa acuminata subsp. malaccensis plastocyanin-like (LOC103998824), mRNA	K02638	petE	plastocyanin	http://www.genome.jp/dbget-bin/www_bget?ko:K02638	Plastocyanin, chloroplastic OS=Pisum sativum GN=PETE PE=4 SV=1	PF00127	Copper binding proteins, plastocyanin/azurin family	obsolete electron transport	electron carrier activity//copper ion binding	--	--	--	--
244	OG08630	0.09614	BAN|c32382_g1	BNN|c38629_g2	BNT|c23831_g1	BNW|c39863_g2	BNZ|c22769_g1	hypothetical protein CICLE_v10008927mg [Citrus clementina]>gi|557554088|gb|ESR64102.1| hypothetical protein CICLE_v10008927mg [Citrus clementina]	--	K05863	SLC25A4S, ANT	solute carrier family 25 (mitochondrial adenine nucleotide translocator), member 4/5/6/31	http://www.genome.jp/dbget-bin/www_bget?ko:K05863	Probable ADP,ATP carrier protein At5g56450 OS=Arabidopsis thaliana GN=At5g56450 PE=2 SV=1	--	--	--	--	--	--	KOG0749	Mitochondrial ADP/ATP carrier proteins
245	OG02915	0.07109	BAN|c37636_g1	BNN|c36565_g1	BNT|c32850_g1	BNW|c36669_g2	BNZ|c22783_g1	hypothetical protein PHAVU_002G029700g [Phaseolus vulgaris]>gi|561030351|gb|ESW28930.1| hypothetical protein PHAVU_002G029700g [Phaseolus vulgaris]	Morus notabilis Cytochrome P450 partial mRNA	K09587	CYP90B1, DWF4	steroid 22-alpha-hydroxylase	http://www.genome.jp/dbget-bin/www_bget?ko:K09587	Cytochrome P450 90B1 OS=Arabidopsis thaliana GN=CYP90B1 PE=1 SV=2	PF00183//PF00067	Hsp90 protein//Cytochrome P450	response to stress//protein folding//oxidation-reduction process	unfolded protein binding//heme binding//ATP binding//iron ion binding//oxidoreductase activity, acting on paired donors, with incorporation or reduction of molecular oxygen	--	--	KOG0157	Cytochrome P450 CYP4/CYP19/CYP26 subfamilies
246	OG10614	0.0001	BAN|c27679_g1	BNN|c33934_g1	BNT|c27736_g1	BNW|c29989_g1	BNZ|c228_g1	hypothetical protein POPTR_0003s16890g, partial [Populus trichocarpa]>gi|550343350|gb|EEE79654.2| hypothetical protein POPTR_0003s16890g, partial [Populus trichocarpa]	Prunus persica hypothetical protein (PRUPE_ppa015651mg) mRNA, complete cds	--	--	--	--	--	--	--	--	--	--	--	--	--
247	OG05798	0.02189	BAN|c56115_g1	BNN|c35723_g1	BNT|c31575_g1	BNW|c32063_g1	BNZ|c22802_g1	hypothetical protein CICLE_v10002721mg [Citrus clementina]>gi|557536788|gb|ESR47906.1| hypothetical protein CICLE_v10002721mg [Citrus clementina]	Morus notabilis hypothetical protein partial mRNA	K17784	MINOS1, MOS1	mitochondrial inner membrane organizing system protein 1	http://www.genome.jp/dbget-bin/www_bget?ko:K17784	--	--	--	--	--	--	--	--	--
248	OG05416	0.0538	BAN|c22100_g1	BNN|c34897_g3	BNT|c27981_g1	BNW|c29247_g1	BNZ|c22812_g1	PREDICTED: 21 kDa protein-like [Malus domestica]	Morus notabilis 21 kDa protein partial mRNA	--	--	--	--	21 kDa protein OS=Daucus carota PE=2 SV=1	PF02203//PF04043//PF00444	Tar ligand binding domain homologue//Plant invertase/pectin methylesterase inhibitor//Ribosomal protein L36	ribosome biogenesis//signal transduction//translation//chemotaxis	transmembrane signaling receptor activity//enzyme inhibitor activity//structural constituent of ribosome	GO:0005622//GO:0005840//GO:0016020	intracellular//ribosome//membrane	--	--
249	OG03866	0.0001	BAN|c26951_g2	BNN|c47190_g6	BNT|c30221_g2	BNW|c34200_g1	BNZ|c22818_g1	PREDICTED: transcription factor MYB46 [Prunus mume]	Morus notabilis Transcription factor partial mRNA	K09422	MYBP	myb proto-oncogene protein, plant	http://www.genome.jp/dbget-bin/www_bget?ko:K09422	Transcription factor MYB46 OS=Arabidopsis thaliana GN=MYB46 PE=2 SV=1	--	--	--	--	--	--	KOG0048	Transcription factor, Myb superfamily
250	OG08283	0.0001	BAN|c29920_g2	BNN|c39379_g1	BNT|c35315_g1	BNW|c34933_g1	BNZ|c22830_g1	hypothetical protein CICLE_v10012150mg [Citrus clementina]>gi|568881366|ref|XP_006493548.1| PREDICTED: splicing factor 3A subunit 2-like [Citrus sinensis]>gi|557530525|gb|ESR41708.1| hypothetical protein CICLE_v10012150mg [Citrus clementina]>gi|641824611|gb|KDO43935.1| hypothetical protein CISIN_1g019781mg [Citrus sinensis]	Prunus persica hypothetical protein (PRUPE_ppa008045mg) mRNA, complete cds	K12826	SF3A2, SAP62	splicing factor 3A subunit 2	http://www.genome.jp/dbget-bin/www_bget?ko:K12826	Splicing factor 3A subunit 2 OS=Homo sapiens GN=SF3A2 PE=1 SV=2	--	--	--	--	--	--	KOG0227	Splicing factor 3a, subunit 2
251	OG07632	0.08086	BAN|c24042_g1	BNN|c52507_g1	BNT|c27659_g1	BNW|c28317_g1	BNZ|c22860_g1	glutathione peroxidase [Ziziphus jujuba]	PREDICTED: Pyrus x bretschneideri probable phospholipid hydroperoxide glutathione peroxidase (LOC103932089), mRNA	K00432	E1.11.1.9	glutathione peroxidase	http://www.genome.jp/dbget-bin/www_bget?ko:K00432	Probable phospholipid hydroperoxide glutathione peroxidase 6, mitochondrial OS=Arabidopsis thaliana GN=GPX6 PE=2 SV=2	PF08534//PF00255//PF00578	Redoxin//Glutathione peroxidase//AhpC/TSA family	glutathione metabolic process//obsolete peroxidase reaction//response to oxidative stress//oxidation-reduction process	glutathione peroxidase activity//oxidoreductase activity//antioxidant activity	--	--	KOG1651	Glutathione peroxidase
252	OG04031	0.0001	BAN|c21154_g1	BNN|c31419_g1	BNT|c43822_g1	BNW|c64972_g1	BNZ|c22885_g1	PREDICTED: mRNA turnover protein 4 homolog [Vitis vinifera]>gi|298204604|emb|CBI23879.3| unnamed protein product [Vitis vinifera]	Medicago truncatula clone JCVI-FLMt-1B16 unknown mRNA	K14815	MRT4	mRNA turnover protein 4	http://www.genome.jp/dbget-bin/www_bget?ko:K14815	mRNA turnover protein 4 homolog OS=Bos taurus GN=MRTO4 PE=2 SV=1	PF01267//PF00466	F-actin capping protein alpha subunit//Ribosomal protein L10	ribosome biogenesis//barbed-end actin filament capping	--	GO:0005622//GO:0005840//GO:0008290	intracellular//ribosome//F-actin capping protein complex	KOG0816	Protein involved in mRNA turnover
253	OG04210	0.0001	BAN|c23193_g1	BNN|c33520_g1	BNT|c46608_g1	BNW|c43705_g4	BNZ|c22925_g1	hypothetical protein CICLE_v10002675mg [Citrus clementina]>gi|557536046|gb|ESR47164.1| hypothetical protein CICLE_v10002675mg [Citrus clementina]	--	--	--	--	--	--	PF04647	Accessory gene regulator B	pathogenesis//quorum sensing	peptidase activity	GO:0016021	integral component of membrane	--	--
254	OG02369	0.0001	BAN|c21252_g1	BNN|c32550_g1	BNT|c43602_g1	BNW|c34257_g1	BNZ|c22965_g1	PREDICTED: probable prefoldin subunit 5 [Eucalyptus grandis]>gi|629084975|gb|KCW51332.1| hypothetical protein EUGRSUZ_J00883 [Eucalyptus grandis]	--	K04797	pfdA, PFDN5	prefoldin alpha subunit	http://www.genome.jp/dbget-bin/www_bget?ko:K04797	Probable prefoldin subunit 5 OS=Arabidopsis thaliana GN=At5g23290 PE=2 SV=1	--	--	--	--	--	--	KOG3048	Molecular chaperone Prefoldin, subunit 5
255	OG12743	0.0001	BAN|c27531_g1	BNN|c34872_g1	BNT|c35388_g1	BNW|c64883_g1	BNZ|c23020_g1	PREDICTED: 40S ribosomal protein S13-like [Cicer arietinum]	PREDICTED: Cucumis melo 40S ribosomal protein S13 (LOC103490930), mRNA	K02953	RP-S13e, RPS13	small subunit ribosomal protein S13e	http://www.genome.jp/dbget-bin/www_bget?ko:K02953	40S ribosomal protein S13 OS=Glycine max GN=RPS13 PE=2 SV=1	PF02263//PF08069//PF00312	Guanylate-binding protein, N-terminal domain//Ribosomal S13/S15 N-terminal domain//Ribosomal protein S15	ribosome biogenesis//translation	GTP binding//GTPase activity//structural constituent of ribosome	GO:0005622//GO:0005840	intracellular//ribosome	KOG0400	40S ribosomal protein S13
256	OG02096	0.0001	BAN|c30601_g1	BNN|c36560_g1	BNT|c31050_g1	BNW|c32915_g1	BNZ|c23091_g1	PREDICTED: pyroglutamyl-peptidase 1-like protein [Jatropha curcas]>gi|802755273|ref|XP_012088847.1| PREDICTED: pyroglutamyl-peptidase 1-like protein [Jatropha curcas]>gi|643708436|gb|KDP23352.1| hypothetical protein JCGZ_23185 [Jatropha curcas]	Morus notabilis Pyrrolidone-carboxylate peptidase partial mRNA	K01304	E3.4.19.3, pcp	pyroglutamyl-peptidase	http://www.genome.jp/dbget-bin/www_bget?ko:K01304	Pyrrolidone-carboxylate peptidase OS=Pyrococcus furiosus (strain ATCC 43587 / DSM 3638 / JCM 8422 / Vc1) GN=pcp PE=1 SV=1	--	--	--	--	--	--	--	--
257	OG04696	0.0001	BAN|c26664_g2	BNN|c30034_g1	BNT|c31448_g1	BNW|c30468_g1	BNZ|c23108_g1	Transducin/WD40 repeat-like superfamily protein isoform 1 [Theobroma cacao]>gi|508700938|gb|EOX92834.1| Transducin/WD40 repeat-like superfamily protein isoform 1 [Theobroma cacao]	Populus trichocarpa hypothetical protein (POPTR_0004s23120g) mRNA, complete cds	K14824	ERB1, BOP1	ribosome biogenesis protein ERB1	http://www.genome.jp/dbget-bin/www_bget?ko:K14824	Ribosome biogenesis protein BOP1 homolog OS=Chlamydomonas reinhardtii GN=CHLREDRAFT_111274 PE=3 SV=2	PF00400//PF00851//PF08145//PF09223	WD domain, G-beta repeat//Helper component proteinase//BOP1NT (NUC169) domain//ZinT (YodA) periplasmic lipocalin-like zinc-recruitment	rRNA processing//proteolysis	zinc ion binding//cysteine-type endopeptidase activity//protein binding	--	--	KOG0650	WD40 repeat nucleolar protein Bop1, involved in ribosome biogenesis
258	OG03175	0.0001	BAN|c34233_g4	BNN|c34845_g2	BNT|c40708_g1	BNW|c49360_g1	BNZ|c23113_g1	PREDICTED: nascent polypeptide-associated complex subunit alpha-like protein 2 [Vitis vinifera]>gi|302143993|emb|CBI23098.3| unnamed protein product [Vitis vinifera]	Morus notabilis Nascent polypeptide-associated complex subunit alpha-like protein 2 partial mRNA	K03626	EGD2, NACA	nascent polypeptide-associated complex subunit alpha	http://www.genome.jp/dbget-bin/www_bget?ko:K03626	Nascent polypeptide-associated complex subunit alpha-like protein 2 OS=Arabidopsis thaliana GN=At3g49470 PE=2 SV=2	PF09026	Centromere protein B dimerisation domain	regulation of transcription, DNA-templated	DNA binding//chromatin binding	GO:0000785//GO:0005634//GO:0000775	chromatin//nucleus//chromosome, centromeric region	KOG2239	Transcription factor containing NAC and TS-N domains
259	OG02214	0.00348	BAN|c27239_g2	BNT|c36815_g2	BNW|c34937_g1	BNN|c40627_g1	BNZ|c23115_g1	Lateral organ boundaries domain family protein [Theobroma cacao]>gi|508773595|gb|EOY20851.1| Lateral organ boundaries domain family protein [Theobroma cacao]	PREDICTED: Erythranthe guttatus protein LATERAL ORGAN BOUNDARIES (LOC105974961), transcript variant X2, mRNA	--	--	--	--	Protein LATERAL ORGAN BOUNDARIES OS=Arabidopsis thaliana GN=LOB PE=2 SV=1	--	--	--	--	--	--	--	--
260	OG02560	0.0001	BAN|c28168_g1	BNN|c41515_g1	BNT|c29783_g1	BNW|c40234_g1	BNZ|c23116_g1	PREDICTED: serine-threonine kinase receptor-associated protein-like [Glycine max]	Morus notabilis Serine-threonine kinase receptor-associated protein partial mRNA	K13137	STRAP, UNRIP	serine-threonine kinase receptor-associated protein	http://www.genome.jp/dbget-bin/www_bget?ko:K13137	Serine-threonine kinase receptor-associated protein OS=Dictyostelium discoideum GN=strap PE=3 SV=1	PF00400//PF15384//PF02816	WD domain, G-beta repeat//PAXX, PAralog of XRCC4 and XLF, also called C9orf142//Alpha-kinase family	phosphorylation//double-strand break repair via nonhomologous end joining//protein phosphorylation//serine family amino acid metabolic process	ATP binding//protein serine/threonine kinase activity//protein binding	--	--	KOG0643	Translation initiation factor 3, subunit i (eIF-3i)/TGF-beta receptor-interacting protein (TRIP-1)
261	OG08468	0.09327	BAN|c31307_g1	BNN|c35817_g1	BNT|c32756_g1	BNW|c44482_g2	BNZ|c23183_g1	Triacylglycerol lipase 2 precursor, putative [Ricinus communis]>gi|62866924|gb|AAY17358.1| lipase [Ricinus communis]>gi|223549436|gb|EEF50924.1| Triacylglycerol lipase 2 precursor, putative [Ricinus communis]	Morus notabilis Triacylglycerol lipase 2 partial mRNA	--	--	--	--	Triacylglycerol lipase 2 OS=Arabidopsis thaliana GN=LIP2 PE=2 SV=1	PF04083	Partial alpha/beta-hydrolase lipase region	lipid catabolic process//lipid metabolic process	hydrolase activity, acting on ester bonds	--	--	KOG2624	Triglyceride lipase-cholesterol esterase
262	OG03573	0.0001	BAN|c25437_g1	BNN|c35844_g2	BNT|c30813_g1	BNW|c26726_g1	BNZ|c23199_g1	PREDICTED: zinc finger CCCH domain-containing protein 56-like [Pyrus x bretschneideri]	Phyllostachys edulis cDNA clone: bphyem211c22, full insert sequence	--	--	--	--	Zinc finger CCCH domain-containing protein 12 OS=Arabidopsis thaliana GN=At1g32360 PE=2 SV=1	PF08352//PF08098//PF00642	Oligopeptide/dipeptide transporter, C-terminal region//Anemonia sulcata toxin III family//Zinc finger C-x8-C-x5-C-x3-H type (and similar)	peptide transport//pathogenesis//transport	nucleotide binding//ATP binding//metal ion binding//sodium channel inhibitor activity	GO:0042151	nematocyst	KOG1677	CCCH-type Zn-finger protein
263	OG06085	0.05611	BAN|c33888_g1	BNN|c34198_g2	BNT|c26688_g1	BNW|c42068_g1	BNZ|c23232_g1	Myc2 bHLH protein isoform 1 [Theobroma cacao]>gi|590721153|ref|XP_007051528.1| Myc2 bHLH protein isoform 1 [Theobroma cacao]>gi|508703788|gb|EOX95684.1| Myc2 bHLH protein isoform 1 [Theobroma cacao]>gi|508703789|gb|EOX95685.1| Myc2 bHLH protein isoform 1 [Theobroma cacao]	Morus notabilis hypothetical protein partial mRNA	--	--	--	--	Transcription factor bHLH13 OS=Arabidopsis thaliana GN=BHLH13 PE=2 SV=1	PF00010	Helix-loop-helix DNA-binding domain	--	protein dimerization activity	--	--	--	--
264	OG07491	0.0001	BAN|c19776_g1	BNN|c32172_g1	BNT|c25737_g1	BNW|c30490_g1	BNZ|c23240_g1	uncharacterized protein LOC100499921 [Glycine max]>gi|255627703|gb|ACU14196.1| unknown [Glycine max]>gi|734417972|gb|KHN39280.1| 60S ribosomal protein L28-2 [Glycine soja]	PREDICTED: Nelumbo nucifera 60S ribosomal protein L28-2 (LOC104604423), mRNA	K02903	RP-L28e, RPL28	large subunit ribosomal protein L28e	http://www.genome.jp/dbget-bin/www_bget?ko:K02903	60S ribosomal protein L28-2 OS=Arabidopsis thaliana GN=RPL28C PE=2 SV=1	PF02113	D-Ala-D-Ala carboxypeptidase 3 (S13) family	ribosome biogenesis//translation//proteolysis	structural constituent of ribosome//serine-type carboxypeptidase activity	GO:0005840	ribosome	KOG3412	60S ribosomal protein L28
265	OG05141	0.02754	BAN|c30819_g1	BNN|c40047_g1	BNT|c36409_g1	BNW|c36059_g1	BNZ|c23246_g1	PREDICTED: molybdate transporter 2 [Cucumis sativus]>gi|700190082|gb|KGN45315.1| hypothetical protein Csa_7G433930 [Cucumis sativus]	Morus notabilis hypothetical protein partial mRNA	--	--	--	--	Molybdate transporter 2 OS=Arabidopsis thaliana GN=MOT2 PE=1 SV=2	PF02163//PF06699//PF16983	Peptidase family M50//GPI biosynthesis protein family Pig-F//Molybdate transporter of MFS superfamily	proteolysis//GPI anchor biosynthetic process//molybdate ion transport	metalloendopeptidase activity//molybdate ion transmembrane transporter activity	GO:0016021//GO:0005789	integral component of membrane//endoplasmic reticulum membrane	--	--
266	OG04569	0.09164	BAN|c25443_g1	BNN|c30361_g1	BNT|c41536_g10	BNW|c42826_g2	BNZ|c23252_g1	PREDICTED: ocs element-binding factor 1-like [Prunus mume]	--	--	--	--	--	Basic leucine zipper 43 OS=Arabidopsis thaliana GN=BZIP43 PE=1 SV=1	PF00170//PF02183//PF07989//PF06156//PF06005//PF17078	bZIP transcription factor//Homeobox associated leucine zipper//Centrosomin N-terminal motif 1//Protein of unknown function (DUF972)//Protein of unknown function (DUF904)//SWI5-dependent HO expression protein 3	endoplasmic reticulum inheritance//barrier septum assembly//regulation of transcription, DNA-templated//DNA replication//mRNA transport//FtsZ-dependent cytokinesis	sequence-specific DNA binding//transcription factor activity, sequence-specific DNA binding	GO:0005737//GO:0005815//GO:0005667	cytoplasm//microtubule organizing center//transcription factor complex	--	--
267	OG04078	0.0121	BAN|c32677_g2	BNN|c47722_g1	BNT|c26757_g1	BNW|c26570_g1	BNZ|c23258_g1	cyclophilin [Gossypium hirsutum]	PREDICTED: Eucalyptus grandis peptidyl-prolyl cis-trans isomerase (LOC104453409), mRNA	K01802	E5.2.1.8	peptidylprolyl isomerase	http://www.genome.jp/dbget-bin/www_bget?ko:K01802	Peptidyl-prolyl cis-trans isomerase OS=Catharanthus roseus GN=PCKR1 PE=1 SV=1	PF00160	Cyclophilin type peptidyl-prolyl cis-trans isomerase/CLD	protein peptidyl-prolyl isomerization//protein folding	peptidyl-prolyl cis-trans isomerase activity	--	--	KOG0865	Cyclophilin type peptidyl-prolyl cis-trans isomerase
268	OG02535	0.04437	BAN|c35989_g1	BNN|c39797_g1	BNT|c31806_g1	BNW|c43889_g1	BNZ|c23291_g1	hypothetical protein PRUPE_ppa005487mg [Prunus persica]>gi|462414447|gb|EMJ19184.1| hypothetical protein PRUPE_ppa005487mg [Prunus persica]	Prunus persica hypothetical protein (PRUPE_ppa005487mg) mRNA, complete cds	--	--	--	--	WD repeat-containing protein WRAP73 OS=Mus musculus GN=Wrap73 PE=2 SV=2	PF00400//PF00447	WD domain, G-beta repeat//HSF-type DNA-binding	regulation of transcription, DNA-templated	protein binding//sequence-specific DNA binding//transcription factor activity, sequence-specific DNA binding	GO:0005667//GO:0005634	transcription factor complex//nucleus	KOG4497	Uncharacterized conserved protein WDR8, contains WD repeats
269	OG04818	0.09169	BAN|c32359_g2	BNN|c38779_g1	BNT|c24616_g1	BNW|c32924_g2	BNZ|c23298_g1	Lactoylglutathione lyase / glyoxalase I family protein [Theobroma cacao]>gi|508699005|gb|EOX90901.1| Lactoylglutathione lyase / glyoxalase I family protein [Theobroma cacao]	Morus notabilis hypothetical protein partial mRNA	--	--	--	--	--	--	--	--	--	--	--	--	--
270	OG12799	0.0001	BAN|c28146_g2	BNN|c35691_g2	BNT|c25387_g1	BNW|c32671_g1	BNZ|c23322_g1	PREDICTED: pentatricopeptide repeat-containing protein At2g22410, mitochondrial [Prunus mume]	PREDICTED: Vitis vinifera pentatricopeptide repeat-containing protein At2g22410, mitochondrial (LOC100248441), transcript variant X3, mRNA	--	--	--	--	Pentatricopeptide repeat-containing protein At2g22410, mitochondrial OS=Arabidopsis thaliana GN=PCMP-E28 PE=2 SV=1	--	--	--	--	--	--	--	--
271	OG09492	0.0001	BAN|c41855_g1	BNN|c36430_g1	BNT|c27284_g1	BNW|c32270_g1	BNZ|c23329_g1	hypothetical protein PHAVU_010G087700g [Phaseolus vulgaris]>gi|593265506|ref|XP_007134931.1| hypothetical protein PHAVU_010G087700g [Phaseolus vulgaris]>gi|561007975|gb|ESW06924.1| hypothetical protein PHAVU_010G087700g [Phaseolus vulgaris]>gi|561007976|gb|ESW06925.1| hypothetical protein PHAVU_010G087700g [Phaseolus vulgaris]	Morus notabilis hypothetical protein partial mRNA	K14324	SAP18	histone deacetylase complex subunit SAP18	http://www.genome.jp/dbget-bin/www_bget?ko:K14324	Histone deacetylase complex subunit SAP18 OS=Arabidopsis thaliana GN=At2g45640 PE=1 SV=1	--	--	--	--	--	--	KOG3391	Transcriptional co-repressor component
272	OG04319	0.05494	BAN|c27684_g1	BNN|c47553_g5	BNT|c1023_g1	BNW|c33394_g1	BNZ|c23361_g1	PREDICTED: putative RING-H2 finger protein ATL21A [Prunus mume]	--	--	--	--	--	Putative RING-H2 finger protein ATL21A OS=Arabidopsis thaliana GN=ATL21A PE=3 SV=1	PF12861//PF13947//PF08655//PF00423//PF00097//PF12678//PF14634//PF13639//PF17123	Anaphase-promoting complex subunit 11 RING-H2 finger//Wall-associated receptor kinase galacturonan-binding//DASH complex subunit Ask1//Haemagglutinin-neuraminidase//Zinc finger, C3HC4 type (RING finger)//RING-H2 zinc finger//zinc-RING finger domain//Ring finger domain//RING-like zinc finger	protein ubiquitination//signal transduction//attachment of spindle microtubules to kinetochore//viral life cycle	metal ion binding//protein binding//host cell surface receptor binding//ubiquitin-protein transferase activity//polysaccharide binding//zinc ion binding	GO:0005680//GO:0042729//GO:0009986//GO:0019031//GO:0072686	anaphase-promoting complex//DASH complex//cell surface//viral envelope//mitotic spindle	KOG0800	FOG: Predicted E3 ubiquitin ligase
273	OG08041	0.0001	BAN|c28110_g1	BNN|c36682_g1	BNT|c39061_g2	BNW|c39835_g1	BNZ|c23377_g1	PREDICTED: DNA-damage-repair/toleration protein DRT111, chloroplastic [Vitis vinifera]>gi|731405322|ref|XP_010655737.1| PREDICTED: DNA-damage-repair/toleration protein DRT111, chloroplastic [Vitis vinifera]	Prunus persica hypothetical protein (PRUPE_ppa007087mg) mRNA, complete cds	K12840	RBM17, SPF45	splicing factor 45	http://www.genome.jp/dbget-bin/www_bget?ko:K12840	DNA-damage-repair/toleration protein DRT111, chloroplastic OS=Arabidopsis thaliana GN=DRT111 PE=1 SV=2	PF01585//PF00076	G-patch domain//RNA recognition motif. (a.k.a. RRM, RBD, or RNP domain)	DNA repair	nucleotide binding//nucleic acid binding	GO:0005634//GO:0005737	nucleus//cytoplasm	KOG1996	mRNA splicing factor
274	OG12772	0.0001	BAN|c27839_g2	BNN|c30904_g2	BNT|c17493_g1	BNW|c27795_g1	BNZ|c23387_g2	alpha-tubulin-like protein [Solanum tuberosum]>gi|76573359|gb|ABA46784.1| alpha-tubulin-like protein [Solanum tuberosum]	PREDICTED: Fragaria vesca subsp. vesca tubulin alpha-2 chain-like (LOC101296022), mRNA	K07374	TUBA	tubulin alpha	http://www.genome.jp/dbget-bin/www_bget?ko:K07374	Tubulin alpha-2 chain OS=Gossypium hirsutum PE=2 SV=1	PF00091	Tubulin/FtsZ family, GTPase domain	protein polymerization//microtubule-based movement	structural molecule activity//GTP binding//GTPase activity	GO:0005874	microtubule	KOG1376	Alpha tubulin
275	OG05489	0.0001	BAN|c21701_g1	BNN|c18272_g1	BNT|c28147_g1	BNW|c32145_g1	BNZ|c23423_g1	PREDICTED: uncharacterized protein LOC102603775 [Solanum tuberosum]	Morus notabilis hypothetical protein partial mRNA	--	--	--	--	--	--	--	--	--	--	--	--	--
276	OG12620	0.02618	BAN|c25996_g1	BNN|c31977_g1	BNT|c30962_g1	BNW|c30540_g1	BNZ|c23436_g1	PREDICTED: non-specific lipid-transfer protein 1 {ECO:0000303|PubMed:19958316}-like [Nicotiana tomentosiformis]	--	--	--	--	--	Non-specific lipid-transfer protein 1 OS=Nicotiana tabacum GN=LTP1 PE=1 SV=1	PF07291	Methylamine utilisation protein MauE	methylamine metabolic process	--	GO:0016021	integral component of membrane	--	--
277	OG03777	0.0001	BAN|c26780_g1	BNN|c31843_g1	BNT|c28149_g1	BNW|c28465_g1	BNZ|c23442_g1	hypothetical protein CICLE_v10026074mg [Citrus clementina]>gi|557529176|gb|ESR40426.1| hypothetical protein CICLE_v10026074mg [Citrus clementina]	Morus notabilis Acyl-protein thioesterase 2 partial mRNA	K06130	LYPLA2	lysophospholipase II	http://www.genome.jp/dbget-bin/www_bget?ko:K06130	Acyl-protein thioesterase 2 OS=Homo sapiens GN=LYPLA2 PE=1 SV=1	PF00326//PF03583//PF01738//PF02230//PF01764	Prolyl oligopeptidase family//Secretory lipase//Dienelactone hydrolase family//Phospholipase/Carboxylesterase//Lipase (class 3)	lipid metabolic process//lipid catabolic process//proteolysis//glycerolipid metabolic process	triglyceride lipase activity//serine-type peptidase activity//hydrolase activity	--	--	KOG2112	Lysophospholipase
278	OG08368	0.08934	BAN|c30548_g1	BNN|c27744_g1	BNT|c26944_g1	BNW|c26363_g2	BNZ|c23460_g1	PREDICTED: protein BRICK 1 [Fragaria vesca subsp. vesca]	Morus notabilis hypothetical protein partial mRNA	K05752	C3ORF10, HSPC300	chromosome 3 open reading frame 10	http://www.genome.jp/dbget-bin/www_bget?ko:K05752	Protein BRICK 1 OS=Arabidopsis thaliana GN=BRK1 PE=1 SV=1	PF10152//PF06046	Predicted coiled-coil domain-containing protein (DUF2360)//Exocyst complex component Sec6	exocytosis	--	GO:0071203//GO:0000145	WASH complex//exocyst	--	--
279	OG05752	0.0001	BAN|c36090_g5	BNN|c36660_g1	BNT|c29754_g1	BNW|c33499_g1	BNZ|c23475_g1	aquaporin protein AQU20 [Camellia sinensis]	Morus notabilis Aquaporin SIP1-1 partial mRNA	K09875	SIP	aquaporin SIP	http://www.genome.jp/dbget-bin/www_bget?ko:K09875	Aquaporin SIP1-2 OS=Zea mays GN=SIP1-2 PE=2 SV=1	PF00230//PF00424//PF07425	Major intrinsic protein//REV protein (anti-repression trans-activator protein)//Pardaxin	transport//regulation of transcription, DNA-templated	transcription factor activity, sequence-specific DNA binding//transporter activity	GO:0005667//GO:0042025//GO:0016020//GO:0005576	transcription factor complex//host cell nucleus//membrane//extracellular region	KOG0223	Aquaporin (major intrinsic protein family)
280	OG02329	0.05953	BAN|c31543_g1	BNN|c36748_g1	BNT|c32176_g1	BNW|c20788_g1	BNZ|c23589_g1	PREDICTED: probable N-acetyltransferase HLS1 [Malus domestica]	Morus notabilis hypothetical protein partial mRNA	--	--	--	--	Probable N-acetyltransferase HLS1-like OS=Arabidopsis thaliana GN=At2g23060 PE=2 SV=1	PF00583//PF13673//PF08445//PF13508//PF13302	Acetyltransferase (GNAT) family//Acetyltransferase (GNAT) domain//FR47-like protein//Acetyltransferase (GNAT) domain//Acetyltransferase (GNAT) domain	acyl-carrier-protein biosynthetic process	transferase activity, transferring acyl groups other than amino-acyl groups//N-acetyltransferase activity	--	--	--	--
281	OG05305	0.05773	BAN|c30466_g1	BNN|c36944_g1	BNT|c29360_g1	BNW|c33803_g1	BNZ|c23596_g1	hypothetical protein PRUPE_ppa017156mg [Prunus persica]>gi|462402823|gb|EMJ08380.1| hypothetical protein PRUPE_ppa017156mg [Prunus persica]	Morus notabilis hypothetical protein partial mRNA	--	--	--	--	Dirigent protein 25 OS=Arabidopsis thaliana GN=DIR25 PE=2 SV=1	--	--	--	--	--	--	--	--
282	OG08615	0.0856	BAN|c32268_g1	BNN|c42864_g1	BNT|c39338_g1	BNW|c43932_g1	BNZ|c23605_g1	PREDICTED: 3-methyl-2-oxobutanoate hydroxymethyltransferase 1, mitochondrial-like [Eucalyptus grandis]	PREDICTED: Eucalyptus grandis 3-methyl-2-oxobutanoate hydroxymethyltransferase 1, mitochondrial-like (LOC104432329), mRNA	K00606	panB	3-methyl-2-oxobutanoate hydroxymethyltransferase	http://www.genome.jp/dbget-bin/www_bget?ko:K00606	3-methyl-2-oxobutanoate hydroxymethyltransferase 2, mitochondrial OS=Arabidopsis thaliana GN=KPHMT2 PE=1 SV=1	PF02548	Ketopantoate hydroxymethyltransferase	pantothenate biosynthetic process	3-methyl-2-oxobutanoate hydroxymethyltransferase activity	--	--	KOG2949	Ketopantoate hydroxymethyltransferase
283	OG03154	0.0001	BAN|c26091_g1	BNN|c33948_g1	BNT|c24301_g1	BNW|c43583_g3	BNZ|c23612_g1	Thioredoxin superfamily protein [Theobroma cacao]>gi|508714534|gb|EOY06431.1| Thioredoxin superfamily protein [Theobroma cacao]	Morus notabilis Monothiol glutaredoxin-S2 partial mRNA	K03676	grxC, GLRX, GLRX2	glutaredoxin 3	http://www.genome.jp/dbget-bin/www_bget?ko:K03676	Monothiol glutaredoxin-S4 OS=Arabidopsis thaliana GN=GRXS4 PE=3 SV=1	PF00462	Glutaredoxin	cell redox homeostasis//obsolete electron transport	electron carrier activity//protein disulfide oxidoreductase activity	--	--	KOG1752	Glutaredoxin and related proteins
284	OG01781	0.06507	BAN|c34840_g1	BNN|c22352_g1	BNT|c38814_g1	BNW|c36924_g1	BNZ|c23629_g1	hypothetical protein PRUPE_ppa004918mg [Prunus persica]>gi|462414393|gb|EMJ19130.1| hypothetical protein PRUPE_ppa004918mg [Prunus persica]	Morus notabilis Heterogeneous nuclear ribonucleoprotein Q partial mRNA	K13161	HNRNPR	heterogeneous nuclear ribonucleoprotein R	http://www.genome.jp/dbget-bin/www_bget?ko:K13161	Heterogeneous nuclear ribonucleoprotein Q OS=Rattus norvegicus GN=Syncrip PE=2 SV=1	PF02724//PF00582//PF08777//PF16367//PF00076//PF04147	CDC45-like protein//Universal stress protein family//RNA binding motif//RNA recognition motif//RNA recognition motif. (a.k.a. RRM, RBD, or RNP domain)//Nop14-like family	response to stress//DNA replication initiation	RNA binding//nucleic acid binding	GO:0032040	small-subunit processome	KOG0117	Heterogeneous nuclear ribonucleoprotein R (RRM superfamily)
285	OG10524	0.0001	BAN|c26337_g1	BNN|c31625_g1	BNT|c32212_g1	BNW|c32366_g1	BNZ|c23638_g1	hypothetical protein PHAVU_002G012800g [Phaseolus vulgaris]>gi|561030150|gb|ESW28729.1| hypothetical protein PHAVU_002G012800g [Phaseolus vulgaris]	Morus notabilis hypothetical protein partial mRNA	--	--	--	--	Uncharacterized protein At2g23090 OS=Arabidopsis thaliana GN=At2g23090 PE=1 SV=1	--	--	--	--	--	--	--	--
286	OG07455	0.0001	BAN|c17062_g1	BNN|c36827_g1	BNT|c31332_g1	BNW|c18046_g1	BNZ|c23647_g1	Transport protein particle (TRAPP) component isoform 1 [Theobroma cacao]>gi|590635111|ref|XP_007028551.1| Transport protein particle (TRAPP) component isoform 1 [Theobroma cacao]>gi|508717155|gb|EOY09052.1| Transport protein particle (TRAPP) component isoform 1 [Theobroma cacao]>gi|508717156|gb|EOY09053.1| Transport protein particle (TRAPP) component isoform 1 [Theobroma cacao]	Theobroma cacao Transport protein particle (TRAPP) component isoform 1 (TCM_024391) mRNA, complete cds	--	--	--	--	Trafficking protein particle complex subunit 3 OS=Gallus gallus GN=TRAPPC3 PE=2 SV=1	--	--	--	--	--	--	KOG3330	Transport protein particle (TRAPP) complex subunit
287	OG05382	0.07205	BAN|c29889_g3	BNN|c22254_g1	BNT|c31264_g1	BNW|c34618_g1	BNZ|c23713_g1	PREDICTED: protein Iojap-related, mitochondrial [Fragaria vesca subsp. vesca]	PREDICTED: Pyrus x bretschneideri protein Iojap-related, mitochondrial (LOC103949901), mRNA	--	--	--	--	Protein Iojap-related, mitochondrial OS=Arabidopsis thaliana GN=At1g67620 PE=2 SV=1	PF08491//PF02788	Squalene epoxidase//Ribulose bisphosphate carboxylase large chain, N-terminal domain	oxidation-reduction process//glyoxylate metabolic process//carbon fixation//terpenoid biosynthetic process//steroid biosynthetic process	squalene monooxygenase activity//ribulose-bisphosphate carboxylase activity//flavin adenine dinucleotide binding	GO:0009573//GO:0016021	chloroplast ribulose bisphosphate carboxylase complex//integral component of membrane	--	--
288	OG04628	0.0001	BAN|c19194_g1	BNN|c26266_g1	BNT|c31316_g1	BNW|c20879_g1	BNZ|c23722_g1	PREDICTED: NADH dehydrogenase [ubiquinone] 1 beta subcomplex subunit 9-like [Gossypium raimondii]>gi|763780511|gb|KJB47582.1| hypothetical protein B456_008G032000 [Gossypium raimondii]	Morus notabilis hypothetical protein partial mRNA	K03965	NDUFB9	NADH dehydrogenase (ubiquinone) 1 beta subcomplex subunit 9	http://www.genome.jp/dbget-bin/www_bget?ko:K03965	NADH dehydrogenase [ubiquinone] 1 beta subcomplex subunit 9 OS=Arabidopsis thaliana GN=CIB22 PE=1 SV=1	--	--	--	--	--	--	KOG3466	NADH:ubiquinone oxidoreductase, NDUFB9/B22 subunit
289	OG03401	0.04574	BAN|c55390_g1	BNN|c41490_g2	BNT|c44007_g1	BNW|c32535_g1	BNZ|c23745_g1	hypothetical protein PRUPE_ppa015371mg [Prunus persica]>gi|462413456|gb|EMJ18505.1| hypothetical protein PRUPE_ppa015371mg [Prunus persica]	Morus notabilis hypothetical protein partial mRNA	--	--	--	--	--	PF01465	GRIP domain	protein targeting to Golgi	protein binding	--	--	--	--
290	OG05497	0.0899	BAN|c18512_g2	BNN|c28923_g1	BNT|c29209_g1	BNW|c23166_g1	BNZ|c23755_g1	PREDICTED: uncharacterized protein LOC102611595 [Citrus sinensis]>gi|641863566|gb|KDO82252.1| hypothetical protein CISIN_1g033782mg [Citrus sinensis]	--	--	--	--	--	--	--	--	--	--	--	--	--	--
291	OG06416	0.0001	BAN|c22893_g1	BNN|c22194_g1	BNT|c22770_g1	BNW|c38441_g5	BNZ|c23782_g1	small nuclear ribonucleoprotein [Populus trichocarpa]>gi|222841552|gb|EEE79099.1| small nuclear ribonucleoprotein [Populus trichocarpa]	PREDICTED: Pyrus x bretschneideri probable U6 snRNA-associated Sm-like protein LSm1 (LOC103942398), mRNA	K12620	LSM1	U6 snRNA-associated Sm-like protein LSm1	http://www.genome.jp/dbget-bin/www_bget?ko:K12620	Sm-like protein LSM1B OS=Arabidopsis thaliana GN=LSM1B PE=1 SV=1	--	--	--	--	--	--	KOG1782	Small Nuclear ribonucleoprotein splicing factor
292	OG10517	0.0001	BAN|c26209_g1	BNN|c27732_g1	BNT|c23556_g1	BNW|c22487_g1	BNZ|c23837_g1	PREDICTED: membrane-anchored ubiquitin-fold protein 4 [Fragaria vesca subsp. vesca]	PREDICTED: Malus x domestica membrane-anchored ubiquitin-fold protein 4-like (LOC103442111), mRNA	--	--	--	--	Membrane-anchored ubiquitin-fold protein 4 OS=Arabidopsis thaliana GN=MUB4 PE=1 SV=1	PF00240	Ubiquitin family	--	protein binding	--	--	--	--
293	OG07911	0.0001	BAN|c27135_g1	BNN|c27653_g1	BNT|c19175_g1	BNW|c29298_g1	BNZ|c23848_g1	SecE/sec61-gamma protein transport protein [Theobroma cacao]>gi|823249708|ref|XP_012457471.1| PREDICTED: protein transport protein Sec61 subunit gamma-like [Gossypium raimondii]>gi|508710927|gb|EOY02824.1| SecE/sec61-gamma protein transport protein [Theobroma cacao]>gi|728844424|gb|KHG23867.1| hypothetical protein F383_29526 [Gossypium arboreum]>gi|728846622|gb|KHG26065.1| hypothetical protein F3…	PREDICTED: Fragaria vesca subsp. vesca nuclear transcription factor Y subunit C-1 (LOC101313302), mRNA	K07342	SEC61G, SSS1, secE	protein transport protein SEC61 subunit gamma and related proteins	http://www.genome.jp/dbget-bin/www_bget?ko:K07342	Protein transport protein Sec61 subunit gamma OS=Oryza sativa subsp. japonica GN=Os02g0178400 PE=3 SV=1	PF00584	SecE/Sec61-gamma subunits of protein translocation complex	intracellular protein transport//protein targeting	--	GO:0016020	membrane	KOG3498	Preprotein translocase, gamma subunit
294	OG02842	0.03447	BAN|c29662_g1	BNN|c32329_g1	BNT|c36424_g1	BNW|c38355_g1	BNZ|c23888_g1	PREDICTED: histone chaperone ASF1B [Eucalyptus grandis]>gi|629103840|gb|KCW69309.1| hypothetical protein EUGRSUZ_F02799 [Eucalyptus grandis]	Morus notabilis Histone chaperone ASF1B partial mRNA	K10753	ASF1	histone chaperone ASF1	http://www.genome.jp/dbget-bin/www_bget?ko:K10753	Histone chaperone ASF1B OS=Arabidopsis thaliana GN=ASF1B PE=1 SV=1	PF04729	ASF1 like histone chaperone	chromatin assembly or disassembly	--	GO:0005634	nucleus	KOG3265	Histone chaperone involved in gene silencing
295	OG08990	0.0001	BAN|c35038_g7	BNN|c36840_g1	BNT|c32892_g1	BNW|c29806_g1	BNZ|c23898_g1	rps12 gene product (mitochondrion) [Beta vulgaris subsp. vulgaris]>gi|323435095|ref|YP_004222313.1| ribosomal protein S12 [Beta vulgaris subsp. maritima]>gi|346683187|ref|YP_004842119.1| ribosomal protein S12 [Beta macrocarpa]>gi|87248036|gb|ABD36073.1| ribosomal protein S12 (mitochondrion) [Beta vulgaris subsp. vulgaris]>gi|148491434|dbj|BAA99468.2| ribosomal protein S12 (mitochondrion) [Beta vu…	--	K02950	RP-S12, MRPS12, rpsL	small subunit ribosomal protein S12	http://www.genome.jp/dbget-bin/www_bget?ko:K02950	Ribosomal protein S12, mitochondrial OS=Helianthus annuus GN=RPS12 PE=2 SV=1	PF00164//PF04632	Ribosomal protein S12/S23//Fusaric acid resistance protein family	transport//ribosome biogenesis//translation	structural constituent of ribosome	GO:0005840//GO:0005622//GO:0015935//GO:0009507//GO:0005886//GO:0005739	ribosome//intracellular//small ribosomal subunit//chloroplast//plasma membrane//mitochondrion	KOG1750	Mitochondrial/chloroplast ribosomal protein S12
296	OG02799	0.0001	BAN|c27438_g1	BNN|c25997_g1	BNT|c28011_g1	BNW|c36787_g1	BNZ|c23953_g1	PREDICTED: histone deacetylase complex subunit SAP18-like [Cucumis sativus]>gi|700200808|gb|KGN55941.1| hypothetical protein Csa_3G038150 [Cucumis sativus]	Morus notabilis hypothetical protein partial mRNA	K14324	SAP18	histone deacetylase complex subunit SAP18	http://www.genome.jp/dbget-bin/www_bget?ko:K14324	Histone deacetylase complex subunit SAP18 OS=Arabidopsis thaliana GN=At2g45640 PE=1 SV=1	PF05706	Cyclin-dependent kinase inhibitor 3 (CDKN3)	tyrosine metabolic process//protein dephosphorylation	phosphoprotein phosphatase activity//protein tyrosine phosphatase activity	--	--	KOG3391	Transcriptional co-repressor component
297	OG04289	0.0227	BAN|c42779_g1	BNT|c8256_g1	BNN|c44167_g2	BNW|c33626_g1	BNZ|c24014_g1	hypothetical protein PRUPE_ppa011776mg [Prunus persica]>gi|462414913|gb|EMJ19650.1| hypothetical protein PRUPE_ppa011776mg [Prunus persica]	Populus EST from leave	--	--	--	--	Remorin OS=Arabidopsis thaliana GN=DBP PE=1 SV=1	PF08728//PF00001//PF10186	CRT10//7 transmembrane receptor (rhodopsin family)//Vacuolar sorting 38 and autophagy-related subunit 14	positive regulation of autophagy//G-protein coupled receptor signaling pathway//regulation of transcription from RNA polymerase II promoter	G-protein coupled receptor activity	GO:0016021	integral component of membrane	--	--
298	OG05967	0.09378	BAN|c21836_g1	BNN|c43455_g3	BNT|c39754_g1	BNW|c44755_g1	BNZ|c24039_g1	PREDICTED: ribosome biogenesis protein BMS1 homolog isoform X1 [Prunus mume]	Morus notabilis hypothetical protein partial mRNA	K14569	BMS1	ribosome biogenesis protein BMS1	http://www.genome.jp/dbget-bin/www_bget?ko:K14569	Ribosome biogenesis protein BMS1 homolog OS=Homo sapiens GN=BMS1 PE=1 SV=1	PF02679//PF08142//PF01637//PF00910//PF00004	(2R)-phospho-3-sulfolactate synthase (ComA)//AARP2CN (NUC121) domain//Archaeal ATPase//RNA helicase//ATPase family associated with various cellular activities (AAA)	coenzyme M biosynthetic process//ribosome biogenesis	ATP binding//RNA helicase activity//RNA binding	GO:0005634	nucleus	KOG1951	GTP-binding protein AARP2 involved in 40S ribosome biogenesis
299	OG12348	0.00819	BAN|c16738_g1	BNN|c6451_g1	BNT|c25036_g2	BNW|c36792_g2	BNZ|c24141_g1	hypothetical protein CGB_M3280C [Cryptococcus gattii WM276]>gi|317463873|gb|ADV25607.1| Hypothetical protein CGB_M3280C [Cryptococcus gattii WM276]>gi|757347025|gb|KIR52892.1| allergen [Cryptococcus gattii Ru294]>gi|757373140|gb|KIR78748.1| allergen [Cryptococcus gattii EJB2]>gi|761744261|gb|KIY32815.1| allergen [Cryptococcus gattii E566]>gi|765282591|gb|KJE05121.1| allergen [Cryptococcus gattii …	--	--	--	--	--	--	--	--	--	--	--	--	--	--
300	OG02739	0.07206	BAN|c27820_g1	BNN|c48668_g1	BNT|c22016_g1	BNW|c34454_g1	BNZ|c24147_g1	PREDICTED: uncharacterized protein LOC100247103 isoform X1 [Vitis vinifera]>gi|302142443|emb|CBI19646.3| unnamed protein product [Vitis vinifera]	Morus notabilis hypothetical protein partial mRNA	--	--	--	--	--	PF13867	Sin3 binding region of histone deacetylase complex subunit SAP30	--	protein binding	--	--	--	--
301	OG12455	0.0001	BAN|c21910_g1	BNN|c62722_g1	BNT|c27408_g1	BNW|c60969_g1	BNZ|c24165_g1	hypothetical protein B456_011G256200 [Gossypium raimondii]	PREDICTED: Gossypium raimondii dolichyl-diphosphooligosaccharide--protein glycosyltransferase subunit 4A-like (LOC105783544), mRNA	--	--	--	--	Dolichyl-diphosphooligosaccharide--protein glycosyltransferase subunit 4A OS=Arabidopsis thaliana GN=OST4A PE=3 SV=1	--	--	--	--	--	--	--	--
302	OG12578	0.08001	BAN|c25183_g2	BNN|c38747_g2	BNT|c62377_g1	BNW|c29684_g1	BNZ|c24220_g1	hypothetical protein EUGRSUZ_A02710 [Eucalyptus grandis]	PREDICTED: Glycine max UDP-glycose:flavonoid glycosyltransferase (UFGlyT), mRNA	--	--	--	--	Isoflavone 7-O-glucosyltransferase 1 OS=Glycine max GN=GmIF7GT1 PE=1 SV=1	PF00201	UDP-glucoronosyl and UDP-glucosyl transferase	metabolic process	transferase activity, transferring hexosyl groups	--	--	--	--
303	OG08833	0.0001	BAN|c33685_g1	BNN|c17745_g1	BNT|c17368_g1	BNW|c29291_g1	BNZ|c24259_g1	hypothetical protein PRUPE_ppa026678mg [Prunus persica]>gi|462424062|gb|EMJ28325.1| hypothetical protein PRUPE_ppa026678mg [Prunus persica]	Morus notabilis hypothetical protein partial mRNA	--	--	--	--	--	PF02515	CoA-transferase family III	--	catalytic activity	--	--	--	--
304	OG07748	0.0001	BAN|c25749_g1	BNN|c9449_g1	BNT|c36552_g1	BNW|c27820_g1	BNZ|c24268_g1	PREDICTED: uncharacterized protein LOC104609664 [Nelumbo nucifera]	Morus notabilis hypothetical protein partial mRNA	--	--	--	--	--	--	--	--	--	--	--	--	--
305	OG12484	0.02759	BAN|c22963_g1	BNN|c30564_g1	BNT|c30127_g1	BNW|c30770_g1	BNZ|c24269_g1	kinase, putative [Ricinus communis]>gi|223525084|gb|EEF27843.1| kinase, putative [Ricinus communis]	Oryza sativa Japonica Group Os06g0210400 (Os06g0210400) mRNA, complete cds	--	--	--	--	L-type lectin-domain containing receptor kinase IV.1 OS=Arabidopsis thaliana GN=LECRK41 PE=2 SV=1	PF07714//PF00069	Protein tyrosine kinase//Protein kinase domain	protein phosphorylation//phosphorylation//serine family amino acid metabolic process	protein serine/threonine kinase activity//protein kinase activity//carbohydrate binding//ATP binding//non-membrane spanning protein tyrosine kinase activity	--	--	--	--
306	OG03070	0.07024	BAN|c38292_g4	BNN|c37371_g1	BNT|c40892_g5	BNW|c32193_g1	BNZ|c24289_g1	PREDICTED: uncharacterized protein LOC103332367 [Prunus mume]	Morus notabilis hypothetical protein partial mRNA	--	--	--	--	N-alpha-acetyltransferase 30 OS=Saccharomyces cerevisiae (strain ATCC 204508 / S288c) GN=MAK3 PE=1 SV=1	PF12568//PF08445//PF00583//PF13673//PF13508	Acetyltransferase (GNAT) domain//FR47-like protein//Acetyltransferase (GNAT) family//Acetyltransferase (GNAT) domain//Acetyltransferase (GNAT) domain	acyl-carrier-protein biosynthetic process	transferase activity, transferring acyl groups other than amino-acyl groups//N-acetyltransferase activity	--	--	KOG3139	N-acetyltransferase
307	OG02371	0.07095	BAN|c19764_g1	BNN|c32581_g1	BNT|c25696_g1	BNW|c27766_g1	BNZ|c24301_g1	PREDICTED: uncharacterized protein LOC103968025 [Pyrus x bretschneideri]	PREDICTED: Fragaria vesca subsp. vesca uncharacterized LOC101298149 (LOC101298149), transcript variant X2, mRNA	--	--	--	--	--	--	--	--	--	--	--	--	--
308	OG08603	0.03158	BAN|c32204_g1	BNN|c43729_g1	BNT|c37814_g1	BNW|c35366_g1	BNZ|c24320_g1	PREDICTED: serine/threonine-protein kinase PBS1-like [Eucalyptus grandis]	Morus notabilis Serine/threonine-protein kinase PBS1 partial mRNA	--	--	--	--	Serine/threonine-protein kinase PBS1 OS=Arabidopsis thaliana GN=PBS1 PE=1 SV=1	PF07714//PF00069	Protein tyrosine kinase//Protein kinase domain	protein phosphorylation	ATP binding//protein kinase activity	--	--	--	--
309	OG02455	0.0001	BAN|c24973_g1	BNN|c46833_g1	BNT|c41257_g3	BNW|c36433_g1	BNZ|c24334_g1	PREDICTED: 39S ribosomal protein L41-A, mitochondrial [Vitis vinifera]>gi|147843318|emb|CAN82662.1| hypothetical protein VITISV_004928 [Vitis vinifera]	PREDICTED: Glycine max uncharacterized LOC100306274 (LOC100306274), transcript variant X1, mRNA	K17422	MRPL41	large subunit ribosomal protein L41	http://www.genome.jp/dbget-bin/www_bget?ko:K17422	39S ribosomal protein L41-A, mitochondrial OS=Xenopus laevis GN=mrpl41-a PE=2 SV=1	--	--	--	--	--	--	KOG4756	Mitochondrial ribosomal protein L27
310	OG07483	0.0001	BAN|c19047_g1	BNN|c31861_g1	BNT|c32587_g1	BNW|c5307_g1	BNZ|c24358_g1	hypothetical protein PRUPE_ppa016425mg, partial [Prunus persica]>gi|462408271|gb|EMJ13605.1| hypothetical protein PRUPE_ppa016425mg, partial [Prunus persica]	PREDICTED: Malus x domestica cysteine-rich PDZ-binding protein-like (LOC103408784), mRNA	--	--	--	--	Cysteine-rich PDZ-binding protein OS=Rattus norvegicus GN=Cript PE=1 SV=1	--	--	--	--	--	--	KOG3476	Microtubule-associated protein CRIPT
311	OG03028	0.0001	BAN|c26125_g1	BNN|c22264_g1	BNT|c33286_g1	BNW|c21654_g1	BNZ|c24377_g1	Plant natriuretic peptide A [Theobroma cacao]>gi|508784166|gb|EOY31422.1| Plant natriuretic peptide A [Theobroma cacao]	PREDICTED: Eucalyptus grandis EG45-like domain containing protein (LOC104439881), mRNA	--	--	--	--	EG45-like domain containing protein OS=Citrus jambhiri GN=CjBAp12 PE=1 SV=1	--	--	--	--	--	--	--	--
312	OG03957	0.01877	BAN|c19933_g1	BNN|c35208_g1	BNT|c28603_g1	BNW|c29203_g1	BNZ|c24378_g1	calmodulin binding protein, putative [Ricinus communis]>gi|223543389|gb|EEF44920.1| calmodulin binding protein, putative [Ricinus communis]	PREDICTED: Brassica rapa uncharacterized LOC103875166 (LOC103875166), mRNA	--	--	--	--	--	--	--	RNA metabolic process	catalytic activity	GO:0005622	intracellular	--	--
313	OG09263	0.07387	BAN|c37058_g2	BNN|c46624_g1	BNT|c41489_g1	BNW|c39886_g1	BNZ|c24391_g1	PREDICTED: putative pentatricopeptide repeat-containing protein At1g02420 [Prunus mume]	Morus notabilis hypothetical protein partial mRNA	--	--	--	--	Putative pentatricopeptide repeat-containing protein At1g02420 OS=Arabidopsis thaliana GN=At1g02420 PE=3 SV=2	PF00646//PF05853//PF05777	F-box domain//3-keto-5-aminohexanoate cleavage enzyme//Drosophila accessory gland-specific peptide 26Ab (Acp26Ab)	L-lysine catabolic process to acetate//mating behavior	transferase activity//protein binding	GO:0005576	extracellular region	--	--
314	OG06728	0.07181	BAN|c21933_g2	BNN|c41003_g1	BNT|c42934_g8	BNW|c26253_g1	BNZ|c24446_g1	PREDICTED: uncharacterized protein LOC101495580 [Cicer arietinum]	Morus notabilis hypothetical protein partial mRNA	--	--	--	--	--	PF05297	Herpesvirus latent membrane protein 1 (LMP1)	transformation of host cell by virus	--	GO:0016021	integral component of membrane	--	--
315	OG10381	0.05481	BAN|c23358_g1	BNN|c23217_g1	BNT|c29805_g1	BNW|c38371_g2	BNZ|c24496_g1	PREDICTED: major allergen Pru ar 1-like [Fragaria vesca subsp. vesca]	PREDICTED: Pyrus x bretschneideri major allergen Pru ar 1-like (LOC103959361), mRNA	--	--	--	--	Major allergen Pru ar 1 OS=Prunus armeniaca PE=1 SV=1	PF00407	Pathogenesis-related protein Bet v I family	response to biotic stimulus//defense response	--	--	--	--	--
316	OG07701	0.0001	BAN|c25001_g1	BNN|c55867_g1	BNT|c28005_g1	BNW|c29135_g1	BNZ|c24503_g1	Uncharacterized protein TCM_034258 [Theobroma cacao]>gi|508723181|gb|EOY15078.1| Uncharacterized protein TCM_034258 [Theobroma cacao]	Morus notabilis hypothetical protein partial mRNA	--	--	--	--	--	--	--	--	--	--	--	--	--
317	OG12545	0.0001	BAN|c24584_g1	BNN|c32078_g1	BNT|c39064_g3	BNW|c31479_g1	BNZ|c24509_g1	PREDICTED: uncharacterized protein LOC105774264 [Gossypium raimondii]>gi|763745037|gb|KJB12476.1| hypothetical protein B456_002G020400 [Gossypium raimondii]	--	--	--	--	--	--	--	--	--	--	--	--	--	--
318	OG12648	0.0001	BAN|c26359_g1	BNN|c38116_g1	BNT|c31704_g1	BNW|c31238_g2	BNZ|c24522_g1	Os04g0485100 [Oryza sativa Japonica Group]>gi|38345343|emb|CAE03154.2| OSJNBa0081L15.16 [Oryza sativa Japonica Group]>gi|38346052|emb|CAD41393.2| OJ000223_09.6 [Oryza sativa Japonica Group]>gi|113564701|dbj|BAF15044.1| Os04g0485100 [Oryza sativa Japonica Group]>gi|125548776|gb|EAY94598.1| hypothetical protein OsI_16375 [Oryza sativa Indica Group]>gi|125590794|gb|EAZ31144.1| hypothetical protein O…	Morus notabilis Serine/threonine protein phosphatase 2A 59 kDa regulatory subunit B' eta isoform partial mRNA	K11584	PPP2R5	serine/threonine-protein phosphatase 2A regulatory subunit B'	http://www.genome.jp/dbget-bin/www_bget?ko:K11584	Serine/threonine protein phosphatase 2A 59 kDa regulatory subunit B' eta isoform OS=Arabidopsis thaliana GN=B'ETA PE=2 SV=1	PF01603	Protein phosphatase 2A regulatory B subunit (B56 family)	signal transduction	protein phosphatase type 2A regulator activity	GO:0005886//GO:0000159//GO:0000502//GO:0005829//GO:0005777//GO:0005730	plasma membrane//protein phosphatase type 2A complex//proteasome complex//cytosol//peroxisome//nucleolus	KOG2085	Serine/threonine protein phosphatase 2A, regulatory subunit
319	OG04912	0.02069	BAN|c31470_g1	BNN|c30399_g1	BNT|c37193_g1	BNW|c41592_g1	BNZ|c24529_g1	hypothetical protein PRUPE_ppa005923mg [Prunus persica]>gi|462397597|gb|EMJ03265.1| hypothetical protein PRUPE_ppa005923mg [Prunus persica]	Morus notabilis Eukaryotic translation initiation factor 3 subunit E partial mRNA	K03250	EIF3E, INT6	translation initiation factor 3 subunit E	http://www.genome.jp/dbget-bin/www_bget?ko:K03250	Eukaryotic translation initiation factor 3 subunit E OS=Nematostella vectensis GN=v1g163572 PE=3 SV=1	PF01399	PCI domain	--	protein binding	--	--	KOG2758	Translation initiation factor 3, subunit e (eIF-3e)
320	OG04938	0.0001	BAN|c22908_g1	BNN|c47473_g4	BNT|c30460_g1	BNW|c43561_g2	BNZ|c24533_g1	PREDICTED: axial regulator YABBY 5 isoform X1 [Vitis vinifera]>gi|297738980|emb|CBI28225.3| unnamed protein product [Vitis vinifera]	Morus notabilis hypothetical protein partial mRNA	--	--	--	--	Axial regulator YABBY 5 OS=Arabidopsis thaliana GN=YAB5 PE=1 SV=1	PF02166//PF04690	Androgen receptor//YABBY protein	multicellular organismal development//androgen receptor signaling pathway//regulation of transcription, DNA-templated//signal transduction	androgen receptor activity//steroid binding//DNA binding	GO:0005634	nucleus	--	--
321	OG05866	0.06435	BAN|c22295_g1	BNN|c6111_g1	BNT|c24977_g1	BNW|c32415_g1	BNZ|c24539_g1	hypothetical protein CICLE_v10023999mg [Citrus clementina]>gi|568852438|ref|XP_006479883.1| PREDICTED: glutaredoxin-C11-like [Citrus sinensis]>gi|557546505|gb|ESR57483.1| hypothetical protein CICLE_v10023999mg [Citrus clementina]>gi|641868696|gb|KDO87380.1| hypothetical protein CISIN_1g037937mg [Citrus sinensis]	--	K03676	grxC, GLRX, GLRX2	glutaredoxin 3	http://www.genome.jp/dbget-bin/www_bget?ko:K03676	Glutaredoxin-C11 OS=Arabidopsis thaliana GN=GRXC11 PE=3 SV=1	PF00462	Glutaredoxin	obsolete electron transport//cell redox homeostasis	electron carrier activity//protein disulfide oxidoreductase activity	--	--	KOG1752	Glutaredoxin and related proteins
322	OG10378	0.0001	BAN|c23296_g1	BNN|c33846_g1	BNT|c31233_g1	BNW|c32107_g1	BNZ|c24604_g1	hypothetical protein POPTR_0012s03560g [Populus trichocarpa]>gi|550326314|gb|EEE96550.2| hypothetical protein POPTR_0012s03560g [Populus trichocarpa]	--	--	--	--	--	--	--	--	--	--	--	--	--	--
323	OG07596	0.08445	BAN|c23196_g1	BNN|c30981_g1	BNT|c28116_g1	BNW|c36064_g1	BNZ|c24659_g1	hypothetical protein PRUPE_ppa008858mg [Prunus persica]>gi|462397222|gb|EMJ03021.1| hypothetical protein PRUPE_ppa008858mg [Prunus persica]	Morus notabilis WD repeat-containing protein 5 partial mRNA	K14963	WDR5, SWD3, CPS30	COMPASS component SWD3	http://www.genome.jp/dbget-bin/www_bget?ko:K14963	COMPASS-like H3K4 histone methylase component WDR5B OS=Arabidopsis thaliana GN=WDR5B PE=1 SV=1	PF00400//PF04053	WD domain, G-beta repeat//Coatomer WD associated region	vesicle-mediated transport//intracellular protein transport	structural molecule activity//protein binding	GO:0030117	membrane coat	KOG0266	WD40 repeat-containing protein
324	OG04344	0.0001	BAN|c31048_g1	BNN|c35475_g1	BNT|c42692_g1	BNW|c39446_g1	BNZ|c24663_g1	hypothetical protein glysoja_022925 [Glycine soja]	PREDICTED: Citrus sinensis uncharacterized LOC102620130 (LOC102620130), transcript variant X1, mRNA	--	--	--	--	--	PF04736	Eclosion hormone	ecdysis, chitin-based cuticle//neuropeptide signaling pathway	ecdysis-triggering hormone activity	--	--	--	--
325	OG04309	0.0001	BAN|c35858_g1	BNN|c35418_g2	BNT|c49738_g1	BNW|c20961_g1	BNZ|c24757_g1	Thylakoid membrane phosphoprotein 14 kDa, chloroplast precursor, putative [Ricinus communis]>gi|223549132|gb|EEF50621.1| Thylakoid membrane phosphoprotein 14 kDa, chloroplast precursor, putative [Ricinus communis]	PREDICTED: Jatropha curcas protein CURVATURE THYLAKOID 1A, chloroplastic (LOC105642897), mRNA	--	--	--	--	Protein CURVATURE THYLAKOID 1A, chloroplastic OS=Arabidopsis thaliana GN=CURT1A PE=1 SV=1	--	--	--	--	--	--	--	--
326	OG05243	0.0001	BAN|c22084_g1	BNN|c28832_g1	BNT|c23872_g1	BNW|c29571_g1	BNZ|c24774_g1	suppressor of ty, putative [Ricinus communis]>gi|223548167|gb|EEF49659.1| suppressor of ty, putative [Ricinus communis]	Morus notabilis hypothetical protein partial mRNA	K15171	SUPT4H1, SPT4	transcription elongation factor SPT4	http://www.genome.jp/dbget-bin/www_bget?ko:K15171	Transcription elongation factor SPT4 homolog 2 OS=Arabidopsis thaliana GN=At5g63670 PE=2 SV=1	--	--	positive regulation of DNA-templated transcription, elongation	zinc ion binding	GO:0005634	nucleus	KOG3490	Transcription elongation factor SPT4
327	OG02585	0.0001	BAN|c23963_g1	BNN|c6273_g1	BNT|c25724_g1	BNW|c34678_g1	BNZ|c24788_g1	unnamed protein product [Coffea canephora]	Morus notabilis Triosephosphate isomerase partial mRNA	K01803	TPI, tpiA	triosephosphate isomerase (TIM)	http://www.genome.jp/dbget-bin/www_bget?ko:K01803	Triosephosphate isomerase, cytosolic OS=Petunia hybrida GN=TPIP1 PE=2 SV=1	PF04805//PF00121	E10-like protein conserved region//Triosephosphate isomerase	carbon utilization//oxidation-reduction process//gluconeogenesis//glycerolipid metabolic process//metabolic process//inositol metabolic process//glycolytic process//fructose metabolic process//mannose metabolic process	thiol oxidase activity//triose-phosphate isomerase activity	--	--	KOG1643	Triosephosphate isomerase
328	OG12758	0.0001	BAN|c27661_g3	BNN|c30077_g1	BNT|c29016_g2	BNW|c29894_g2	BNZ|c24799_g1	hypothetical protein PRUPE_ppa003820mg [Prunus persica]>gi|462422718|gb|EMJ26981.1| hypothetical protein PRUPE_ppa003820mg [Prunus persica]	Capsella rubella hypothetical protein (CARUB_v10017132mg) mRNA, complete cds	--	--	--	--	--	PF06273	Plant specific eukaryotic initiation factor 4B	regulation of translational initiation	translation initiation factor activity	GO:0005840	ribosome	--	--
329	OG05494	0.0001	BAN|c27661_g2	BNN|c30077_g2	BNT|c29016_g1	BNW|c29894_g1	BNZ|c24799_g2	PREDICTED: uncharacterized protein LOC105785826 [Gossypium raimondii]>gi|763748186|gb|KJB15625.1| hypothetical protein B456_002G188100 [Gossypium raimondii]	Theobroma cacao Eukaryotic translation initiation factor 4B1 (TCM_010585) mRNA, complete cds	--	--	--	--	--	PF06273	Plant specific eukaryotic initiation factor 4B	regulation of translational initiation	translation initiation factor activity	GO:0005840	ribosome	--	--
330	OG07621	0.0001	BAN|c23805_g1	BNN|c26437_g1	BNT|c18805_g1	BNW|c20828_g1	BNZ|c24825_g1	PREDICTED: mitochondrial import inner membrane translocase subunit Tim9 [Malus domestica]>gi|694325446|ref|XP_009353667.1| PREDICTED: mitochondrial import inner membrane translocase subunit Tim9 [Pyrus x bretschneideri]>gi|694375427|ref|XP_009364400.1| PREDICTED: mitochondrial import inner membrane translocase subunit Tim9 [Pyrus x bretschneideri]>gi|694375506|ref|XP_009364416.1| PREDICTED: mitoc…	PREDICTED: Pyrus x bretschneideri mitochondrial import inner membrane translocase subunit Tim9 (LOC103937761), mRNA	K17777	TIM9	mitochondrial import inner membrane translocase subunit TIM9	http://www.genome.jp/dbget-bin/www_bget?ko:K17777	Mitochondrial import inner membrane translocase subunit Tim9 OS=Oryza sativa subsp. japonica GN=TIM9 PE=3 SV=2	--	--	--	--	--	--	KOG3479	Mitochondrial import inner membrane translocase, subunit TIM9
331	OG05897	0.03323	BAN|c26396_g1	BNN|c40289_g1	BNT|c39_g1	BNW|c33057_g1	BNZ|c24914_g1	PREDICTED: wound-induced protein 1 [Fragaria vesca subsp. vesca]	--	--	--	--	--	--	--	--	--	--	--	--	--	--
332	OG01737	0.0001	BAN|c30774_g1	BNN|c34654_g1	BNT|c30035_g1	BNW|c40935_g4	BNZ|c24935_g1	hypothetical protein PRUPE_ppa006326mg [Prunus persica]>gi|462419615|gb|EMJ23878.1| hypothetical protein PRUPE_ppa006326mg [Prunus persica]	Morus notabilis Serine/threonine-protein kinase HT1 partial mRNA	--	--	--	--	Serine/threonine-protein kinase HT1 OS=Arabidopsis thaliana GN=HT1 PE=1 SV=1	PF07714//PF00069	Protein tyrosine kinase//Protein kinase domain	protein phosphorylation	protein kinase activity//ATP binding	--	--	KOG0192	Tyrosine kinase specific for activated (GTP-bound) p21cdc42Hs
333	OG10294	0.02999	BAN|c17584_g1	BNN|c39376_g1	BNT|c2666_g1	BNW|c26479_g1	BNZ|c24937_g1	PREDICTED: SNF1-related protein kinase regulatory subunit gamma-like PV42a [Jatropha curcas]>gi|643729193|gb|KDP37073.1| hypothetical protein JCGZ_06129 [Jatropha curcas]	Morus notabilis hypothetical protein partial mRNA	--	--	--	--	SNF1-related protein kinase regulatory subunit gamma-like PV42a OS=Arabidopsis thaliana GN=PV42A PE=2 SV=1	PF04079	Putative transcriptional regulators (Ypuh-like)	chromosome separation	--	--	--	--	--
334	OG04855	0.05854	BAN|c27357_g1	BNN|c34004_g1	BNT|c33027_g1	BNW|c26749_g1	BNZ|c24951_g1	PREDICTED: protein IRX15-LIKE-like [Fragaria vesca subsp. vesca]	Morus notabilis hypothetical protein partial mRNA	--	--	--	--	Protein IRX15-LIKE OS=Arabidopsis thaliana GN=IRX15-L PE=2 SV=1	--	--	--	--	--	--	--	--
335	OG04712	0.05499	BAN|c29320_g1	BNN|c35628_g1	BNT|c27407_g1	BNW|c34584_g1	BNZ|c24953_g1	hypothetical protein CICLE_v10002714mg [Citrus clementina]>gi|557535682|gb|ESR46800.1| hypothetical protein CICLE_v10002714mg [Citrus clementina]	Morus notabilis hypothetical protein partial mRNA	--	--	--	--	--	--	--	--	--	--	--	--	--
336	OG04377	0.0478	BAN|c24595_g1	BNN|c39559_g1	BNT|c35809_g1	BNW|c34503_g1	BNZ|c24970_g1	PREDICTED: GDSL esterase/lipase At2g42990-like [Fragaria vesca subsp. vesca]	PREDICTED: Brassica rapa GDSL esterase/lipase At2g42990 (LOC103866685), mRNA	--	--	--	--	GDSL esterase/lipase At2g42990 OS=Arabidopsis thaliana GN=At2g42990 PE=2 SV=1	PF00657	GDSL-like Lipase/Acylhydrolase	--	hydrolase activity, acting on ester bonds	--	--	--	--
337	OG08563	0.08858	BAN|c31945_g1	BNN|c42373_g1	BNT|c40993_g1	BNW|c44046_g4	BNZ|c25014_g1	hypothetical protein PRUPE_ppa007680mg [Prunus persica]>gi|462407354|gb|EMJ12688.1| hypothetical protein PRUPE_ppa007680mg [Prunus persica]	PREDICTED: Pyrus x bretschneideri putative pentatricopeptide repeat-containing protein At3g15200 (LOC103932741), mRNA	--	--	--	--	Putative pentatricopeptide repeat-containing protein At3g15200 OS=Arabidopsis thaliana GN=At3g15200 PE=3 SV=1	PF01198//PF12169	Ribosomal protein L31e//DNA polymerase III subunits gamma and tau domain III	ribosome biogenesis//translation//DNA replication	DNA-directed DNA polymerase activity//structural constituent of ribosome	GO:0005622//GO:0005840//GO:0042575	intracellular//ribosome//DNA polymerase complex	KOG4422	Uncharacterized conserved protein
338	OG05353	0.09768	BAN|c29398_g2	BNN|c37567_g1	BNT|c35578_g1	BNW|c38617_g1	BNZ|c25050_g1	PREDICTED: uncharacterized protein LOC103321568 [Prunus mume]	PREDICTED: Malus x domestica uncharacterized LOC103451811 (LOC103451811), mRNA	--	--	--	--	Myb family transcription factor APL OS=Arabidopsis thaliana GN=APL PE=2 SV=2	--	--	--	--	--	--	--	--
339	OG03600	0.0001	BAN|c27593_g1	BNN|c25638_g1	BNT|c23327_g1	BNW|c27742_g1	BNZ|c25063_g1	mitochondrial oxoglutarate/malate carrier protein, putative [Ricinus communis]>gi|223528273|gb|EEF30324.1| mitochondrial oxoglutarate/malate carrier protein, putative [Ricinus communis]	Morus notabilis hypothetical protein partial mRNA	K15104	SLC25A11, OGC	solute carrier family 25 (mitochondrial oxoglutarate transporter), member 11	http://www.genome.jp/dbget-bin/www_bget?ko:K15104	Mitochondrial dicarboxylate/tricarboxylate transporter DTC OS=Arabidopsis thaliana GN=DTC PE=1 SV=1	--	--	transport	--	GO:0016021	integral component of membrane	KOG0759	Mitochondrial oxoglutarate/malate carrier proteins
340	OG10417	0.0001	BAN|c24236_g1	BNN|c33153_g1	BNT|c19250_g1	BNW|c49652_g1	BNZ|c25068_g1	PREDICTED: uncharacterized protein LOC104422502 [Eucalyptus grandis]>gi|702480841|ref|XP_010033138.1| PREDICTED: uncharacterized protein LOC104422502 [Eucalyptus grandis]>gi|702480845|ref|XP_010033139.1| PREDICTED: uncharacterized protein LOC104422502 [Eucalyptus grandis]>gi|629086334|gb|KCW52691.1| hypothetical protein EUGRSUZ_J02059 [Eucalyptus grandis]	--	--	--	--	--	--	--	--	--	--	--	--	--	--
341	OG02463	0.0001	BAN|c26732_g1	BNN|c41367_g4	BNT|c26694_g1	BNW|c27743_g1	BNZ|c25079_g1	Ribosomal protein S10p/S20e family protein isoform 1 [Theobroma cacao]>gi|590671819|ref|XP_007038437.1| Ribosomal protein S10p/S20e family protein isoform 1 [Theobroma cacao]>gi|747105712|ref|XP_011101129.1| PREDICTED: 40S ribosomal protein S20-2 [Sesamum indicum]>gi|823169938|ref|XP_012484354.1| PREDICTED: 40S ribosomal protein S20-2 [Gossypium raimondii]>gi|823169941|ref|XP_012484356.1| PREDICT…	Morus notabilis 40S ribosomal protein S20-2 partial mRNA	K02969	RP-S20e, RPS20	small subunit ribosomal protein S20e	http://www.genome.jp/dbget-bin/www_bget?ko:K02969	40S ribosomal protein S20-2 OS=Arabidopsis thaliana GN=RPS20B PE=2 SV=1	PF02969	TATA box binding protein associated factor (TAF)	DNA-templated transcription, initiation	--	GO:0005634	nucleus	KOG0900	40S ribosomal protein S20
342	OG02433	0.05701	BAN|c26466_g1	BNN|c37201_g3	BNT|c32919_g1	BNW|c30957_g1	BNZ|c25105_g1	PREDICTED: uncharacterized protein LOC105137807 [Populus euphratica]	--	--	--	--	--	--	--	--	--	--	--	--	--	--
343	OG02345	0.04357	BAN|c19609_g1	BNN|c23544_g1	BNT|c37384_g2	BNW|c32040_g1	BNZ|c25116_g1	PREDICTED: uncharacterized protein LOC103940902 [Pyrus x bretschneideri]	Morus notabilis hypothetical protein partial mRNA >gnl|BL_ORD_ID|25633398 Morus notabilis hypothetical protein partial mRNA	--	--	--	--	--	PF07810	TMC domain	--	--	GO:0016021	integral component of membrane	--	--
344	OG13681	0.09909	BAN|c54254_g1	BNN|c41084_g2	BNT|c40400_g1	BNW|c40107_g2	BNZ|c25135_g1	hypothetical protein PTRG_00335 [Pyrenophora tritici-repentis Pt-1C-BFP]>gi|187972274|gb|EDU39773.1| hypothetical protein PTRG_00335 [Pyrenophora tritici-repentis Pt-1C-BFP]	Leptosphaeria maculans lepidii ibcn84_scaffold00018 complete sequence	--	--	--	--	Glucose-repressible gene protein OS=Neurospora crassa (strain ATCC 24698 / 74-OR23-1A / CBS 708.71 / DSM 1257 / FGSC 987) GN=grg-1 PE=2 SV=1	--	--	--	--	--	--	--	--
345	OG10893	0.0722	BAN|c31248_g1	BNN|c45482_g1	BNT|c36723_g1	BNW|c34945_g1	BNZ|c2514_g1	PREDICTED: uncharacterized protein LOC102619287 [Citrus sinensis]	--	--	--	--	--	Putative transglycosylase H16_A0665 OS=Cupriavidus necator (strain ATCC 17699 / H16 / DSM 428 / Stanier 337) GN=H16_A0665 PE=3 SV=2	--	--	--	--	--	--	--	--
346	OG02080	0.06327	BAN|c34408_g1	BNN|c42274_g1	BNT|c38567_g1	BNW|c42199_g4	BNZ|c25177_g1	PREDICTED: cytochrome P450 84A1 [Fragaria vesca subsp. vesca]	Broussonetia papyrifera ferulate-5-hydroxylase (F5H) mRNA, complete cds	K09755	CYP84A, F5H	ferulate-5-hydroxylase	http://www.genome.jp/dbget-bin/www_bget?ko:K09755	Cytochrome P450 84A1 OS=Arabidopsis thaliana GN=CYP84A1 PE=1 SV=1	PF00067	Cytochrome P450	oxidation-reduction process	heme binding//oxidoreductase activity, acting on paired donors, with incorporation or reduction of molecular oxygen//iron ion binding	--	--	KOG0156	Cytochrome P450 CYP2 subfamily
347	OG02189	0.0001	BAN|c38989_g1	BNN|c29039_g1	BNT|c23289_g1	BNW|c20606_g1	BNZ|c25195_g1	unknown [Lotus japonicus]>gi|388510974|gb|AFK43553.1| unknown [Lotus japonicus]	PREDICTED: Eucalyptus grandis NADH dehydrogenase [ubiquinone] 1 alpha subcomplex subunit 8-B-like (LOC104425507), transcript variant X2, mRNA	K03952	NDUFA8	NADH dehydrogenase (ubiquinone) 1 alpha subcomplex subunit 8	http://www.genome.jp/dbget-bin/www_bget?ko:K03952	NADH dehydrogenase [ubiquinone] 1 alpha subcomplex subunit 8-B OS=Arabidopsis thaliana GN=At5g18800 PE=1 SV=1	PF08063//PF02297	PADR1 (NUC008) domain//Cytochrome oxidase c subunit VIb	proton transport//mitochondrial electron transport, cytochrome c to oxygen	NAD+ ADP-ribosyltransferase activity//cytochrome-c oxidase activity	GO:0005739//GO:0005634//GO:0045277	mitochondrion//nucleus//respiratory chain complex IV	KOG3458	NADH:ubiquinone oxidoreductase, NDUFA8/PGIV/19 kDa subunit
348	OG02557	0.0001	BAN|c33223_g2	BNN|c26156_g1	BNT|c28985_g1	BNW|c1745_g1	BNZ|c25206_g2	unknown [Glycine max]>gi|734418436|gb|KHN39590.1| hypothetical protein glysoja_020668 [Glycine soja]	Morus notabilis hypothetical protein partial mRNA	--	--	--	--	--	PF02519//PF00642	Auxin responsive protein//Zinc finger C-x8-C-x5-C-x3-H type (and similar)	response to auxin	metal ion binding	--	--	--	--
349	OG07595	0.0001	BAN|c23181_g1	BNN|c16082_g1	BNT|c33277_g1	BNW|c33056_g1	BNZ|c25234_g1	hypothetical protein PRUPE_ppa013304mg [Prunus persica]>gi|462397312|gb|EMJ03111.1| hypothetical protein PRUPE_ppa013304mg [Prunus persica]	PREDICTED: Vitis vinifera ergosterol biosynthetic protein 28 (LOC100250651), transcript variant X4, mRNA	--	--	--	--	Ergosterol biosynthetic protein 28 OS=Arabidopsis thaliana GN=At1g10030 PE=2 SV=2	PF03694	Erg28 like protein	--	--	GO:0016021	integral component of membrane	KOG3455	Predicted membrane protein
350	OG04124	0.0001	BAN|c35340_g1	BNN|c23649_g1	BNT|c10203_g1	BNW|c40759_g1	BNZ|c25249_g1	hypothetical protein CICLE_v10022091mg [Citrus clementina]>gi|567903078|ref|XP_006444027.1| hypothetical protein CICLE_v10022091mg [Citrus clementina]>gi|567903080|ref|XP_006444028.1| hypothetical protein CICLE_v10022091mg [Citrus clementina]>gi|568852026|ref|XP_006479682.1| PREDICTED: EKC/KEOPS complex subunit bud32-like [Citrus sinensis]>gi|557546288|gb|ESR57266.1| hypothetical protein CICLE_v1…	Prunus persica hypothetical protein (PRUPE_ppa011000mg) mRNA, complete cds	K08851	TP53RK, PRPK, BUD32	TP53 regulating kinase and related kinases	http://www.genome.jp/dbget-bin/www_bget?ko:K08851	TP53-regulating kinase OS=Homo sapiens GN=TP53RK PE=1 SV=2	PF07714//PF06293//PF00454//PF00069	Protein tyrosine kinase//Lipopolysaccharide kinase (Kdo/WaaP) family//Phosphatidylinositol 3- and 4-kinase//Protein kinase domain	protein phosphorylation	ATP binding//phosphotransferase activity, alcohol group as acceptor//protein kinase activity	GO:0016020	membrane	KOG3087	Serine/threonine protein kinase
351	OG05900	0.06911	BAN|c34255_g1	BNN|c14616_g1	BNT|c35072_g1	BNW|c34648_g2	BNZ|c25256_g1	PREDICTED: cysteine-rich receptor-like protein kinase 2 [Prunus mume]	Morus notabilis Cysteine-rich receptor-like protein kinase 3 partial mRNA	--	--	--	--	Cysteine-rich receptor-like protein kinase 2 OS=Arabidopsis thaliana GN=CRK2 PE=2 SV=1	--	--	--	--	--	--	--	--
352	OG04139	0.0001	BAN|c2613_g1	BNN|c23568_g1	BNT|c36650_g1	BNW|c37647_g1	BNZ|c25266_g1	hypothetical protein POPTR_0002s05820g [Populus trichocarpa]>gi|550344365|gb|EEE80139.2| hypothetical protein POPTR_0002s05820g [Populus trichocarpa]	PREDICTED: Phoenix dactylifera transcription factor JUNGBRUNNEN 1-like (LOC103719287), mRNA	--	--	--	--	Transcription factor JUNGBRUNNEN 1 OS=Arabidopsis thaliana GN=JUB1 PE=1 SV=1	PF02365	No apical meristem (NAM) protein	regulation of transcription, DNA-templated	DNA binding	--	--	--	--
353	OG12451	0.0001	BAN|c21815_g1	BNN|c33240_g2	BNT|c29230_g1	BNW|c32821_g1	BNZ|c25275_g1	PREDICTED: zinc-finger homeodomain protein 11-like [Prunus mume]	Morus notabilis hypothetical protein partial mRNA	--	--	--	--	Zinc-finger homeodomain protein 3 OS=Arabidopsis thaliana GN=ZHD3 PE=1 SV=1	--	--	--	--	--	--	--	--
354	OG07543	0.0001	BAN|c21881_g1	BNN|c37754_g1	BNT|c28866_g1	BNW|c33217_g1	BNZ|c25303_g1	PREDICTED: probable U6 snRNA-associated Sm-like protein LSm4 isoform X1 [Nelumbo nucifera]	Morus notabilis hypothetical protein partial mRNA	K12623	LSM4	U6 snRNA-associated Sm-like protein LSm4	http://www.genome.jp/dbget-bin/www_bget?ko:K12623	Probable U6 snRNA-associated Sm-like protein LSm4 OS=Nicotiana tabacum PE=2 SV=1	--	--	--	--	--	--	KOG3293	Small nuclear ribonucleoprotein (snRNP)
355	OG05338	0.04944	BAN|c27542_g1	BNN|c37202_g1	BNT|c35230_g1	BNW|c34780_g1	BNZ|c25321_g1	hypothetical protein PRUPE_ppa007608mg [Prunus persica]>gi|462414638|gb|EMJ19375.1| hypothetical protein PRUPE_ppa007608mg [Prunus persica]	--	K14840	NOP53, GLTSCR2	nucleolar protein 53	http://www.genome.jp/dbget-bin/www_bget?ko:K14840	Uncharacterized protein At2g40430 OS=Arabidopsis thaliana GN=At2g40430 PE=1 SV=2	--	--	--	--	--	--	KOG2823	Cellular protein (glioma tumor suppressor candidate region gene 2)
356	OG07552	0.0001	BAN|c22388_g1	BNN|c34662_g1	BNT|c41837_g1	BNW|c27925_g1	BNZ|c25340_g1	hypothetical protein CICLE_v10009813mg [Citrus clementina]>gi|568859961|ref|XP_006483497.1| PREDICTED: transcription initiation factor TFIID subunit 10-like [Citrus sinensis]>gi|557553446|gb|ESR63460.1| hypothetical protein CICLE_v10009813mg [Citrus clementina]>gi|641848469|gb|KDO67346.1| hypothetical protein CISIN_1g032126mg [Citrus sinensis]	Morus notabilis Transcription initiation factor TFIID subunit 10 partial mRNA	K03134	TAF10	transcription initiation factor TFIID subunit 10	http://www.genome.jp/dbget-bin/www_bget?ko:K03134	Transcription initiation factor TFIID subunit 10 OS=Arabidopsis thaliana GN=TAF10 PE=1 SV=1	PF05645//PF03540//PF02216	RNA polymerase III subunit RPC82//Transcription initiation factor TFIID 23-30kDa subunit//B domain	DNA-templated transcription, initiation//transcription, DNA-templated//purine nucleobase metabolic process//pyrimidine nucleobase metabolic process//pathogenesis	DNA binding//DNA-directed RNA polymerase activity//immunoglobulin binding	GO:0005730//GO:0005634//GO:0019814	nucleolus//nucleus//immunoglobulin complex	KOG3423	Transcription initiation factor TFIID, subunit TAF10 (also component of histone acetyltransferase SAGA)
357	OG03094	0.0001	BAN|c26156_g1	BNN|c62351_g1	BNT|c32158_g2	BNW|c34758_g1	BNZ|c25345_g1	PREDICTED: vesicle transport v-SNARE 12 [Prunus mume]	Morus notabilis Vesicle transport v-SNARE 12 partial mRNA	K08493	VTI1	vesicle transport through interaction with t-SNAREs 1	http://www.genome.jp/dbget-bin/www_bget?ko:K08493	Vesicle transport v-SNARE 12 OS=Arabidopsis thaliana GN=VTI12 PE=1 SV=3	PF05405//PF05008//PF02601	Mitochondrial ATP synthase B chain precursor (ATP-synt_B)//Vesicle transport v-SNARE protein N-terminus//Exonuclease VII, large subunit	ATP synthesis coupled proton transport//proton transport//intracellular protein transport//DNA catabolic process	hydrogen ion transmembrane transporter activity//exodeoxyribonuclease VII activity	GO:0016020//GO:0009318	membrane//exodeoxyribonuclease VII complex	KOG1666	V-SNARE
358	OG02628	0.07985	BAN|c33233_g1	BNN|c40139_g1	BNT|c25891_g1	BNW|c36839_g1	BNZ|c25367_g1	PREDICTED: carbonyl reductase [NADPH] 2 [Jatropha curcas]>gi|802539266|ref|XP_012070177.1| PREDICTED: carbonyl reductase [NADPH] 2 [Jatropha curcas]>gi|643740672|gb|KDP46262.1| hypothetical protein JCGZ_10102 [Jatropha curcas]	--	--	--	--	--	3-oxoacyl-[acyl-carrier-protein] reductase FabG OS=Bacillus subtilis (strain 168) GN=fabG PE=3 SV=3	PF00106	short chain dehydrogenase	metabolic process	oxidoreductase activity	--	--	KOG0725	Reductases with broad range of substrate specificities
359	OG12368	0.0001	BAN|c17611_g1	BNN|c36459_g1	BNT|c58482_g1	BNW|c12054_g1	BNZ|c25369_g1	PREDICTED: probable inactive receptor kinase At2g26730 [Cicer arietinum]	PREDICTED: Erythranthe guttatus probable inactive receptor kinase At2g26730 (LOC105949520), mRNA	K04733	IRAK4	interleukin-1 receptor-associated kinase 4	http://www.genome.jp/dbget-bin/www_bget?ko:K04733	Probable inactive receptor kinase At2g26730 OS=Arabidopsis thaliana GN=At2g26730 PE=1 SV=1	--	--	--	--	--	--	--	--
360	OG04399	0.08611	BAN|c37672_g4	BNN|c38005_g1	BNT|c40776_g1	BNW|c39114_g1	BNZ|c25372_g1	PREDICTED: pirin-like protein [Jatropha curcas]>gi|643736588|gb|KDP42878.1| hypothetical protein JCGZ_23820 [Jatropha curcas]	Morus notabilis hypothetical protein partial mRNA	K06911	K06911	uncharacterized protein	http://www.genome.jp/dbget-bin/www_bget?ko:K06911	Pirin-like protein OS=Solanum lycopersicum PE=2 SV=1	PF07648//PF00050	Kazal-type serine protease inhibitor domain//Kazal-type serine protease inhibitor domain	--	protein binding	--	--	--	--
361	OG06263	0.0001	BAN|c285_g1	BNN|c35934_g1	BNT|c20506_g1	BNW|c30003_g1	BNZ|c25377_g1	PREDICTED: RING-H2 finger protein ATL79 [Prunus mume]	--	--	--	--	--	Uncharacterized RING finger protein P4H10.07 OS=Schizosaccharomyces pombe (strain 972 / ATCC 24843) GN=SPBP4H10.07 PE=1 SV=1	PF12861//PF17122//PF12678//PF14634//PF00097//PF12906//PF17123//PF13639	Anaphase-promoting complex subunit 11 RING-H2 finger//Zinc-finger//RING-H2 zinc finger//zinc-RING finger domain//Zinc finger, C3HC4 type (RING finger)//RING-variant domain//RING-like zinc finger//Ring finger domain	protein ubiquitination	zinc ion binding//ubiquitin-protein transferase activity//protein binding//metal ion binding	GO:0005680	anaphase-promoting complex	KOG0800	FOG: Predicted E3 ubiquitin ligase
362	OG12308	0.0001	BAN|c137_g1	BNN|c43171_g1	BNT|c23909_g1	BNW|c38367_g1	BNZ|c25380_g1	hypothetical protein PRUPE_ppa015934mg [Prunus persica]>gi|462417515|gb|EMJ22252.1| hypothetical protein PRUPE_ppa015934mg [Prunus persica]	Prunus persica hypothetical protein (PRUPE_ppa015934mg) mRNA, complete cds	K03671	trxA	thioredoxin 1	http://www.genome.jp/dbget-bin/www_bget?ko:K03671	Thioredoxin H-type OS=Populus jackii PE=1 SV=1	PF00085//PF00578//PF00433	Thioredoxin//AhpC/TSA family//Protein kinase C terminal domain	phosphorylation//protein phosphorylation//cell redox homeostasis//oxidation-reduction process//serine family amino acid metabolic process	ATP binding//oxidoreductase activity//protein serine/threonine kinase activity//antioxidant activity	--	--	KOG0907	Thioredoxin
363	OG08527	0.09346	BAN|c31687_g2	BNN|c40549_g1	BNT|c36906_g1	BNW|c33545_g1	BNZ|c25407_g1	conserved hypothetical protein [Ricinus communis]>gi|223540661|gb|EEF42224.1| conserved hypothetical protein [Ricinus communis]	--	--	--	--	--	--	--	--	--	polysaccharide binding	--	--	--	--
364	OG07817	0.0445	BAN|c26328_g1	BNN|c62359_g1	BNT|c61575_g1	BNW|c39142_g2	BNZ|c25431_g1	PREDICTED: uncharacterized protein At1g27050 [Gossypium raimondii]>gi|763794225|gb|KJB61221.1| hypothetical protein B456_009G347100 [Gossypium raimondii]	Morus notabilis Uncharacterized protein partial mRNA	--	--	--	--	Uncharacterized protein At1g27050 OS=Arabidopsis thaliana GN=At1g27050 PE=2 SV=1	PF00076	RNA recognition motif. (a.k.a. RRM, RBD, or RNP domain)	--	nucleic acid binding	--	--	--	--
365	OG07886	0.0001	BAN|c26958_g1	BNN|c49120_g1	BNT|c37127_g1	BNW|c22411_g1	BNZ|c25435_g1	PREDICTED: replication factor C subunit 2 [Fragaria vesca subsp. vesca]	Morus notabilis Replication factor C subunit 2 partial mRNA	K10755	RFC2_4	replication factor C subunit 2/4	http://www.genome.jp/dbget-bin/www_bget?ko:K10755	Replication factor C subunit 2 OS=Arabidopsis thaliana GN=RFC2 PE=1 SV=1	PF00437//PF00005//PF04851//PF00270//PF00910//PF01443//PF07728//PF01695//PF05496//PF07726//PF00004//PF03266	Type II/IV secretion system protein//ABC transporter//Type III restriction enzyme, res subunit//DEAD/DEAH box helicase//RNA helicase//Viral (Superfamily 1) RNA helicase//AAA domain (dynein-related subfamily)//IstB-like ATP binding protein//Holliday junction DNA helicase ruvB N-terminus//ATPase family associated with various cellular activities (AAA)//ATPase family associated with various cellular…	DNA repair//transport//DNA recombination	DNA binding//nucleotide phosphatase activity, acting on free nucleotides//hydrolase activity//four-way junction helicase activity//RNA binding//ATPase activity//RNA helicase activity//ATP binding//nucleic acid binding	GO:0005657//GO:0009379	replication fork//Holliday junction helicase complex	KOG0991	Replication factor C, subunit RFC2
366	OG13147	0.03108	BAN|c33329_g3	BNN|c38162_g2	BNT|c26869_g1	BNW|c31590_g1	BNZ|c25439_g1	PREDICTED: probable calcium-binding protein CML23 [Vitis vinifera]>gi|147800616|emb|CAN68471.1| hypothetical protein VITISV_028194 [Vitis vinifera]	PREDICTED: Fragaria vesca subsp. vesca calcium-binding protein CML24-like (LOC101299034), mRNA	K13448	CML	calcium-binding protein CML	http://www.genome.jp/dbget-bin/www_bget?ko:K13448	Calcium-binding allergen Ole e 8 OS=Olea europaea PE=1 SV=1	PF13405//PF12763//PF13499//PF13202//PF10591//PF00967//PF13833//PF00036	EF-hand domain//Cytoskeletal-regulatory complex EF hand//EF-hand domain pair//EF hand//Secreted protein acidic and rich in cysteine Ca binding region//Barwin family//EF-hand domain pair//EF hand	regulation of biological process//defense response to bacterium//signal transduction//response to chemical//defense response to fungus//single-organism process//response to stress//response to abiotic stimulus	calcium ion binding//protein binding	GO:0005578	proteinaceous extracellular matrix	KOG0027	Calmodulin and related proteins (EF-Hand superfamily)
367	OG03425	0.07555	BAN|c36859_g1	BNN|c29715_g1	BNT|c31348_g1	BNW|c34391_g1	BNZ|c25441_g1	PREDICTED: glutaredoxin-C4-like [Citrus sinensis]	Morus notabilis hypothetical protein partial mRNA	K03676	grxC, GLRX, GLRX2	glutaredoxin 3	http://www.genome.jp/dbget-bin/www_bget?ko:K03676	Glutaredoxin-C4 OS=Arabidopsis thaliana GN=GRXC4 PE=2 SV=2	PF00085//PF13417//PF01323//PF00462//PF13409	Thioredoxin//Glutathione S-transferase, N-terminal domain//DSBA-like thioredoxin domain//Glutaredoxin//Glutathione S-transferase, N-terminal domain	cell redox homeostasis//obsolete electron transport	electron carrier activity//protein binding//protein disulfide oxidoreductase activity	--	--	KOG1752	Glutaredoxin and related proteins
368	OG02722	0.04113	BAN|c30654_g1	BNN|c39576_g1	BNT|c29705_g1	BNW|c37350_g1	BNZ|c25449_g1	Superoxide dismutase 1 copper chaperone [Gossypium arboreum]	Morus notabilis hypothetical protein partial mRNA	--	--	--	--	Heavy metal-associated isoprenylated plant protein 26 OS=Arabidopsis thaliana GN=HIPP26 PE=1 SV=1	PF00403	Heavy-metal-associated domain	metal ion transport	metal ion binding	--	--	--	--
369	OG08197	0.0001	BAN|c29279_g1	BNN|c36212_g1	BNT|c30539_g1	BNW|c32201_g1	BNZ|c25455_g1	hypothetical protein CICLE_v10020488mg [Citrus clementina]>gi|568877899|ref|XP_006491955.1| PREDICTED: ATPase family AAA domain-containing protein 1-like isoform X1 [Citrus sinensis]>gi|557543450|gb|ESR54428.1| hypothetical protein CICLE_v10020488mg [Citrus clementina]>gi|641840766|gb|KDO59684.1| hypothetical protein CISIN_1g016044mg [Citrus sinensis]	Morus notabilis ATPase family AAA domain-containing protein 1-A partial mRNA	--	--	--	--	ATPase family AAA domain-containing protein 1 OS=Bos taurus GN=ATAD1 PE=2 SV=2	PF06068//PF00493//PF07724//PF02367//PF14532//PF01637//PF00931//PF05496//PF01057//PF00005//PF00910//PF00158//PF02562//PF07728//PF01695//PF07726//PF01745//PF00688//PF00004	TIP49 C-terminus//MCM2/3/5 family//AAA domain (Cdc48 subfamily)//Threonylcarbamoyl adenosine biosynthesis protein TsaE//Sigma-54 interaction domain//Archaeal ATPase//NB-ARC domain//Holliday junction DNA helicase ruvB N-terminus//Parvovirus non-structural protein NS1//ABC transporter//RNA helicase//Sigma-54 interaction domain//PhoH-like protein//AAA domain (dynein-related subfamily)//IstB-like ATP…	steroid biosynthetic process//DNA recombination//biosynthetic process//DNA repair//tRNA threonylcarbamoyladenosine modification//regulation of transcription, DNA-templated//growth//terpenoid biosynthetic process//DNA replication//viral genome replication//signal transduction//cell proliferation	ATPase activity//ADP binding//ATP binding//RNA helicase activity//growth factor activity//dimethylallyltranstransferase activity//DNA binding//four-way junction helicase activity//RNA binding//transcription factor binding//DNA helicase activity	GO:0005657//GO:0005667//GO:0009379	replication fork//transcription factor complex//Holliday junction helicase complex	KOG0737	AAA+-type ATPase
370	OG04097	0.05815	BAN|c25160_g1	BNN|c23914_g1	BNT|c28930_g1	BNW|c9841_g1	BNZ|c25458_g1	hypothetical protein PRUPE_ppa007472mg [Prunus persica]>gi|462420302|gb|EMJ24565.1| hypothetical protein PRUPE_ppa007472mg [Prunus persica]	Morus notabilis Proteasome subunit alpha type-1-B partial mRNA	K02725	PSMA1	20S proteasome subunit alpha 6	http://www.genome.jp/dbget-bin/www_bget?ko:K02725	Proteasome subunit alpha type-1-A OS=Arabidopsis thaliana GN=PAF1 PE=1 SV=3	PF00227//PF10584	Proteasome subunit//Proteasome subunit A N-terminal signature	proteolysis involved in cellular protein catabolic process//ubiquitin-dependent protein catabolic process	endopeptidase activity//threonine-type endopeptidase activity	GO:0019773//GO:0005839	proteasome core complex, alpha-subunit complex//proteasome core complex	KOG0863	20S proteasome, regulatory subunit alpha type PSMA1/PRE5
371	OG02862	0.05653	BAN|c27498_g1	BNN|c42128_g1	BNT|c36181_g1	BNW|c39029_g1	BNZ|c25465_g1	PREDICTED: probable phenylalanine--tRNA ligase alpha subunit [Prunus mume]>gi|645262728|ref|XP_008236893.1| PREDICTED: probable phenylalanine--tRNA ligase alpha subunit [Prunus mume]>gi|645262730|ref|XP_008236894.1| PREDICTED: probable phenylalanine--tRNA ligase alpha subunit [Prunus mume]	PREDICTED: Prunus mume probable phenylalanine--tRNA ligase alpha subunit (LOC103335652), transcript variant X3, mRNA	K01889	FARSA, pheS	phenylalanyl-tRNA synthetase alpha chain	http://www.genome.jp/dbget-bin/www_bget?ko:K01889	Phenylalanine--tRNA ligase alpha subunit, cytoplasmic OS=Arabidopsis thaliana GN=At4g39280 PE=2 SV=3	PF01409//PF00152//PF09106//PF00587	tRNA synthetases class II core domain (F)//tRNA synthetases class II (D, K and N)//Elongation factor SelB, winged helix//tRNA synthetase class II core domain (G, H, P, S and T)	selenocysteine incorporation//tRNA aminoacylation for protein translation//tRNA aminoacylation//regulation of translational elongation	nucleotide binding//translation elongation factor activity//ATP binding//tRNA binding//GTP binding//RNA binding//aminoacyl-tRNA ligase activity	GO:0005737//GO:0005840	cytoplasm//ribosome	KOG2784	Phenylalanyl-tRNA synthetase, beta subunit
372	OG02046	0.05709	BAN|c32826_g1	BNN|c43744_g1	BNT|c40637_g1	BNW|c41734_g1	BNZ|c25475_g1	PREDICTED: 15-cis-phytoene desaturase, chloroplastic/chromoplastic [Gossypium raimondii]>gi|823245806|ref|XP_012455573.1| PREDICTED: 15-cis-phytoene desaturase, chloroplastic/chromoplastic [Gossypium raimondii]>gi|530339701|gb|AGT20499.1| phytoene desaturase 1 [Gossypium barbadense]>gi|763805005|gb|KJB71943.1| hypothetical protein B456_011G149900 [Gossypium raimondii]>gi|763805007|gb|KJB71945.1| …	Prunus armeniaca phytoene desaturase mRNA, complete cds	K02293	PDS, crtP	15-cis-phytoene desaturase	http://www.genome.jp/dbget-bin/www_bget?ko:K02293	15-cis-phytoene desaturase, chloroplastic/chromoplastic OS=Arabidopsis thaliana GN=PDS PE=1 SV=1	PF01494//PF12831//PF00070//PF07992//PF01593//PF01134//PF01266//PF05834//PF03721//PF06100	FAD binding domain//FAD dependent oxidoreductase//Pyridine nucleotide-disulphide oxidoreductase//Pyridine nucleotide-disulphide oxidoreductase//Flavin containing amine oxidoreductase//Glucose inhibited division protein A//FAD dependent oxidoreductase//Lycopene cyclase protein//UDP-glucose/GDP-mannose dehydrogenase family, NAD binding domain//MCRA family	carotenoid biosynthetic process//tRNA processing//fatty acid metabolic process//oxidation-reduction process	oxidoreductase activity//NAD binding//oxidoreductase activity, acting on the CH-OH group of donors, NAD or NADP as acceptor//FAD binding//oxidoreductase activity, acting on paired donors, with incorporation or reduction of molecular oxygen//oleate hydratase activity//flavin adenine dinucleotide binding	--	--	KOG0029	Amine oxidase
373	OG08438	0.09174	BAN|c31125_g1	BNN|c39513_g1	BNT|c36889_g1	BNW|c42003_g1	BNZ|c25496_g1	PREDICTED: thymidine kinase [Pyrus x bretschneideri]	Theobroma cacao Thymidine kinase isoform 1 (TCM_002307) mRNA, complete cds	K00857	tdk, TK	thymidine kinase	http://www.genome.jp/dbget-bin/www_bget?ko:K00857	Thymidine kinase OS=Oryza sativa subsp. japonica GN=TK PE=2 SV=2	PF00265	Thymidine kinase	pyrimidine nucleobase metabolic process//TMP biosynthetic process	thymidine kinase activity//ATP binding	--	--	--	--
374	OG02625	0.06581	BAN|c24706_g1	BNN|c34150_g1	BNT|c54186_g1	BNW|c17439_g1	BNZ|c25496_g2	hypothetical protein PRUPE_ppa007256mg [Prunus persica]>gi|462411701|gb|EMJ16750.1| hypothetical protein PRUPE_ppa007256mg [Prunus persica]	Morus notabilis V-type proton ATPase subunit C partial mRNA	K02148	ATPeV1C, ATP6C	V-type H+-transporting ATPase subunit C	http://www.genome.jp/dbget-bin/www_bget?ko:K02148	V-type proton ATPase subunit C OS=Arabidopsis thaliana GN=VHA-C PE=1 SV=1	PF15926//PF03223	E3 ubiquitin-protein ligase RNF220//V-ATPase subunit C	ATP hydrolysis coupled proton transport//protein ubiquitination//positive regulation of canonical Wnt signaling pathway//proton transport	hydrogen ion transmembrane transporter activity	GO:0033180	proton-transporting V-type ATPase, V1 domain	KOG2909	Vacuolar H+-ATPase V1 sector, subunit C
375	OG11532	0.09987	BAN|c42434_g1	BNN|c36792_g1	BNT|c36174_g1	BNW|c31629_g1	BNZ|c25516_g1	PREDICTED: DNA-directed RNA polymerases IV and V subunit 4 [Prunus mume]>gi|645236259|ref|XP_008224650.1| PREDICTED: DNA-directed RNA polymerases IV and V subunit 4 [Prunus mume]	--	K03012	RPB4, POLR2D	DNA-directed RNA polymerase II subunit RPB4	http://www.genome.jp/dbget-bin/www_bget?ko:K03012	DNA-directed RNA polymerases IV and V subunit 4 OS=Arabidopsis thaliana GN=NRPD4 PE=1 SV=2	PF03874	RNA polymerase Rpb4	pyrimidine nucleobase metabolic process//transcription, DNA-templated//purine nucleobase metabolic process	DNA-directed RNA polymerase activity	GO:0005730	nucleolus	KOG2351	RNA polymerase II, fourth largest subunit
376	OG02734	0.0001	BAN|c25702_g1	BNN|c33999_g1	BNT|c28237_g1	BNW|c37189_g1	BNZ|c25539_g1	PREDICTED: non-specific lipid-transfer protein-like 1 [Gossypium raimondii]>gi|763747112|gb|KJB14551.1| hypothetical protein B456_002G132400 [Gossypium raimondii]	Morus notabilis Peroxisomal multifunctional enzyme A partial mRNA	--	--	--	--	Peroxisomal multifunctional enzyme type 2 OS=Rattus norvegicus GN=Hsd17b4 PE=1 SV=3	--	--	--	--	--	--	KOG4170	2-enoyl-CoA hydratase/3-hydroxyacyl-CoA dehydrogenase/Peroxisomal 3-ketoacyl-CoA-thiolase, sterol-binding domain and related enzymes
377	OG07763	0.0436	BAN|c25926_g1	BNN|c2215_g1	BNT|c30874_g1	BNW|c32648_g1	BNZ|c25565_g1	PREDICTED: transcription factor TCP17-like [Cicer arietinum]	Morus notabilis hypothetical protein partial mRNA	--	--	--	--	Transcription factor TCP5 OS=Arabidopsis thaliana GN=TCP5 PE=2 SV=1	PF03821	Golgi 4-transmembrane spanning transporter	--	--	GO:0016021	integral component of membrane	--	--
378	OG05112	0.08128	BAN|c26315_g1	BNN|c37153_g2	BNT|c34352_g1	BNW|c38522_g1	BNZ|c25570_g1	TTG1-like protein [Theobroma cacao]>gi|508716442|gb|EOY08339.1| TTG1-like protein [Theobroma cacao]	Brassica villosa BVTTG1 (BVTTG1) mRNA, complete cds	K11805	WDR68, HAN11	WD repeat-containing protein 68	http://www.genome.jp/dbget-bin/www_bget?ko:K11805	WD repeat-containing protein LWD2 OS=Arabidopsis thaliana GN=LWD2 PE=2 SV=1	PF00400	WD domain, G-beta repeat	--	protein binding	--	--	KOG0290	Conserved WD40 repeat-containing protein AN11
379	OG04188	0.09731	BAN|c26476_g1	BNN|c36012_g1	BNT|c22616_g1	BNW|c34994_g1	BNZ|c25587_g2	hypothetical protein PRUPE_ppa009575mg [Prunus persica]>gi|462419004|gb|EMJ23267.1| hypothetical protein PRUPE_ppa009575mg [Prunus persica]	--	--	--	--	--	Thaumatin-like protein OS=Arabidopsis thaliana GN=At1g18250 PE=2 SV=2	--	--	--	--	--	--	--	--
380	OG09466	0.09844	BAN|c38650_g1	BNN|c36236_g1	BNT|c33784_g2	BNW|c39138_g1	BNZ|c25594_g1	PREDICTED: uncharacterized protein LOC101303976 [Fragaria vesca subsp. vesca]	--	--	--	--	--	Methyl-CpG-binding domain-containing protein 7 OS=Arabidopsis thaliana GN=MBD7 PE=1 SV=1	PF01192//PF01429	RNA polymerase Rpb6//Methyl-CpG binding domain	pyrimidine nucleobase metabolic process//purine nucleobase metabolic process//transcription, DNA-templated	DNA-directed RNA polymerase activity//DNA binding	GO:0005730//GO:0005634	nucleolus//nucleus	--	--
381	OG04159	0.0001	BAN|c19449_g1	BNN|c27695_g1	BNT|c19639_g1	BNW|c20999_g1	BNZ|c25627_g1	PREDICTED: U6 snRNA-associated Sm-like protein LSm3 [Beta vulgaris subsp. vulgaris]>gi|870868723|gb|KMT19526.1| hypothetical protein BVRB_1g011490 [Beta vulgaris subsp. vulgaris]	Morus notabilis hypothetical protein partial mRNA	K12622	LSM3	U6 snRNA-associated Sm-like protein LSm3	http://www.genome.jp/dbget-bin/www_bget?ko:K12622	Sm-like protein LSM3B OS=Arabidopsis thaliana GN=LSM3B PE=1 SV=1	PF00462	Glutaredoxin	obsolete electron transport//cell redox homeostasis	protein disulfide oxidoreductase activity//electron carrier activity	--	--	KOG3460	Small nuclear ribonucleoprotein (snRNP) LSM3
382	OG05562	0.0001	BAN|c27636_g1	BNN|c39371_g1	BNT|c29851_g1	BNW|c30059_g1	BNZ|c25670_g1	PREDICTED: UBA and UBX domain-containing protein At4g15410 [Pyrus x bretschneideri]	Morus notabilis UBA and UBX domain-containing protein partial mRNA	K14012	SHP1, UBX1, NSFL1C	UBX domain-containing protein 1	http://www.genome.jp/dbget-bin/www_bget?ko:K14012	Plant UBX domain-containing protein 3 OS=Arabidopsis thaliana GN=PUX3 PE=1 SV=1	PF00789	UBX domain	--	protein binding	--	--	KOG2086	Protein tyrosine phosphatase SHP1/Cofactor for p97 ATPase-mediated vesicle membrane fusion
383	OG13629	0.0001	BAN|c48975_g1	BNN|c36562_g1	BNT|c32518_g1	BNW|c30086_g1	BNZ|c25692_g1	histone chaperone [Pseudozyma antarctica T-34]	Pseudozyma hubeiensis SY62 hypothetical protein partial mRNA	--	--	--	--	12 kDa heat shock protein OS=Saccharomyces cerevisiae (strain ATCC 204508 / S288c) GN=HSP12 PE=1 SV=1	PF04119	Heat shock protein 9/12	response to stress	--	--	--	--	--
384	OG08152	0.0001	BAN|c28951_g1	BNN|c39750_g2	BNT|c34077_g1	BNW|c39576_g1	BNZ|c25702_g1	ribosomal protein S10 (mitochondrion) [Lotus japonicus]>gi|357197367|gb|AET62963.1| ribosomal protein S10 (mitochondrion) [Lotus japonicus]	--	K02946	RP-S10, MRPS10, rpsJ	small subunit ribosomal protein S10	http://www.genome.jp/dbget-bin/www_bget?ko:K02946	Ribosomal protein S10, mitochondrial OS=Pisum sativum GN=RPS10 PE=2 SV=1	--	--	--	--	GO:0005622	intracellular	--	--
385	OG06569	0.0001	BAN|c19875_g1	BNN|c32888_g1	BNT|c31961_g1	BNW|c30316_g1	BNZ|c25705_g1	hypothetical protein PHAVU_001G162400g [Phaseolus vulgaris]>gi|561036026|gb|ESW34556.1| hypothetical protein PHAVU_001G162400g [Phaseolus vulgaris]	PREDICTED: Pyrus x bretschneideri vacuolar protein sorting-associated protein 2 homolog 3-like (LOC103958858), mRNA	K12192	CHMP2B	charged multivesicular body protein 2B	http://www.genome.jp/dbget-bin/www_bget?ko:K12192	Vacuolar protein sorting-associated protein 2 homolog 3 OS=Arabidopsis thaliana GN=VPS2.3 PE=2 SV=1	PF00700//PF07361//PF03357	Bacterial flagellin C-terminal helical region//Cytochrome b562//Snf7	bacterial-type flagellum-dependent cell motility//electron transport chain//obsolete electron transport//vacuolar transport	structural molecule activity//iron ion binding//electron carrier activity//heme binding	GO:0042597	periplasmic space	KOG3230	Vacuolar assembly/sorting protein DID4
386	OG06436	0.0001	BAN|c27601_g1	BNN|c37123_g1	BNT|c50084_g1	BNW|c34190_g1	BNZ|c25729_g1	PREDICTED: vesicle-associated membrane protein 714-like [Malus domestica]>gi|694405979|ref|XP_009377820.1| PREDICTED: vesicle-associated membrane protein 714 [Pyrus x bretschneideri]	PREDICTED: Pyrus x bretschneideri vesicle-associated membrane protein 714 (LOC103966387), mRNA	K08515	VAMP7	vesicle-associated membrane protein 7	http://www.genome.jp/dbget-bin/www_bget?ko:K08515	Vesicle-associated membrane protein 714 OS=Arabidopsis thaliana GN=VAMP714 PE=1 SV=1	PF00664//PF00957	ABC transporter transmembrane region//Synaptobrevin	transport//vesicle-mediated transport//transmembrane transport	ATP binding//ATPase activity, coupled to transmembrane movement of substances	GO:0016021	integral component of membrane	KOG0859	Synaptobrevin/VAMP-like protein
387	OG06060	0.01895	BAN|c31805_g2	BNN|c24241_g1	BNT|c30352_g1	BNW|c36531_g1	BNZ|c25787_g1	PREDICTED: F-box/WD repeat-containing protein 7-like [Pyrus x bretschneideri]	Morus notabilis putative WD repeat-containing protein partial mRNA	--	--	--	--	Uncharacterized WD repeat-containing protein alr3466 OS=Nostoc sp. (strain PCC 7120 / UTEX 2576) GN=alr3466 PE=3 SV=1	PF00400	WD domain, G-beta repeat	--	protein binding	--	--	KOG4155	FOG: WD40 repeat
388	OG04063	0.0001	BAN|c23170_g1	BNN|c31089_g1	BNT|c4939_g1	BNW|c31110_g1	BNZ|c25816_g1	PREDICTED: small nuclear ribonucleoprotein Sm D3 isoform X2 [Amborella trichopoda]>gi|548833713|gb|ERM96150.1| hypothetical protein AMTR_s00001p00047670 [Amborella trichopoda]	PREDICTED: Malus x domestica small nuclear ribonucleoprotein Sm D3-like (LOC103450318), mRNA	K11088	SNRPD3, SMD3	small nuclear ribonucleoprotein D3	http://www.genome.jp/dbget-bin/www_bget?ko:K11088	Small nuclear ribonucleoprotein SmD3b OS=Arabidopsis thaliana GN=SMD3B PE=2 SV=1	PF08240	Alcohol dehydrogenase GroES-like domain	oxidation-reduction process	--	--	--	KOG3172	Small nuclear ribonucleoprotein Sm D3
389	OG07464	0.09131	BAN|c17682_g1	BNN|c34163_g1	BNT|c29405_g1	BNW|c31274_g1	BNZ|c25822_g1	Uncharacterized protein isoform 1 [Theobroma cacao]>gi|590710821|ref|XP_007048935.1| Uncharacterized protein isoform 1 [Theobroma cacao]>gi|508701195|gb|EOX93091.1| Uncharacterized protein isoform 1 [Theobroma cacao]>gi|508701196|gb|EOX93092.1| Uncharacterized protein isoform 1 [Theobroma cacao]	PREDICTED: Prunus mume uncharacterized LOC103328942 (LOC103328942), mRNA	--	--	--	--	--	PF06309//PF00004//PF07728//PF06414//PF01583//PF00910//PF02367//PF07931//PF00485//PF01121//PF06068//PF02224//PF00005//PF01057	Torsin//ATPase family associated with various cellular activities (AAA)//AAA domain (dynein-related subfamily)//Zeta toxin//Adenylylsulphate kinase//RNA helicase//Threonylcarbamoyl adenosine biosynthesis protein TsaE//Chloramphenicol phosphotransferase-like protein//Phosphoribulokinase / Uridine kinase family//Dephospho-CoA kinase//TIP49 C-terminus//Cytidylate kinase//ABC transporter//Parvovirus …	sulfate assimilation//metabolic process//pantothenate biosynthetic process//viral genome replication//purine nucleobase metabolic process//pyrimidine nucleobase metabolic process//nucleobase-containing compound metabolic process//tRNA threonylcarbamoyladenosine modification//coenzyme A biosynthetic process	kinase activity//RNA binding//transferase activity//cytidylate kinase activity//DNA helicase activity//dephospho-CoA kinase activity//ATPase activity//ATP binding//RNA helicase activity//adenylylsulfate kinase activity	GO:0005657	replication fork	--	--
390	OG12433	0.05603	BAN|c21069_g1	BNN|c35732_g1	BNT|c23827_g1	BNW|c18957_g1	BNZ|c25825_g1	PREDICTED: uncharacterized protein LOC105158708 [Sesamum indicum]	--	--	--	--	--	--	--	--	--	--	--	--	--	--
391	OG08307	0.08814	BAN|c30087_g1	BNN|c38493_g1	BNT|c34052_g1	BNW|c37329_g1	BNZ|c25838_g1	hypothetical protein PRUPE_ppa008096mg [Prunus persica]>gi|462407387|gb|EMJ12721.1| hypothetical protein PRUPE_ppa008096mg [Prunus persica]	PREDICTED: Eucalyptus grandis probable dolichyl-diphosphooligosaccharide--protein glycosyltransferase subunit 3B (LOC104445743), mRNA	K12669	OST3, OST6	oligosaccharyltransferase complex subunit gamma	http://www.genome.jp/dbget-bin/www_bget?ko:K12669	Probable dolichyl-diphosphooligosaccharide--protein glycosyltransferase subunit 3B OS=Arabidopsis thaliana GN=OST3B PE=2 SV=1	PF04610	TrbL/VirB6 plasmid conjugal transfer protein	protein secretion by the type IV secretion system	--	--	--	KOG2603	Oligosaccharyltransferase, gamma subunit
392	OG03782	0.02051	BAN|c3877_g1	BNN|c41766_g1	BNT|c31475_g1	BNW|c37166_g1	BNZ|c25839_g1	PREDICTED: gibberellin 3-beta-dioxygenase 1 [Prunus mume]	Morus notabilis Gibberellin 3-beta-dioxygenase 1 partial mRNA	K04124	E1.14.11.15	gibberellin 3-beta-dioxygenase	http://www.genome.jp/dbget-bin/www_bget?ko:K04124	Gibberellin 3-beta-dioxygenase 1 OS=Pisum sativum GN=LE PE=1 SV=1	PF15925//PF03171	SOSS complex subunit C//2OG-Fe(II) oxygenase superfamily	DNA repair//oxidation-reduction process//cellular response to DNA damage stimulus	oxidoreductase activity	GO:0070876//GO:0005634	SOSS complex//nucleus	KOG0143	Iron/ascorbate family oxidoreductases
393	OG05548	0.09373	BAN|c3595_g1	BNN|c58975_g1	BNT|c30942_g1	BNW|c63054_g1	BNZ|c25843_g1	hypothetical protein POPTR_0010s14120g [Populus trichocarpa]>gi|222863931|gb|EEF01062.1| hypothetical protein POPTR_0010s14120g [Populus trichocarpa]	Phaseolus vulgaris hypothetical protein (PHAVU_003G025800g) mRNA, complete cds	--	--	--	--	Clavaminate synthase-like protein At3g21360 OS=Arabidopsis thaliana GN=At3g21360 PE=1 SV=1	PF02668	Taurine catabolism dioxygenase TauD, TfdA family	oxidation-reduction process	oxidoreductase activity	--	--	--	--
394	OG02336	0.0377	BAN|c37103_g1	BNN|c43975_g2	BNT|c39204_g2	BNW|c43067_g2	BNZ|c25864_g1	PREDICTED: threonine synthase, chloroplastic [Sesamum indicum]	Morus notabilis Threonine synthase partial mRNA	K01733	thrC	threonine synthase	http://www.genome.jp/dbget-bin/www_bget?ko:K01733	Threonine synthase, chloroplastic OS=Solanum tuberosum PE=2 SV=1	PF03709	Orn/Lys/Arg decarboxylase, N-terminal domain	--	carboxy-lyase activity	--	--	--	--
395	OG08358	0.0001	BAN|c30458_g1	BNN|c38042_g1	BNT|c31733_g1	BNW|c30016_g1	BNZ|c25868_g1	translation initiation factor if-3, putative [Ricinus communis]>gi|223526947|gb|EEF29148.1| translation initiation factor if-3, putative [Ricinus communis]	PREDICTED: Jatropha curcas translation initiation factor IF-3, chloroplastic (LOC105633540), transcript variant X3, mRNA	K02520	infC, MTIF3	translation initiation factor IF-3	http://www.genome.jp/dbget-bin/www_bget?ko:K02520	Translation initiation factor IF-3 OS=Microcystis aeruginosa (strain NIES-843) GN=infC PE=3 SV=1	PF00707//PF05198	Translation initiation factor IF-3, C-terminal domain//Translation initiation factor IF-3, N-terminal domain	regulation of translational initiation//translational initiation	translation initiation factor activity	GO:0005840	ribosome	--	--
396	OG03761	0.08949	BAN|c22850_g1	BNN|c44438_g3	BNT|c30838_g1	BNW|c34357_g1	BNZ|c25889_g1	hypothetical protein PRUPE_ppa002868mg [Prunus persica]>gi|462411092|gb|EMJ16141.1| hypothetical protein PRUPE_ppa002868mg [Prunus persica]	Morus notabilis Exocyst complex component 7 partial mRNA	--	--	--	--	Exocyst complex component EXO70A1 OS=Arabidopsis thaliana GN=EXO70A1 PE=1 SV=1	PF03081	Exo70 exocyst complex subunit	exocytosis	--	GO:0000145	exocyst	KOG2344	Exocyst component protein and related proteins
397	OG01115	0.05098	BAN|c19377_g1	BNN|c46404_g1	BNT|c41484_g1	BNW|c42429_g2	BNZ|c25899_g1	PREDICTED: probable splicing factor 3A subunit 1 [Vitis vinifera]	Morus notabilis putative splicing factor 3A subunit 1 partial mRNA	K12825	SF3A1, SAP114	splicing factor 3A subunit 1	http://www.genome.jp/dbget-bin/www_bget?ko:K12825	Probable splicing factor 3A subunit 1 OS=Arabidopsis thaliana GN=At1g14650 PE=1 SV=2	PF00240//PF01805	Ubiquitin family//Surp module	RNA processing	protein binding//RNA binding	--	--	KOG0007	Splicing factor 3a, subunit 1
398	OG05875	0.0001	BAN|c21460_g1	BNN|c31027_g1	BNT|c28092_g1	BNW|c29504_g1	BNZ|c25902_g1	ribosomal protein L5, putative [Ricinus communis]>gi|223535822|gb|EEF37483.1| ribosomal protein L5, putative [Ricinus communis]	PREDICTED: Sesamum indicum 60S ribosomal protein L5 (LOC105171947), mRNA	K02932	RP-L5e, RPL5	large subunit ribosomal protein L5e	http://www.genome.jp/dbget-bin/www_bget?ko:K02932	60S ribosomal protein L5 OS=Cucumis sativus GN=RPL5 PE=2 SV=1	PF00861	Ribosomal L18p/L5e family	translation//ribosome biogenesis	structural constituent of ribosome//5S rRNA binding	GO:0005840//GO:0005622	ribosome//intracellular	KOG0875	60S ribosomal protein L5
399	OG09141	0.08264	BAN|c36172_g2	BNN|c35445_g1	BNT|c37942_g1	BNW|c57353_g1	BNZ|c25914_g1	hypothetical protein PRUPE_ppa003044mg [Prunus persica]>gi|462418972|gb|EMJ23235.1| hypothetical protein PRUPE_ppa003044mg [Prunus persica]	--	--	--	--	--	Pentatricopeptide repeat-containing protein At4g18520 OS=Arabidopsis thaliana GN=PCMP-A2 PE=2 SV=1	PF00637	Region in Clathrin and VPS	intracellular protein transport//vesicle-mediated transport	--	--	--	--	--
400	OG07587	0.0001	BAN|c23033_g2	BNN|c13277_g1	BNT|c19906_g1	BNW|c65313_g1	BNZ|c25920_g1	unnamed protein product [Vitis vinifera]	--	--	--	--	--	Dolichyl-diphosphooligosaccharide--protein glycosyltransferase subunit 4A OS=Oryza sativa subsp. japonica GN=OST4A PE=3 SV=1	--	--	--	--	--	--	--	--
401	OG11588	0.0001	BAN|c54786_g1	BNN|c36603_g1	BNT|c30915_g1	BNW|c36111_g1	BNZ|c25938_g1	hypothetical protein PRUPE_ppa020077mg [Prunus persica]>gi|462421225|gb|EMJ25488.1| hypothetical protein PRUPE_ppa020077mg [Prunus persica]	--	--	--	--	--	Putative pectinesterase/pectinesterase inhibitor 26 OS=Arabidopsis thaliana GN=PME26 PE=2 SV=1	PF04043	Plant invertase/pectin methylesterase inhibitor	--	enzyme inhibitor activity	--	--	--	--
402	OG05693	0.04582	BAN|c32000_g1	BNN|c35533_g1	BNT|c40577_g1	BNW|c22768_g1	BNZ|c25942_g1	Rhicadhesin receptor precursor, putative [Ricinus communis]>gi|223550176|gb|EEF51663.1| Rhicadhesin receptor precursor, putative [Ricinus communis]	Ricinus communis Rhicadhesin receptor precursor, putative, mRNA	--	--	--	--	Germin-like protein subfamily 3 member 4 OS=Arabidopsis thaliana GN=At5g61750 PE=2 SV=1	PF00190	Cupin	--	nutrient reservoir activity//metal ion binding//oxidoreductase activity	GO:0005576	extracellular region	--	--
403	OG12619	0.04175	BAN|c25975_g2	BNN|c29136_g2	BNT|c27180_g2	BNW|c10472_g1	BNZ|c25966_g1	PREDICTED: glutathione S-transferase T1 [Fragaria vesca subsp. vesca]	--	K00799	GST, gst	glutathione S-transferase	http://www.genome.jp/dbget-bin/www_bget?ko:K00799	Glutathione S-transferase T1 OS=Arabidopsis thaliana GN=GSTT1 PE=2 SV=1	PF02513	Spin/Ssty Family	gamete generation	--	--	--	KOG0867	Glutathione S-transferase
404	OG05575	0.0001	BAN|c23610_g1	BNN|c7858_g1	BNT|c53950_g1	BNW|c22885_g1	BNZ|c25967_g1	hypothetical protein POPTR_0011s17120g [Populus trichocarpa]>gi|566195970|ref|XP_006378001.1| ubiquitin conjugating-like enzyme family protein [Populus trichocarpa]>gi|550328606|gb|ERP55797.1| hypothetical protein POPTR_0011s17120g [Populus trichocarpa]>gi|550328607|gb|ERP55798.1| ubiquitin conjugating-like enzyme family protein [Populus trichocarpa]	Morus notabilis Ubiquitin-conjugating enzyme E2-17 kDa partial mRNA	K06689	UBE2D_E, UBC4, UBC5	ubiquitin-conjugating enzyme E2 D/E	http://www.genome.jp/dbget-bin/www_bget?ko:K06689	Ubiquitin-conjugating enzyme E2 28 OS=Arabidopsis thaliana GN=UBC28 PE=2 SV=1	PF05773//PF05743	RWD domain//UEV domain	protein transport//cellular protein modification process	protein binding	--	--	KOG0417	Ubiquitin-protein ligase
405	OG07750	0.0001	BAN|c25767_g1	BNN|c31726_g1	BNT|c42312_g1	BNW|c28230_g1	BNZ|c25971_g1	PREDICTED: polynucleotide 5'-hydroxyl-kinase nol9 isoform X1 [Jatropha curcas]>gi|643707000|gb|KDP22810.1| hypothetical protein JCGZ_00397 [Jatropha curcas]	Morus notabilis hypothetical protein partial mRNA	--	--	--	--	--	--	--	--	--	--	--	--	--
406	OG07570	0.05965	BAN|c22813_g1	BNN|c31955_g1	BNT|c28704_g1	BNW|c36105_g1	BNZ|c25978_g1	PREDICTED: uncharacterized protein LOC103443826 [Malus domestica]	--	--	--	--	--	--	--	--	--	--	--	--	--	--
407	OG01617	0.02053	BAN|c29855_g1	BNN|c40068_g1	BNT|c27289_g1	BNW|c43122_g1	BNZ|c25987_g1	PREDICTED: protein DJ-1 homolog D [Jatropha curcas]>gi|643727166|gb|KDP35700.1| hypothetical protein JCGZ_10472 [Jatropha curcas]	Morus notabilis Intracellular protease 1 partial mRNA	K18881	DJ1D	D-lactate dehydratase	http://www.genome.jp/dbget-bin/www_bget?ko:K18881	Protein DJ-1 homolog D OS=Arabidopsis thaliana GN=DJ1D PE=1 SV=1	PF07722//PF01174//PF07685	Peptidase C26//SNO glutamine amidotransferase family//CobB/CobQ-like glutamine amidotransferase domain	pyridoxal phosphate biosynthetic process//glutamine metabolic process//cobalamin biosynthetic process//vitamin B6 biosynthetic process	hydrolase activity//glutaminase activity//catalytic activity	--	--	--	--
408	OG02705	0.0001	BAN|c19347_g1	BNN|c34951_g1	BNT|c22170_g1	BNW|c29641_g1	BNZ|c25995_g1	ubiquinol-cytochrome C reductase complex 7.8 kDa family protein [Populus trichocarpa]>gi|222856942|gb|EEE94489.1| ubiquinol-cytochrome C reductase complex 7.8 kDa family protein [Populus trichocarpa]	--	K00416	QCR6, UQCRH	ubiquinol-cytochrome c reductase subunit 6	http://www.genome.jp/dbget-bin/www_bget?ko:K00416	Cytochrome b-c1 complex subunit 6 OS=Solanum tuberosum PE=1 SV=2	--	--	oxidative phosphorylation//obsolete electron transport//proton transport//mitochondrial electron transport, ubiquinol to cytochrome c	electron transporter, transferring electrons within CoQH2-cytochrome c reductase complex activity//ubiquinol-cytochrome-c reductase activity	GO:0005750	mitochondrial respiratory chain complex III	--	--
409	OG07389	0.04559	BAN|c24774_g1	BNN|c38052_g1	BNT|c34865_g1	BNW|c30420_g1	BNZ|c26014_g1	ribosomal protein S19 (mitochondrion) [Geranium incanum]	--	K02965	RP-S19, rpsS	small subunit ribosomal protein S19	http://www.genome.jp/dbget-bin/www_bget?ko:K02965	Ribosomal protein S19, mitochondrial OS=Petunia hybrida GN=RPS19 PE=2 SV=2	PF07706//PF00203	Aminotransferase ubiquitination site//Ribosomal protein S19	ribosome biogenesis//aromatic amino acid family catabolic process//2-oxoglutarate metabolic process//L-phenylalanine biosynthetic process//alkaloid biosynthetic process//translation//tryptophan biosynthetic process//tyrosine biosynthetic process//glutamate metabolic process	pyridoxal phosphate binding//L-tyrosine:2-oxoglutarate aminotransferase activity//structural constituent of ribosome	GO:0005840	ribosome	KOG0899	Mitochondrial/chloroplast ribosomal protein S19
410	OG09283	0.06848	BAN|c37176_g1	BNN|c35548_g1	BNT|c59474_g1	BNW|c6717_g1	BNZ|c26024_g1	PREDICTED: uncharacterized protein LOC104894542 [Beta vulgaris subsp. vulgaris]>gi|870858729|gb|KMT10217.1| hypothetical protein BVRB_5g119780 [Beta vulgaris subsp. vulgaris]	--	--	--	--	--	Metallothiol transferase FosB OS=Geobacillus thermodenitrificans (strain NG80-2) GN=fosB PE=3 SV=1	--	--	--	--	--	--	KOG2944	Glyoxalase
411	OG02633	0.0001	BAN|c20247_g1	BNN|c1416_g1	BNT|c34610_g1	BNW|c32171_g1	BNZ|c26025_g1	PREDICTED: 60S ribosomal protein L27-3 [Tarenaya hassleriana]	Morus notabilis 60S ribosomal protein L27 partial mRNA	K02901	RP-L27e, RPL27	large subunit ribosomal protein L27e	http://www.genome.jp/dbget-bin/www_bget?ko:K02901	60S ribosomal protein L27-3 OS=Arabidopsis thaliana GN=RPL27C PE=2 SV=2	PF01777	Ribosomal L27e protein family	ribosome biogenesis//translation	structural constituent of ribosome	GO:0005840//GO:0005622	ribosome//intracellular	KOG3418	60S ribosomal protein L27
412	OG13612	0.05323	BAN|c4785_g2	BNN|c37543_g1	BNT|c18257_g1	BNW|c26471_g2	BNZ|c26071_g2	PREDICTED: (-)-isopiperitenol/(-)-carveol dehydrogenase, mitochondrial-like [Eucalyptus grandis]>gi|629119023|gb|KCW83513.1| hypothetical protein EUGRSUZ_B00420 [Eucalyptus grandis]	--	--	--	--	--	(-)-isopiperitenol/(-)-carveol dehydrogenase, mitochondrial OS=Mentha piperita PE=1 SV=1	PF00106	short chain dehydrogenase	metabolic process	oxidoreductase activity	--	--	KOG0725	Reductases with broad range of substrate specificities
413	OG12729	0.0001	BAN|c27398_g3	BNN|c30344_g1	BNT|c25411_g1	BNW|c41954_g1	BNZ|c26108_g2	DnaJ subfamily C member 2 [Gossypium arboreum]	PREDICTED: Fragaria vesca subsp. vesca transcription factor RADIALIS-like (LOC101299335), mRNA	--	--	--	--	Protein RADIALIS-like 2 OS=Arabidopsis thaliana GN=RL2 PE=2 SV=1	--	--	--	--	--	--	--	--
414	OG04666	0.0724	BAN|c23402_g1	BNN|c38273_g1	BNT|c18577_g1	BNW|c37328_g1	BNZ|c26112_g1	chaperonin family protein [Populus trichocarpa]>gi|550341501|gb|ERP62530.1| chaperonin family protein [Populus trichocarpa]	Theobroma cacao TCP-1/cpn60 chaperonin family protein (TCM_001422) mRNA, complete cds	K09499	CCT7	T-complex protein 1 subunit eta	http://www.genome.jp/dbget-bin/www_bget?ko:K09499	T-complex protein 1 subunit eta OS=Arabidopsis thaliana GN=CCT7 PE=1 SV=1	PF00118	TCP-1/cpn60 chaperonin family	--	ATP binding	--	--	KOG0361	Chaperonin complex component, TCP-1 eta subunit (CCT7)
415	OG01957	0.0001	BAN|c48185_g1	BNN|c27917_g1	BNT|c33468_g1	BNW|c35183_g2	BNZ|c26149_g2	PREDICTED: DCN1-like protein 4 [Jatropha curcas]>gi|802565807|ref|XP_012067536.1| PREDICTED: DCN1-like protein 4 [Jatropha curcas]>gi|643735355|gb|KDP41996.1| hypothetical protein JCGZ_27014 [Jatropha curcas]	Morus notabilis hypothetical protein partial mRNA	K17824	DCUN1D4_5	DCN1-like protein 4/5	http://www.genome.jp/dbget-bin/www_bget?ko:K17824	DCN1-like protein 4 OS=Mus musculus GN=Dcun1d4 PE=2 SV=1	--	--	--	--	--	--	KOG3077	Uncharacterized conserved protein
416	OG03632	0.09266	BAN|c31821_g1	BNN|c17022_g1	BNT|c36696_g1	BNW|c45647_g5	BNZ|c26151_g1	hypothetical protein CICLE_v10002081mg [Citrus clementina]>gi|557534489|gb|ESR45607.1| hypothetical protein CICLE_v10002081mg [Citrus clementina]	Prunus persica hypothetical protein (PRUPE_ppa008839mg) mRNA, complete cds	--	--	--	--	Dr1-associated corepressor OS=Homo sapiens GN=DRAP1 PE=1 SV=3	PF00125	Core histone H2A/H2B/H3/H4	--	DNA binding	--	--	KOG1659	Class 2 transcription repressor NC2, alpha subunit (DRAP1)
417	OG07419	0.0001	BAN|c14361_g1	BNN|c24379_g1	BNT|c31696_g1	BNW|c27208_g1	BNZ|c26170_g1	PREDICTED: two-component response regulator ARR17 [Populus euphratica]>gi|743914896|ref|XP_011001388.1| PREDICTED: two-component response regulator ARR17 [Populus euphratica]	Morus notabilis Two-component response regulator partial mRNA	K14492	ARR-A	two-component response regulator ARR-A family	http://www.genome.jp/dbget-bin/www_bget?ko:K14492	Two-component response regulator ARR17 OS=Arabidopsis thaliana GN=ARR17 PE=2 SV=1	PF00072	Response regulator receiver domain	phosphorelay signal transduction system	--	--	--	KOG0519	Sensory transduction histidine kinase
418	OG07812	0.0001	BAN|c26295_g2	BNN|c34830_g1	BNT|c41943_g3	BNW|c38186_g8	BNZ|c26189_g2	unknown [Glycine max]	Morus notabilis Ras-related protein Rab11C partial mRNA	K07904	RAB11A	Ras-related protein Rab-11A	http://www.genome.jp/dbget-bin/www_bget?ko:K07904	Ras-related protein Rab11C OS=Lotus japonicus GN=RAB11C PE=2 SV=1	PF00071//PF00025//PF08477	Ras family//ADP-ribosylation factor family//Ras of Complex, Roc, domain of DAPkinase	small GTPase mediated signal transduction//protein transport	GTP binding	--	--	KOG0087	GTPase Rab11/YPT3, small G protein superfamily
419	OG01583	0.0001	BAN|c31633_g1	BNN|c24399_g1	BNT|c35311_g1	BNW|c38159_g1	BNZ|c26195_g1	hypothetical protein PRUPE_ppa003942mg [Prunus persica]>gi|462404104|gb|EMJ09661.1| hypothetical protein PRUPE_ppa003942mg [Prunus persica]	Morus notabilis hypothetical protein partial mRNA	K11583	PPP2R3	serine/threonine-protein phosphatase 2A regulatory subunit B''	http://www.genome.jp/dbget-bin/www_bget?ko:K11583	Probable serine/threonine protein phosphatase 2A regulatory subunit B''gamma OS=Arabidopsis thaliana GN=B''GAMMA PE=2 SV=1	PF10591//PF13405//PF13499//PF13202//PF13833//PF00036	Secreted protein acidic and rich in cysteine Ca binding region//EF-hand domain//EF-hand domain pair//EF hand//EF-hand domain pair//EF hand	signal transduction	calcium ion binding	GO:0005578	proteinaceous extracellular matrix	--	--
420	OG04105	0.03421	BAN|c36326_g3	BNN|c37785_g1	BNT|c33158_g1	BNW|c36767_g1	BNZ|c26200_g1	PREDICTED: probable arabinose 5-phosphate isomerase-like [Glycine max]	Morus notabilis putative arabinose 5-phosphate isomerase partial mRNA	K06041	kdsD, kpsF	arabinose-5-phosphate isomerase	http://www.genome.jp/dbget-bin/www_bget?ko:K06041	Probable arabinose 5-phosphate isomerase OS=Arabidopsis thaliana GN=SETH3 PE=2 SV=1	PF13580//PF01380	SIS domain//SIS domain	carbohydrate metabolic process	carbohydrate binding//isomerase activity	--	--	--	--
421	OG05206	0.0001	BAN|c20820_g1	BNN|c33517_g1	BNT|c22207_g1	BNW|c30577_g2	BNZ|c26209_g1	PREDICTED: calmodulin-like protein 3 [Populus euphratica]	PREDICTED: Elaeis guineensis uncharacterized LOC105051625 (LOC105051625), mRNA	K13448	CML	calcium-binding protein CML	http://www.genome.jp/dbget-bin/www_bget?ko:K13448	Calmodulin-like protein 5 OS=Arabidopsis thaliana GN=CML5 PE=2 SV=2	PF00036//PF13833//PF13202//PF13499//PF12763//PF13405//PF10591	EF hand//EF-hand domain pair//EF hand//EF-hand domain pair//Cytoskeletal-regulatory complex EF hand//EF-hand domain//Secreted protein acidic and rich in cysteine Ca binding region	signal transduction	calcium ion binding//protein binding	GO:0005578	proteinaceous extracellular matrix	KOG0027	Calmodulin and related proteins (EF-Hand superfamily)
422	OG13418	0.0001	BAN|c37132_g8	BNN|c32749_g1	BNT|c22734_g1	BNW|c21045_g2	BNZ|c26210_g1	PREDICTED: chlorophyll a-b binding protein 13, chloroplastic [Vitis vinifera]	Morus notabilis Chlorophyll a-b binding protein 13 partial mRNA	K08914	LHCB3	light-harvesting complex II chlorophyll a/b binding protein 3	http://www.genome.jp/dbget-bin/www_bget?ko:K08914	Chlorophyll a-b binding protein 13, chloroplastic OS=Solanum lycopersicum GN=CAB13 PE=1 SV=1	--	--	photosynthesis, light harvesting	structural molecule activity	GO:0009535	chloroplast thylakoid membrane	--	--
423	OG13417	0.0001	BAN|c37132_g1	BNN|c32749_g2	BNT|c22734_g2	BNW|c21045_g1	BNZ|c26210_g2	uncharacterized protein LOC100779387 [Glycine max]>gi|255646132|gb|ACU23552.1| unknown [Glycine max]>gi|734393102|gb|KHN28018.1| Chlorophyll a-b binding protein 13, chloroplastic [Glycine soja]	Morus notabilis Chlorophyll a-b binding protein 13 partial mRNA	K08914	LHCB3	light-harvesting complex II chlorophyll a/b binding protein 3	http://www.genome.jp/dbget-bin/www_bget?ko:K08914	Chlorophyll a-b binding protein of LHCII type III, chloroplastic OS=Hordeum vulgare GN=LHBC PE=2 SV=1	--	--	photosynthesis, light harvesting	--	GO:0009507//GO:0016020	chloroplast//membrane	--	--
424	OG03512	0.0001	BAN|c22034_g1	BNN|c36133_g1	BNT|c34226_g1	BNW|c31916_g1	BNZ|c26221_g1	PREDICTED: cell division control protein 2 homolog [Vitis vinifera]>gi|731420036|ref|XP_010661238.1| PREDICTED: cell division control protein 2 homolog [Vitis vinifera]>gi|731420038|ref|XP_010661239.1| PREDICTED: cell division control protein 2 homolog [Vitis vinifera]>gi|297744790|emb|CBI38058.3| unnamed protein product [Vitis vinifera]	Morus notabilis Cell division control protein 2-A-like protein partial mRNA	K02206	CDK2	cyclin-dependent kinase 2	http://www.genome.jp/dbget-bin/www_bget?ko:K02206	Cell division control protein 2 homolog OS=Oxybasis rubra GN=CDC2 PE=2 SV=1	PF00069//PF01312//PF07714//PF06293	Protein kinase domain//FlhB HrpN YscU SpaS Family//Protein tyrosine kinase//Lipopolysaccharide kinase (Kdo/WaaP) family	serine family amino acid metabolic process//phosphorylation//protein secretion//protein phosphorylation	phosphotransferase activity, alcohol group as acceptor//ATP binding//protein kinase activity//protein serine/threonine kinase activity	GO:0016020	membrane	KOG0594	Protein kinase PCTAIRE and related kinases
425	OG04521	0.0333	BAN|c28021_g1	BNN|c41722_g1	BNT|c36681_g1	BNW|c38767_g1	BNZ|c26239_g1	PREDICTED: uncharacterized protein LOC103324972 [Prunus mume]>gi|645237677|ref|XP_008225317.1| PREDICTED: uncharacterized protein LOC103324972 [Prunus mume]	Morus notabilis hypothetical protein partial mRNA	--	--	--	--	--	PF12906	RING-variant domain	--	zinc ion binding	--	--	--	--
426	OG03821	0.0001	BAN|c29730_g1	BNN|c37919_g2	BNT|c46710_g1	BNW|c37901_g1	BNZ|c26252_g1	PREDICTED: proteasome subunit alpha type-3 [Prunus mume]	Morus notabilis Proteasome subunit alpha type-3 partial mRNA	K02727	PSMA3	20S proteasome subunit alpha 7	http://www.genome.jp/dbget-bin/www_bget?ko:K02727	Proteasome subunit alpha type-3 OS=Spinacia oleracea GN=PAG1 PE=2 SV=1	PF00227//PF10584	Proteasome subunit//Proteasome subunit A N-terminal signature	ubiquitin-dependent protein catabolic process//proteolysis involved in cellular protein catabolic process	endopeptidase activity//threonine-type endopeptidase activity	GO:0005839//GO:0019773	proteasome core complex//proteasome core complex, alpha-subunit complex	KOG0184	20S proteasome, regulatory subunit alpha type PSMA3/PRE10
427	OG04553	0.0603	BAN|c28440_g2	BNN|c42739_g1	BNT|c39110_g1	BNW|c38704_g1	BNZ|c26257_g1	PREDICTED: zinc finger CCCH domain-containing protein 14-like [Eucalyptus grandis]>gi|702374217|ref|XP_010062214.1| PREDICTED: zinc finger CCCH domain-containing protein 14-like [Eucalyptus grandis]>gi|629103835|gb|KCW69304.1| hypothetical protein EUGRSUZ_F02796 [Eucalyptus grandis]	PREDICTED: Phoenix dactylifera zinc finger CCCH domain-containing protein 9-like (LOC103715174), mRNA	K18753	ZFP36L	butyrate response factor 1	http://www.genome.jp/dbget-bin/www_bget?ko:K18753	Zinc finger CCCH domain-containing protein 14 OS=Arabidopsis thaliana GN=At1g66810 PE=2 SV=1	--	--	--	--	--	--	--	--
428	OG12518	0.09905	BAN|c23845_g1	BNN|c32997_g1	BNT|c31550_g1	BNW|c28084_g1	BNZ|c26265_g1	PREDICTED: histone-lysine N-methyltransferase, H3 lysine-79 specific-like [Cucumis melo]	--	--	--	--	--	--	PF13508	Acetyltransferase (GNAT) domain	acyl-carrier-protein biosynthetic process	N-acetyltransferase activity	--	--	--	--
429	OG02134	0.07666	BAN|c37895_g3	BNN|c45955_g4	BNT|c49889_g1	BNW|c31732_g1	BNZ|c26268_g1	PREDICTED: uncharacterized protein At5g01610-like [Brassica rapa]>gi|674869950|emb|CDY64942.1| BnaA05g37120D [Brassica napus]	Morus notabilis hypothetical protein partial mRNA	--	--	--	--	Uncharacterized protein At5g01610 OS=Arabidopsis thaliana GN=At5g01610 PE=1 SV=1	PF01273	LBP / BPI / CETP family, N-terminal domain	--	lipid binding	--	--	--	--
430	OG07743	0.02056	BAN|c25685_g1	BNN|c20068_g1	BNT|c33560_g1	BNW|c31772_g1	BNZ|c26272_g1	PREDICTED: 30S ribosomal protein S17, chloroplastic-like [Populus euphratica]>gi|743805215|ref|XP_011017574.1| PREDICTED: 30S ribosomal protein S17, chloroplastic-like [Populus euphratica]>gi|743805219|ref|XP_011017575.1| PREDICTED: 30S ribosomal protein S17, chloroplastic-like [Populus euphratica]	PREDICTED: Eucalyptus grandis 30S ribosomal protein S17, chloroplastic-like (LOC104437288), mRNA	K02961	RP-S17, MRPS17, rpsQ	small subunit ribosomal protein S17	http://www.genome.jp/dbget-bin/www_bget?ko:K02961	30S ribosomal protein S17 OS=Desulforudis audaxviator (strain MP104C) GN=rpsQ PE=3 SV=1	PF00366	Ribosomal protein S17	ribosome biogenesis//translation	structural constituent of ribosome	GO:0005840//GO:0005622	ribosome//intracellular	KOG1740	Predicted mitochondrial/chloroplast ribosomal protein S17
431	OG10456	0.0001	BAN|c25043_g2	BNN|c35182_g1	BNT|c32468_g1	BNW|c33162_g2	BNZ|c26294_g1	hypothetical protein PRUPE_ppa009786mg [Prunus persica]>gi|462415256|gb|EMJ19993.1| hypothetical protein PRUPE_ppa009786mg [Prunus persica]	--	--	--	--	--	Expansin-B15 OS=Oryza sativa subsp. japonica GN=EXPB15 PE=3 SV=2	--	--	--	--	--	--	--	--
432	OG02890	0.00861	BAN|c26551_g1	BNN|c56688_g1	BNT|c27892_g1	BNW|c34610_g1	BNZ|c26308_g2	PREDICTED: F-actin-capping protein subunit alpha-like [Malus domestica]>gi|658030323|ref|XP_008350607.1| PREDICTED: F-actin-capping protein subunit alpha-like [Malus domestica]	PREDICTED: Glycine max F-actin-capping protein subunit alpha-like (LOC100808405), transcript variant X1, mRNA	K10364	CAPZA	capping protein (actin filament) muscle Z-line, alpha	http://www.genome.jp/dbget-bin/www_bget?ko:K10364	F-actin-capping protein subunit alpha OS=Arabidopsis thaliana GN=At3g05520 PE=2 SV=2	PF01267	F-actin capping protein alpha subunit	barbed-end actin filament capping	--	GO:0008290	F-actin capping protein complex	KOG0836	F-actin capping protein, alpha subunit
433	OG05487	0.0001	BAN|c32315_g1	BNN|c42868_g1	BNT|c33925_g1	BNW|c40913_g3	BNZ|c26328_g1	PREDICTED: uncharacterized protein At3g61260-like [Sesamum indicum]	Morus notabilis hypothetical protein partial mRNA	--	--	--	--	Remorin OS=Arabidopsis thaliana GN=DBP PE=1 SV=1	--	--	--	--	--	--	--	--
434	OG07927	0.0001	BAN|c27257_g1	BNN|c32004_g1	BNT|c5125_g1	BNW|c19755_g1	BNZ|c26368_g1	PREDICTED: putative homeobox-leucine zipper protein ATHB-51 [Prunus mume]	--	--	--	--	--	Putative homeobox-leucine zipper protein ATHB-51 OS=Arabidopsis thaliana GN=ATHB-51 PE=2 SV=2	PF05920//PF00046//PF02183//PF04977	Homeobox KN domain//Homeobox domain//Homeobox associated leucine zipper//Septum formation initiator	regulation of transcription, DNA-templated//cell cycle	DNA binding//sequence-specific DNA binding//transcription factor activity, sequence-specific DNA binding	GO:0005667	transcription factor complex	KOG0483	Transcription factor HEX, contains HOX and HALZ domains
435	OG02157	0.0001	BAN|c31857_g1	BNN|c24597_g1	BNT|c33596_g1	BNW|c31984_g1	BNZ|c26381_g1	hypothetical protein PRUPE_ppa006204mg [Prunus persica]>gi|462419483|gb|EMJ23746.1| hypothetical protein PRUPE_ppa006204mg [Prunus persica]	Prunus persica hypothetical protein (PRUPE_ppa006204mg) mRNA, complete cds	K03036	PSMD11, RPN6	26S proteasome regulatory subunit N6	http://www.genome.jp/dbget-bin/www_bget?ko:K03036	26S proteasome non-ATPase regulatory subunit 11 homolog OS=Arabidopsis thaliana GN=RPN6 PE=1 SV=1	PF01399	PCI domain	--	protein binding	--	--	KOG1463	26S proteasome regulatory complex, subunit RPN6/PSMD11
436	OG07991	0.02168	BAN|c27753_g1	BNN|c37069_g1	BNT|c32328_g1	BNW|c33248_g1	BNZ|c26386_g1	Trafficking protein particle complex subunit [Medicago truncatula]>gi|355524833|gb|AET05287.1| trafficking protein particle complex subunit-like protein [Medicago truncatula]	Morus notabilis Trafficking protein particle complex subunit 4 partial mRNA	--	--	--	--	Trafficking protein particle complex subunit 4 OS=Dictyostelium discoideum GN=trappc4 PE=3 SV=1	PF04099//PF04628	Sybindin-like family//Sedlin, N-terminal conserved region	ER to Golgi vesicle-mediated transport	--	GO:0005801//GO:0005622	cis-Golgi network//intracellular	KOG3369	Transport protein particle (TRAPP) complex subunit
437	OG03863	0.04776	BAN|c26175_g1	BNN|c33634_g1	BNT|c32086_g1	BNW|c31713_g1	BNZ|c26388_g1	PREDICTED: photosystem II 5 kDa protein, chloroplastic [Fragaria vesca subsp. vesca]	Morus notabilis hypothetical protein partial mRNA	--	--	--	--	Photosystem II 5 kDa protein, chloroplastic OS=Gossypium hirsutum GN=PSBT PE=4 SV=1	PF04216//PF02735	Protein involved in formate dehydrogenase formation//Ku70/Ku80 beta-barrel domain	double-strand break repair via nonhomologous end joining	DNA binding	GO:0005737	cytoplasm	--	--
438	OG07509	0.07797	BAN|c20335_g1	BNN|c35800_g1	BNT|c30878_g1	BNW|c33144_g1	BNZ|c26389_g1	PREDICTED: uncharacterized protein C167.05 [Nicotiana sylvestris]	PREDICTED: Eucalyptus grandis uncharacterized protein C167.05 (LOC104451738), mRNA	--	--	--	--	Universal stress protein A-like protein OS=Arabidopsis thaliana GN=At3g01520 PE=1 SV=2	PF00582	Universal stress protein family	response to stress	--	--	--	--	--
439	OG10315	0.0001	BAN|c19969_g1	BNN|c36283_g1	BNT|c29080_g2	BNW|c23608_g1	BNZ|c26396_g1	Yos1-like protein [Theobroma cacao]>gi|508715427|gb|EOY07324.1| Yos1-like protein [Theobroma cacao]	--	--	--	--	--	--	--	--	--	--	--	--	KOG4779	Predicted membrane protein
440	OG10323	0.0001	BAN|c20226_g1	BNN|c30123_g1	BNT|c26341_g1	BNW|c11706_g1	BNZ|c26425_g1	PREDICTED: uncharacterized protein LOC100267043 [Vitis vinifera]	--	--	--	--	--	--	--	--	--	--	GO:0005739	mitochondrion	--	--
441	OG13535	0.0001	BAN|c39433_g1	BNN|c30955_g1	BNT|c24969_g1	BNW|c14005_g1	BNZ|c26456_g1	L-ascorbate oxidase like [Glycine soja]	--	--	--	--	--	L-ascorbate oxidase homolog OS=Nicotiana tabacum PE=2 SV=1	PF07731	Multicopper oxidase	oxidation-reduction process	oxidoreductase activity//copper ion binding	--	--	--	--
442	OG04924	0.03772	BAN|c26740_g1	BNN|c43315_g2	BNT|c35320_g2	BNW|c34848_g1	BNZ|c26470_g1	hypothetical protein 32 [Hevea brasiliensis]	Morus notabilis hypothetical protein partial mRNA	--	--	--	--	--	--	--	--	--	--	--	--	--
443	OG03945	0.0001	BAN|c2632_g1	BNN|c42228_g1	BNT|c32690_g1	BNW|c33511_g1	BNZ|c26488_g1	PREDICTED: probable WRKY transcription factor 75 [Pyrus x bretschneideri]	Gossypium hirsutum WRKY transcription factor 100 (WRKY100) mRNA, complete cds	--	--	--	--	Probable WRKY transcription factor 75 OS=Arabidopsis thaliana GN=WRKY75 PE=2 SV=1	PF03106	WRKY DNA -binding domain	regulation of transcription, DNA-templated	sequence-specific DNA binding//transcription factor activity, sequence-specific DNA binding	GO:0005667	transcription factor complex	--	--
444	OG05008	0.0001	BAN|c24593_g1	BNN|c33160_g1	BNT|c27528_g1	BNW|c31747_g1	BNZ|c26497_g1	PREDICTED: vacuolar protein-sorting-associated protein 37 homolog 1-like [Populus euphratica]	Morus notabilis hypothetical protein partial mRNA	K12185	VPS37	ESCRT-I complex subunit VPS37	http://www.genome.jp/dbget-bin/www_bget?ko:K12185	Vacuolar protein-sorting-associated protein 37 homolog 1 OS=Arabidopsis thaliana GN=VPS37-1 PE=1 SV=1	PF04111//PF00745//PF07361//PF02050	Autophagy protein Apg6//Glutamyl-tRNAGlu reductase, dimerisation domain//Cytochrome b562//Flagellar FliJ protein	bacterial-type flagellum-dependent cell motility//electron transport chain//tetrapyrrole biosynthetic process//oxidation-reduction process//obsolete electron transport//autophagy//chemotaxis	NADP binding//iron ion binding//electron carrier activity//heme binding//motor activity//glutamyl-tRNA reductase activity	GO:0009288//GO:0042597//GO:0016020	bacterial-type flagellum//periplasmic space//membrane	KOG3270	Uncharacterized conserved protein
445	OG01424	0.07306	BAN|c24197_g1	BNN|c28373_g1	BNT|c12991_g1	BNW|c29676_g1	BNZ|c26500_g1	hypothetical protein MIMGU_mgv1a005351mg [Erythranthe guttata]	Morus notabilis 26S protease regulatory subunit 7 partial mRNA	K03061	PSMC2, RPT1	26S proteasome regulatory subunit T1	http://www.genome.jp/dbget-bin/www_bget?ko:K03061	26S protease regulatory subunit 7 OS=Prunus persica GN=RPT1 PE=2 SV=1	PF07728//PF01637//PF01695//PF05496//PF00004//PF06068//PF07724//PF00910	AAA domain (dynein-related subfamily)//Archaeal ATPase//IstB-like ATP binding protein//Holliday junction DNA helicase ruvB N-terminus//ATPase family associated with various cellular activities (AAA)//TIP49 C-terminus//AAA domain (Cdc48 subfamily)//RNA helicase	DNA recombination//DNA repair	RNA helicase activity//ATP binding//ATPase activity//RNA binding//four-way junction helicase activity//DNA helicase activity	GO:0009379//GO:0005657	Holliday junction helicase complex//replication fork	KOG0729	26S proteasome regulatory complex, ATPase RPT1
446	OG04094	0.0395	BAN|c25777_g1	BNN|c29441_g1	BNT|c36283_g3	BNW|c31966_g1	BNZ|c26542_g1	putative ubiquitin-conjugating enzyme E2 18 -like protein [Gossypium arboreum]	Morus notabilis putative ubiquitin-conjugating enzyme E2 16 partial mRNA	K10688	UBE2W, UBC16	ubiquitin-conjugating enzyme E2 W	http://www.genome.jp/dbget-bin/www_bget?ko:K10688	Probable ubiquitin-conjugating enzyme E2 18 OS=Arabidopsis thaliana GN=UBC18 PE=2 SV=1	PF05773//PF05743	RWD domain//UEV domain	protein transport//cellular protein modification process	protein binding	--	--	KOG0417	Ubiquitin-protein ligase
447	OG12732	0.09769	BAN|c27433_g1	BNN|c41219_g1	BNT|c37238_g1	BNW|c38387_g1	BNZ|c26549_g1	hypothetical protein CICLE_v10009323mg [Citrus clementina]>gi|557554928|gb|ESR64942.1| hypothetical protein CICLE_v10009323mg [Citrus clementina]	--	--	--	--	--	--	--	--	--	--	--	--	--	--
448	OG01976	0.0337	BAN|c28378_g1	BNN|c37390_g1	BNT|c29884_g1	BNW|c35750_g1	BNZ|c26558_g1	PREDICTED: RING-H2 finger protein ATL78 [Prunus mume]	Morus notabilis RING-H2 finger protein ATL78 partial mRNA	K19040	ATL76S	E3 ubiquitin-protein ligase ATL10/75/76/77/78	http://www.genome.jp/dbget-bin/www_bget?ko:K19040	RING-H2 finger protein ATL78 OS=Arabidopsis thaliana GN=ATL78 PE=2 SV=1	PF17123//PF13639//PF14634//PF12678//PF12861//PF00097	RING-like zinc finger//Ring finger domain//zinc-RING finger domain//RING-H2 zinc finger//Anaphase-promoting complex subunit 11 RING-H2 finger//Zinc finger, C3HC4 type (RING finger)	protein ubiquitination	protein binding//ubiquitin-protein transferase activity//metal ion binding//zinc ion binding	GO:0005680	anaphase-promoting complex	KOG0800	FOG: Predicted E3 ubiquitin ligase
449	OG06374	0.09254	BAN|c45366_g1	BNN|c35238_g1	BNT|c27963_g1	BNW|c28513_g1	BNZ|c26579_g1	PREDICTED: dirigent protein 5-like [Eucalyptus grandis]	PREDICTED: Eucalyptus grandis dirigent protein 5-like (LOC104430171), mRNA	--	--	--	--	Dirigent protein 5 OS=Arabidopsis thaliana GN=DIR5 PE=2 SV=1	--	--	--	--	--	--	--	--
450	OG12366	0.0001	BAN|c17559_g1	BNN|c23930_g1	BNT|c30587_g1	BNW|c28045_g1	BNZ|c26591_g1	alpha-tubulin, partial [Camellia sinensis]	Theobroma cacao Tubulin alpha-2 chain (TCM_018485) mRNA, complete cds	K07374	TUBA	tubulin alpha	http://www.genome.jp/dbget-bin/www_bget?ko:K07374	Tubulin alpha chain OS=Prunus dulcis GN=TUBA PE=2 SV=1	--	--	obsolete GTP catabolic process//protein polymerization//microtubule-based movement	structural molecule activity//GTPase activity//GTP binding	GO:0005874	microtubule	KOG1376	Alpha tubulin
451	OG01602	0.0001	BAN|c22990_g1	BNN|c37791_g1	BNT|c28645_g1	BNW|c39804_g1	BNZ|c26620_g1	PREDICTED: 40S ribosomal protein SA-like [Cucumis sativus]>gi|700190679|gb|KGN45883.1| hypothetical protein Csa_6G016990 [Cucumis sativus]	Morus notabilis 40S ribosomal protein SA partial mRNA	K02998	RP-SAe, RPSA	small subunit ribosomal protein SAe	http://www.genome.jp/dbget-bin/www_bget?ko:K02998	40S ribosomal protein SA OS=Glycine max PE=2 SV=1	PF00318	Ribosomal protein S2	ribosome biogenesis//translation	structural constituent of ribosome	GO:0005622//GO:0005840	intracellular//ribosome	KOG0830	40S ribosomal protein SA (P40)/Laminin receptor 1
452	OG10595	0.07147	BAN|c27347_g1	BNN|c34362_g1	BNT|c38302_g1	BNW|c29002_g1	BNZ|c26637_g1	hypothetical protein PRUPE_ppa017170mg [Prunus persica]>gi|462424226|gb|EMJ28489.1| hypothetical protein PRUPE_ppa017170mg [Prunus persica]	--	--	--	--	--	Uncharacterized protein At5g65660 OS=Arabidopsis thaliana GN=At5g65660 PE=2 SV=1	PF04082//PF06305	Fungal specific transcription factor domain//Protein of unknown function (DUF1049)	transcription, DNA-templated	zinc ion binding//DNA binding	GO:0005634//GO:0005887	nucleus//integral component of plasma membrane	--	--
453	OG02889	0.0001	BAN|c23293_g1	BNN|c42796_g1	BNT|c32048_g1	BNW|c34065_g1	BNZ|c26643_g1	PREDICTED: malignant T-cell-amplified sequence 1 homolog [Cucumis sativus]>gi|700210953|gb|KGN66049.1| hypothetical protein Csa_1G569260 [Cucumis sativus]	Morus notabilis Malignant T-cell-amplified sequence 1 partial mRNA	K07575	K07575	PUA domain protein	http://www.genome.jp/dbget-bin/www_bget?ko:K07575	Malignant T-cell-amplified sequence 1 OS=Homo sapiens GN=MCTS1 PE=1 SV=1	PF01472	PUA domain	--	RNA binding	--	--	KOG2523	Predicted RNA-binding protein with PUA domain
454	OG07869	0.06855	BAN|c26793_g1	BNN|c22478_g1	BNT|c11912_g1	BNW|c33132_g1	BNZ|c26646_g1	Lactoylglutathione lyase / glyoxalase I family protein [Theobroma cacao]>gi|508701864|gb|EOX93760.1| Lactoylglutathione lyase / glyoxalase I family protein [Theobroma cacao]	Morus notabilis hypothetical protein partial mRNA	--	--	--	--	Uncharacterized protein At5g48480 OS=Arabidopsis thaliana GN=At5g48480 PE=1 SV=1	--	--	--	--	--	--	--	--
455	OG01404	0.0001	BAN|c28815_g1	BNN|c47966_g1	BNT|c18705_g1	BNW|c1182_g1	BNZ|c26673_g1	PREDICTED: 60S ribosomal protein L10a-1-like [Vitis vinifera]>gi|731394577|ref|XP_010651885.1| PREDICTED: 60S ribosomal protein L10a-1-like [Vitis vinifera]>gi|731394579|ref|XP_010651886.1| PREDICTED: 60S ribosomal protein L10a-1-like [Vitis vinifera]	Morus notabilis 60S ribosomal protein L10a-1 partial mRNA	K02865	RP-L10Ae, RPL10A	large subunit ribosomal protein L10Ae	http://www.genome.jp/dbget-bin/www_bget?ko:K02865	60S ribosomal protein L10a OS=Oryza sativa subsp. japonica GN=RPL10A PE=1 SV=1	PF06732	Pescadillo N-terminus	ribosome biogenesis	--	GO:0005730	nucleolus	KOG1570	60S ribosomal protein L10A
456	OG04208	0.06171	BAN|c22632_g1	BNN|c30336_g1	BNT|c21446_g1	BNW|c29224_g1	BNZ|c26692_g1	PREDICTED: 14-3-3-like protein [Jatropha curcas]>gi|643734743|gb|KDP41413.1| hypothetical protein JCGZ_15820 [Jatropha curcas]	Morus alba var. atropurpurea 14-3-3b mRNA, complete cds	K06630	YWHAE	14-3-3 protein epsilon	http://www.genome.jp/dbget-bin/www_bget?ko:K06630	14-3-3-like protein OS=Pisum sativum PE=2 SV=1	PF07127	Late nodulin protein	nodule morphogenesis	metal ion binding	--	--	KOG0841	Multifunctional chaperone (14-3-3 family)
457	OG12347	0.0001	BAN|c166_g1	BNN|c45124_g1	BNT|c23475_g2	BNW|c39730_g1	BNZ|c26705_g1	PREDICTED: phosphatidylinositol 4-phosphate 5-kinase 6 isoform X2 [Jatropha curcas]	--	K00889	PIP5K	1-phosphatidylinositol-4-phosphate 5-kinase	http://www.genome.jp/dbget-bin/www_bget?ko:K00889	Phosphatidylinositol 4-phosphate 5-kinase 6 OS=Arabidopsis thaliana GN=PIP5K6 PE=2 SV=1	--	--	--	--	--	--	KOG0231	Junctional membrane complex protein Junctophilin and related MORN repeat proteins
458	OG12762	0.0001	BAN|c27705_g2	BNN|c36167_g4	BNT|c32182_g1	BNW|c36732_g2	BNZ|c26714_g3	translation elongation factor 1a-1 [Passiflora edulis]	PREDICTED: Vitis vinifera elongation factor 1-alpha (LOC100256979), transcript variant X2, mRNA	K03231	EEF1A	elongation factor 1-alpha	http://www.genome.jp/dbget-bin/www_bget?ko:K03231	Elongation factor 1-alpha OS=Manihot esculenta GN=EF1 PE=3 SV=1	--	--	translational elongation//regulation of translational elongation	GTP binding//translation elongation factor activity	GO:0005840	ribosome	KOG0052	Translation elongation factor EF-1 alpha/Tu
459	OG05157	0.0001	BAN|c23442_g1	BNN|c25649_g1	BNT|c35589_g1	BNW|c20953_g1	BNZ|c26730_g1	PREDICTED: uncharacterized protein LOC101214063 [Cucumis sativus]>gi|700207853|gb|KGN62972.1| hypothetical protein Csa_2G382460 [Cucumis sativus]	Morus notabilis hypothetical protein partial mRNA	--	--	--	--	--	--	--	--	--	--	--	--	--
460	OG12797	0.0001	BAN|c28132_g3	BNN|c38809_g2	BNT|c34185_g2	BNW|c35552_g2	BNZ|c26750_g1	PREDICTED: probable rhamnose biosynthetic enzyme 1-like [Citrus sinensis]>gi|641844719|gb|KDO63611.1| hypothetical protein CISIN_1g022112mg [Citrus sinensis]	Ricinus communis NAD dependent epimerase/dehydratase, putative, mRNA	K12450	RHM	UDP-glucose 4,6-dehydratase	http://www.genome.jp/dbget-bin/www_bget?ko:K12450	Bifunctional dTDP-4-dehydrorhamnose 3,5-epimerase/dTDP-4-dehydrorhamnose reductase OS=Arabidopsis thaliana GN=NRS/ER PE=1 SV=1	--	--	--	--	--	--	--	--
461	OG05939	0.0001	BAN|c30224_g2	BNN|c37403_g1	BNT|c28732_g1	BNW|c23034_g1	BNZ|c26789_g1	PREDICTED: putative uncharacterized protein DDB_G0270496 isoform X2 [Vitis vinifera]>gi|297734589|emb|CBI16640.3| unnamed protein product [Vitis vinifera]	PREDICTED: Malus x domestica protein AATF-like (LOC103426878), transcript variant X3, mRNA	K14782	AATF, BFR2	protein AATF/BFR2	http://www.genome.jp/dbget-bin/www_bget?ko:K14782	Protein AATF OS=Gallus gallus GN=AATF PE=2 SV=1	PF04931//PF08164	DNA polymerase phi//Apoptosis-antagonizing transcription factor, C-terminal	transcription, DNA-templated//DNA replication	DNA binding//DNA-directed DNA polymerase activity	GO:0005634//GO:0042575	nucleus//DNA polymerase complex	KOG2773	Apoptosis antagonizing transcription factor/protein transport protein
462	OG11314	0.0001	BAN|c36379_g1	BNN|c41929_g2	BNT|c26387_g1	BNW|c33017_g1	BNZ|c26801_g1	hypothetical protein TCM_001304 [Theobroma cacao]>gi|508700458|gb|EOX92354.1| hypothetical protein TCM_001304 [Theobroma cacao]	PREDICTED: Prunus mume uncharacterized LOC103330942 (LOC103330942), mRNA	--	--	--	--	Protein LIKE COV 2 OS=Arabidopsis thaliana GN=LCV2 PE=2 SV=1	PF03278	IpaB/EvcA family	pathogenesis	--	--	--	--	--
463	OG13689	0.03051	BAN|c5566_g1	BNN|c31539_g1	BNT|c25520_g2	BNW|c24438_g3	BNZ|c26811_g1	PREDICTED: major allergen Pru av 1-like [Fragaria vesca subsp. vesca]	--	--	--	--	--	Major allergen Pru av 1 OS=Prunus avium GN=PRUA1 PE=1 SV=1	PF00407	Pathogenesis-related protein Bet v I family	defense response//response to biotic stimulus	--	--	--	--	--
464	OG04847	0.0977	BAN|c23850_g1	BNN|c34768_g1	BNT|c28767_g1	BNW|c29543_g1	BNZ|c26901_g1	PREDICTED: STS14 protein-like [Pyrus x bretschneideri]	--	--	--	--	--	STS14 protein OS=Solanum tuberosum GN=STS14 PE=2 SV=1	--	--	--	--	--	--	KOG3017	Defense-related protein containing SCP domain
465	OG03449	0.0001	BAN|c27901_g2	BNN|c27607_g1	BNT|c34475_g2	BNW|c34484_g1	BNZ|c26906_g1	PREDICTED: GTP-binding protein SAR1A [Eucalyptus grandis]>gi|629083662|gb|KCW50107.1| hypothetical protein EUGRSUZ_K03541 [Eucalyptus grandis]	PREDICTED: Malus x domestica GTP-binding protein SAR1A (LOC103433877), mRNA	K07953	SAR1	GTP-binding protein SAR1	http://www.genome.jp/dbget-bin/www_bget?ko:K07953	GTP-binding protein SAR1A OS=Arabidopsis thaliana GN=SAR1A PE=2 SV=1	PF10662//PF08477//PF00025//PF04670//PF01926//PF00503//PF00071	Ethanolamine utilisation - propanediol utilisation//Ras of Complex, Roc, domain of DAPkinase//ADP-ribosylation factor family//Gtr1/RagA G protein conserved region//50S ribosome-binding GTPase//G-protein alpha subunit//Ras family	cellular biogenic amine metabolic process//signal transduction//small GTPase mediated signal transduction//G-protein coupled receptor signaling pathway	ATP binding//GTPase activity//GTP binding//G-protein beta/gamma-subunit complex binding//guanyl nucleotide binding//signal transducer activity	--	--	KOG0077	Vesicle coat complex COPII, GTPase subunit SAR1
466	OG12597	0.09339	BAN|c25583_g1	BNN|c33972_g1	BNW|c36346_g1	BNT|c32774_g1	BNZ|c26907_g1	putative cinnamate 4-hydroxylase, partial [Leucaena leucocephala]	Salvia miltiorrhiza cinnamate 4-hydroxylase gene, complete cds	K00487	CYP73A	trans-cinnamate 4-monooxygenase	http://www.genome.jp/dbget-bin/www_bget?ko:K00487	Trans-cinnamate 4-monooxygenase OS=Glycine max GN=CYP73A11 PE=2 SV=1	PF00067	Cytochrome P450	oxidation-reduction process//obsolete electron transport	electron carrier activity//heme binding//oxidoreductase activity, acting on paired donors, with incorporation or reduction of molecular oxygen//iron ion binding	--	--	KOG0156	Cytochrome P450 CYP2 subfamily
467	OG03177	0.08584	BAN|c30200_g1	BNN|c41873_g1	BNT|c39470_g1	BNW|c42995_g1	BNZ|c26910_g1	chitinase family protein [Populus trichocarpa]>gi|550305695|gb|ERP46117.1| chitinase family protein [Populus trichocarpa]	PREDICTED: Phoenix dactylifera acidic endochitinase-like (LOC103713498), mRNA	K01183	E3.2.1.14	chitinase	http://www.genome.jp/dbget-bin/www_bget?ko:K01183	Acidic endochitinase OS=Cicer arietinum PE=2 SV=1	PF00704	Glycosyl hydrolases family 18	carbohydrate metabolic process	hydrolase activity, hydrolyzing O-glycosyl compounds	--	--	KOG4701	Chitinase
468	OG02207	0.0001	BAN|c30863_g1	BNN|c33069_g1	BNT|c40023_g3	BNW|c35614_g1	BNZ|c26911_g1	hypothetical protein CISIN_1g0260312mg, partial [Citrus sinensis]	Citrus clementina hypothetical protein (CICLE_v10012281mg) mRNA, complete cds	K11290	SET, TAF1, I2PP2A	template-activating factor I	http://www.genome.jp/dbget-bin/www_bget?ko:K11290	NAP1-related protein 2 OS=Oryza sativa subsp. japonica GN=Os02g0576700 PE=2 SV=1	PF11629//PF06524//PF08476//PF04889//PF00956//PF07516	C terminal SARAH domain of Mst1//NOA36 protein//Viral D10 N-terminal//Cwf15/Cwc15 cell cycle control protein//Nucleosome assembly protein (NAP)//SecA Wing and Scaffold domain	mRNA splicing, via spliceosome//phosphorylation//protein import//nucleosome assembly//serine family amino acid metabolic process	zinc ion binding//protein serine/threonine kinase activity//phosphatase activity	GO:0005634//GO:0016020//GO:0005681	nucleus//membrane//spliceosomal complex	KOG1508	DNA replication factor/protein phosphatase inhibitor SET/SPR-2
469	OG03012	0.01316	BAN|c28060_g1	BNN|c45007_g1	BNT|c36731_g2	BNW|c19485_g1	BNZ|c26926_g1	PREDICTED: transcription factor MafB-like [Prunus mume]	--	--	--	--	--	--	--	--	--	--	--	--	--	--
470	OG07484	0.0001	BAN|c19118_g1	BNN|c33366_g1	BNT|c31202_g1	BNW|c37441_g2	BNZ|c26938_g1	PREDICTED: EPIDERMAL PATTERNING FACTOR-like protein 9 [Prunus mume]	Morus notabilis hypothetical protein partial mRNA	--	--	--	--	EPIDERMAL PATTERNING FACTOR-like protein 9 OS=Arabidopsis thaliana GN=EPFL9 PE=1 SV=1	PF16851	Stomagen	positive regulation of stomatal complex development	--	--	--	--	--
471	OG07450	0.03296	BAN|c16935_g1	BNN|c35377_g1	BNT|c24275_g1	BNW|c34354_g1	BNZ|c26946_g1	PREDICTED: dirigent protein 23-like [Fragaria vesca subsp. vesca]	Morus notabilis hypothetical protein partial mRNA	--	--	--	--	Dirigent protein 23 OS=Arabidopsis thaliana GN=DIR23 PE=2 SV=1	PF02203	Tar ligand binding domain homologue	chemotaxis//signal transduction	transmembrane signaling receptor activity	GO:0016020	membrane	--	--
472	OG06666	0.05163	BAN|c35973_g1	BNN|c45876_g2	BNT|c41637_g1	BNW|c44618_g1	BNZ|c26973_g1	hypothetical protein PRUPE_ppa003192mg [Prunus persica]>gi|462418217|gb|EMJ22666.1| hypothetical protein PRUPE_ppa003192mg [Prunus persica]	--	--	--	--	--	Flowering time control protein FCA OS=Arabidopsis thaliana GN=FCA PE=1 SV=2	PF05371//PF00076//PF00397	Phage major coat protein, Gp8//RNA recognition motif. (a.k.a. RRM, RBD, or RNP domain)//WW domain	--	protein binding//nucleic acid binding	GO:0019028	viral capsid	KOG0144	RNA-binding protein CUGBP1/BRUNO (RRM superfamily)
473	OG01669	0.05473	BAN|c33621_g2	BNN|c42110_g1	BNT|c37625_g3	BNW|c41366_g1	BNZ|c2698_g1	PREDICTED: protein S-acyltransferase 21 [Prunus mume]	Theobroma cacao Zinc finger protein, putative (TCM_034428) mRNA, complete cds	K18932	ZDHHC	palmitoyltransferase	http://www.genome.jp/dbget-bin/www_bget?ko:K18932	Protein S-acyltransferase 21 OS=Arabidopsis thaliana GN=PAT21 PE=2 SV=1	PF01529	DHHC palmitoyltransferase	--	zinc ion binding	--	--	KOG1311	DHHC-type Zn-finger proteins
474	OG09559	0.0001	BAN|c55138_g1	BNN|c51988_g1	BNT|c29692_g1	BNW|c28222_g1	BNZ|c26989_g1	hypothetical protein JCGZ_04619 [Jatropha curcas]	Prunus persica hypothetical protein (PRUPE_ppa008211mg) mRNA, complete cds	K04125	E1.14.11.13	gibberellin 2-oxidase	http://www.genome.jp/dbget-bin/www_bget?ko:K04125	Gibberellin 2-beta-dioxygenase OS=Phaseolus coccineus GN=GA2OX1 PE=2 SV=1	PF03171	2OG-Fe(II) oxygenase superfamily	oxidation-reduction process	oxidoreductase activity	--	--	KOG0143	Iron/ascorbate family oxidoreductases
475	OG02052	0.06697	BAN|c31491_g2	BNN|c40472_g1	BNT|c33485_g1	BNW|c39276_g2	BNZ|c26991_g1	PREDICTED: uncharacterized protein LOC103324444 [Prunus mume]	Morus notabilis hypothetical protein partial mRNA	--	--	--	--	--	PF01702//PF06112	Queuine tRNA-ribosyltransferase//Gammaherpesvirus capsid protein	queuosine biosynthetic process//tRNA modification	queuine tRNA-ribosyltransferase activity	GO:0019028	viral capsid	--	--
476	OG07597	0.04387	BAN|c23203_g1	BNN|c35789_g1	BNT|c30507_g1	BNW|c31858_g1	BNZ|c27005_g1	PREDICTED: OPA3-like protein [Cucumis sativus]>gi|700194063|gb|KGN49267.1| hypothetical protein Csa_6G518220 [Cucumis sativus]	PREDICTED: Glycine max OPA3-like protein-like (LOC100779734), mRNA	--	--	--	--	OPA3-like protein OS=Schizosaccharomyces pombe (strain 972 / ATCC 24843) GN=SPBC1703.11 PE=3 SV=1	PF15146	Fanconi anemia-associated	DNA repair	--	GO:0043240	Fanconi anaemia nuclear complex	KOG3335	Predicted coiled-coil protein
477	OG03212	0.0001	BAN|c24458_g1	BNN|c32412_g1	BNT|c29839_g1	BNW|c34322_g1	BNZ|c27039_g1	uncharacterized protein LOC100305777 [Glycine max]>gi|255626585|gb|ACU13637.1| unknown [Glycine max]>gi|734383730|gb|KHN24074.1| 60S ribosomal protein L17-1 [Glycine soja]	Morus notabilis 60S ribosomal protein L17-2 partial mRNA	K02880	RP-L17e, RPL17	large subunit ribosomal protein L17e	http://www.genome.jp/dbget-bin/www_bget?ko:K02880	60S ribosomal protein L17-2 OS=Arabidopsis thaliana GN=RPL17B PE=2 SV=2	PF00237	Ribosomal protein L22p/L17e	ribosome biogenesis//translation	structural constituent of ribosome	GO:0015934//GO:0005840	large ribosomal subunit//ribosome	KOG3353	60S ribosomal protein L22
478	OG12837	0.07174	BAN|c28771_g1	BNN|c45551_g1	BNT|c38900_g1	BNW|c36183_g2	BNZ|c27040_g1	PREDICTED: kinesin-1 [Cucumis melo]	Morus notabilis hypothetical protein partial mRNA	K10405	KIFC1	kinesin family member C1	http://www.genome.jp/dbget-bin/www_bget?ko:K10405	Kinesin-1 OS=Arabidopsis thaliana GN=ATK1 PE=2 SV=1	PF00225	Kinesin motor domain	microtubule-based process//microtubule-based movement	microtubule motor activity//ATP binding//microtubule binding	GO:0005874//GO:0045298	microtubule//tubulin complex	KOG0239	Kinesin (KAR3 subfamily)
479	OG13726	0.0001	BAN|c8297_g1	BNN|c67564_g1	BNT|c29534_g1	BNW|c12515_g1	BNZ|c27061_g1	hypothetical protein CICLE_v10002694mg [Citrus clementina]>gi|557535202|gb|ESR46320.1| hypothetical protein CICLE_v10002694mg [Citrus clementina]>gi|641834339|gb|KDO53335.1| hypothetical protein CISIN_1g030910mg [Citrus sinensis]	--	--	--	--	--	Uncharacterized N-acetyltransferase YoaA OS=Bacillus subtilis (strain 168) GN=yoaA PE=3 SV=2	PF13302//PF00583	Acetyltransferase (GNAT) domain//Acetyltransferase (GNAT) family	acyl-carrier-protein biosynthetic process	N-acetyltransferase activity	--	--	--	--
480	OG10568	0.0001	BAN|c26945_g3	BNN|c22021_g1	BNT|c25334_g1	BNW|c25989_g1	BNZ|c27063_g1	PREDICTED: HVA22-like protein a isoform X1 [Vitis vinifera]>gi|296086388|emb|CBI31977.3| unnamed protein product [Vitis vinifera]	Morus notabilis hypothetical protein partial mRNA	K17279	REEP5_6	receptor expression-enhancing protein 5/6	http://www.genome.jp/dbget-bin/www_bget?ko:K17279	HVA22-like protein c OS=Arabidopsis thaliana GN=HVA22C PE=2 SV=1	--	--	--	--	--	--	KOG1725	Protein involved in membrane traffic (YOP1/TB2/DP1/HVA22 family)
481	OG12335	0.07075	BAN|c16101_g1	BNN|c30851_g1	BNT|c28018_g1	BNW|c61771_g1	BNZ|c27077_g1	PREDICTED: actin-depolymerizing factor [Vitis vinifera]>gi|296083652|emb|CBI23641.3| unnamed protein product [Vitis vinifera]	Prunus persica hypothetical protein (PRUPE_ppa013034mg) mRNA, complete cds	K05765	CFL	cofilin	http://www.genome.jp/dbget-bin/www_bget?ko:K05765	Actin-depolymerizing factor OS=Vitis vinifera PE=2 SV=1	PF00241	Cofilin/tropomyosin-type actin-binding protein	--	actin binding	GO:0005622	intracellular	KOG1735	Actin depolymerizing factor
482	OG05591	0.0001	BAN|c30532_g2	BNN|c36745_g1	BNT|c35409_g1	BNW|c33891_g1	BNZ|c27077_g3	PREDICTED: abscisic acid receptor PYL8 [Vitis vinifera]>gi|302143675|emb|CBI22536.3| unnamed protein product [Vitis vinifera]	Morus notabilis hypothetical protein partial mRNA	K14496	PYL	abscisic acid receptor PYR/PYL family	http://www.genome.jp/dbget-bin/www_bget?ko:K14496	Abscisic acid receptor PYL8 OS=Arabidopsis thaliana GN=PYL8 PE=1 SV=1	--	--	--	--	--	--	--	--
483	OG09533	0.08857	BAN|c50837_g1	BNN|c9239_g1	BNT|c22485_g1	BNW|c24451_g1	BNZ|c27087_g1	PREDICTED: uncharacterized protein LOC103964074 [Pyrus x bretschneideri]>gi|694434096|ref|XP_009344297.1| PREDICTED: uncharacterized protein LOC103936179 [Pyrus x bretschneideri]	Morus notabilis hypothetical protein partial mRNA	K14488	SAUR	SAUR family protein	http://www.genome.jp/dbget-bin/www_bget?ko:K14488	Auxin-responsive protein SAUR71 OS=Arabidopsis thaliana GN=SAUR71 PE=2 SV=1	PF02519	Auxin responsive protein	response to auxin	--	--	--	--	--
484	OG05251	0.09719	BAN|c20325_g1	BNN|c352_g3	BNT|c18917_g1	BNW|c37111_g1	BNZ|c27113_g1	PREDICTED: uncharacterized protein At1g04910 [Prunus mume]	Morus notabilis hypothetical protein partial mRNA	--	--	--	--	Uncharacterized protein At1g04910 OS=Arabidopsis thaliana GN=At1g04910 PE=2 SV=1	--	--	--	--	--	--	--	--
485	OG04789	0.06315	BAN|c54507_g1	BNN|c39567_g1	BNT|c35156_g1	BNW|c29740_g1	BNZ|c27128_g1	Cytochrome P450 protein [Gossypium arboreum]	Morus notabilis Cytochrome P450 partial mRNA	K15402	CYP86B1	fatty acid omega-hydroxylase	http://www.genome.jp/dbget-bin/www_bget?ko:K15402	Cytochrome P450 86B1 OS=Arabidopsis thaliana GN=CYP86B1 PE=2 SV=1	PF00067//PF07941//PF04769	Cytochrome P450//Potassium channel Kv1.4 tandem inactivation domain//Mating-type protein MAT alpha 1 HMG-box	oxidation-reduction process//positive regulation of mating-type specific transcription, DNA-templated//mating type determination//potassium ion transport	potassium ion binding//oxidoreductase activity, acting on paired donors, with incorporation or reduction of molecular oxygen//heme binding//DNA binding, bending//voltage-gated potassium channel activity//iron ion binding	GO:0008076//GO:0005634//GO:0016021	voltage-gated potassium channel complex//nucleus//integral component of membrane	KOG0157	Cytochrome P450 CYP4/CYP19/CYP26 subfamilies
486	OG12489	0.01879	BAN|c23082_g1	BNN|c33427_g2	BNT|c34979_g1	BNW|c28475_g1	BNZ|c27133_g2	hypothetical protein PRUPE_ppa010055mg [Prunus persica]>gi|462396729|gb|EMJ02528.1| hypothetical protein PRUPE_ppa010055mg [Prunus persica]	--	--	--	--	--	--	--	--	--	--	--	--	--	--
487	OG08646	0.07853	BAN|c32477_g2	BNN|c39663_g3	BNT|c31744_g1	BNW|c34751_g1	BNZ|c27133_g3	hypothetical protein PRUPE_ppa006630mg [Prunus persica]>gi|462397709|gb|EMJ03377.1| hypothetical protein PRUPE_ppa006630mg [Prunus persica]	Oryza sativa Japonica Group Os05g0188700 (Os05g0188700) mRNA, complete cds	--	--	--	--	Leucine-rich repeat extensin-like protein 4 OS=Arabidopsis thaliana GN=LRX4 PE=2 SV=1	PF13855//PF02532//PF00957//PF00560//PF10717	Leucine rich repeat//Photosystem II reaction centre I protein (PSII 4.8 kDa protein)//Synaptobrevin//Leucine Rich Repeat//Occlusion-derived virus envelope protein ODV-E18	vesicle-mediated transport//photosynthesis	protein binding	GO:0009523//GO:0019031//GO:0009539//GO:0016021//GO:0016020	photosystem II//viral envelope//photosystem II reaction center//integral component of membrane//membrane	--	--
488	OG04228	0.0001	BAN|c29889_g2	BNN|c44762_g5	BNT|c28391_g1	BNW|c43170_g3	BNZ|c27146_g1	PREDICTED: pollen-specific protein SF3-like [Prunus mume]	Morus notabilis Pollen-specific protein SF3 partial mRNA	K09377	CSRP	cysteine and glycine-rich protein	http://www.genome.jp/dbget-bin/www_bget?ko:K09377	LIM domain-containing protein WLIM1 OS=Arabidopsis thaliana GN=WLIM1 PE=1 SV=1	PF00412	LIM domain	--	zinc ion binding	--	--	KOG1700	Regulatory protein MLP and related LIM proteins
489	OG04189	0.0001	BAN|c36779_g1	BNN|c30230_g1	BNT|c18973_g1	BNW|c27735_g1	BNZ|c27166_g2	hypothetical protein CICLE_v10002945mg [Citrus clementina]>gi|568837429|ref|XP_006472726.1| PREDICTED: ubiquitin-fold modifier 1-like isoform X2 [Citrus sinensis]>gi|557536256|gb|ESR47374.1| hypothetical protein CICLE_v10002945mg [Citrus clementina]	Morus notabilis hypothetical protein partial mRNA	K12162	UFM1	ubiquitin-fold modifier 1	http://www.genome.jp/dbget-bin/www_bget?ko:K12162	Ubiquitin-fold modifier 1 OS=Arabidopsis thaliana GN=At1g77710 PE=3 SV=1	--	--	--	--	--	--	--	--
490	OG10694	0.0001	BAN|c28877_g1	BNN|c28777_g1	BNT|c29243_g1	BNW|c36121_g1	BNZ|c27179_g1	PREDICTED: ubiquitin-conjugating enzyme E2 36 [Prunus mume]	Morus notabilis Ubiquitin-conjugating enzyme E2 35 partial mRNA	K10580	UBE2N, BLU, UBC13	ubiquitin-conjugating enzyme E2 N	http://www.genome.jp/dbget-bin/www_bget?ko:K10580	Ubiquitin-conjugating enzyme E2 36 OS=Arabidopsis thaliana GN=UBC36 PE=1 SV=1	PF05743//PF05773	UEV domain//RWD domain	protein transport//cellular protein modification process	protein binding	--	--	KOG0417	Ubiquitin-protein ligase
491	OG01974	0.07759	BAN|c29354_g1	BNN|c37951_g1	BNT|c33858_g1	BNW|c35697_g1	BNZ|c27188_g1	Cyclase family protein isoform 1 [Theobroma cacao]>gi|590686874|ref|XP_007042506.1| Cyclase family protein isoform 1 [Theobroma cacao]>gi|508706440|gb|EOX98336.1| Cyclase family protein isoform 1 [Theobroma cacao]>gi|508706441|gb|EOX98337.1| Cyclase family protein isoform 1 [Theobroma cacao]	Morus notabilis hypothetical protein partial mRNA	--	--	--	--	Kynurenine formamidase OS=Salinibacter ruber (strain DSM 13855 / M31) GN=kynB PE=3 SV=1	PF04199	Putative cyclase	tryptophan catabolic process to kynurenine//glyoxylate metabolic process//tryptophan metabolic process	arylformamidase activity	--	--	--	--
492	OG07634	0.0001	BAN|c24099_g1	BNN|c37177_g1	BNT|c25628_g1	BNW|c27802_g1	BNZ|c27191_g1	hypothetical protein PHAVU_010G154800g [Phaseolus vulgaris]>gi|561008788|gb|ESW07737.1| hypothetical protein PHAVU_010G154800g [Phaseolus vulgaris]	Morus notabilis hypothetical protein partial mRNA	--	--	--	--	--	--	--	--	--	--	--	--	--
493	OG05996	0.0822	BAN|c26164_g1	BNN|c34666_g1	BNT|c32550_g2	BNW|c35810_g2	BNZ|c27200_g1	PREDICTED: uncharacterized protein LOC103964157 [Pyrus x bretschneideri]	--	--	--	--	--	--	PF11857	Domain of unknown function (DUF3377)	--	metalloendopeptidase activity	--	--	--	--
494	OG02415	0.0001	BAN|c23112_g1	BNN|c32301_g1	BNT|c29738_g1	BNW|c23017_g1	BNZ|c27202_g1	PREDICTED: splicing factor 3B subunit 6-like protein [Cicer arietinum]>gi|828307066|ref|XP_012570427.1| PREDICTED: splicing factor 3B subunit 6-like protein [Cicer arietinum]>gi|828307068|ref|XP_012570428.1| PREDICTED: splicing factor 3B subunit 6-like protein isoform X1 [Cicer arietinum]>gi|828307070|ref|XP_012570429.1| PREDICTED: splicing factor 3B subunit 6-like protein isoform X2 [Cicer ariet…	PREDICTED: Phoenix dactylifera splicing factor 3B subunit 6-like protein (LOC103706221), mRNA	K12833	SF3B14	pre-mRNA branch site protein p14	http://www.genome.jp/dbget-bin/www_bget?ko:K12833	Splicing factor 3B subunit 6-like protein OS=Arabidopsis thaliana GN=At5g12190 PE=2 SV=1	PF00076	RNA recognition motif. (a.k.a. RRM, RBD, or RNP domain)	--	nucleic acid binding	--	--	KOG0114	Predicted RNA-binding protein (RRM superfamily)
495	OG04135	0.0001	BAN|c28975_g1	BNN|c33725_g1	BNT|c32728_g1	BNW|c33527_g1	BNZ|c27203_g1	PREDICTED: small nuclear ribonucleoprotein Sm D1-like [Nelumbo nucifera]>gi|802792617|ref|XP_012092267.1| PREDICTED: small nuclear ribonucleoprotein Sm D1 [Jatropha curcas]>gi|643704414|gb|KDP21478.1| hypothetical protein JCGZ_21949 [Jatropha curcas]	Morus notabilis hypothetical protein partial mRNA	K11087	SNRPD1, SMD1	small nuclear ribonucleoprotein D1	http://www.genome.jp/dbget-bin/www_bget?ko:K11087	Small nuclear ribonucleoprotein Sm D1 OS=Mus musculus GN=Snrpd1 PE=3 SV=1	PF11095//PF02237	Gem-associated protein 7 (Gemin7)//Biotin protein ligase C terminal domain	cellular protein modification process	--	GO:0032797	SMN complex	KOG3428	Small nuclear ribonucleoprotein SMD1 and related snRNPs
496	OG01654	0.09314	BAN|c29188_g1	BNN|c35525_g1	BNT|c33715_g1	BNW|c34345_g1	BNZ|c27223_g1	glycine-rich RNA-binding protein PsGRBP [Pisum sativum]>gi|206586422|gb|ACI15745.1| glycine-rich RNA-binding protein [Pisum sativum]	PREDICTED: Solanum lycopersicum glycine-rich RNA-binding protein 4, mitochondrial (LOC101249605), mRNA	--	--	--	--	Glycine-rich RNA-binding protein 4, mitochondrial OS=Arabidopsis thaliana GN=RBG4 PE=2 SV=1	PF16367//PF00076	RNA recognition motif//RNA recognition motif. (a.k.a. RRM, RBD, or RNP domain)	--	nucleotide binding//nucleic acid binding	--	--	KOG0118	FOG: RRM domain
497	OG03849	0.0001	BAN|c28994_g1	BNN|c31810_g1	BNT|c34371_g1	BNW|c30162_g1	BNZ|c27227_g1	PREDICTED: proliferating cell nuclear antigen [Nicotiana sylvestris]	Morus notabilis Proliferating cell nuclear antigen partial mRNA	K04802	PCNA	proliferating cell nuclear antigen	http://www.genome.jp/dbget-bin/www_bget?ko:K04802	Proliferating cell nuclear antigen OS=Nicotiana tabacum GN=PCNA PE=2 SV=1	PF04139//PF02747//PF00705	Rad9//Proliferating cell nuclear antigen, C-terminal domain//Proliferating cell nuclear antigen, N-terminal domain	regulation of DNA replication//DNA damage checkpoint	DNA binding	GO:0030896	checkpoint clamp complex	KOG1636	DNA polymerase delta processivity factor (proliferating cell nuclear antigen)
498	OG13742	0.00645	BAN|c9739_g1	BNN|c30276_g1	BNT|c11031_g2	BNW|c31671_g1	BNZ|c27228_g2	PREDICTED: uncharacterized protein LOC101221625 isoform X8 [Cucumis sativus]	--	--	--	--	--	--	--	--	--	--	--	--	--	--
499	OG02434	0.07375	BAN|c27961_g1	BNN|c37956_g1	BNT|c25191_g1	BNW|c26413_g1	BNZ|c27229_g1	PREDICTED: hevein-like preproprotein [Tarenaya hassleriana]	Morus notabilis Wound-induced protein WIN2 partial mRNA	--	--	--	--	Hevein-like preproprotein OS=Arabidopsis thaliana GN=HEL PE=1 SV=1	PF11522//PF00187//PF00967	Yeast phosphatidylinositol-4-OH kinase Pik1//Chitin recognition protein//Barwin family	defense response to fungus//defense response to bacterium	phosphotransferase activity, alcohol group as acceptor//chitin binding	--	--	--	--
500	OG10281	0.0001	BAN|c16288_g1	BNN|c34790_g1	BNT|c25739_g1	BNW|c25637_g1	BNZ|c27237_g1	hypothetical protein B456_006G060200 [Gossypium raimondii]	Morus notabilis 40S ribosomal protein S7 partial mRNA	K02993	RP-S7e, RPS7	small subunit ribosomal protein S7e	http://www.genome.jp/dbget-bin/www_bget?ko:K02993	40S ribosomal protein S7 OS=Avicennia marina GN=RPS7 PE=2 SV=1	PF01251	Ribosomal protein S7e	ribosome biogenesis//translation	structural constituent of ribosome	GO:0005622//GO:0005840	intracellular//ribosome	KOG3320	40S ribosomal protein S7
501	OG01698	0.02773	BAN|c26300_g1	BNN|c31875_g1	BNT|c30802_g1	BNW|c22085_g1	BNZ|c27237_g2	uncharacterized protein LOC100500684 [Glycine max]>gi|255630929|gb|ACU15827.1| unknown [Glycine max]	Glycine max cDNA, clone: GMFL01-27-G24	K02993	RP-S7e, RPS7	small subunit ribosomal protein S7e	http://www.genome.jp/dbget-bin/www_bget?ko:K02993	40S ribosomal protein S7 OS=Avicennia marina GN=RPS7 PE=2 SV=1	PF01251//PF02257	Ribosomal protein S7e//RFX DNA-binding domain	translation//ribosome biogenesis//regulation of transcription, DNA-templated	structural constituent of ribosome//DNA binding	GO:0005622//GO:0005840	intracellular//ribosome	KOG3320	40S ribosomal protein S7
502	OG07792	0.0001	BAN|c26160_g1	BNN|c33738_g1	BNT|c34569_g1	BNW|c57361_g1	BNZ|c27250_g1	PREDICTED: ADP-ribosylation factor 1-like 2 [Populus euphratica]>gi|743933635|ref|XP_011011140.1| PREDICTED: ADP-ribosylation factor 1-like 2 [Populus euphratica]	Morus notabilis ADP-ribosylation factor partial mRNA	K07977	ARF	Arf/Sar family, other	http://www.genome.jp/dbget-bin/www_bget?ko:K07977	ADP-ribosylation factor OS=Dugesia japonica PE=2 SV=3	PF08477//PF00025//PF04670//PF01926//PF00503//PF01591//PF00071	Ras of Complex, Roc, domain of DAPkinase//ADP-ribosylation factor family//Gtr1/RagA G protein conserved region//50S ribosome-binding GTPase//G-protein alpha subunit//6-phosphofructo-2-kinase//Ras family	mannose metabolic process//fructose metabolic process//G-protein coupled receptor signaling pathway//small GTPase mediated signal transduction//signal transduction	G-protein beta/gamma-subunit complex binding//GTP binding//GTPase activity//ATP binding//6-phosphofructo-2-kinase activity//signal transducer activity//guanyl nucleotide binding	--	--	KOG0070	GTP-binding ADP-ribosylation factor Arf1
503	OG02811	0.0001	BAN|c23320_g1	BNN|c37803_g1	BNT|c29215_g1	BNW|c42444_g8	BNZ|c27252_g1	ccd1, putative [Ricinus communis]>gi|223536078|gb|EEF37736.1| ccd1, putative [Ricinus communis]	PREDICTED: Eucalyptus grandis calcium-binding protein PBP1-like (LOC104419778), mRNA	--	--	--	--	Calcium-binding protein PBP1 OS=Arabidopsis thaliana GN=PBP1 PE=1 SV=1	PF00036//PF13833	EF hand//EF-hand domain pair	--	calcium ion binding	--	--	KOG0028	Ca2+-binding protein (centrin/caltractin), EF-Hand superfamily protein
504	OG05149	0.07277	BAN|c26688_g1	BNN|c30877_g1	BNT|c35718_g1	BNW|c36876_g1	BNZ|c27264_g1	PREDICTED: SPX domain-containing protein 1-like [Pyrus x bretschneideri]	--	--	--	--	--	SPX domain-containing protein 1 OS=Arabidopsis thaliana GN=SPX1 PE=2 SV=2	--	--	--	--	--	--	KOG1161	Protein involved in vacuolar polyphosphate accumulation, contains SPX domain
505	OG13063	0.0221	BAN|c31836_g1	BNN|c42281_g2	BNT|c7710_g1	BNW|c36002_g2	BNZ|c27267_g2	PREDICTED: uncharacterized protein At3g15000, mitochondrial-like [Pyrus x bretschneideri]	Morus notabilis hypothetical protein partial mRNA	--	--	--	--	--	--	--	--	--	--	--	--	--
506	OG10341	0.07822	BAN|c21437_g1	BNN|c39977_g1	BNT|c30205_g1	BNW|c35754_g1	BNZ|c27283_g1	PREDICTED: uncharacterized protein LOC104890725 [Beta vulgaris subsp. vulgaris]	--	--	--	--	--	--	--	--	--	--	--	--	--	--
507	OG04477	0.0322	BAN|c32654_g1	BNN|c45523_g2	BNT|c42696_g1	BNW|c39083_g2	BNZ|c27291_g1	unnamed protein product [Vitis vinifera]	Morus notabilis hypothetical protein partial mRNA	--	--	--	--	--	PF08133	Anticodon nuclease activator family	regulation of viral process	nuclease activity	--	--	--	--
508	OG10583	0.03559	BAN|c27091_g1	BNN|c34715_g1	BNT|c36391_g1	BNW|c33073_g1	BNZ|c27307_g1	PREDICTED: pathogenesis-related genes transcriptional activator PTI6-like [Jatropha curcas]	PREDICTED: Phoenix dactylifera pathogenesis-related genes transcriptional activator PTI6-like (LOC103716679), mRNA	K13434	PTI6	pathogenesis-related genes transcriptional activator PTI6	http://www.genome.jp/dbget-bin/www_bget?ko:K13434	Pathogenesis-related genes transcriptional activator PTI6 OS=Solanum lycopersicum GN=PTI6 PE=2 SV=1	PF00847	AP2 domain	regulation of transcription, DNA-templated	transcription factor activity, sequence-specific DNA binding	GO:0005667	transcription factor complex	--	--
509	OG09224	0.0001	BAN|c36779_g4	BNN|c30060_g1	BNT|c36978_g2	BNW|c26888_g1	BNZ|c27324_g1	PREDICTED: EPIDERMAL PATTERNING FACTOR-like protein 2 [Vitis vinifera]>gi|147771557|emb|CAN78177.1| hypothetical protein VITISV_037684 [Vitis vinifera]	Morus notabilis hypothetical protein partial mRNA	--	--	--	--	EPIDERMAL PATTERNING FACTOR-like protein 2 OS=Arabidopsis thaliana GN=EPFL2 PE=2 SV=1	--	--	--	--	--	--	--	--
510	OG08937	0.05202	BAN|c34709_g5	BNN|c38623_g2	BNT|c34767_g1	BNW|c36942_g1	BNZ|c27337_g2	PREDICTED: transmembrane emp24 domain-containing protein p24delta3-like [Cicer arietinum]	--	--	--	--	--	Transmembrane emp24 domain-containing protein p24delta3 OS=Arabidopsis thaliana GN=At1g09580 PE=1 SV=1	PF01105	emp24/gp25L/p24 family/GOLD	transport	--	GO:0016021	integral component of membrane	KOG1691	emp24/gp25L/p24 family of membrane trafficking proteins
511	OG13660	0.07922	BAN|c51834_g1	BNN|c40299_g2	BNT|c10635_g1	BNW|c32363_g2	BNZ|c27338_g1	RecName: Full=Beta-amyrin synthase [Betula platyphylla]>gi|18147596|dbj|BAB83088.1| beta-amyrin synthase [Betula platyphylla]	Prunus persica hypothetical protein (PRUPE_ppa001812mg) mRNA, complete cds	K15813	LUP4	beta-amyrin synthase	http://www.genome.jp/dbget-bin/www_bget?ko:K15813	Beta-amyrin synthase OS=Betula platyphylla GN=OSCBPY PE=1 SV=1	PF00432	Prenyltransferase and squalene oxidase repeat	pentacyclic triterpenoid biosynthetic process	beta-amyrin synthase activity//catalytic activity	--	--	KOG0497	Oxidosqualene-lanosterol cyclase and related proteins
512	OG12500	0.0001	BAN|c23471_g2	BNN|c11678_g1	BNT|c42519_g1	BNW|c9556_g1	BNZ|c27348_g1	40S ribosomal protein s13, partial [Camellia sinensis]	PREDICTED: Prunus mume 40S ribosomal protein S13 (LOC103327192), mRNA	K02953	RP-S13e, RPS13	small subunit ribosomal protein S13e	http://www.genome.jp/dbget-bin/www_bget?ko:K02953	40S ribosomal protein S13 OS=Glycine max GN=RPS13 PE=2 SV=1	PF00312	Ribosomal protein S15	ribosome biogenesis//translation	structural constituent of ribosome	GO:0005622//GO:0005840	intracellular//ribosome	KOG0400	40S ribosomal protein S13
513	OG03711	0.0001	BAN|c18336_g2	BNN|c25438_g2	BNT|c27900_g1	BNW|c33796_g1	BNZ|c27358_g1	PREDICTED: uncharacterized protein LOC105133752 isoform X2 [Populus euphratica]	PREDICTED: Pyrus x bretschneideri uncharacterized LOC103967274 (LOC103967274), transcript variant X2, mRNA	--	--	--	--	E3 ubiquitin protein ligase DRIP2 OS=Arabidopsis thaliana GN=DRIP2 PE=1 SV=1	PF00641	Zn-finger in Ran binding protein and others	--	zinc ion binding	--	--	--	--
514	OG12544	0.01632	BAN|c24583_g1	BNN|c34636_g1	BNT|c31903_g1	BNW|c29890_g1	BNZ|c27415_g1	Desacetoxyvindoline 4-hydroxylase, putative [Ricinus communis]>gi|223530143|gb|EEF32055.1| Desacetoxyvindoline 4-hydroxylase, putative [Ricinus communis]	--	--	--	--	--	1-aminocyclopropane-1-carboxylate oxidase homolog 4 OS=Arabidopsis thaliana GN=At1g03400 PE=2 SV=1	PF03171	2OG-Fe(II) oxygenase superfamily	oxidation-reduction process	oxidoreductase activity, acting on paired donors, with incorporation or reduction of molecular oxygen, 2-oxoglutarate as one donor, and incorporation of one atom each of oxygen into both donors//oxidoreductase activity	--	--	KOG0143	Iron/ascorbate family oxidoreductases
515	OG07863	0.04781	BAN|c26751_g1	BNN|c41265_g2	BNT|c34324_g1	BNW|c31875_g2	BNZ|c27417_g1	hypothetical protein PRUPE_ppa011518mg [Prunus persica]>gi|645252543|ref|XP_008232169.1| PREDICTED: DNA-directed RNA polymerase III subunit RPC8 [Prunus mume]>gi|645252545|ref|XP_008232171.1| PREDICTED: DNA-directed RNA polymerase III subunit RPC8 [Prunus mume]>gi|462414878|gb|EMJ19615.1| hypothetical protein PRUPE_ppa011518mg [Prunus persica]	Morus notabilis DNA-directed RNA polymerase III subunit rpc8 partial mRNA	K03022	RPC8, POLR3H	DNA-directed RNA polymerase III subunit RPC8	http://www.genome.jp/dbget-bin/www_bget?ko:K03022	DNA-directed RNA polymerase III subunit rpc8 OS=Schizosaccharomyces pombe (strain 972 / ATCC 24843) GN=rpc25 PE=1 SV=1	PF00575//PF03876//PF01900	S1 RNA binding domain//SHS2 domain found in N terminus of Rpb7p/Rpc25p/MJ0397//Rpp14/Pop5 family	regulation of RNA metabolic process//pyrimidine nucleobase metabolic process//tRNA processing//transcription, DNA-templated//purine nucleobase metabolic process	nucleic acid binding//ribonuclease activity//DNA-directed RNA polymerase activity	GO:0005730	nucleolus	KOG3297	DNA-directed RNA polymerase subunit E'
516	OG01109	0.0001	BAN|c31474_g1	BNN|c42835_g1	BNT|c41111_g1	BNW|c39043_g1	BNZ|c27424_g1	PREDICTED: patellin-3-like [Pyrus x bretschneideri]	Morus notabilis hypothetical protein partial mRNA	--	--	--	--	Patellin-5 OS=Arabidopsis thaliana GN=PATL5 PE=1 SV=2	--	--	--	--	--	--	KOG1471	Phosphatidylinositol transfer protein SEC14 and related proteins
517	OG04817	0.02626	BAN|c29463_g1	BNN|c36377_g1	BNT|c27797_g1	BNW|c37662_g1	BNZ|c27436_g1	NAC domain-containing protein, partial [Boehmeria nivea]	Boehmeria nivea NAC domain-containing protein (NAC09) mRNA, partial cds	--	--	--	--	NAC domain-containing protein 37 OS=Arabidopsis thaliana GN=NAC037 PE=1 SV=1	PF02365	No apical meristem (NAM) protein	regulation of transcription, DNA-templated	DNA binding	--	--	--	--
518	OG07876	0.05146	BAN|c26843_g1	BNN|c40716_g1	BNT|c29830_g1	BNW|c34415_g1	BNZ|c27443_g1	hypothetical protein PRUPE_ppa007494mg [Prunus persica]>gi|462411723|gb|EMJ16772.1| hypothetical protein PRUPE_ppa007494mg [Prunus persica]	--	--	--	--	--	Tetraketide alpha-pyrone reductase 1 OS=Arabidopsis thaliana GN=TKPR1 PE=1 SV=1	PF01370//PF16554//PF00106//PF01073//PF02254	NAD dependent epimerase/dehydratase family//Dimerisation domain of d-ornithine 4,5-aminomutase//short chain dehydrogenase//3-beta hydroxysteroid dehydrogenase/isomerase family//TrkA-N domain	steroid biosynthetic process//metabolic process//androgen metabolic process//potassium ion transport//estrogen metabolic process//C21-steroid hormone metabolic process//oxidation-reduction process	coenzyme binding//protein dimerization activity//3-beta-hydroxy-delta5-steroid dehydrogenase activity//oxidoreductase activity, acting on the CH-OH group of donors, NAD or NADP as acceptor//oxidoreductase activity//catalytic activity	--	--	KOG1502	Flavonol reductase/cinnamoyl-CoA reductase
519	OG00971	0.09245	BAN|c27964_g1	BNN|c33463_g1	BNT|c28547_g1	BNW|c33677_g1	BNZ|c27454_g1	PREDICTED: monothiol glutaredoxin-S6-like [Pyrus x bretschneideri]	PREDICTED: Camelina sativa monothiol glutaredoxin-S1-like (LOC104760263), mRNA	K03676	grxC, GLRX, GLRX2	glutaredoxin 3	http://www.genome.jp/dbget-bin/www_bget?ko:K03676	Monothiol glutaredoxin-S1 OS=Arabidopsis thaliana GN=GRXS1 PE=3 SV=1	PF00462	Glutaredoxin	cell redox homeostasis//obsolete electron transport	electron carrier activity//protein disulfide oxidoreductase activity	--	--	KOG1752	Glutaredoxin and related proteins
520	OG02680	0.0001	BAN|c33856_g2	BNN|c30603_g1	BNT|c19215_g1	BNW|c45188_g3	BNZ|c27481_g1	SEC14 cytosolic factor family protein / phosphoglyceride transfer family protein isoform 1 [Theobroma cacao]>gi|590702214|ref|XP_007046567.1| G-box binding factor 3, putative isoform 1 [Theobroma cacao]>gi|508698827|gb|EOX90723.1| SEC14 cytosolic factor family protein / phosphoglyceride transfer family protein isoform 1 [Theobroma cacao]>gi|508698828|gb|EOX90724.1| G-box binding factor 3, putativ…	Morus notabilis hypothetical protein partial mRNA	--	--	--	--	Protein GDAP2 homolog OS=Drosophila pseudoobscura pseudoobscura GN=GA15091 PE=3 SV=1	PF04434//PF01440	SWIM zinc finger//Geminivirus AL2 protein	--	structural molecule activity//zinc ion binding	GO:0019028	viral capsid	KOG2633	Hismacro and SEC14 domain-containing proteins
521	OG09121	0.06176	BAN|c36039_g1	BNN|c28468_g1	BNT|c22300_g1	BNW|c26533_g1	BNZ|c27490_g1	PREDICTED: nuclear transport factor 2 [Fragaria vesca subsp. vesca]	PREDICTED: Prunus mume nuclear transport factor 2 (LOC103324500), mRNA	--	--	--	--	Nuclear transport factor 2 OS=Arabidopsis thaliana GN=NTF2 PE=1 SV=1	PF02136	Nuclear transport factor 2 (NTF2) domain	transport	--	GO:0005622	intracellular	KOG2104	Nuclear transport factor 2
522	OG07414	0.05479	BAN|c13955_g1	BNN|c34706_g1	BNT|c30660_g1	BNW|c33787_g1	BNZ|c27497_g1	protein kinase, putative [Ricinus communis]>gi|223538367|gb|EEF39974.1| protein kinase, putative [Ricinus communis]	Morus notabilis Dual specificity protein kinase splA partial mRNA	--	--	--	--	Serine/threonine-protein kinase HT1 OS=Arabidopsis thaliana GN=HT1 PE=1 SV=1	PF13606//PF07714//PF00069//PF00023	Ankyrin repeat//Protein tyrosine kinase//Protein kinase domain//Ankyrin repeat	protein phosphorylation//phosphorylation//serine family amino acid metabolic process//regulation of signal transduction	protein kinase activity//protein serine/threonine kinase activity//ATP binding//protein binding//non-membrane spanning protein tyrosine kinase activity	--	--	KOG0192	Tyrosine kinase specific for activated (GTP-bound) p21cdc42Hs
523	OG03424	0.02445	BNN|c17056_g2	BAN|c31844_g1	BNT|c38447_g1	BNW|c39846_g1	BNZ|c27525_g1	PREDICTED: pyrroline-5-carboxylate reductase [Jatropha curcas]>gi|643713364|gb|KDP26232.1| hypothetical protein JCGZ_22478 [Jatropha curcas]>gi|814560404|gb|AKE33029.1| pyrroline-5-carboxylate reductase [Jatropha curcas]	Morus notabilis Pyrroline-5-carboxylate reductase partial mRNA	K00286	proC	pyrroline-5-carboxylate reductase	http://www.genome.jp/dbget-bin/www_bget?ko:K00286	Pyrroline-5-carboxylate reductase OS=Pisum sativum GN=PROC PE=2 SV=1	PF02153//PF01210//PF01408//PF03446	Prephenate dehydrogenase//NAD-dependent glycerol-3-phosphate dehydrogenase N-terminus//Oxidoreductase family, NAD-binding Rossmann fold//NAD binding domain of 6-phosphogluconate dehydrogenase	tyrosine biosynthetic process//pentose-phosphate shunt//tryptophan biosynthetic process//glycerol-3-phosphate catabolic process//D-gluconate metabolic process//oxidation-reduction process//L-phenylalanine biosynthetic process	prephenate dehydrogenase (NADP+) activity//oxidoreductase activity, acting on the CH-OH group of donors, NAD or NADP as acceptor//phosphogluconate dehydrogenase (decarboxylating) activity//NAD binding//oxidoreductase activity//prephenate dehydrogenase activity	--	--	KOG3124	Pyrroline-5-carboxylate reductase
524	OG07713	0.0001	BAN|c25294_g1	BNN|c30071_g1	BNT|c29881_g1	BNW|c31054_g1	BNZ|c27539_g1	hypothetical protein PRUPE_ppa011196mg [Prunus persica]>gi|462420896|gb|EMJ25159.1| hypothetical protein PRUPE_ppa011196mg [Prunus persica]	Morus notabilis Chaperone protein DnaJ partial mRNA	--	--	--	--	Chaperone protein DnaJ OS=Clostridium botulinum (strain Eklund 17B / Type B) GN=dnaJ PE=3 SV=1	--	--	--	--	--	--	KOG0714	Molecular chaperone (DnaJ superfamily)
525	OG05544	0.0001	BAN|c25648_g1	BNN|c37338_g1	BNT|c36319_g1	BNW|c29859_g1	BNZ|c27555_g1	PREDICTED: CAP-Gly domain-containing linker protein 1-like isoform X1 [Nelumbo nucifera]	Theobroma cacao Uveal autoantigen with coiled-coil domains and ankyrin repeats isoform 2 (TCM_021199) mRNA, complete cds	--	--	--	--	--	PF07464//PF10186//PF00435//PF09177//PF00895//PF04513//PF03938//PF07851//PF05478//PF06810//PF01442//PF03925//PF06160//PF05791//PF04632//PF06009//PF06657//PF06156//PF04108//PF05008//PF01920//PF00170//PF04799//PF01166//PF07926//PF06005	Apolipophorin-III precursor (apoLp-III)//Vacuolar sorting 38 and autophagy-related subunit 14//Spectrin repeat//Syntaxin 6, N-terminal//ATP synthase protein 8//Baculovirus polyhedron envelope protein, PEP, C terminus//Outer membrane protein (OmpH-like)//TMPIT-like protein//Prominin//Phage minor structural protein GP20//Apolipoprotein A1/A4/E domain//SeqA protein//Septation ring formation regulato…	DNA replication//regulation of transcription, DNA-templated//lipoprotein metabolic process//Golgi vesicle transport//septin ring assembly//ATP synthesis coupled proton transport//protein import into nucleus//pathogenesis//positive regulation of autophagy//FtsZ-dependent cytokinesis//mitochondrial fusion//cell adhesion//negative regulation of DNA-dependent DNA replication initiation//lipid transpo…	GTPase activity//sequence-specific DNA binding//hydrogen ion transmembrane transporter activity//microtubule binding//transcription factor activity, sequence-specific DNA binding//DNA binding//protein binding//structural molecule activity//unfolded protein binding//lipid binding	GO:0045298//GO:0016020//GO:0005940//GO:0005741//GO:0019031//GO:0016021//GO:0005886//GO:0016272//GO:0019028//GO:0005667//GO:0005576//GO:0005737//GO:0000276	tubulin complex//membrane//septin ring//mitochondrial outer membrane//viral envelope//integral component of membrane//plasma membrane//prefoldin complex//viral capsid//transcription factor complex//extracellular region//cytoplasm//mitochondrial proton-transporting ATP synthase complex, coupling factor F(o)	--	--
526	OG01619	0.0001	BAN|c30237_g1	BNN|c32541_g1	BNT|c32198_g1	BNW|c33848_g1	BNZ|c27558_g1	PREDICTED: 26S protease regulatory subunit 10B homolog A [Pyrus x bretschneideri]>gi|694443245|ref|XP_009348230.1| PREDICTED: LOW QUALITY PROTEIN: 26S protease regulatory subunit 10B homolog A-like [Pyrus x bretschneideri]	Morus notabilis 26S protease regulatory subunit S10B-B-like protein partial mRNA	K03064	PSMC6, RPT4	26S proteasome regulatory subunit T4	http://www.genome.jp/dbget-bin/www_bget?ko:K03064	26S protease regulatory subunit 10B homolog A OS=Arabidopsis thaliana GN=RPT4A PE=1 SV=1	PF07724//PF02367//PF06068//PF05496//PF04048//PF08091//PF01637//PF07926//PF02562//PF00158//PF00910//PF00005//PF01057//PF07726//PF00004//PF07728//PF01695	AAA domain (Cdc48 subfamily)//Threonylcarbamoyl adenosine biosynthesis protein TsaE//TIP49 C-terminus//Holliday junction DNA helicase ruvB N-terminus//Sec8 exocyst complex component specific domain//Spider insecticidal peptide//Archaeal ATPase//TPR/MLP1/MLP2-like protein//PhoH-like protein//Sigma-54 interaction domain//RNA helicase//ABC transporter//Parvovirus non-structural protein NS1//ATPase f…	DNA repair//tRNA threonylcarbamoyladenosine modification//vesicle docking involved in exocytosis//pathogenesis//DNA recombination//protein import into nucleus//viral genome replication//protein transport//regulation of transcription, DNA-templated	four-way junction helicase activity//ATP binding//RNA helicase activity//ATPase activity//DNA helicase activity//transcription factor binding//RNA binding	GO:0005657//GO:0005576//GO:0009379//GO:0005667//GO:0000145	replication fork//extracellular region//Holliday junction helicase complex//transcription factor complex//exocyst	KOG0651	26S proteasome regulatory complex, ATPase RPT4
527	OG12704	0.03044	BAN|c27108_g1	BNN|c55171_g1	BNT|c25485_g1	BNW|c32470_g1	BNZ|c27579_g1	Major strawberry allergen Fra a 1-C [Fragaria x ananassa]>gi|90185688|emb|CAJ85644.1| Major strawberry allergen Fra a 1-C [Fragaria x ananassa]	PREDICTED: Fragaria vesca subsp. vesca major allergen Pru av 1-like (LOC101298881), mRNA	--	--	--	--	Major allergen Pru av 1 OS=Prunus avium GN=PRUA1 PE=1 SV=1	PF00407	Pathogenesis-related protein Bet v I family	response to biotic stimulus//defense response	--	--	--	--	--
528	OG03791	0.0001	BAN|c27076_g1	BNN|c34822_g1	BNT|c31615_g1	BNW|c32152_g1	BNZ|c27587_g1	Uncharacterized protein TCM_028754 [Theobroma cacao]>gi|508779545|gb|EOY26801.1| Uncharacterized protein TCM_028754 [Theobroma cacao]	Morus notabilis hypothetical protein partial mRNA	--	--	--	--	--	--	--	--	--	--	--	--	--
529	OG08623	0.06583	BAN|c32317_g1	BNN|c32634_g1	BNT|c31306_g1	BNW|c31256_g1	BNZ|c27590_g1	PREDICTED: WUSCHEL-related homeobox 8-like [Prunus mume]	PREDICTED: Malus x domestica WUSCHEL-related homeobox 13-like (LOC103415901), mRNA	--	--	--	--	WUSCHEL-related homeobox 8 OS=Oryza sativa subsp. japonica GN=WOX8 PE=2 SV=1	PF00046//PF08880//PF05920	Homeobox domain//QLQ//Homeobox KN domain	regulation of transcription, DNA-templated	ATP binding//DNA binding	GO:0005634	nucleus	--	--
530	OG07695	0.0001	BAN|c24955_g1	BNN|c33699_g1	BNT|c31445_g1	BNW|c37877_g1	BNZ|c27595_g1	PREDICTED: U6 snRNA-associated Sm-like protein LSm8 isoform X1 [Vitis vinifera]	Morus notabilis hypothetical protein partial mRNA	K12627	LSM8	U6 snRNA-associated Sm-like protein LSm8	http://www.genome.jp/dbget-bin/www_bget?ko:K12627	Sm-like protein LSM8 OS=Arabidopsis thaliana GN=LSM8 PE=1 SV=1	--	--	--	--	--	--	KOG1784	Small Nuclear ribonucleoprotein splicing factor
531	OG05012	0.02202	BAN|c27256_g1	BNN|c31196_g1	BNT|c33707_g1	BNW|c31887_g1	BNZ|c27596_g1	uncharacterized protein LOC100527632 [Glycine max]>gi|255632816|gb|ACU16761.1| unknown [Glycine max]>gi|734417732|gb|KHN39058.1| Zinc finger protein 593 [Glycine soja]	Morus notabilis Zinc finger protein 593 partial mRNA	K14821	BUD20	bud site selection protein 20	http://www.genome.jp/dbget-bin/www_bget?ko:K14821	Zinc finger protein 593 OS=Xenopus tropicalis GN=znf593 PE=2 SV=1	PF06220	U1 zinc finger	--	zinc ion binding//nucleic acid binding	GO:0005622	intracellular	KOG3408	U1-like Zn-finger-containing protein, probabl erole in RNA processing/splicing
532	OG02475	0.0001	BAN|c26769_g1	BNN|c34748_g1	BNT|c32897_g1	BNW|c29948_g1	BNZ|c27597_g1	PREDICTED: cytochrome c oxidase copper chaperone 2-like [Pyrus x bretschneideri]>gi|694318063|ref|XP_009341075.1| PREDICTED: cytochrome c oxidase copper chaperone 2-like [Pyrus x bretschneideri]>gi|694318066|ref|XP_009341085.1| PREDICTED: cytochrome c oxidase copper chaperone 2-like [Pyrus x bretschneideri]	Morus notabilis Cytochrome c oxidase copper chaperone partial mRNA >gnl|BL_ORD_ID|25657268 Morus notabilis Cytochrome c oxidase copper chaperone partial mRNA	K02260	COX17	cytochrome c oxidase assembly protein subunit 17	http://www.genome.jp/dbget-bin/www_bget?ko:K02260	Cytochrome c oxidase copper chaperone 1 OS=Arabidopsis thaliana GN=COX17-1 PE=2 SV=1	PF05051	Cytochrome C oxidase copper chaperone (COX17)	copper ion transport	copper ion binding//copper chaperone activity	GO:0005758	mitochondrial intermembrane space	KOG3496	Cytochrome c oxidase assembly protein/Cu2+ chaperone COX17
533	OG02509	0.05321	BAN|c34696_g1	BNN|c31695_g2	BNT|c33869_g1	BNW|c35688_g1	BNZ|c27598_g1	hypothetical protein CICLE_v10001212mg [Citrus clementina]>gi|568822666|ref|XP_006465750.1| PREDICTED: protein ASPARTIC PROTEASE IN GUARD CELL 2-like [Citrus sinensis]>gi|557534561|gb|ESR45679.1| hypothetical protein CICLE_v10001212mg [Citrus clementina]>gi|641839930|gb|KDO58854.1| hypothetical protein CISIN_1g039412mg [Citrus sinensis]	PREDICTED: Eucalyptus grandis aspartic proteinase nepenthesin-1-like (LOC104454535), mRNA	--	--	--	--	Protein ASPARTIC PROTEASE IN GUARD CELL 1 OS=Arabidopsis thaliana GN=ASPG1 PE=1 SV=1	PF00026	Eukaryotic aspartyl protease	proteolysis	aspartic-type endopeptidase activity	--	--	KOG1339	Aspartyl protease
534	OG01430	0.0001	BAN|c5162_g1	BNN|c41935_g2	BNT|c43348_g1	BNW|c30940_g1	BNZ|c27609_g2	actin depolymerizing factor 2 [Gossypium hirsutum]>gi|728848457|gb|KHG27900.1| Actin-depolymerizing factor 2 [Gossypium arboreum]>gi|728848459|gb|KHG27902.1| Actin-depolymerizing factor 2 [Gossypium arboreum]	Morus notabilis Actin-depolymerizing factor 2 partial mRNA	K05765	CFL	cofilin	http://www.genome.jp/dbget-bin/www_bget?ko:K05765	Actin-depolymerizing factor 2 OS=Petunia hybrida GN=ADF2 PE=2 SV=1	PF00241	Cofilin/tropomyosin-type actin-binding protein	--	actin binding	GO:0005622	intracellular	KOG1735	Actin depolymerizing factor
535	OG03621	0.04669	BAN|c22787_g1	BNN|c22387_g1	BNT|c30137_g1	BNW|c36004_g1	BNZ|c27610_g1	hypothetical protein PRUPE_ppa021557mg [Prunus persica]>gi|462415995|gb|EMJ20732.1| hypothetical protein PRUPE_ppa021557mg [Prunus persica]	Musa balbisiana clone BAC MBP-8E4, complete sequence	--	--	--	--	Myosin heavy chain kinase B OS=Dictyostelium discoideum GN=mhkB PE=2 SV=1	PF00400//PF04113	WD domain, G-beta repeat//Gpi16 subunit, GPI transamidase component	attachment of GPI anchor to protein	protein binding	GO:0042765	GPI-anchor transamidase complex	KOG0281	Beta-TrCP (transducin repeats containing)/Slimb proteins
536	OG05138	0.0001	BAN|c31853_g1	BNN|c44440_g2	BNT|c32200_g1	BNW|c40778_g1	BNZ|c27613_g1	PREDICTED: eukaryotic translation initiation factor 3 subunit L-like [Jatropha curcas]>gi|643725004|gb|KDP34205.1| hypothetical protein JCGZ_07776 [Jatropha curcas]	Morus notabilis hypothetical protein partial mRNA	K15029	EIF3L	translation initiation factor 3 subunit L	http://www.genome.jp/dbget-bin/www_bget?ko:K15029	Eukaryotic translation initiation factor 3 subunit L OS=Nematostella vectensis GN=v1g169424 PE=3 SV=1	PF10255	RNA polymerase I-associated factor PAF67	regulation of translational initiation	translation initiation factor activity	GO:0005840//GO:0005852//GO:0005737	ribosome//eukaryotic translation initiation factor 3 complex//cytoplasm	KOG3677	RNA polymerase I-associated factor - PAF67
537	OG08030	0.0001	BAN|c28024_g3	BNN|c45108_g2	BNT|c37809_g2	BNW|c40145_g1	BNZ|c27617_g2	PREDICTED: 36.4 kDa proline-rich protein-like [Sesamum indicum]	Morus notabilis hypothetical protein partial mRNA	--	--	--	--	pEARLI1-like lipid transfer protein 1 OS=Arabidopsis thaliana GN=AZI1 PE=1 SV=1	--	--	--	--	--	--	--	--
538	OG08859	0.08439	BAN|c33894_g1	BNN|c44487_g2	BNT|c34124_g1	BNW|c36552_g1	BNZ|c27619_g1	hypothetical protein CICLE_v10021976mg [Citrus clementina]>gi|568875599|ref|XP_006490880.1| PREDICTED: Golgi SNAP receptor complex member 1-2-like isoform X2 [Citrus sinensis]>gi|557547563|gb|ESR58541.1| hypothetical protein CICLE_v10021976mg [Citrus clementina]>gi|641867063|gb|KDO85747.1| hypothetical protein CISIN_1g026388mg [Citrus sinensis]	Morus notabilis Golgi SNAP receptor complex member 1-2 partial mRNA	K08495	GOSR1, GOS1	golgi SNAP receptor complex member 1	http://www.genome.jp/dbget-bin/www_bget?ko:K08495	Golgi SNAP receptor complex member 1-2 OS=Arabidopsis thaliana GN=GOS12 PE=1 SV=2	PF04136//PF06009	Sec34-like family//Laminin Domain II	intracellular protein transport//cell adhesion	--	GO:0005801//GO:0016020	cis-Golgi network//membrane	KOG3208	SNARE protein GS28
539	OG10272	0.08674	BAN|c15247_g1	BNN|c39426_g1	BNT|c31177_g1	BNW|c31587_g1	BNZ|c27624_g1	PREDICTED: putative glutamine amidotransferase YLR126C [Pyrus x bretschneideri]	PREDICTED: Citrus sinensis putative glutamine amidotransferase YLR126C-like (LOC102629214), mRNA	--	--	--	--	Putative glutamine amidotransferase YLR126C OS=Saccharomyces cerevisiae (strain ATCC 204508 / S288c) GN=YLR126C PE=1 SV=1	PF07685//PF04204//PF07722	CobB/CobQ-like glutamine amidotransferase domain//Homoserine O-succinyltransferase//Peptidase C26	methionine metabolic process//cobalamin biosynthetic process//glutamine metabolic process//L-methionine biosynthetic process from homoserine via O-succinyl-L-homoserine and cystathionine//acyl-carrier-protein biosynthetic process	homoserine O-succinyltransferase activity//hydrolase activity//catalytic activity	GO:0005737	cytoplasm	KOG3179	Predicted glutamine synthetase
540	OG10554	0.0001	BAN|c26772_g1	BNN|c39075_g1	BNT|c34694_g1	BNW|c22629_g1	BNZ|c27636_g1	hypothetical protein CICLE_v10017107mg [Citrus clementina]>gi|557549433|gb|ESR60062.1| hypothetical protein CICLE_v10017107mg [Citrus clementina]	--	--	--	--	--	Probable endopeptidase p60 OS=Listeria innocua serovar 6a (strain CLIP 11262) GN=iap PE=3 SV=2	--	--	--	--	--	--	--	--
541	OG02630	0.07485	BAN|c36445_g1	BNN|c42176_g1	BNT|c36816_g1	BNW|c33884_g1	BNZ|c27639_g1	hypothetical protein PRUPE_ppa000458mg [Prunus persica]>gi|462413844|gb|EMJ18893.1| hypothetical protein PRUPE_ppa000458mg [Prunus persica]	Morus notabilis Alpha-mannosidase 2x partial mRNA	K01231	MAN2	alpha-mannosidase II	http://www.genome.jp/dbget-bin/www_bget?ko:K01231	Alpha-mannosidase 2 OS=Arabidopsis thaliana GN=GMII PE=1 SV=1	PF07748//PF01074//PF09261	Glycosyl hydrolases family 38 C-terminal domain//Glycosyl hydrolases family 38 N-terminal domain//Alpha mannosidase, middle domain	mannose metabolic process//carbohydrate metabolic process	mannosidase activity//hydrolase activity, hydrolyzing O-glycosyl compounds//alpha-mannosidase activity//zinc ion binding	--	--	KOG1959	Glycosyl hydrolase, family 38 - alpha-mannosidase
542	OG08672	0.095	BAN|c32656_g1	BNN|c33864_g1	BNT|c31069_g1	BNW|c31558_g1	BNZ|c27650_g1	PREDICTED: uncharacterized protein At4g28440-like [Pyrus x bretschneideri]	Ricinus communis conserved hypothetical protein, mRNA	K07466	RFA1, RPA1, rpa	replication factor A1	http://www.genome.jp/dbget-bin/www_bget?ko:K07466	Uncharacterized protein At4g28440 OS=Arabidopsis thaliana GN=At4g28440 PE=1 SV=1	--	--	--	--	--	--	--	--
543	OG02634	0.0001	BAN|c33927_g2	BNN|c32650_g1	BNT|c32681_g1	BNW|c36751_g1	BNZ|c27658_g1	PREDICTED: prohibitin-3, mitochondrial [Cucumis sativus]>gi|778655641|ref|XP_011657013.1| PREDICTED: prohibitin-3, mitochondrial [Cucumis sativus]>gi|778655646|ref|XP_011657055.1| PREDICTED: prohibitin-3, mitochondrial [Cucumis sativus]>gi|700208482|gb|KGN63578.1| hypothetical protein Csa_1G004910 [Cucumis sativus]	Morus notabilis Prohibitin-1 partial mRNA	K17080	PHB1	prohibitin 1	http://www.genome.jp/dbget-bin/www_bget?ko:K17080	Prohibitin-3, mitochondrial OS=Arabidopsis thaliana GN=PHB3 PE=1 SV=1	--	--	--	--	--	--	KOG3083	Prohibitin
544	OG12479	0.0001	BAN|c22768_g1	BNN|c31700_g1	BNT|c25258_g1	BNW|c38859_g1	BNZ|c27661_g1	PREDICTED: gibberellin-regulated protein 4 [Tarenaya hassleriana]	Sorghum bicolor hypothetical protein, mRNA	--	--	--	--	Gibberellin-regulated protein 4 OS=Arabidopsis thaliana GN=GASA4 PE=1 SV=2	--	--	--	--	--	--	--	--
545	OG05057	0.00423	BAN|c30666_g1	BNN|c47510_g4	BNT|c40671_g6	BNW|c33149_g1	BNZ|c27667_g1	hypothetical protein PRUPE_ppa004191mg [Prunus persica]>gi|462419744|gb|EMJ24007.1| hypothetical protein PRUPE_ppa004191mg [Prunus persica]	PREDICTED: Elaeis guineensis probable mitochondrial chaperone BCS1-B (LOC105039621), transcript variant X5, mRNA	K08900	BCS1	mitochondrial chaperone BCS1	http://www.genome.jp/dbget-bin/www_bget?ko:K08900	Probable mitochondrial chaperone BCS1-B OS=Dictyostelium discoideum GN=bcsl1b PE=3 SV=1	PF00910//PF00004//PF05496//PF01637//PF07728//PF06068	RNA helicase//ATPase family associated with various cellular activities (AAA)//Holliday junction DNA helicase ruvB N-terminus//Archaeal ATPase//AAA domain (dynein-related subfamily)//TIP49 C-terminus	DNA repair//DNA recombination	four-way junction helicase activity//DNA helicase activity//ATPase activity//RNA binding//ATP binding//RNA helicase activity	GO:0005657//GO:0009379	replication fork//Holliday junction helicase complex	KOG0743	AAA+-type ATPase
546	OG08367	0.04179	BAN|c30537_g1	BNN|c33981_g1	BNT|c28332_g1	BNW|c31085_g1	BNZ|c27684_g1	PREDICTED: peptidyl-prolyl cis-trans isomerase Pin1 [Populus euphratica]>gi|743938484|ref|XP_011013669.1| PREDICTED: peptidyl-prolyl cis-trans isomerase Pin1 [Populus euphratica]	PREDICTED: Musa acuminata subsp. malaccensis peptidyl-prolyl cis-trans isomerase Pin1-like (LOC103995003), mRNA	K09578	PIN1	peptidyl-prolyl cis-trans isomerase NIMA-interacting 1	http://www.genome.jp/dbget-bin/www_bget?ko:K09578	Peptidyl-prolyl cis-trans isomerase Pin1 OS=Malus domestica GN=PIN1 PE=2 SV=1	PF00639//PF13145	PPIC-type PPIASE domain//PPIC-type PPIASE domain	--	isomerase activity	--	--	KOG3259	Peptidyl-prolyl cis-trans isomerase
547	OG12784	0.06282	BAN|c27974_g2	BNN|c37935_g5	BNT|c30535_g3	BNW|c8347_g2	BNZ|c27690_g1	hypothetical protein VITISV_040407 [Vitis vinifera]	Mangifera indica cultivar Zihua auxin influx carrier component (AUX4) mRNA, complete cds	K13946	AUX1, LAX	auxin influx carrier (AUX1 LAX family)	http://www.genome.jp/dbget-bin/www_bget?ko:K13946	Auxin transporter-like protein 5 OS=Medicago truncatula GN=LAX5 PE=2 SV=1	--	--	--	--	GO:0016021	integral component of membrane	--	--
548	OG04014	0.0001	BAN|c22450_g1	BNN|c28462_g1	BNT|c3489_g1	BNW|c28566_g1	BNZ|c27694_g2	Uncharacterized protein isoform 1 [Theobroma cacao]>gi|508720773|gb|EOY12670.1| Uncharacterized protein isoform 1 [Theobroma cacao]	Morus notabilis hypothetical protein partial mRNA	--	--	--	--	--	--	--	--	--	--	--	--	--
549	OG03940	0.00656	BAN|c28908_g1	BNN|c46357_g3	BNT|c39214_g2	BNW|c37313_g1	BNZ|c27695_g1	hypothetical protein EUTSA_v10024750mg [Eutrema salsugineum]>gi|557116014|gb|ESQ56297.1| hypothetical protein EUTSA_v10024750mg [Eutrema salsugineum]	PREDICTED: Eucalyptus grandis adenosylhomocysteinase (LOC104414281), mRNA	K01251	E3.3.1.1, ahcY	adenosylhomocysteinase	http://www.genome.jp/dbget-bin/www_bget?ko:K01251	Adenosylhomocysteinase 1 OS=Arabidopsis thaliana GN=SAHH1 PE=1 SV=1	PF02826//PF13241//PF05221//PF02882//PF02737//PF02254	D-isomer specific 2-hydroxyacid dehydrogenase, NAD binding domain//Putative NAD(P)-binding//S-adenosyl-L-homocysteine hydrolase//Tetrahydrofolate dehydrogenase/cyclohydrolase, NAD(P)-binding domain//3-hydroxyacyl-CoA dehydrogenase, NAD binding domain//TrkA-N domain	one-carbon metabolic process//folic acid-containing compound biosynthetic process//isoleucine catabolic process//methionine metabolic process//fatty acid metabolic process//potassium ion transport//leucine catabolic process//tryptophan metabolic process//oxidation-reduction process//glyoxylate metabolic process//valine catabolic process//siroheme biosynthetic process//porphyrin-containing compoun…	catalytic activity//precorrin-2 dehydrogenase activity//oxidoreductase activity//methylenetetrahydrofolate dehydrogenase (NADP+) activity//adenosylhomocysteinase activity//NAD binding//3-hydroxyacyl-CoA dehydrogenase activity	--	--	KOG1370	S-adenosylhomocysteine hydrolase
550	OG07827	0.0001	BAN|c26418_g1	BNN|c30809_g1	BNT|c33486_g1	BNW|c31973_g1	BNZ|c27712_g1	PREDICTED: J domain-containing protein spf31 [Eucalyptus grandis]>gi|629084570|gb|KCW50927.1| hypothetical protein EUGRSUZ_J00577 [Eucalyptus grandis]	Morus notabilis DnaJ homolog subfamily C member 8 partial mRNA	K09528	DNAJC8	DnaJ homolog subfamily C member 8	http://www.genome.jp/dbget-bin/www_bget?ko:K09528	J domain-containing protein spf31 OS=Schizosaccharomyces pombe (strain 972 / ATCC 24843) GN=spf31 PE=3 SV=1	PF02892	BED zinc finger	--	DNA binding	--	--	KOG1150	Predicted molecular chaperone (DnaJ superfamily)
551	OG07482	0.0001	BAN|c18997_g1	BNN|c32380_g2	BNT|c23184_g1	BNW|c25098_g1	BNZ|c27720_g2	PREDICTED: myosin heavy chain kinase B-like [Fragaria vesca subsp. vesca]	Morus notabilis Vegetative incompatibility protein HET-E-1 partial mRNA	--	--	--	--	Myosin heavy chain kinase A OS=Dictyostelium discoideum GN=mhkA PE=1 SV=2	PF00400	WD domain, G-beta repeat	--	protein binding	--	--	KOG4155	FOG: WD40 repeat
552	OG04633	0.0001	BAN|c29448_g1	BNN|c39728_g1	BNT|c25448_g1	BNW|c29440_g1	BNZ|c27724_g1	PREDICTED: putative ER lumen protein-retaining receptor C28H8.4 [Cicer arietinum]	Citrus clementina hypothetical protein (CICLE_v10029042mg) mRNA, complete cds	--	--	--	--	ER lumen protein-retaining receptor OS=Caenorhabditis elegans GN=erd-2 PE=3 SV=2	PF00810//PF03609	ER lumen protein retaining receptor//PTS system sorbose-specific iic component	phosphoenolpyruvate-dependent sugar phosphotransferase system//protein retention in ER lumen	ER retention sequence binding	GO:0016021//GO:0005783	integral component of membrane//endoplasmic reticulum	KOG3106	ER lumen protein retaining receptor
553	OG11246	0.07148	BAN|c35544_g3	BNN|c42476_g2	BNT|c35742_g1	BNW|c36628_g6	BNZ|c27725_g1	hypothetical protein CICLE_v10022818mg [Citrus clementina]>gi|568851199|ref|XP_006479281.1| PREDICTED: cytochrome b5-like [Citrus sinensis]>gi|557545865|gb|ESR56843.1| hypothetical protein CICLE_v10022818mg [Citrus clementina]>gi|641847046|gb|KDO65927.1| hypothetical protein CISIN_1g032750mg [Citrus sinensis]	PREDICTED: Nicotiana sylvestris cytochrome b5, seed isoform-like (LOC104237159), partial mRNA	--	--	--	--	Cytochrome b5 OS=Nicotiana tabacum PE=2 SV=1	--	--	--	--	--	--	KOG0537	Cytochrome b5
554	OG01498	0.05685	BAN|c27552_g1	BNN|c39696_g3	BNT|c62659_g1	BNW|c34828_g1	BNZ|c27741_g1	hypothetical protein MIMGU_mgv1a015450mg [Erythranthe guttata]	Morus notabilis 60S ribosomal protein L35a-3 partial mRNA	K02917	RP-L35Ae, RPL35A	large subunit ribosomal protein L35Ae	http://www.genome.jp/dbget-bin/www_bget?ko:K02917	60S ribosomal protein L35a-3 OS=Arabidopsis thaliana GN=RPL35AC PE=3 SV=1	PF01782//PF01247	RimM N-terminal domain//Ribosomal protein L35Ae	rRNA processing//ribosome biogenesis//translation	structural constituent of ribosome	GO:0005622//GO:0005840	intracellular//ribosome	KOG0887	60S ribosomal protein L35A/L37
555	OG07725	0.0001	BAN|c25387_g1	BNN|c34699_g1	BNT|c34384_g1	BNW|c20986_g1	BNZ|c27751_g1	hypothetical protein PHAVU_006G122000g [Phaseolus vulgaris]>gi|561020632|gb|ESW19403.1| hypothetical protein PHAVU_006G122000g [Phaseolus vulgaris]	Morus notabilis Thioredoxin-like protein 4A partial mRNA	K12859	TXNL4A, DIB1	U5 snRNP protein, DIM1 family	http://www.genome.jp/dbget-bin/www_bget?ko:K12859	Thioredoxin-like protein YLS8 OS=Arabidopsis thaliana GN=YLS8 PE=2 SV=1	PF00085//PF02966	Thioredoxin//Mitosis protein DIM1	mRNA splicing, via spliceosome//cell redox homeostasis	--	GO:0005681	spliceosomal complex	KOG3414	Component of the U4/U6.U5 snRNP/mitosis protein DIM1
556	OG05617	0.0001	BAN|c25811_g1	BNN|c48149_g1	BNT|c31813_g1	BNW|c35036_g1	BNZ|c27755_g1	unnamed protein product [Coffea canephora]>gi|661898684|emb|CDO98651.1| unnamed protein product [Coffea canephora]	PREDICTED: Citrus sinensis uncharacterized LOC102610667 (LOC102610667), mRNA	--	--	--	--	--	PF06736//PF05529	Protein of unknown function (DUF1211)//B-cell receptor-associated protein 31-like	potassium ion transport//intracellular protein transport	potassium channel activity	GO:0016021//GO:0005783	integral component of membrane//endoplasmic reticulum	--	--
557	OG05918	0.02542	BAN|c26745_g1	BNN|c35587_g1	BNT|c50143_g1	BNW|c26439_g1	BNZ|c27759_g1	PREDICTED: 40S ribosomal protein S8 isoform X1 [Populus euphratica]	PREDICTED: Vitis vinifera 40S ribosomal protein S8 (LOC100257147), mRNA	K02995	RP-S8e, RPS8	small subunit ribosomal protein S8e	http://www.genome.jp/dbget-bin/www_bget?ko:K02995	40S ribosomal protein S8 OS=Zea mays GN=RPS8 PE=2 SV=2	--	--	--	--	--	--	KOG3283	40S ribosomal protein S8
558	OG00488	0.0001	BAN|c24373_g1	BNN|c55135_g1	BNT|c38430_g2	BNW|c33166_g1	BNZ|c27770_g2	PREDICTED: inhibitor of trypsin and hageman factor-like [Jatropha curcas]>gi|643728240|gb|KDP36380.1| hypothetical protein JCGZ_08649 [Jatropha curcas]	Morus notabilis Proteinase inhibitor partial mRNA	--	--	--	--	Inhibitor of trypsin and hageman factor OS=Cucurbita maxima PE=1 SV=1	PF00280	Potato inhibitor I family	response to wounding	serine-type endopeptidase inhibitor activity	--	--	--	--
559	OG07514	0.05185	BAN|c20697_g1	BNN|c35653_g1	BNT|c31535_g1	BNW|c36003_g1	BNZ|c27772_g1	hypothetical protein PRUPE_ppa008380mg [Prunus persica]>gi|462397885|gb|EMJ03553.1| hypothetical protein PRUPE_ppa008380mg [Prunus persica]	PREDICTED: Prunus mume uncharacterized LOC103341012 (LOC103341012), transcript variant X2, mRNA	--	--	--	--	E3 ubiquitin-protein ligase MARCH3 OS=Mus musculus GN=March3 PE=2 SV=1	PF12906	RING-variant domain	--	zinc ion binding	--	--	KOG1609	Protein involved in mRNA turnover and stability
560	OG11151	0.07287	BAN|c34263_g3	BNN|c35942_g1	BNT|c34097_g1	BNW|c32746_g1	BNZ|c27797_g1	hypothetical protein PRUPE_ppa007533mg [Prunus persica]>gi|462414633|gb|EMJ19370.1| hypothetical protein PRUPE_ppa007533mg [Prunus persica]	Morus notabilis putative pectinesterase 50 partial mRNA	K01051	E3.1.1.11	pectinesterase	http://www.genome.jp/dbget-bin/www_bget?ko:K01051	Probable pectinesterase 50 OS=Arabidopsis thaliana GN=PME50 PE=2 SV=1	PF01095	Pectinesterase	sucrose metabolic process//cell wall modification//starch metabolic process	pectinesterase activity	GO:0005618	cell wall	--	--
561	OG12459	0.06459	BAN|c21950_g3	BNN|c41876_g1	BNT|c38981_g1	BNW|c36506_g1	BNZ|c27816_g2	PREDICTED: probable polyol transporter 6 [Prunus mume]	--	--	--	--	--	Putative polyol transporter 1 OS=Arabidopsis thaliana GN=PLT1 PE=3 SV=1	PF07690//PF00083//PF05631	Major Facilitator Superfamily//Sugar (and other) transporter//Sugar-tranasporters, 12 TM	molybdate ion transport//transmembrane transport	molybdate ion transmembrane transporter activity//transmembrane transporter activity	GO:0016021	integral component of membrane	KOG0254	Predicted transporter (major facilitator superfamily)
562	OG02078	0.04934	BAN|c24370_g1	BNN|c37355_g1	BNT|c29458_g1	BNW|c41718_g3	BNZ|c27819_g1	PREDICTED: protein RER1B-like [Solanum tuberosum]	Morus notabilis hypothetical protein partial mRNA	--	--	--	--	Protein RER1B OS=Arabidopsis thaliana GN=RER1B PE=1 SV=2	PF03248	Rer1 family	--	--	GO:0016021	integral component of membrane	KOG1688	Golgi proteins involved in ER retention (RER)
563	OG03136	0.0001	BAN|c26254_g1	BNN|c36849_g1	BNT|c32643_g1	BNW|c31930_g1	BNZ|c27830_g1	PREDICTED: OTU domain-containing protein At3g57810-like isoform X3 [Prunus mume]	Morus notabilis hypothetical protein partial mRNA	K18342	OTUD6	OTU domain-containing protein 6	http://www.genome.jp/dbget-bin/www_bget?ko:K18342	OTU domain-containing protein At3g57810 OS=Arabidopsis thaliana GN=At3g57810 PE=2 SV=1	--	--	--	--	--	--	KOG2606	OTU (ovarian tumor)-like cysteine protease
564	OG08280	0.05597	BAN|c29907_g1	BNN|c38430_g1	BNT|c39632_g1	BNW|c36978_g2	BNZ|c27845_g1	PREDICTED: uncharacterized protein LOC103450235 [Malus domestica]	Morus notabilis Inactive rhomboid protein 1 partial mRNA	--	--	--	--	RHOMBOID-like protein 1 OS=Arabidopsis thaliana GN=RBL1 PE=2 SV=1	PF01694//PF04632	Rhomboid family//Fusaric acid resistance protein family	transport	serine-type endopeptidase activity	GO:0005886//GO:0016021	plasma membrane//integral component of membrane	KOG2289	Rhomboid family proteins
565	OG00833	0.0864	BAN|c34730_g2	BNN|c46851_g3	BNT|c41857_g1	BNW|c41603_g2	BNZ|c27846_g1	PREDICTED: transcription factor BIM1 isoform X2 [Jatropha curcas]	Morus notabilis hypothetical protein partial mRNA	--	--	--	--	Transcription factor BIM1 OS=Arabidopsis thaliana GN=BIM1 PE=1 SV=2	PF04492//PF00010	Bacteriophage replication protein O//Helix-loop-helix DNA-binding domain	DNA replication	protein dimerization activity	--	--	--	--
566	OG12938	0.09828	BAN|c30026_g1	BNN|c35078_g1	BNT|c30916_g1	BNW|c33328_g1	BNZ|c27850_g1	PREDICTED: expansin-A6 [Sesamum indicum]	PREDICTED: Elaeis guineensis expansin-A4-like (LOC105044395), mRNA	--	--	--	--	Expansin-A16 OS=Arabidopsis thaliana GN=EXPA16 PE=2 SV=1	--	--	--	--	--	--	--	--
567	OG05889	0.04532	BAN|c28003_g1	BNN|c34746_g1	BNT|c28792_g1	BNW|c31100_g1	BNZ|c27856_g1	unknown [Populus trichocarpa x Populus deltoides]	--	--	--	--	--	21 kDa protein OS=Daucus carota PE=2 SV=1	PF04043	Plant invertase/pectin methylesterase inhibitor	--	enzyme inhibitor activity	--	--	--	--
568	OG07997	0.0001	BAN|c27793_g1	BNN|c37277_g1	BNT|c38141_g2	BNW|c34883_g1	BNZ|c27859_g1	PREDICTED: uncharacterized protein LOC105645369 [Jatropha curcas]>gi|802732171|ref|XP_012086339.1| PREDICTED: uncharacterized protein LOC105645369 [Jatropha curcas]	Morus notabilis hypothetical protein partial mRNA	--	--	--	--	--	--	--	--	--	--	--	--	--
569	OG03665	0.08358	BAN|c23261_g2	BNN|c30372_g1	BNT|c32661_g2	BNW|c28952_g1	BNZ|c27874_g2	hypothetical protein POPTR_0001s09900g [Populus trichocarpa]>gi|550346923|gb|ERP65337.1| hypothetical protein POPTR_0001s09900g [Populus trichocarpa]	PREDICTED: Musa acuminata subsp. malaccensis probable WRKY transcription factor 14 (LOC103983847), transcript variant X2, mRNA	--	--	--	--	Probable WRKY transcription factor 29 OS=Arabidopsis thaliana GN=WRKY29 PE=2 SV=1	PF03106	WRKY DNA -binding domain	regulation of transcription, DNA-templated	sequence-specific DNA binding//transcription factor activity, sequence-specific DNA binding	GO:0005667	transcription factor complex	--	--
570	OG07608	0.0001	BAN|c23454_g1	BNN|c35059_g1	BNT|c31044_g1	BNW|c29820_g1	BNZ|c27902_g1	PREDICTED: outer envelope pore protein 16-3, chloroplastic/mitochondrial [Fragaria vesca subsp. vesca]	PREDICTED: Populus euphratica outer envelope pore protein 16-3, chloroplastic/mitochondrial (LOC105122702), mRNA	--	--	--	--	Outer envelope pore protein 16-3, chloroplastic/mitochondrial OS=Arabidopsis thaliana GN=OEP163 PE=1 SV=1	PF05433//PF09055	Glycine zipper 2TM domain//Nickel-containing superoxide dismutase	superoxide metabolic process	superoxide dismutase activity//nickel cation binding//antioxidant activity	GO:0019867	outer membrane	--	--
571	OG04530	0.06362	BAN|c21670_g1	BNN|c33236_g1	BNT|c31792_g1	BNW|c26166_g2	BNZ|c27904_g1	WRKY transcription factor 57 [Gossypium hirsutum]	Zea mays clone UT1178 WRKY transcription factor mRNA, partial cds	--	--	--	--	Probable WRKY transcription factor 27 OS=Arabidopsis thaliana GN=WRKY27 PE=2 SV=1	PF03106	WRKY DNA -binding domain	regulation of transcription, DNA-templated	sequence-specific DNA binding//transcription factor activity, sequence-specific DNA binding	GO:0005667	transcription factor complex	--	--
572	OG04585	0.0001	BAN|c25246_g1	BNN|c44898_g6	BNT|c41426_g5	BNW|c37515_g1	BNZ|c27917_g1	High mobility group isoform 1 [Theobroma cacao]>gi|590649649|ref|XP_007032455.1| High mobility group isoform 1 [Theobroma cacao]>gi|508711483|gb|EOY03380.1| High mobility group isoform 1 [Theobroma cacao]>gi|508711484|gb|EOY03381.1| High mobility group isoform 1 [Theobroma cacao]	Morus notabilis FACT complex subunit partial mRNA	K09272	SSRP1	structure-specific recognition protein 1	http://www.genome.jp/dbget-bin/www_bget?ko:K09272	FACT complex subunit SSRP1 OS=Catharanthus roseus GN=SSRP1 PE=2 SV=1	PF08073//PF04690//PF02724//PF04931	CHDNT (NUC034) domain//YABBY protein//CDC45-like protein//DNA polymerase phi	transcription, DNA-templated//regulation of transcription, DNA-templated//DNA replication initiation//multicellular organismal development//DNA replication	hydrolase activity, acting on acid anhydrides, in phosphorus-containing anhydrides//ATP binding//zinc ion binding//DNA-directed DNA polymerase activity//DNA binding	GO:0005634//GO:0042575	nucleus//DNA polymerase complex	KOG0526	Nucleosome-binding factor SPN, POB3 subunit
573	OG13492	0.03905	BAN|c38269_g2	BNN|c44905_g4	BNT|c39757_g6	BNW|c45317_g1	BNZ|c27924_g1	hypothetical protein CARUB_v10013653mg [Capsella rubella]>gi|565479986|ref|XP_006297633.1| hypothetical protein CARUB_v10013653mg [Capsella rubella]>gi|482566341|gb|EOA30530.1| hypothetical protein CARUB_v10013653mg [Capsella rubella]>gi|482566342|gb|EOA30531.1| hypothetical protein CARUB_v10013653mg [Capsella rubella]	Morus notabilis hypothetical protein partial mRNA	--	--	--	--	Copper transport protein ATX1 OS=Arabidopsis thaliana GN=ATX1 PE=1 SV=1	PF00403//PF01872	Heavy-metal-associated domain//RibD C-terminal domain	oxidation-reduction process//riboflavin biosynthetic process//metal ion transport//riboflavin metabolic process	5-amino-6-(5-phosphoribosylamino)uracil reductase activity//metal ion binding	--	--	--	--
574	OG03525	0.03166	BAN|c32383_g1	BNN|c46652_g1	BNT|c34370_g1	BNW|c39582_g2	BNZ|c27938_g2	PREDICTED: flavonoid 3'-monooxygenase-like [Eucalyptus grandis]>gi|629119218|gb|KCW83708.1| hypothetical protein EUGRSUZ_B00582 [Eucalyptus grandis]	PREDICTED: Eucalyptus grandis flavonoid 3'-monooxygenase-like (LOC104420450), mRNA	K05280	E1.14.13.21	flavonoid 3'-monooxygenase	http://www.genome.jp/dbget-bin/www_bget?ko:K05280	Flavonoid 3'-monooxygenase OS=Petunia hybrida GN=CYP75B2 PE=2 SV=1	PF00067	Cytochrome P450	oxidation-reduction process	oxidoreductase activity, acting on paired donors, with incorporation or reduction of molecular oxygen//iron ion binding//heme binding	--	--	KOG0156	Cytochrome P450 CYP2 subfamily
575	OG07707	0.0001	BAN|c25114_g1	BNN|c37020_g1	BNT|c27647_g1	BNW|c50475_g1	BNZ|c2794_g1	hypothetical protein CICLE_v10007013mg [Citrus clementina]>gi|568874508|ref|XP_006490357.1| PREDICTED: uncharacterized protein LOC102627506 [Citrus sinensis]>gi|557523762|gb|ESR35129.1| hypothetical protein CICLE_v10007013mg [Citrus clementina]>gi|641841135|gb|KDO60049.1| hypothetical protein CISIN_1g028777mg [Citrus sinensis]	--	--	--	--	--	3-hexulose-6-phosphate isomerase OS=Mycobacterium gastri GN=rmpB PE=2 SV=1	PF01380	SIS domain	carbohydrate metabolic process	carbohydrate binding	--	--	--	--
576	OG07505	0.04538	BAN|c20210_g1	BNN|c30442_g1	BNT|c30716_g1	BNW|c34253_g1	BNZ|c27941_g1	PREDICTED: uncharacterized protein LOC103333617 [Prunus mume]	Morus notabilis hypothetical protein partial mRNA	--	--	--	--	Protein PLASTID TRANSCRIPTIONALLY ACTIVE 7 OS=Arabidopsis thaliana GN=PTAC7 PE=1 SV=1	--	--	--	--	--	--	--	--
577	OG07548	0.07991	BAN|c22189_g1	BNN|c33032_g1	BNT|c37640_g2	BNW|c36475_g1	BNZ|c27943_g2	hypothetical protein PRUPE_ppa013199mg [Prunus persica]>gi|462398274|gb|EMJ03942.1| hypothetical protein PRUPE_ppa013199mg [Prunus persica]	Morus notabilis hypothetical protein partial mRNA	--	--	--	--	Copper transport protein ATX1 OS=Arabidopsis thaliana GN=ATX1 PE=1 SV=1	PF00403	Heavy-metal-associated domain	metal ion transport	metal ion binding	--	--	--	--
578	OG05291	0.0001	BAN|c24871_g2	BNN|c44075_g2	BNT|c32633_g1	BNW|c31980_g1	BNZ|c27950_g1	ATP synthase D chain, mitochondrial [Theobroma cacao]>gi|508726652|gb|EOY18549.1| ATP synthase D chain, mitochondrial [Theobroma cacao]	Morus notabilis ATP synthase subunit d partial mRNA	K02138	ATPeF0D, ATP5H, ATP7	F-type H+-transporting ATPase subunit d	http://www.genome.jp/dbget-bin/www_bget?ko:K02138	ATP synthase subunit d, mitochondrial OS=Arabidopsis thaliana GN=At3g52300 PE=1 SV=3	PF04799	fzo-like conserved region	mitochondrial fusion	GTPase activity	GO:0005741//GO:0016021	mitochondrial outer membrane//integral component of membrane	--	--
579	OG05446	0.05592	BAN|c17043_g1	BNN|c27785_g1	BNT|c25351_g1	BNW|c26445_g1	BNZ|c27957_g1	PREDICTED: photosystem I reaction center subunit II, chloroplastic-like [Malus domestica]	Morus notabilis Photosystem I reaction center subunit II partial mRNA	K02692	psaD	photosystem I subunit II	http://www.genome.jp/dbget-bin/www_bget?ko:K02692	Photosystem I reaction center subunit II, chloroplastic OS=Cucumis sativus GN=psaD PE=1 SV=1	PF02531	PsaD	photosynthesis	--	GO:0009538//GO:0009522	photosystem I reaction center//photosystem I	--	--
580	OG04187	0.0001	BAN|c22940_g1	BNN|c50022_g1	BNT|c31352_g1	BNW|c3533_g1	BNZ|c28000_g1	PREDICTED: nodulation-signaling pathway 2 protein [Vitis vinifera]	Morus notabilis hypothetical protein partial mRNA	--	--	--	--	Nodulation-signaling pathway 2 protein OS=Medicago truncatula GN=NSP2 PE=1 SV=1	--	--	transcription, DNA-templated	--	--	--	--	--
581	OG02764	0.0001	BAN|c26941_g1	BNN|c30195_g1	BNT|c32445_g1	BNW|c34816_g1	BNZ|c28021_g1	Adenine nucleotide alpha hydrolases-like superfamily protein [Theobroma cacao]>gi|508703164|gb|EOX95060.1| Adenine nucleotide alpha hydrolases-like superfamily protein [Theobroma cacao]	PREDICTED: Prunus mume uncharacterized LOC103334077 (LOC103334077), mRNA	--	--	--	--	Universal stress protein A-like protein OS=Arabidopsis thaliana GN=At3g01520 PE=1 SV=2	PF00582	Universal stress protein family	response to stress	--	--	--	--	--
582	OG12734	0.02777	BAN|c27448_g1	BNN|c33526_g1	BNT|c33949_g1	BNW|c32357_g1	BNZ|c28022_g1	hypothetical protein POPTR_0010s12420g [Populus trichocarpa]>gi|550329645|gb|EEF02061.2| hypothetical protein POPTR_0010s12420g [Populus trichocarpa]	PREDICTED: Populus euphratica transcription repressor MYB6-like (LOC105135484), mRNA	K09422	MYBP	myb proto-oncogene protein, plant	http://www.genome.jp/dbget-bin/www_bget?ko:K09422	Myb-related protein 308 OS=Antirrhinum majus GN=MYB308 PE=2 SV=1	PF09111	SLIDE	chromatin remodeling	nucleic acid binding//ATP binding//hydrolase activity, acting on acid anhydrides, in phosphorus-containing anhydrides//binding	GO:0005634	nucleus	KOG0048	Transcription factor, Myb superfamily
583	OG01482	0.06047	BAN|c16980_g1	BNN|c18867_g1	BNT|c28228_g1	BNW|c53291_g1	BNZ|c28034_g1	PREDICTED: uncharacterized protein LOC100278494 [Zea mays]	--	--	--	--	--	--	--	--	--	--	--	--	--	--
584	OG08027	0.08084	BAN|c27990_g1	BNN|c47612_g6	BNT|c33987_g1	BNW|c38546_g1	BNZ|c28037_g1	hypothetical protein VITISV_021810 [Vitis vinifera]	PREDICTED: Fragaria vesca subsp. vesca glucosamine 6-phosphate N-acetyltransferase (LOC101293606), mRNA	K00621	GNPNAT1, GNA1	glucosamine-phosphate N-acetyltransferase	http://www.genome.jp/dbget-bin/www_bget?ko:K00621	Glucosamine 6-phosphate N-acetyltransferase OS=Arabidopsis thaliana GN=GNA1 PE=1 SV=1	PF00098//PF00583//PF08445//PF13673//PF13508	Zinc knuckle//Acetyltransferase (GNAT) family//FR47-like protein//Acetyltransferase (GNAT) domain//Acetyltransferase (GNAT) domain	acyl-carrier-protein biosynthetic process	zinc ion binding//N-acetyltransferase activity//nucleic acid binding//transferase activity, transferring acyl groups other than amino-acyl groups	--	--	KOG3396	Glucosamine-phosphate N-acetyltransferase
585	OG03995	0.05956	BAN|c26824_g3	BNN|c37892_g3	BNT|c34103_g1	BNW|c32756_g2	BNZ|c28042_g2	unknown [Lotus japonicus]	Populus trichocarpa putative RING family protein (POPTR_0004s04270g) mRNA, complete cds	K10666	RNF5	E3 ubiquitin-protein ligase RNF5	http://www.genome.jp/dbget-bin/www_bget?ko:K10666	E3 ubiquitin-protein ligase RMA3 OS=Arabidopsis thaliana GN=RMA3 PE=1 SV=1	PF13639//PF00097//PF14634	Ring finger domain//Zinc finger, C3HC4 type (RING finger)//zinc-RING finger domain	--	protein binding//metal ion binding//zinc ion binding	--	--	KOG0823	Predicted E3 ubiquitin ligase
586	OG04091	0.03799	BAN|c27675_g1	BNN|c33690_g2	BNT|c31064_g2	BNW|c31297_g1	BNZ|c28046_g1	PREDICTED: protein SHI RELATED SEQUENCE 5-like [Gossypium raimondii]>gi|763747012|gb|KJB14451.1| hypothetical protein B456_002G125600 [Gossypium raimondii]	PREDICTED: Phoenix dactylifera protein SHI RELATED SEQUENCE 1-like (LOC103718526), mRNA	--	--	--	--	Protein SHI RELATED SEQUENCE 5 OS=Arabidopsis thaliana GN=SRS5 PE=2 SV=1	PF06632	DNA double-strand break repair and V(D)J recombination protein XRCC4	DNA recombination//double-strand break repair	DNA binding	GO:0005634	nucleus	--	--
587	OG03616	0.07399	BAN|c24698_g1	BNN|c37988_g1	BNT|c34772_g1	BNW|c35769_g2	BNZ|c28093_g2	PREDICTED: serine/threonine-protein kinase OXI1-like [Prunus mume]	Morus notabilis Serine/threonine-protein kinase OXI1 partial mRNA	--	--	--	--	Serine/threonine-protein kinase UCNL OS=Arabidopsis thaliana GN=UCNL PE=2 SV=1	PF06293//PF07714//PF00069//PF14630	Lipopolysaccharide kinase (Kdo/WaaP) family//Protein tyrosine kinase//Protein kinase domain//Origin recognition complex (ORC) subunit 5 C-terminus	DNA replication//protein phosphorylation	phosphotransferase activity, alcohol group as acceptor//ATP binding//protein kinase activity	GO:0016020//GO:0005634//GO:0000808	membrane//nucleus//origin recognition complex	KOG0610	Putative serine/threonine protein kinase
588	OG05714	0.0001	BAN|c31261_g1	BNN|c29486_g1	BNT|c30182_g1	BNW|c32725_g1	BNZ|c28112_g1	PREDICTED: F-box/LRR-repeat protein At3g48880-like isoform X1 [Fragaria vesca subsp. vesca]	Morus notabilis hypothetical protein partial mRNA	--	--	--	--	F-box/LRR-repeat protein At3g48880 OS=Arabidopsis thaliana GN=At3g48880 PE=2 SV=1	PF12937//PF00646//PF13855	F-box-like//F-box domain//Leucine rich repeat	--	protein binding	--	--	--	--
589	OG07680	0.0001	BAN|c24793_g2	BNN|c37813_g3	BNT|c36278_g5	BNW|c33752_g2	BNZ|c28132_g1	PREDICTED: zinc finger CCHC domain-containing protein 10 [Fragaria vesca subsp. vesca]	Morus notabilis hypothetical protein partial mRNA	--	--	--	--	Zinc finger CCHC domain-containing protein 10 OS=Rattus norvegicus GN=Zcchc10 PE=2 SV=2	PF00098	Zinc knuckle	--	nucleic acid binding//zinc ion binding	--	--	KOG3116	Predicted C3H1-type Zn-finger protein
590	OG07474	0.05163	BAN|c18380_g1	BNN|c36231_g1	BNT|c29658_g1	BNW|c30421_g1	BNZ|c28165_g1	hypothetical protein CISIN_1g039717mg [Citrus sinensis]	Morus notabilis Basic blue protein partial mRNA	--	--	--	--	Basic blue protein OS=Cucumis sativus PE=1 SV=1	PF06525//PF02298	Sulfocyanin (SoxE) domain//Plastocyanin-like domain	obsolete electron transport//oxidation-reduction process	copper ion binding//electron carrier activity	--	--	--	--
591	OG03662	0.08581	BAN|c35567_g1	BNN|c34182_g1	BNT|c32400_g1	BNW|c38012_g1	BNZ|c28172_g1	PREDICTED: uncharacterized protein LOC104441720 [Eucalyptus grandis]>gi|629112519|gb|KCW77479.1| hypothetical protein EUGRSUZ_D01818 [Eucalyptus grandis]	Morus notabilis hypothetical protein partial mRNA	--	--	--	--	--	PF16554//PF10473	Dimerisation domain of d-ornithine 4,5-aminomutase//Leucine-rich repeats of kinetochore protein Cenp-F/LEK1	--	protein homodimerization activity//protein dimerization activity//transcription factor binding//dynein binding	GO:0030286//GO:0005667	dynein complex//transcription factor complex	--	--
592	OG07740	0.06355	BAN|c25657_g1	BNN|c32118_g1	BNT|c25824_g1	BNW|c36805_g1	BNZ|c28173_g1	PREDICTED: uncharacterized protein PAM68-like [Pyrus x bretschneideri]	PREDICTED: Eucalyptus grandis uncharacterized protein PAM68-like (LOC104448251), mRNA	--	--	--	--	Uncharacterized protein PAM68-like OS=Arabidopsis thaliana GN=At5g52780 PE=2 SV=1	PF10099	Anti-sigma-K factor rskA	--	--	GO:0005886//GO:0016021	plasma membrane//integral component of membrane	--	--
593	OG08250	0.0001	BAN|c29679_g1	BNN|c46512_g5	BNT|c34732_g1	BNW|c42363_g3	BNZ|c28179_g2	hypothetical protein CICLE_v10023109mg [Citrus clementina]>gi|567897020|ref|XP_006440998.1| hypothetical protein CICLE_v10023109mg [Citrus clementina]>gi|557543259|gb|ESR54237.1| hypothetical protein CICLE_v10023109mg [Citrus clementina]>gi|557543260|gb|ESR54238.1| hypothetical protein CICLE_v10023109mg [Citrus clementina]>gi|641838532|gb|KDO57474.1| hypothetical protein CISIN_1g034750mg [Citrus …	Morus notabilis hypothetical protein partial mRNA	--	--	--	--	--	PF01165	Ribosomal protein S21	translation//ribosome biogenesis	structural constituent of ribosome	GO:0005840	ribosome	--	--
594	OG12626	0.07356	BAN|c26058_g1	BNN|c38169_g1	BNT|c38172_g2	BNW|c31594_g1	BNZ|c28193_g1	PREDICTED: BON1-associated protein 2-like [Pyrus x bretschneideri]	--	--	--	--	--	BON1-associated protein 2 OS=Arabidopsis thaliana GN=BAP2 PE=1 SV=1	PF00168	C2 domain	--	protein binding	--	--	--	--
595	OG07942	0.0001	BAN|c27361_g1	BNN|c36837_g1	BNT|c30255_g1	BNW|c36289_g1	BNZ|c28200_g1	hypothetical protein PRUPE_ppa007889mg [Prunus persica]>gi|462419166|gb|EMJ23429.1| hypothetical protein PRUPE_ppa007889mg [Prunus persica]	Prunus persica hypothetical protein (PRUPE_ppa007889mg) mRNA, complete cds	--	--	--	--	Probable magnesium transporter NIPA4 OS=Arabidopsis thaliana GN=At1g71900 PE=2 SV=1	PF00892//PF05653	EamA-like transporter family//Magnesium transporter NIPA	magnesium ion transport	magnesium ion transmembrane transporter activity	GO:0016020//GO:0016021	membrane//integral component of membrane	--	--
596	OG07564	0.03598	BAN|c22753_g1	BNN|c40037_g1	BNT|c33810_g1	BNW|c36092_g1	BNZ|c28208_g1	PREDICTED: uncharacterized protein LOC103964892 [Pyrus x bretschneideri]	Morus notabilis Cytochrome c-type biogenesis protein CcmE partial mRNA	--	--	--	--	Cytochrome c-type biogenesis protein CcmE OS=Rhodospirillum rubrum (strain ATCC 11170 / ATH 1.1.1 / DSM 467 / LMG 4362 / NCIB 8255 / S1) GN=ccmE PE=3 SV=1	PF03100	CcmE	cytochrome complex assembly//protein-heme linkage	--	GO:0005886	plasma membrane	--	--
597	OG03556	0.0001	BAN|c28505_g1	BNN|c62325_g1	BNT|c34680_g2	BNW|c38486_g1	BNZ|c28226_g1	PREDICTED: ankyrin-3-like [Fragaria vesca subsp. vesca]	Morus notabilis hypothetical protein partial mRNA	--	--	--	--	Ankyrin-2 OS=Homo sapiens GN=ANK2 PE=1 SV=4	PF13606//PF00023	Ankyrin repeat//Ankyrin repeat	--	protein binding	--	--	KOG0504	FOG: Ankyrin repeat
598	OG05043	0.09719	BAN|c28536_g1	BNN|c37981_g1	BNT|c39133_g1	BNW|c34337_g1	BNZ|c28237_g1	PREDICTED: cytochrome P450 734A1 [Prunus mume]	Morus notabilis Cytochrome P450 734A1 partial mRNA	K15639	CYP734A1, BAS1	PHYB activation tagged suppressor 1	http://www.genome.jp/dbget-bin/www_bget?ko:K15639	Cytochrome P450 734A1 OS=Arabidopsis thaliana GN=CYP734A1 PE=2 SV=1	PF00067	Cytochrome P450	oxidation-reduction process	oxidoreductase activity, acting on paired donors, with incorporation or reduction of molecular oxygen//iron ion binding//heme binding	--	--	KOG0157	Cytochrome P450 CYP4/CYP19/CYP26 subfamilies
599	OG09026	0.07914	BAN|c35250_g1	BNN|c47335_g1	BNT|c39390_g1	BNW|c22863_g1	BNZ|c28240_g2	hypothetical protein CISIN_1g042381mg [Citrus sinensis]	--	--	--	--	--	Fasciclin-like arabinogalactan protein 21 OS=Arabidopsis thaliana GN=FLA21 PE=2 SV=1	PF03118	Bacterial RNA polymerase, alpha chain C terminal domain	pyrimidine nucleobase metabolic process//purine nucleobase metabolic process//transcription, DNA-templated	DNA binding//DNA-directed RNA polymerase activity	GO:0005730	nucleolus	--	--
600	OG11165	0.03952	BAN|c34449_g2	BNN|c34048_g2	BNT|c37453_g2	BNW|c36027_g1	BNZ|c28248_g1	PREDICTED: uncharacterized protein LOC105112540 [Populus euphratica]	PREDICTED: Populus euphratica uncharacterized LOC105112540 (LOC105112540), mRNA	--	--	--	--	--	--	--	--	--	--	--	--	--
601	OG10345	0.0001	BAN|c21551_g1	BNN|c36736_g3	BNT|c59827_g1	BNW|c29709_g1	BNZ|c28271_g1	PREDICTED: uncharacterized protein LOC105638320 [Jatropha curcas]>gi|643724347|gb|KDP33548.1| hypothetical protein JCGZ_07119 [Jatropha curcas]	--	--	--	--	--	--	--	--	--	--	--	--	--	--
602	OG05527	0.0001	BAN|c27154_g1	BNN|c32819_g1	BNT|c18238_g1	BNW|c22864_g1	BNZ|c28306_g1	hypothetical protein CICLE_v10029423mg [Citrus clementina]>gi|568869665|ref|XP_006488040.1| PREDICTED: uncharacterized protein LOC102612708 [Citrus sinensis]>gi|557526442|gb|ESR37748.1| hypothetical protein CICLE_v10029423mg [Citrus clementina]>gi|641841286|gb|KDO60199.1| hypothetical protein CISIN_1g031186mg [Citrus sinensis]	--	--	--	--	--	--	PF00684	DnaJ central domain	--	heat shock protein binding//unfolded protein binding	--	--	--	--
603	OG07577	0.0001	BAN|c22947_g1	BNN|c29644_g1	BNT|c23038_g1	BNW|c32584_g1	BNZ|c28309_g1	conserved hypothetical protein [Ricinus communis]>gi|223533339|gb|EEF35090.1| conserved hypothetical protein [Ricinus communis]	Morus notabilis hypothetical protein partial mRNA	--	--	--	--	YlmG homolog protein 1-2, chloroplastic OS=Arabidopsis thaliana GN=YLMG1-2 PE=2 SV=1	PF02325	YGGT family	--	--	GO:0016020	membrane	--	--
604	OG08134	0.07085	BAN|c28791_g1	BNN|c58987_g1	BNT|c26263_g1	BNW|c30021_g1	BNZ|c28310_g1	uncharacterized protein LOC100499744 [Glycine max]>gi|255626233|gb|ACU13461.1| unknown [Glycine max]>gi|734403995|gb|KHN32766.1| Eukaryotic translation initiation factor 4E type 3 [Glycine soja]	Morus notabilis Eukaryotic translation initiation factor 4E type 3 partial mRNA	K03259	EIF4E	translation initiation factor 4E	http://www.genome.jp/dbget-bin/www_bget?ko:K03259	Eukaryotic translation initiation factor NCBP OS=Triticum aestivum GN=NCBP PE=2 SV=1	PF01652	Eukaryotic initiation factor 4E	translational initiation//regulation of translational initiation	RNA binding//translation initiation factor activity	GO:0005737//GO:0005840	cytoplasm//ribosome	KOG1669	Predicted mRNA cap-binding protein related to eIF-4E
605	OG07683	0.04397	BAN|c24807_g1	BNN|c32635_g2	BNT|c39176_g2	BNW|c21108_g1	BNZ|c28318_g2	catalytic, putative [Ricinus communis]>gi|223545433|gb|EEF46938.1| catalytic, putative [Ricinus communis]	Morus notabilis putative glycosyltransferase partial mRNA	--	--	--	--	Probable glycosyltransferase At5g25310 OS=Arabidopsis thaliana GN=At5g25310 PE=3 SV=2	PF04726	Microvirus J protein	--	transferase activity//DNA binding	--	--	--	--
606	OG03134	0.08077	BAN|c26559_g2	BNN|c37640_g1	BNT|c37726_g5	BNW|c31087_g1	BNZ|c28327_g1	PREDICTED: auxin-responsive protein IAA13-like isoform X2 [Gossypium raimondii]>gi|763805527|gb|KJB72465.1| hypothetical protein B456_011G180100 [Gossypium raimondii]	Morus notabilis Auxin-responsive protein IAA13 partial mRNA	K14484	IAA	auxin-responsive protein IAA	http://www.genome.jp/dbget-bin/www_bget?ko:K14484	Auxin-responsive protein IAA13 OS=Arabidopsis thaliana GN=IAA13 PE=1 SV=2	PF02309	AUX/IAA family	regulation of transcription, DNA-templated	--	GO:0005634	nucleus	--	--
607	OG03642	0.03516	BAN|c29392_g1	BNN|c43076_g2	BNT|c34894_g1	BNW|c41087_g2	BNZ|c28329_g1	PREDICTED: uncharacterized protein LOC105132228 [Populus euphratica]	PREDICTED: Eucalyptus grandis uncharacterized LOC104441855 (LOC104441855), mRNA	--	--	--	--	IRK-interacting protein OS=Arabidopsis thaliana GN=IRKI PE=1 SV=1	--	--	--	--	--	--	--	--
608	OG10491	0.04653	BAN|c25819_g2	BNN|c35744_g1	BNT|c32786_g1	BNW|c35350_g1	BNZ|c28342_g1	PREDICTED: uncharacterized protein LOC104610092 [Nelumbo nucifera]	PREDICTED: Pyrus x bretschneideri uncharacterized LOC103961061 (LOC103961061), mRNA	--	--	--	--	--	--	--	--	--	--	--	--	--
609	OG05355	0.0001	BAN|c24146_g1	BNN|c37313_g1	BNT|c34844_g3	BNW|c37887_g2	BNZ|c28344_g1	NAC domain-containing protein [Boehmeria nivea]	Boehmeria nivea NAC domain-containing protein (NAC07) mRNA, complete cds	--	--	--	--	NAC transcription factor 29 OS=Arabidopsis thaliana GN=NAC029 PE=2 SV=1	PF02365	No apical meristem (NAM) protein	regulation of transcription, DNA-templated	DNA binding	--	--	--	--
610	OG04518	0.0001	BAN|c25238_g2	BNN|c35316_g2	BNT|c30002_g1	BNW|c20388_g1	BNZ|c28359_g1	PREDICTED: protein LIGHT-DEPENDENT SHORT HYPOCOTYLS 10-like [Cucumis melo]	Morus notabilis hypothetical protein partial mRNA	--	--	--	--	Protein LIGHT-DEPENDENT SHORT HYPOCOTYLS 10 OS=Arabidopsis thaliana GN=LSH10 PE=1 SV=1	PF06645	Microsomal signal peptidase 12 kDa subunit (SPC12)	signal peptide processing	peptidase activity	GO:0016021//GO:0005787	integral component of membrane//signal peptidase complex	--	--
611	OG07952	0.0001	BAN|c27443_g1	BNN|c36041_g1	BNT|c22804_g1	BNW|c34103_g1	BNZ|c28364_g1	PREDICTED: uncharacterized protein C20orf24 homolog [Vitis vinifera]>gi|297746059|emb|CBI16115.3| unnamed protein product [Vitis vinifera]	PREDICTED: Pyrus x bretschneideri uncharacterized protein C20orf24 homolog (LOC103939019), mRNA >gnl|BL_ORD_ID|24696710 PREDICTED: Pyrus x bretschneideri uncharacterized protein C20orf24 homolog (LOC103939026), mRNA	--	--	--	--	Uncharacterized protein C20orf24 homolog OS=Mus musculus PE=2 SV=1	--	--	--	--	--	--	--	--
612	OG03050	0.0001	BAN|c37693_g1	BNN|c26308_g1	BNT|c29629_g1	BNW|c31201_g1	BNZ|c28369_g2	PREDICTED: uncharacterized protein LOC101306853 [Fragaria vesca subsp. vesca]>gi|764512930|ref|XP_011463020.1| PREDICTED: uncharacterized protein LOC101306853 [Fragaria vesca subsp. vesca]	PREDICTED: Vitis vinifera uncharacterized LOC100246598 (LOC100246598), mRNA	--	--	--	--	--	PF00335	Tetraspanin family	--	--	GO:0016021	integral component of membrane	--	--
613	OG09312	0.04937	BAN|c37444_g4	BNN|c62620_g1	BNT|c27932_g1	BNW|c34720_g1	BNZ|c28389_g1	PREDICTED: CASP-like protein RCOM_0864260 [Pyrus x bretschneideri]	--	--	--	--	--	CASP-like protein 2B1 OS=Vitis vinifera GN=GSVIVT00013502001 PE=2 SV=1	--	--	--	--	--	--	--	--
614	OG03839	0.0001	BAN|c25296_g1	BNN|c12911_g1	BNT|c58522_g1	BNW|c10447_g1	BNZ|c28411_g1	PREDICTED: uncharacterized protein LOC105771200 [Gossypium raimondii]>gi|763788846|gb|KJB55842.1| hypothetical protein B456_009G097500 [Gossypium raimondii]	Morus notabilis hypothetical protein partial mRNA	--	--	--	--	--	--	--	--	--	--	--	--	--
615	OG03778	0.0714	BAN|c23249_g1	BNN|c35356_g1	BNT|c40139_g2	BNW|c37049_g1	BNZ|c28424_g1	PREDICTED: caffeoylshikimate esterase [Vitis vinifera]	PREDICTED: Fragaria vesca subsp. vesca caffeoylshikimate esterase (LOC101306831), mRNA	K18368	CSE	caffeoylshikimate esterase	http://www.genome.jp/dbget-bin/www_bget?ko:K18368	Caffeoylshikimate esterase OS=Arabidopsis thaliana GN=CSE PE=1 SV=1	PF02129//PF00326//PF01738	X-Pro dipeptidyl-peptidase (S15 family)//Prolyl oligopeptidase family//Dienelactone hydrolase family	proteolysis	serine-type peptidase activity//hydrolase activity	--	--	KOG1455	Lysophospholipase
616	OG04467	0.0001	BAN|c23933_g1	BNN|c45952_g4	BNT|c32854_g1	BNW|c33473_g2	BNZ|c28429_g1	ATPase, F1 complex, gamma subunit protein [Theobroma cacao]>gi|508781449|gb|EOY28705.1| ATPase, F1 complex, gamma subunit protein [Theobroma cacao]	Morus notabilis ATP synthase gamma chain partial mRNA	K02115	ATPF1G, atpG	F-type H+-transporting ATPase subunit gamma	http://www.genome.jp/dbget-bin/www_bget?ko:K02115	ATP synthase gamma chain, chloroplastic OS=Nicotiana tabacum GN=ATPC PE=1 SV=1	PF00231	ATP synthase	ATP synthesis coupled proton transport//oxidative phosphorylation//proton transport	proton-transporting ATPase activity, rotational mechanism//proton-transporting ATP synthase activity, rotational mechanism	GO:0045259//GO:0045261	proton-transporting ATP synthase complex//proton-transporting ATP synthase complex, catalytic core F(1)	KOG1531	F0F1-type ATP synthase, gamma subunit
617	OG04859	0.04513	BAN|c35200_g2	BNN|c42062_g1	BNT|c18671_g1	BNW|c34545_g1	BNZ|c28430_g2	PREDICTED: probable esterase KAI2 [Pyrus x bretschneideri]	PREDICTED: Eucalyptus grandis probable esterase KAI2 (LOC104457375), mRNA	--	--	--	--	Probable esterase D14L OS=Oryza sativa subsp. japonica GN=D14L PE=2 SV=1	--	--	--	--	--	--	--	--
618	OG12566	0.0001	BAN|c24893_g1	BNN|c169_g1	BNT|c30453_g1	BNW|c34084_g1	BNZ|c28444_g1	Histone H2AX [Glycine soja]	--	K11251	H2A	histone H2A	http://www.genome.jp/dbget-bin/www_bget?ko:K11251	Histone H2AX OS=Cicer arietinum GN=HIS2A PE=2 SV=1	PF00125	Core histone H2A/H2B/H3/H4	--	DNA binding	--	--	KOG1756	Histone 2A
619	OG09168	0.06644	BAN|c36404_g1	BNN|c36886_g1	BNT|c32792_g1	BNW|c32355_g1	BNZ|c28446_g1	PREDICTED: random slug protein 5 [Prunus mume]>gi|645228018|ref|XP_008220794.1| PREDICTED: random slug protein 5 [Prunus mume]>gi|645228020|ref|XP_008220795.1| PREDICTED: random slug protein 5 [Prunus mume]	Morus notabilis hypothetical protein partial mRNA	--	--	--	--	CRAL-TRIO domain-containing protein C23B6.04c OS=Schizosaccharomyces pombe (strain 972 / ATCC 24843) GN=SPCC23B6.04c PE=1 SV=1	--	--	--	--	--	--	KOG1470	Phosphatidylinositol transfer protein PDR16 and related proteins
620	OG07887	0.0001	BAN|c26960_g1	BNN|c38207_g1	BNT|c39598_g2	BNW|c37654_g1	BNZ|c28451_g1	PREDICTED: thioredoxin M3, chloroplastic [Fragaria vesca subsp. vesca]	Morus notabilis Thioredoxin M3 partial mRNA	K03671	trxA	thioredoxin 1	http://www.genome.jp/dbget-bin/www_bget?ko:K03671	Thioredoxin M3, chloroplastic OS=Arabidopsis thaliana GN=GAT1 PE=2 SV=2	PF00462//PF08534//PF00085//PF00578	Glutaredoxin//Redoxin//Thioredoxin//AhpC/TSA family	cell redox homeostasis//obsolete electron transport//oxidation-reduction process	antioxidant activity//oxidoreductase activity//protein disulfide oxidoreductase activity//electron carrier activity	--	--	KOG0910	Thioredoxin-like protein
621	OG12612	0.0001	BAN|c25819_g1	BNN|c35744_g2	BNT|c26919_g1	BNW|c19920_g1	BNZ|c28484_g1	PREDICTED: uncharacterized protein LOC103405798 [Malus domestica]	Erythranthe guttata clone MGBa-89I12, complete sequence	--	--	--	--	--	--	--	--	--	--	--	--	--
622	OG02974	0.0001	BAN|c16209_g1	BNN|c31610_g1	BNT|c25524_g1	BNW|c1230_g1	BNZ|c28490_g1	PREDICTED: proteasome subunit alpha type-6 [Eucalyptus grandis]>gi|629105846|gb|KCW71315.1| hypothetical protein EUGRSUZ_F04398 [Eucalyptus grandis]	Morus notabilis Proteasome subunit alpha type-6 partial mRNA	K02730	PSMA6	20S proteasome subunit alpha 1	http://www.genome.jp/dbget-bin/www_bget?ko:K02730	Proteasome subunit alpha type-6 OS=Nicotiana tabacum GN=PAA1 PE=2 SV=1	PF00227//PF10584	Proteasome subunit//Proteasome subunit A N-terminal signature	ubiquitin-dependent protein catabolic process//proteolysis involved in cellular protein catabolic process	endopeptidase activity//threonine-type endopeptidase activity	GO:0005839//GO:0019773	proteasome core complex//proteasome core complex, alpha-subunit complex	KOG0182	20S proteasome, regulatory subunit alpha type PSMA6/SCL1
623	OG02467	0.06272	BAN|c30985_g2	BNN|c39853_g1	BNT|c34494_g1	BNW|c37903_g1	BNZ|c28494_g1	PREDICTED: ATP-citrate synthase beta chain protein 2 [Jatropha curcas]>gi|802704062|ref|XP_012084073.1| PREDICTED: ATP-citrate synthase beta chain protein 2 [Jatropha curcas]>gi|802704178|ref|XP_012084074.1| PREDICTED: ATP-citrate synthase beta chain protein 2 [Jatropha curcas]>gi|643716139|gb|KDP27912.1| hypothetical protein JCGZ_18992 [Jatropha curcas]	Morus notabilis ATP-citrate synthase beta chain protein 1 partial mRNA	K01648	ACLY	ATP citrate (pro-S)-lyase	http://www.genome.jp/dbget-bin/www_bget?ko:K01648	ATP-citrate synthase beta chain protein 1 OS=Oryza sativa subsp. japonica GN=ACLB-1 PE=2 SV=1	PF02629//PF00285//PF00549	CoA binding domain//Citrate synthase//CoA-ligase	metabolic process	transferase activity, transferring acyl groups, acyl groups converted into alkyl on transfer//cofactor binding//catalytic activity	--	--	KOG1254	ATP-citrate lyase
624	OG07657	0.0001	BAN|c24551_g1	BNN|c31579_g1	BNT|c32146_g1	BNW|c36807_g1	BNZ|c28496_g1	uncharacterized protein LOC100812176 [Glycine max]>gi|255640572|gb|ACU20571.1| unknown [Glycine max]>gi|734378164|gb|KHN21865.1| 39S ribosomal protein L47, mitochondrial [Glycine soja]	Morus notabilis 39S ribosomal protein L47 partial mRNA	K17428	MRPL47, NCM1	large subunit ribosomal protein L47	http://www.genome.jp/dbget-bin/www_bget?ko:K17428	39S ribosomal protein L47, mitochondrial OS=Mus musculus GN=Mrpl47 PE=2 SV=2	PF00831//PF06984	Ribosomal L29 protein//Mitochondrial 39-S ribosomal protein L47 (MRP-L47)	translation//ribosome biogenesis	structural constituent of ribosome	GO:0005840//GO:0005761//GO:0005622	ribosome//mitochondrial ribosome//intracellular	KOG3331	Mitochondrial/chloroplast ribosomal protein L4/L29
625	OG10603	0.0001	BAN|c27461_g1	BNN|c36330_g2	BNT|c26028_g1	BNW|c32931_g1	BNZ|c28502_g1	PREDICTED: 54S ribosomal protein L39, mitochondrial [Fragaria vesca subsp. vesca]	--	K02913	RP-L33, MRPL33, rpmG	large subunit ribosomal protein L33	http://www.genome.jp/dbget-bin/www_bget?ko:K02913	50S ribosomal protein L33 OS=Magnetospirillum magneticum (strain AMB-1 / ATCC 700264) GN=rpmG PE=3 SV=1	PF00471	Ribosomal protein L33	ribosome biogenesis//translation	structural constituent of ribosome	GO:0005840//GO:0005622	ribosome//intracellular	KOG3505	Mitochondrial/chloroplast ribosomal protein L33-like
626	OG04100	0.0001	BAN|c25523_g1	BNN|c37521_g1	BNT|c29984_g1	BNW|c35240_g1	BNZ|c28504_g1	PREDICTED: ABC transporter I family member 21 [Prunus mume]	Morus notabilis ABC transporter I family member 19 partial mRNA	K12608	CAF16	CCR4-NOT complex subunit CAF16	http://www.genome.jp/dbget-bin/www_bget?ko:K12608	ABC transporter I family member 19 OS=Arabidopsis thaliana GN=ABCI19 PE=2 SV=1	PF00005//PF06414//PF13304//PF00004	ABC transporter//Zeta toxin//AAA domain, putative AbiEii toxin, Type IV TA system//ATPase family associated with various cellular activities (AAA)	--	ATPase activity//kinase activity//ATP binding	--	--	KOG2355	Predicted ABC-type transport, ATPase component/CCR4 associated factor
627	OG08098	0.0001	BAN|c28493_g1	BNN|c36803_g1	BNT|c30441_g1	BNW|c33837_g1	BNZ|c28507_g1	PREDICTED: uncharacterized protein LOC104606105 [Nelumbo nucifera]>gi|720043114|ref|XP_010269457.1| PREDICTED: uncharacterized protein LOC104606105 [Nelumbo nucifera]	--	--	--	--	--	--	--	--	--	--	--	--	--	--
628	OG13345	0.05462	BAN|c36245_g3	BNN|c46970_g2	BNT|c28888_g1	BNW|c34115_g1	BNZ|c28518_g1	purine permease, putative [Ricinus communis]>gi|223533200|gb|EEF34957.1| purine permease, putative [Ricinus communis]	PREDICTED: Tarenaya hassleriana nucleobase-ascorbate transporter 12-like (LOC104826405), mRNA	--	--	--	--	Nucleobase-ascorbate transporter 12 OS=Arabidopsis thaliana GN=NAT12 PE=1 SV=3	--	--	transmembrane transport//transport	transporter activity	GO:0016020	membrane	--	--
629	OG10455	0.06584	BAN|c25034_g1	BNN|c36096_g1	BNT|c28266_g1	BNW|c20572_g1	BNZ|c28530_g1	PREDICTED: pyroglutamyl-peptidase 1-like protein [Nelumbo nucifera]>gi|719976344|ref|XP_010248499.1| PREDICTED: pyroglutamyl-peptidase 1-like protein [Nelumbo nucifera]>gi|719976347|ref|XP_010248501.1| PREDICTED: pyroglutamyl-peptidase 1-like protein [Nelumbo nucifera]>gi|719976350|ref|XP_010248502.1| PREDICTED: pyroglutamyl-peptidase 1-like protein [Nelumbo nucifera]	Morus notabilis Pyrrolidone-carboxylate peptidase partial mRNA	K01304	E3.4.19.3, pcp	pyroglutamyl-peptidase	http://www.genome.jp/dbget-bin/www_bget?ko:K01304	Pyrrolidone-carboxylate peptidase OS=Pyrococcus furiosus (strain ATCC 43587 / DSM 3638 / JCM 8422 / Vc1) GN=pcp PE=1 SV=1	--	--	--	--	--	--	--	--
630	OG03079	0.09614	BAN|c30577_g4	BNN|c36835_g1	BNT|c37606_g1	BNW|c37457_g1	BNZ|c28536_g1	RP non-ATPase subunit 8A [Theobroma cacao]>gi|508715376|gb|EOY07273.1| RP non-ATPase subunit 8A [Theobroma cacao]	Prunus persica hypothetical protein (PRUPE_ppa009004mg) mRNA, complete cds	K03038	PSMD7, RPN8	26S proteasome regulatory subunit N8	http://www.genome.jp/dbget-bin/www_bget?ko:K03038	26S proteasome non-ATPase regulatory subunit 7 homolog A OS=Arabidopsis thaliana GN=RPN8A PE=1 SV=1	PF01398	JAB1/Mov34/MPN/PAD-1 ubiquitin protease	--	protein binding	--	--	KOG1556	26S proteasome regulatory complex, subunit RPN8/PSMD7
631	OG04161	0.09101	BAN|c29778_g1	BNN|c42138_g1	BNT|c33191_g1	BNW|c39357_g2	BNZ|c28537_g1	serine decarboxylase family protein [Populus trichocarpa]>gi|222856139|gb|EEE93686.1| serine decarboxylase family protein [Populus trichocarpa]	Morus notabilis Histidine decarboxylase partial mRNA	K01590	hdc, HDC	histidine decarboxylase	http://www.genome.jp/dbget-bin/www_bget?ko:K01590	Serine decarboxylase OS=Arabidopsis thaliana GN=SDC PE=1 SV=1	PF00282	Pyridoxal-dependent decarboxylase conserved domain	carboxylic acid metabolic process	pyridoxal phosphate binding//carboxy-lyase activity	--	--	KOG0629	Glutamate decarboxylase and related proteins
632	OG03073	0.07745	BAN|c31716_g1	BNN|c40638_g1	BNT|c30901_g1	BNW|c37432_g1	BNZ|c28547_g1	PREDICTED: uncharacterized protein LOC100266780 [Vitis vinifera]>gi|296086053|emb|CBI31494.3| unnamed protein product [Vitis vinifera]	Morus notabilis hypothetical protein partial mRNA	--	--	--	--	--	--	--	--	--	--	--	--	--
633	OG03143	0.02968	BAN|c33636_g1	BNN|c39735_g1	BNT|c32720_g1	BNW|c35902_g1	BNZ|c28555_g1	PREDICTED: glutamate--glyoxylate aminotransferase 2 [Prunus mume]>gi|645230416|ref|XP_008221925.1| PREDICTED: glutamate--glyoxylate aminotransferase 2 [Prunus mume]>gi|645230419|ref|XP_008221927.1| PREDICTED: glutamate--glyoxylate aminotransferase 2 [Prunus mume]	Morus notabilis Glutamate--glyoxylate aminotransferase 2 partial mRNA	K14272	GGAT	glutamate--glyoxylate aminotransferase	http://www.genome.jp/dbget-bin/www_bget?ko:K14272	Glutamate--glyoxylate aminotransferase 2 OS=Arabidopsis thaliana GN=GGAT2 PE=1 SV=1	PF01212//PF00155	Beta-eliminating lyase//Aminotransferase class I and II	biosynthetic process//cellular amino acid metabolic process	lyase activity//pyridoxal phosphate binding	--	--	KOG0258	Alanine aminotransferase
634	OG07589	0.0001	BAN|c23103_g1	BNN|c30275_g1	BNT|c28241_g1	BNW|c40246_g1	BNZ|c28559_g1	PREDICTED: UPF0057 membrane protein At4g30660-like [Populus euphratica]>gi|743943807|ref|XP_011016417.1| PREDICTED: UPF0057 membrane protein At4g30660-like [Populus euphratica]	Morus notabilis UPF0057 membrane protein partial mRNA	--	--	--	--	UPF0057 membrane protein At2g24040 OS=Arabidopsis thaliana GN=At2g24040 PE=3 SV=1	PF01679	Proteolipid membrane potential modulator	--	--	GO:0016021	integral component of membrane	KOG1773	Stress responsive protein
635	OG03624	0.0001	BAN|c30964_g1	BNN|c29990_g1	BNT|c32218_g1	BNW|c34772_g1	BNZ|c28589_g1	PREDICTED: trihelix transcription factor ASIL2-like [Vitis vinifera]	Morus notabilis hypothetical protein partial mRNA	--	--	--	--	Trihelix transcription factor ASIL2 OS=Arabidopsis thaliana GN=ASIL2 PE=2 SV=1	--	--	--	--	--	--	--	--
636	OG03116	0.04616	BAN|c35807_g2	BNN|c38032_g1	BNT|c31501_g1	BNW|c30472_g1	BNZ|c28590_g1	hypothetical protein CICLE_v10008422mg [Citrus clementina]>gi|568843781|ref|XP_006475777.1| PREDICTED: 26S protease regulatory subunit 8 homolog A-like [Citrus sinensis]>gi|557554236|gb|ESR64250.1| hypothetical protein CICLE_v10008422mg [Citrus clementina]>gi|641861672|gb|KDO80360.1| hypothetical protein CISIN_1g014743mg [Citrus sinensis]	PREDICTED: Pyrus x bretschneideri 26S protease regulatory subunit 8 homolog A (LOC103932044), mRNA	K03066	PSMC5, RPT6	26S proteasome regulatory subunit T6	http://www.genome.jp/dbget-bin/www_bget?ko:K03066	26S protease regulatory subunit 8 homolog A OS=Arabidopsis thaliana GN=RPT6A PE=1 SV=1	PF07728//PF04977//PF01695//PF07726//PF05496//PF00004//PF06068//PF01057//PF00005//PF07724//PF04851//PF00910//PF02367//PF00158//PF02562	AAA domain (dynein-related subfamily)//Septum formation initiator//IstB-like ATP binding protein//ATPase family associated with various cellular activities (AAA)//Holliday junction DNA helicase ruvB N-terminus//ATPase family associated with various cellular activities (AAA)//TIP49 C-terminus//Parvovirus non-structural protein NS1//ABC transporter//AAA domain (Cdc48 subfamily)//Type III restrictio…	regulation of transcription, DNA-templated//viral genome replication//DNA recombination//cell cycle//DNA repair//tRNA threonylcarbamoyladenosine modification	RNA binding//transcription factor binding//DNA helicase activity//ATPase activity//RNA helicase activity//ATP binding//DNA binding//four-way junction helicase activity//hydrolase activity	GO:0005667//GO:0009379//GO:0005657	transcription factor complex//Holliday junction helicase complex//replication fork	KOG0728	26S proteasome regulatory complex, ATPase RPT6
637	OG01643	0.06931	BAN|c29344_g2	BNN|c37952_g1	BNT|c36609_g1	BNW|c38536_g2	BNZ|c28605_g1	Plasminogen activator inhibitor 1 RNA-binding [Gossypium arboreum]	Citrus clementina hypothetical protein (CICLE_v10020747mg) mRNA, complete cds	K13199	SERBP1	plasminogen activator inhibitor 1 RNA-binding protein	http://www.genome.jp/dbget-bin/www_bget?ko:K13199	--	--	--	--	--	--	--	--	--
638	OG03983	0.07603	BAN|c11463_g1	BNN|c33648_g1	BNT|c28873_g1	BNW|c31056_g1	BNZ|c28606_g1	hypothetical protein POPTR_0001s40030g [Populus trichocarpa]>gi|550349316|gb|ERP66706.1| hypothetical protein POPTR_0001s40030g [Populus trichocarpa]	PREDICTED: Jatropha curcas pathogen-related protein-like (LOC105637026), mRNA	--	--	--	--	Pathogen-related protein OS=Hordeum vulgare PE=2 SV=2	--	--	--	--	--	--	--	--
639	OG08057	0.08371	BAN|c28226_g1	BNN|c45272_g3	BNT|c36751_g1	BNW|c38930_g1	BNZ|c28630_g1	PREDICTED: protein LTV1 homolog [Pyrus x bretschneideri]>gi|694316815|ref|XP_009335525.1| PREDICTED: protein LTV1 homolog [Pyrus x bretschneideri]	Morus notabilis hypothetical protein partial mRNA	K14798	LTV1	protein LTV1	http://www.genome.jp/dbget-bin/www_bget?ko:K14798	--	--	--	--	--	--	--	KOG2637	Uncharacterized conserved protein
640	OG12854	0.02512	BAN|c29007_g2	BNN|c38613_g2	BNT|c20852_g1	BNW|c36801_g2	BNZ|c28664_g1	PREDICTED: probable galacturonosyltransferase-like 10 [Nicotiana tomentosiformis]	Morus notabilis putative galacturonosyltransferase-like 10 partial mRNA	--	--	--	--	Probable galacturonosyltransferase-like 10 OS=Arabidopsis thaliana GN=GATL10 PE=2 SV=1	PF01501	Glycosyl transferase family 8	--	transferase activity, transferring glycosyl groups	--	--	--	--
641	OG04962	0.08188	BAN|c28091_g1	BNN|c35747_g1	BNT|c33641_g1	BNW|c31437_g1	BNZ|c28665_g1	hypothetical protein glysoja_040812 [Glycine soja]	Morus notabilis hypothetical protein partial mRNA	--	--	--	--	--	PF07477	Glycosyl hydrolase family 67 C-terminus	xylan catabolic process//carbohydrate metabolic process	alpha-glucuronidase activity	GO:0005576	extracellular region	--	--
642	OG08144	0.0001	BAN|c28880_g1	BNN|c27399_g1	BNT|c30684_g1	BNW|c35744_g1	BNZ|c28672_g1	hypothetical protein POPTR_0017s11350g [Populus trichocarpa]>gi|222867036|gb|EEF04167.1| hypothetical protein POPTR_0017s11350g [Populus trichocarpa]	--	--	--	--	--	--	PF04043	Plant invertase/pectin methylesterase inhibitor	--	enzyme inhibitor activity	--	--	--	--
643	OG12703	0.03999	BAN|c27099_g1	BNN|c46216_g3	BNT|c42473_g7	BNW|c35137_g2	BNZ|c28714_g1	PREDICTED: transcriptional corepressor LEUNIG-like [Malus domestica]	Morus notabilis Transcriptional corepressor LEUNIG partial mRNA	--	--	--	--	Transcriptional corepressor LEUNIG OS=Arabidopsis thaliana GN=LUG PE=1 SV=2	PF04053//PF00400	Coatomer WD associated region//WD domain, G-beta repeat	intracellular protein transport//vesicle-mediated transport	structural molecule activity//protein binding	GO:0030117	membrane coat	KOG0266	WD40 repeat-containing protein
644	OG04292	0.02686	BAN|c24937_g1	BNN|c36059_g1	BNT|c21134_g1	BNW|c36158_g1	BNZ|c28720_g1	RHO guanyl-nucleotide exchange factor 3 isoform 1 [Theobroma cacao]>gi|590722110|ref|XP_007051805.1| RHO guanyl-nucleotide exchange factor 3 isoform 1 [Theobroma cacao]>gi|508704065|gb|EOX95961.1| RHO guanyl-nucleotide exchange factor 3 isoform 1 [Theobroma cacao]>gi|508704066|gb|EOX95962.1| RHO guanyl-nucleotide exchange factor 3 isoform 1 [Theobroma cacao]	Morus notabilis Rop guanine nucleotide exchange factor 2 partial mRNA	--	--	--	--	Rop guanine nucleotide exchange factor 3 OS=Arabidopsis thaliana GN=ROPGEF3 PE=2 SV=1	PF03759	PRONE (Plant-specific Rop nucleotide exchanger)	regulation of GTPase activity	Rho guanyl-nucleotide exchange factor activity	--	--	--	--
645	OG08969	0.0001	BAN|c34909_g2	BNN|c28240_g1	BNT|c28943_g1	BNW|c35940_g2	BNZ|c28729_g1	PREDICTED: uncharacterized protein LOC103933211 [Pyrus x bretschneideri]	Morus notabilis hypothetical protein partial mRNA	--	--	--	--	--	--	--	--	--	--	--	--	--
646	OG12560	0.0001	BAN|c24779_g1	BNN|c33468_g1	BNT|c28476_g1	BNW|c31226_g1	BNZ|c28733_g1	PREDICTED: probable non-specific lipid-transfer protein AKCS9-like [Glycine max]>gi|734371828|gb|KHN19692.1| Putative non-specific lipid-transfer protein AKCS9 [Glycine soja]	--	--	--	--	--	Non-specific lipid-transfer protein 2 OS=Apium graveolens var. rapaceum PE=1 SV=1	--	--	--	--	--	--	--	--
647	OG09454	0.0001	BAN|c38536_g5	BNN|c37624_g1	BNT|c36813_g2	BNW|c34891_g1	BNZ|c28739_g1	Uncharacterized protein TCM_039526 [Theobroma cacao]>gi|508784816|gb|EOY32072.1| Uncharacterized protein TCM_039526 [Theobroma cacao]	PREDICTED: Elaeis guineensis transmembrane protein 230 (LOC105049238), mRNA	--	--	--	--	Transmembrane protein 230 OS=Gallus gallus GN=TMEM230 PE=2 SV=1	--	--	--	--	--	--	KOG4753	Predicted membrane protein
648	OG10306	0.08699	BAN|c19522_g1	BNN|c36126_g2	BNT|c26069_g2	BNW|c34002_g2	BNZ|c28760_g2	PREDICTED: EID1-like F-box protein 3 [Tarenaya hassleriana]	--	--	--	--	--	EID1-like F-box protein 3 OS=Arabidopsis thaliana GN=EDL3 PE=2 SV=1	PF03604//PF12937	DNA directed RNA polymerase, 7 kDa subunit//F-box-like	purine nucleobase metabolic process//transcription, DNA-templated//pyrimidine nucleobase metabolic process	protein binding//DNA binding//DNA-directed RNA polymerase activity	GO:0005730	nucleolus	--	--
649	OG08439	0.07566	BAN|c31130_g1	BNN|c40816_g1	BNT|c36997_g1	BNW|c33448_g1	BNZ|c28764_g2	PREDICTED: phospholipase A1-IIdelta [Gossypium raimondii]>gi|763804497|gb|KJB71435.1| hypothetical protein B456_011G123300 [Gossypium raimondii]	Morus notabilis Phospholipase A1-IIdelta partial mRNA	--	--	--	--	Phospholipase A1-IIdelta OS=Arabidopsis thaliana GN=At2g42690 PE=1 SV=1	PF01764	Lipase (class 3)	lipid metabolic process	--	--	--	KOG4569	Predicted lipase
650	OG12514	0.0001	BAN|c23721_g1	BNN|c45296_g1	BNT|c27785_g1	BNW|c31964_g1	BNZ|c28767_g1	PREDICTED: uncharacterized protein LOC103962731 isoform X1 [Pyrus x bretschneideri]	Morus notabilis hypothetical protein partial mRNA	--	--	--	--	--	PF14817	HAUS augmin-like complex subunit 5	spindle assembly	--	GO:0070652	HAUS complex	--	--
651	OG05102	0.04861	BAN|c29232_g1	BNN|c34192_g1	BNT|c32992_g1	BNW|c29945_g1	BNZ|c28772_g1	PREDICTED: ribosome biogenesis protein NSA2 homolog [Citrus sinensis]>gi|641851739|gb|KDO70609.1| hypothetical protein CISIN_1g024952mg [Citrus sinensis]	PREDICTED: Prunus mume ribosome biogenesis protein NSA2 homolog (LOC103342729), transcript variant X2, mRNA	K14842	NSA2	ribosome biogenesis protein NSA2	http://www.genome.jp/dbget-bin/www_bget?ko:K14842	Ribosome biogenesis protein NSA2 homolog OS=Dictyostelium discoideum GN=nsa2 PE=3 SV=1	--	--	--	--	--	--	KOG3163	Uncharacterized conserved protein related to ribosomal protein S8E
652	OG04182	0.05501	BAN|c26827_g1	BNN|c35358_g1	BNT|c30909_g1	BNW|c35151_g1	BNZ|c28775_g1	PREDICTED: uncharacterized protein At4g08330, chloroplastic-like [Malus domestica]	--	--	--	--	--	Uncharacterized protein At4g08330, chloroplastic OS=Arabidopsis thaliana GN=At4g08330 PE=1 SV=1	PF02150//PF01641	RNA polymerases M/15 Kd subunit//SelR domain	pyrimidine nucleobase metabolic process//purine nucleobase metabolic process//transcription, DNA-templated//oxidation-reduction process	peptide-methionine (R)-S-oxide reductase activity//DNA-directed RNA polymerase activity//DNA binding	GO:0005730	nucleolus	--	--
653	OG05913	0.09372	BAN|c29597_g1	BNN|c45457_g1	BNT|c34182_g1	BNW|c29760_g1	BNZ|c28814_g1	putative chorismate mutase [Fagus sylvatica]	Fagus sylvatica putative chorismate mutase mRNA, complete cds	K01850	E5.4.99.5	chorismate mutase	http://www.genome.jp/dbget-bin/www_bget?ko:K01850	Chorismate mutase 1, chloroplastic OS=Arabidopsis thaliana GN=CM1 PE=1 SV=3	PF01817//PF04772	Chorismate mutase type II//Influenza B matrix protein 2 (BM2)	tyrosine biosynthetic process//aromatic amino acid family biosynthetic process//proton transport//tryptophan biosynthetic process//chorismate metabolic process//L-phenylalanine biosynthetic process	chorismate mutase activity	GO:0016021	integral component of membrane	KOG0795	Chorismate mutase
654	OG02550	0.0001	BAN|c16081_g1	BNN|c29104_g1	BNT|c32822_g1	BNW|c30579_g1	BNZ|c28825_g1	PREDICTED: protein RAE1 [Vitis vinifera]>gi|731410536|ref|XP_010657599.1| PREDICTED: protein RAE1 [Vitis vinifera]>gi|296081523|emb|CBI20046.3| unnamed protein product [Vitis vinifera]	Morus notabilis Rae1-like protein partial mRNA	K14298	RAE1, GLE2	mRNA export factor	http://www.genome.jp/dbget-bin/www_bget?ko:K14298	Protein RAE1 OS=Arabidopsis thaliana GN=RAE1 PE=1 SV=2	PF00400//PF04048	WD domain, G-beta repeat//Sec8 exocyst complex component specific domain	vesicle docking involved in exocytosis//protein transport	protein binding	GO:0000145	exocyst	KOG0647	mRNA export protein (contains WD40 repeats)
655	OG05759	0.09651	BAN|c34267_g1	BNN|c39338_g1	BNT|c36268_g1	BNW|c41623_g1	BNZ|c28829_g1	T-complex protein 1 subunit theta [Glycine soja]	Morus notabilis T-complex protein 1 subunit theta partial mRNA	K09500	CCT8	T-complex protein 1 subunit theta	http://www.genome.jp/dbget-bin/www_bget?ko:K09500	T-complex protein 1 subunit theta OS=Arabidopsis thaliana GN=CCT8 PE=1 SV=1	PF00951//PF01915//PF01243//PF06281//PF00118	Arterivirus GL envelope glycoprotein//Glycosyl hydrolase family 3 C-terminal domain//Pyridoxamine 5'-phosphate oxidase//Protein of unknown function (DUF1035)//TCP-1/cpn60 chaperonin family	oxidation-reduction process//pyridoxine biosynthetic process//carbohydrate metabolic process	hydrolase activity, hydrolyzing O-glycosyl compounds//ATP binding//FMN binding//structural molecule activity//pyridoxamine-phosphate oxidase activity	GO:0016021//GO:0019031	integral component of membrane//viral envelope	KOG0362	Chaperonin complex component, TCP-1 theta subunit (CCT8)
656	OG07828	0.04375	BAN|c26422_g1	BNN|c38209_g1	BNT|c25613_g1	BNW|c34353_g1	BNZ|c28840_g1	Zim-like 2 [Theobroma cacao]>gi|508706755|gb|EOX98651.1| Zim-like 2 [Theobroma cacao]	Morus notabilis GATA transcription factor 28 partial mRNA	--	--	--	--	GATA transcription factor 24 OS=Arabidopsis thaliana GN=GATA24 PE=2 SV=2	PF02701//PF05824//PF07503//PF00320//PF06203	Dof domain, zinc finger//Pro-melanin-concentrating hormone (Pro-MCH)//HypF finger//GATA zinc finger//CCT motif	synaptic transmission//signal transduction//regulation of transcription, DNA-templated	protein binding//DNA binding//transcription factor activity, sequence-specific DNA binding//sequence-specific DNA binding//melanin-concentrating hormone activity//zinc ion binding	GO:0005667	transcription factor complex	KOG1601	GATA-4/5/6 transcription factors
657	OG05758	0.0001	BAN|c30373_g1	BNN|c48141_g1	BNT|c39988_g5	BNW|c34221_g1	BNZ|c28841_g1	PREDICTED: putative H/ACA ribonucleoprotein complex subunit 1-like protein 1 [Tarenaya hassleriana]	PREDICTED: Cucumis sativus putative H/ACA ribonucleoprotein complex subunit 1-like protein 1 (LOC101221716), mRNA	K11128	GAR1, NOLA1	H/ACA ribonucleoprotein complex subunit 1	http://www.genome.jp/dbget-bin/www_bget?ko:K11128	Putative H/ACA ribonucleoprotein complex subunit 1-like protein 1 OS=Arabidopsis thaliana GN=At3g03920 PE=2 SV=1	PF04410	Gar1/Naf1 RNA binding region	pseudouridine synthesis//ribosome biogenesis	--	--	--	KOG3262	H/ACA small nucleolar RNP component GAR1
658	OG04450	0.0001	BAN|c31790_g1	BNN|c34652_g1	BNT|c34430_g1	BNW|c35006_g1	BNZ|c28845_g1	PREDICTED: uncharacterized protein LOC103452557 isoform X2 [Malus domestica]	Morus notabilis hypothetical protein partial mRNA	--	--	--	--	--	PF13414//PF05887//PF06552//PF02259	TPR repeat//Procyclic acidic repetitive protein (PARP)//Plant specific mitochondrial import receptor subunit TOM20//FAT domain	protein import into mitochondrial outer membrane	protein binding	GO:0005742//GO:0016020	mitochondrial outer membrane translocase complex//membrane	--	--
659	OG05989	0.0001	BAN|c25322_g1	BNN|c37027_g1	BNT|c32314_g1	BNW|c35912_g1	BNZ|c28852_g1	DNA double-strand break repair rad50 ATPase [Theobroma cacao]>gi|508710942|gb|EOY02839.1| DNA double-strand break repair rad50 ATPase [Theobroma cacao]	PREDICTED: Vitis vinifera uncharacterized LOC100256861 (LOC100256861), mRNA	--	--	--	--	--	PF03185	Calcium-activated potassium channel, beta subunit	potassium ion transport	calcium-activated potassium channel activity	GO:0016020	membrane	--	--
660	OG08345	0.0001	BAN|c30355_g1	BNN|c35444_g1	BNT|c33666_g1	BNW|c30007_g1	BNZ|c28854_g1	PREDICTED: uncharacterized protein LOC104879130 [Vitis vinifera]	Morus notabilis hypothetical protein partial mRNA	--	--	--	--	--	--	--	--	--	--	--	--	--
661	OG11404	0.0001	BAN|c37580_g3	BNN|c34850_g1	BNT|c33119_g1	BNW|c26432_g1	BNZ|c28860_g2	PREDICTED: mitochondrial import receptor subunit TOM9-2-like [Pyrus x bretschneideri]	PREDICTED: Glycine max mitochondrial import receptor subunit TOM9-2-like (LOC100796059), mRNA	K17769	TOM22	mitochondrial import receptor subunit TOM22	http://www.genome.jp/dbget-bin/www_bget?ko:K17769	Mitochondrial import receptor subunit TOM9-2 OS=Arabidopsis thaliana GN=TOM9-2 PE=1 SV=3	PF04281//PF07836	Mitochondrial import receptor subunit Tom22//DmpG-like communication domain	aromatic compound catabolic process//intracellular protein transport	oxo-acid-lyase activity	GO:0005741	mitochondrial outer membrane	--	--
662	OG05457	0.03813	BAN|c7414_g1	BNN|c27604_g1	BNT|c39126_g2	BNW|c44793_g1	BNZ|c28875_g1	uncharacterized protein LOC100499738 [Glycine max]>gi|255626205|gb|ACU13447.1| unknown [Glycine max]>gi|734414447|gb|KHN37278.1| Proteasome subunit beta type-2-A [Glycine soja]	Morus notabilis Proteasome subunit beta type-2-A partial mRNA	K02734	PSMB2	20S proteasome subunit beta 4	http://www.genome.jp/dbget-bin/www_bget?ko:K02734	Proteasome subunit beta type-2-A OS=Arabidopsis thaliana GN=PBD1 PE=1 SV=1	PF00227	Proteasome subunit	proteolysis involved in cellular protein catabolic process	threonine-type endopeptidase activity	GO:0005839	proteasome core complex	KOG0177	20S proteasome, regulatory subunit beta type PSMB2/PRE1
663	OG08324	0.08195	BAN|c30204_g1	BNN|c39894_g1	BNT|c27891_g1	BNW|c38828_g1	BNZ|c28877_g1	PREDICTED: uncharacterized protein LOC104425634 [Eucalyptus grandis]>gi|629081858|gb|KCW48303.1| hypothetical protein EUGRSUZ_K02032 [Eucalyptus grandis]	Morus notabilis hypothetical protein partial mRNA	--	--	--	--	--	PF13417//PF13409//PF00462	Glutathione S-transferase, N-terminal domain//Glutathione S-transferase, N-terminal domain//Glutaredoxin	cell redox homeostasis//obsolete electron transport	protein disulfide oxidoreductase activity//electron carrier activity//protein binding	--	--	--	--
664	OG08803	0.0001	BAN|c33441_g1	BNN|c42037_g1	BNT|c33629_g1	BNW|c25435_g2	BNZ|c28901_g1	hypothetical protein PHAVU_006G173700g [Phaseolus vulgaris]>gi|561021241|gb|ESW20012.1| hypothetical protein PHAVU_006G173700g [Phaseolus vulgaris]	Prunus persica hypothetical protein (PRUPE_ppa008840mg) mRNA, complete cds	K08266	GBL	G protein beta subunit-like	http://www.genome.jp/dbget-bin/www_bget?ko:K08266	Protein LST8 homolog OS=Dictyostelium discoideum GN=lst8 PE=1 SV=1	PF00400//PF03178	WD domain, G-beta repeat//CPSF A subunit region	--	protein binding//nucleic acid binding	GO:0005634	nucleus	KOG0315	G-protein beta subunit-like protein (contains WD40 repeats)
665	OG07717	0.03136	BAN|c25324_g2	BNN|c36801_g1	BNT|c30543_g1	BNW|c34356_g1	BNZ|c28909_g1	unknown [Lotus japonicus]	--	--	--	--	--	Pectinesterase/pectinesterase inhibitor 3 OS=Arabidopsis thaliana GN=PME3 PE=2 SV=2	PF04043	Plant invertase/pectin methylesterase inhibitor	--	enzyme inhibitor activity	--	--	--	--
666	OG07086	0.0001	BAN|c23395_g1	BNN|c37432_g3	BNT|c27960_g1	BNW|c26971_g1	BNZ|c28923_g1	Ribosomal L29 family protein [Theobroma cacao]>gi|508786908|gb|EOY34164.1| Ribosomal L29 family protein [Theobroma cacao]	PREDICTED: Pyrus x bretschneideri 60S ribosomal protein L35 (LOC103936761), mRNA	K02918	RP-L35e, RPL35	large subunit ribosomal protein L35e	http://www.genome.jp/dbget-bin/www_bget?ko:K02918	60S ribosomal protein L35 OS=Euphorbia esula GN=RPL35 PE=2 SV=1	PF15050//PF00831	SCIMP protein//Ribosomal L29 protein	ribosome biogenesis//translation	structural constituent of ribosome	GO:0005840//GO:0005622//GO:0097197//GO:0001772//GO:0016021	ribosome//intracellular//tetraspanin-enriched microdomain//immunological synapse//integral component of membrane	KOG3436	60S ribosomal protein L35
667	OG09570	0.0001	BAN|c7670_g1	BNN|c36817_g1	BNT|c30318_g1	BNW|c32677_g1	BNZ|c28933_g1	uncharacterized protein LOC100500273 [Glycine max]>gi|255629891|gb|ACU15296.1| unknown [Glycine max]>gi|734326377|gb|KHN05456.1| Hypothetical protein glysoja_020421 [Glycine soja]	PREDICTED: Fragaria vesca subsp. vesca uncharacterized LOC101315230 (LOC101315230), transcript variant X2, mRNA	K06950	K06950	uncharacterized protein	http://www.genome.jp/dbget-bin/www_bget?ko:K06950	Uncharacterized protein YpgQ OS=Bacillus subtilis (strain 168) GN=ypgQ PE=4 SV=1	--	--	metabolic process	metal ion binding//phosphoric diester hydrolase activity	--	--	--	--
668	OG05803	0.06322	BAN|c34809_g4	BNN|c41237_g1	BNT|c22279_g1	BNW|c41288_g1	BNZ|c28942_g3	PREDICTED: uncharacterized protein LOC105799421 [Gossypium raimondii]>gi|763768614|gb|KJB35829.1| hypothetical protein B456_006G130000 [Gossypium raimondii]	Morus notabilis Deoxycytidine kinase partial mRNA	--	--	--	--	Deoxycytidine kinase OS=Homo sapiens GN=DCK PE=1 SV=1	PF00633//PF08127//PF02367//PF10391//PF00693	Helix-hairpin-helix motif//Peptidase family C1 propeptide//Threonylcarbamoyl adenosine biosynthesis protein TsaE//Fingers domain of DNA polymerase lambda//Thymidine kinase from herpesvirus	TMP biosynthetic process//regulation of catalytic activity//pyrimidine nucleobase metabolic process//proteolysis//tRNA threonylcarbamoyladenosine modification	ATP binding//cysteine-type endopeptidase activity//thymidine kinase activity//DNA polymerase activity//DNA binding	GO:0005634	nucleus	--	--
669	OG04335	0.03253	BAN|c34456_g1	BNN|c29958_g1	BNT|c30100_g1	BNW|c31013_g1	BNZ|c28958_g1	hypothetical protein PRUPE_ppa012029mg [Prunus persica]>gi|462414941|gb|EMJ19678.1| hypothetical protein PRUPE_ppa012029mg [Prunus persica]	--	--	--	--	--	--	--	--	--	--	--	--	--	--
670	OG07938	0.0001	BAN|c27337_g1	BNN|c35179_g1	BNT|c35123_g1	BNW|c33366_g1	BNZ|c28960_g1	PREDICTED: oxygen-dependent coproporphyrinogen-III oxidase, chloroplastic [Prunus mume]	Morus notabilis Coproporphyrinogen-III oxidase partial mRNA	K00228	CPOX, hemF	coproporphyrinogen III oxidase	http://www.genome.jp/dbget-bin/www_bget?ko:K00228	Oxygen-dependent coproporphyrinogen-III oxidase, chloroplastic OS=Glycine max GN=CPX PE=2 SV=1	PF01218	Coproporphyrinogen III oxidase	oxidation-reduction process//chlorophyll metabolic process//porphyrin-containing compound biosynthetic process	coproporphyrinogen oxidase activity	--	--	KOG1518	Coproporphyrinogen III oxidase CPO/HEM13
671	OG09358	0.07717	BAN|c37770_g3	BNN|c37453_g2	BNT|c33180_g1	BNW|c30763_g1	BNZ|c28968_g2	hypothetical protein PRUPE_ppa012257mg [Prunus persica]>gi|462414961|gb|EMJ19698.1| hypothetical protein PRUPE_ppa012257mg [Prunus persica]	Morus notabilis hypothetical protein partial mRNA	--	--	--	--	--	PF01127	Succinate dehydrogenase/Fumarate reductase transmembrane subunit	--	oxidoreductase activity, acting on the CH-CH group of donors	--	--	--	--
672	OG03704	0.07627	BAN|c37111_g4	BNN|c35923_g2	BNT|c35178_g1	BNW|c29418_g2	BNZ|c28984_g1	PREDICTED: U2 small nuclear ribonucleoprotein A' [Prunus mume]	Morus notabilis U2 small nuclear ribonucleoprotein A' partial mRNA	K11092	SNRPA1	U2 small nuclear ribonucleoprotein A'	http://www.genome.jp/dbget-bin/www_bget?ko:K11092	U2 small nuclear ribonucleoprotein A' OS=Arabidopsis thaliana GN=At1g09760 PE=2 SV=2	PF13855	Leucine rich repeat	--	protein binding	--	--	KOG1644	U2-associated snRNP A' protein
673	OG08660	0.09792	BAN|c32548_g1	BNN|c24295_g1	BNT|c29819_g1	BNW|c31825_g1	BNZ|c28989_g1	hypothetical protein PRUPE_ppa008950mg [Prunus persica]>gi|462419907|gb|EMJ24170.1| hypothetical protein PRUPE_ppa008950mg [Prunus persica]	Morus notabilis hypothetical protein partial mRNA	--	--	--	--	Uncharacterized protein At1g01500 OS=Arabidopsis thaliana GN=At1g01500 PE=2 SV=1	--	--	--	--	--	--	--	--
674	OG04778	0.02267	BAN|c27085_g1	BNN|c34757_g2	BNT|c26954_g1	BNW|c33936_g1	BNZ|c29003_g1	ccaat-binding transcription factor subunit A, putative [Ricinus communis]>gi|223531887|gb|EEF33703.1| ccaat-binding transcription factor subunit A, putative [Ricinus communis]	Phaseolus vulgaris hypothetical protein (PHAVU_002G264300g) mRNA, complete cds	--	--	--	--	Nuclear transcription factor Y subunit B-3 OS=Arabidopsis thaliana GN=NFYB3 PE=2 SV=1	PF00125	Core histone H2A/H2B/H3/H4	--	binding//DNA binding	--	--	KOG0869	CCAAT-binding factor, subunit A (HAP3)
[truncated: 1,751 more rows]
