# Supplementary material for: Comparative transcriptomics reveals the selection patterns of domesticated ramie
Source: Ecol Evol. 2019 May 22;9(12):7057–68. doi: 10.1002/ece3.5271 (PMC6662332; doi:10.1002/ece3.5271)
Supplement: Supplementary file 9 [file ECE3-9-7057-s009.xlsx]

## Sheet: Sheet1
Function annotation ka/ks> 1 orthologous genes
Orthologoue_ID	ka/ks	B. nivea var. viridula	B.nivea var.nipononivea	B. nivea var. tenacissima	B. nivea (L.) Gaudich. Var. nivea	B.nivea-ZZ1	Annotation
OG07852	999	BAN|c26626_g1	BNN|c55119_g1	BNT|c21447_g1	BNW|c2371_g1	BNZ|c14696_g1	50S ribosomal protein L24
OG12412	999	BAN|c20398_g1	BNN|c28720_g1	BNT|c26573_g1	BNW|c23116_g1	BNZ|c15966_g2	Peptidase family C1 propeptide|proteolysis//regulation of catalytic activity
OG06476	999	BAN|c28141_g1	BNN|c42447_g3	BNT|c32217_g1	BNW|c32606_g1	BNZ|c16412_g1	Transcription factor bHLH113|intracellular protein transport
OG12517	999	BAN|c23785_g1	BNN|c40552_g1	BNT|c22788_g2	BNW|c31567_g1	BNZ|c16577_g1	SAUR family auxin responsive protein
OG04469	999	BAN|c47261_g1	BNN|c30396_g1	BNT|c25904_g1	BNW|c33930_g1	BNZ|c17117_g1	Not Annotated
OG02036	999	BAN|c18556_g1	BNN|c30057_g1	BNT|c26743_g1	BNW|c23218_g1	BNZ|c17387_g1	ethylene-responsive transcription factor ERF023
OG11564	999	BAN|c50384_g1	BNN|c1817_g1	BNT|c28489_g1	BNW|c453_g1	BNZ|c17460_g1	Not Annotated
OG12569	999	BAN|c25010_g1	BNN|c61203_g1	BNT|c52486_g1	BNW|c24393_g1	BNZ|c17656_g1	Oligosaccaryltransferase
OG04151	999	BAN|c26586_g1	BNN|c27549_g1	BNT|c29608_g1	BNW|c33921_g1	BNZ|c22650_g1	Not Annotated
OG12334	999	BAN|c15955_g1	BNN|c32079_g1	BNT|c20389_g1	BNW|c49784_g1	BNZ|c22807_g1	Probable metal-nicotianamine transporter YSL6|transmembrane transport
OG09551	999	BAN|c53571_g1	BNN|c49965_g1	BNT|c29518_g1	BNW|c62861_g1	BNZ|c23187_g1	Not Annotated
OG07155	999	BAN|c15140_g1	BNN|c27742_g1	BNT|c46524_g1	BNW|c3702_g1	BNZ|c23212_g1	single-stranded DNA-binding protein WHY1, chloroplastic
OG07440	999	BAN|c16367_g1	BNN|c25912_g1	BNT|c56668_g1	BNW|c23204_g2	BNZ|c23314_g1	aspartic-type endopeptidase activity
OG12592	999	BAN|c25482_g1	BNN|c1618_g1	BNT|c32316_g1	BNW|c15209_g1	BNZ|c23343_g1	Not Annotated
OG12374	999	BAN|c17958_g1	BNN|c24887_g1	BNT|c2246_g1	BNW|c20740_g1	BNZ|c23349_g2	Not Annotated
OG12302	999	BAN|c13043_g1	BNN|c51105_g1	BNT|c23217_g1	BNW|c25496_g1	BNZ|c23427_g1	fructokinase-2-like
OG07529	999	BAN|c21419_g1	BNN|c32008_g1	BNT|c19699_g1	BNW|c26927_g1	BNZ|c23501_g1	nucleotide binding//structural constituent of ribosome
OG13515	999	BAN|c38574_g4	BNN|c40619_g1	BNT|c24791_g1	BNW|c62578_g1	BNZ|c23819_g1	Procyclic acidic repetitive protein (PARP)
OG04742	999	BAN|c25112_g1	BNN|c25386_g1	BNT|c20685_g1	BNW|c29415_g1	BNZ|c24075_g1	PREDICTED: protein IDA-LIKE 4-like
OG13703	999	BAN|c6308_g2	BNN|c45181_g3	BNT|c38582_g4	BNW|c32094_g1	BNZ|c24178_g1	viral process//regulation of DNA replication//regulation of transcription, DNA-templated
OG05813	999	BAN|c20208_g1	BNN|c12153_g1	BNT|c24644_g1	BNW|c32957_g1	BNZ|c24255_g1	Not Annotated
OG02650	999	BAN|c31820_g3	BNN|c32754_g1	BNT|c18431_g1	BNW|c60801_g1	BNZ|c25320_g3	Glucan endo-1,3-beta-glucosidase
OG09572	999	BAN|c8683_g1	BNN|c34314_g1	BNT|c27713_g1	BNW|c28424_g1	BNZ|c25713_g1	PREDICTED: signal recognition particle 9 kDa protein
OG04072	999	BAN|c25157_g1	BNN|c32909_g1	BNT|c23892_g1	BNW|c27407_g1	BNZ|c25869_g1	RING/U-box superfamily protein|E3 ubiquitin-protein ligase ATL23
OG07594	999	BAN|c23177_g1	BNN|c36742_g1	BNT|c30931_g1	BNW|c28203_g1	BNZ|c25891_g1	PREDICTED: transcription initiation factor IIA subunit 2
OG07557	999	BAN|c22560_g1	BNN|c35253_g1	BNT|c32788_g1	BNW|c26333_g2	BNZ|c25970_g1	PREDICTED: BAG family molecular chaperone regulator 2
OG05543	999	BAN|c23591_g1	BNN|c38319_g1	BNT|c35945_g1	BNW|c33024_g2	BNZ|c26137_g1	Flowering-promoting factor 1-like protein 1
OG05387	999	BAN|c24791_g1	BNN|c30017_g1	BNT|c53763_g1	BNW|c24658_g1	BNZ|c26747_g1	60S ribosomal protein L29-2
OG13549	999	BAN|c40495_g1	BNN|c31539_g2	BNT|c25520_g1	BNW|c24438_g2	BNZ|c26811_g2	Not Annotated
OG03592	999	BAN|c51360_g1	BNN|c55297_g1	BNT|c30661_g1	BNW|c32794_g1	BNZ|c26889_g1	Early nodulin-like protein 17 isoform 2
OG12503	999	BAN|c23547_g3	BNN|c33326_g2	BNT|c24794_g3	BNW|c45146_g1	BNZ|c27042_g3	Not Annotated
OG02191	999	BAN|c32184_g5	BNN|c7299_g1	BNT|c27106_g1	BNW|c29078_g1	BNZ|c27091_g1	transcription factor activity, sequence-specific DNA binding//GTPase activator activity//sequence-specific DNA binding//structural constituent of ribosome//zinc ion binding
OG07437	999	BAN|c16220_g1	BNN|c34664_g1	BNT|c32738_g1	BNW|c34659_g1	BNZ|c27315_g1	Starch/carbohydrate-binding module (family 53)
OG05184	999	BAN|c28357_g1	BNN|c32827_g1	BNT|c41534_g1	BNW|c20552_g1	BNZ|c28258_g1	La-related protein 7|nucleic acid binding
OG07604	999	BAN|c23367_g1	BNN|c32411_g1	BNT|c50421_g1	BNW|c32360_g1	BNZ|c28483_g1	Putative yippee-like protein|C-terminal domain of RIG-I//Cytochrome c oxidase subunit VIIc
OG01979	999	BAN|c28772_g1	BNN|c34060_g1	BNT|c34867_g1	BNW|c37807_g1	BNZ|c28583_g1	PREDICTED: myb-like protein X isoform X2
OG12546	999	BAN|c24603_g1	BNN|c34484_g1	BNT|c31249_g1	BNW|c36161_g1	BNZ|c28843_g1	Not Annotated
OG03764	999	BAN|c54363_g1	BNN|c29188_g1	BNT|c31754_g1	BNW|c31935_g1	BNZ|c29071_g1	Not Annotated
OG12602	999	BAN|c25629_g2	BNN|c31358_g3	BNT|c7058_g1	BNW|c30870_g2	BNZ|c29160_g2	PREDICTED: ethylene-responsive transcription factor ERF034-like
OG13339	999	BAN|c36142_g3	BNN|c40332_g2	BNT|c24157_g1	BNW|c34175_g1	BNZ|c29180_g2	PREDICTED: patatin-like protein 2
OG10944	999	BAN|c31816_g1	BNN|c34084_g1	BNT|c28284_g1	BNW|c38353_g1	BNZ|c29527_g1	Peptidase family C1 propeptide
OG01607	999	BAN|c27925_g1	BNN|c38130_g1	BNT|c35194_g1	BNW|c37074_g1	BNZ|c30293_g1	Not Annotated
OG07508	999	BAN|c20282_g1	BNN|c40259_g2	BNT|c22769_g1	BNW|c30102_g1	BNZ|c30712_g2	PREDICTED: DNA-directed RNA polymerases I and III subunit RPAC2
OG07714	999	BAN|c25302_g1	BNN|c39312_g1	BNT|c26014_g1	BNW|c33418_g1	BNZ|c31168_g1	Not Annotated
OG13358	999	BAN|c36386_g1	BNN|c45294_g2	BNT|c38626_g2	BNW|c42815_g2	BNZ|c31375_g2	regulation of transcription, DNA-templated//phage shock
OG02590	999	BAN|c30393_g1	BNN|c39396_g1	BNT|c39753_g1	BNW|c42869_g3	BNZ|c31436_g3	DBF zinc finger|zinc ion binding//nucleic acid binding
OG09367	999	BAN|c37827_g2	BNN|c38912_g1	BNT|c34869_g2	BNW|c38627_g2	BNZ|c31534_g1	Not Annotated
OG10719	999	BAN|c29205_g1	BNN|c35441_g2	BNT|c27246_g2	BNW|c35909_g3	BNZ|c31586_g1	Not Annotated
OG12836	999	BAN|c28741_g1	BNN|c37149_g1	BNT|c50149_g1	BNW|c35731_g1	BNZ|c31734_g2	PREDICTED: ranBP2-type zinc finger protein At1g67325-like isoform X1|Zn-finger in Ran binding protein and others//PHD-finger//Zinc-binding domain of primase-helicase
OG10502	999	BAN|c25903_g1	BNN|c24252_g1	BNT|c21415_g1	BNW|c31139_g1	BNZ|c31815_g1	Not Annotated
OG07615	999	BAN|c23643_g1	BNN|c39865_g2	BNT|c34720_g1	BNW|c28955_g1	BNZ|c31954_g1	ATPase family associated with various cellular activities (AAA)//G-protein alpha subunit//MutS domain V//SRP54-type protein, GTPase domain//AAA domain, putative AbiEii toxin, Type IV TA system//AAA domain (dynein-related subfamily)//Threonylcarbamoyl adenosine biosynthesis protein TsaE//FtsK/SpoIIIE family//ABC transporter//Type II/IV secretion system protein
OG10590	999	BAN|c27193_g1	BNN|c34855_g1	BNT|c34091_g2	BNW|c39733_g2	BNZ|c32590_g5	mRNA processing//cobalt ion transport//RNA splicing//cobalamin biosynthetic process//tRNA processing
OG13501	999	BAN|c38374_g3	BNN|c34315_g1	BNT|c25880_g1	BNW|c40546_g1	BNZ|c32706_g2	magnesium ion binding//ATP binding//inositol-1,3,4-trisphosphate 5-kinase activity//kinase activity//inositol-1,3,4-trisphosphate 6-kinase activity//inositol tetrakisphosphate 1-kinase activity
OG03541	999	BAN|c30267_g1	BNN|c37692_g1	BNT|c36000_g1	BNW|c36904_g1	BNZ|c33550_g1	Not Annotated
OG03965	999	BAN|c27564_g1	BNN|c32086_g1	BNT|c34998_g1	BNW|c46020_g1	BNZ|c33581_g1	PREDICTED: V-type proton ATPase subunit e-like
OG02859	999	BAN|c28952_g1	BNN|c39238_g1	BNT|c35114_g1	BNW|c35024_g1	BNZ|c33812_g1	Cold regulated gene 27, putative isoform 2
OG10333	999	BAN|c2080_g1	BNN|c37843_g1	BNT|c37191_g1	BNW|c34329_g1	BNZ|c33981_g1	F-box domain//F-box-like//Adenylate cyclase G-alpha binding domain
OG13247	999	BAN|c34922_g3	BNN|c16854_g1	BNT|c37129_g2	BNW|c40511_g1	BNZ|c34032_g2	PREDICTED: xylulose 5-phosphate/phosphate translocator, chloroplastic
OG13216	999	BAN|c34484_g1	BNN|c39080_g1	BNT|c39641_g2	BNW|c36598_g1	BNZ|c34317_g2	Not Annotated
OG12803	999	BAN|c28233_g4	BNN|c37604_g2	BNT|c20143_g1	BNW|c32715_g2	BNZ|c34423_g5	Zinc finger, C2H2 type//C2H2-type zinc finger |metal ion binding
OG02620	999	BAN|c15729_g1	BNN|c39211_g1	BNT|c36418_g1	BNW|c44041_g2	BNZ|c34648_g1	Not Annotated
OG07829	999	BAN|c26436_g1	BNN|c38220_g1	BNT|c31214_g1	BNW|c35020_g1	BNZ|c34697_g1	metal ion binding//ubiquitin-protein transferase activity//protein binding//zinc ion binding
OG01866	999	BAN|c22085_g1	BNN|c37349_g1	BNT|c29835_g1	BNW|c29875_g1	BNZ|c34900_g1	cytochrome c oxidase subunit 5b
OG09309	999	BAN|c37416_g2	BNN|c40933_g2	BNT|c37041_g1	BNW|c40127_g1	BNZ|c34994_g2	Not Annotated
OG02845	999	BAN|c30277_g1	BNN|c43229_g1	BNT|c31861_g2	BNW|c37637_g1	BNZ|c35177_g1	Elongator subunit Iki1//Lysis protein|plasmid maintenance
OG01490	999	BAN|c28290_g2	BNN|c36703_g1	BNT|c5855_g1	BNW|c41964_g1	BNZ|c35191_g1	Phosphate transporter family//Tetraspanin family
OG07871	999	BAN|c26802_g1	BNN|c34530_g1	BNT|c29612_g1	BNW|c22930_g1	BNZ|c35773_g1	Not Annotated
OG07962	999	BAN|c27513_g2	BNN|c44966_g1	BNT|c23572_g1	BNW|c22204_g1	BNZ|c35986_g1	Not Annotated
OG13159	999	BAN|c33505_g1	BNN|c45701_g2	BNT|c34274_g1	BNW|c45748_g1	BNZ|c36084_g2	Not Annotated
OG05935	999	BAN|c33222_g2	BNN|c32625_g1	BNT|c21449_g1	BNW|c45188_g2	BNZ|c36365_g3	PREDICTED: thioredoxin F-type, chloroplastic-like |oxidation-reduction process//cell redox homeostasis	Morus notabilis Thioredoxin F-type partial mRNA
OG02478	999	BAN|c25681_g1	BNN|c35061_g1	BNT|c33078_g3	BNW|c16128_g1	BNZ|c37028_g2	PREDICTED: L-lactate dehydrogenase A isoform X2
OG12682	999	BAN|c26825_g1	BNN|c27662_g1	BNT|c37730_g1	BNW|c26482_g1	BNZ|c37112_g2	PREDICTED: leucine-rich repeat receptor-like serine/threonine-protein kinase BAM3
OG05707	999	BAN|c26726_g2	BNN|c26707_g1	BNT|c32042_g1	BNW|c25110_g1	BNZ|c37153_g2	intracellular protein transport
OG13238	999	BAN|c34822_g1	BNN|c13556_g1	BNT|c39501_g1	BNW|c43032_g2	BNZ|c37519_g2	PREDICTED: subtilisin-like protease
OG02596	999	BAN|c32613_g1	BNN|c46698_g4	BNT|c25517_g1	BNW|c39871_g2	BNZ|c37879_g1	PREDICTED: mediator-associated protein 1
OG10841	999	BAN|c30712_g1	BNN|c39884_g1	BNT|c40347_g1	BNW|c43280_g1	BNZ|c38259_g1	LYR family of Fe/S cluster biogenesis protein isoform 1
OG05312	999	BAN|c20161_g1	BNN|c42956_g3	BNT|c18857_g1	BNW|c26833_g1	BNZ|c38270_g2	Not Annotated
OG12625	999	BAN|c26056_g1	BNN|c36392_g1	BNT|c30519_g1	BNW|c35895_g1	BNZ|c38344_g1	Not Annotated
OG10958	999	BAN|c32007_g1	BNN|c34497_g1	BNT|c25253_g1	BNW|c35633_g2	BNZ|c38546_g3	Not Annotated
OG12992	999	BAN|c30745_g1	BNN|c46073_g1	BNT|c40073_g1	BNW|c42178_g1	BNZ|c38675_g1	Not Annotated
OG09108	999	BAN|c35943_g2	BNN|c36983_g1	BNT|c37914_g3	BNW|c38551_g1	BNZ|c39419_g2	PREDICTED: mediator of RNA polymerase II transcription subunit 28
OG05526	999	BAN|c32168_g3	BNN|c39415_g1	BNT|c33638_g1	BNW|c39039_g2	BNZ|c40214_g11	PREDICTED: ethylene-responsive transcription factor RAP2-3 isoform X1
OG10406	999	BAN|c24011_g1	BNN|c33246_g1	BNT|c25299_g1	BNW|c49313_g1	BNZ|c4265_g1	RNA modification//pseudouridine synthesis
OG02503	999	BAN|c22812_g1	BNN|c25283_g1	BNT|c35951_g1	BNW|c21111_g1	BNZ|c44398_g1	Not Annotated
OG09495	999	BAN|c42142_g1	BNN|c28199_g1	BNT|c18910_g1	BNW|c17774_g1	BNZ|c44524_g1	Late embryogenesis abundant protein|response to stress
OG09564	999	BAN|c6313_g1	BNN|c39983_g1	BNT|c23493_g1	BNW|c35537_g2	BNZ|c44563_g1	replication factor A1
OG12735	999	BAN|c27455_g1	BNN|c50438_g1	BNW|c35942_g3	BNT|c29855_g1	BNZ|c46247_g1	PREDICTED: sugar transporter ERD6-like 16 [Fragaria vesca subsp. vesca]
OG10479	999	BAN|c25585_g1	BNN|c36606_g1	BNT|c29910_g1	BNW|c26731_g2	BNZ|c4658_g1	Not Annotated
OG10275	999	BAN|c15841_g1	BNN|c32584_g1	BNT|c34236_g1	BNW|c1923_g1	BNZ|c47965_g1	Not Annotated
OG12756	999	BAN|c27652_g1	BNN|c40193_g2	BNT|c27308_g1	BNW|c21206_g1	BNZ|c48308_g1	Transcription factor, Myb superfamily
OG07526	999	BAN|c21092_g1	BNN|c21793_g1	BNT|c24992_g1	BNW|c28683_g1	BNZ|c48706_g1	Zinc finger, C3HC4 type (RING finger)//RING-H2 zinc finger//zinc-RING finger domain//Anaphase-promoting complex subunit 11 RING-H2 finger//Ring finger domain//RING-like zinc finger//RING-variant domain
OG04503	999	BAN|c25813_g1	BNN|c59868_g1	BNT|c31216_g1	BNW|c34061_g1	BNZ|c49322_g1	glyoxylate cycle//pyruvate metabolic process//tricarboxylic acid cycle
OG13551	999	BAN|c40999_g1	BNN|c37589_g1	BNT|c6504_g1	BNW|c13849_g1	BNZ|c50577_g1	PREDICTED: U-box domain-containing protein 26-like|Chaperone-dependent E3 ubiquitin protein ligase
OG08121	999	BAN|c28669_g2	BNN|c34610_g1	BNT|c26201_g2	BNW|c45779_g4	BNZ|c55549_g1	PREDICTED: PRA1 family protein F2-like
OG13711	999	BAN|c7225_g1	BNN|c26229_g1	BNT|c26848_g1	BNW|c45387_g5	BNZ|c55562_g1	Not Annotated
OG12536	999	BAN|c24388_g2	BNN|c4648_g1	BNT|c27422_g2	BNW|c1424_g1	BNZ|c55656_g1	PREDICTED: 60S ribosomal protein L18a
OG05609	999	BAN|c23614_g2	BNN|c26408_g2	BNT|c25251_g1	BNW|c27098_g2	BNZ|c56143_g1	Not Annotated
OG13083	999	BAN|c32229_g1	BNN|c40512_g1	BNT|c55491_g1	BNW|c20065_g1	BNZ|c58603_g1	PREDICTED: protein trichome birefringence-like 10
OG12395	999	BAN|c19919_g1	BNN|c29044_g1	BNT|c25741_g1	BNW|c20672_g1	BNZ|c59795_g1	metalloendopeptidase activity
OG13581	999	BAN|c441_g1	BNN|c30122_g1	BNT|c831_g1	BNW|c25784_g1	BNZ|c768_g1	response to wounding|serine-type endopeptidase inhibitor activity
OG05687	999	BAN|c24410_g1	BNN|c31864_g1	BNT|c26563_g1	BNW|c34738_g1	BNZ|c8347_g1	proteasomal protein catabolic process//ribosome biogenesis//fatty acid biosynthetic process//translation//modification-dependent protein catabolic process
OG04074	999	BAN|c20509_g1	BNN|c24417_g1	BNT|c31634_g1	BNW|c31084_g1	BNZ|c8490_g2	Boehmeria nivea cultivar 1504 expansin (EXP1) gene,complete cds
OG04522	999	BAN|c25331_g1	BNN|c25919_g1	BNT|c32397_g1	BNW|c11358_g1	BNZ|c8559_g1	Ribosomal protein S5, N-terminal domain
OG12482	999	BAN|c22809_g1	BNN|c52344_g1	BNT|c21659_g1	BNW|c30574_g4	BNZ|c8565_g1	Fatty acid desaturase|oxidation-reduction process//fatty acid metabolic process
OG02964	999	BAN|c24145_g2	BNN|c23670_g1	BNT|c24945_g1	BNW|c26462_g1	BNZ|c9540_g1	mitochondrial import receptor subunit TOM7
OG13735	999	BAN|c9122_g1	BNT|c35263_g1	BNW|c48094_g1	BNZ|c29165_g1	BNN|c11599_g1	Not Annotated
OG11512	999	BAN|c39880_g1	BNN|c31184_g1	BNW|c66245_g1	BNZ|c23977_g1	BNT|c45270_g1	Not Annotated
OG09085	999	BAN|c35734_g2	BNN|c6041_g1	BNT|c40597_g1	BNZ|c7185_g1	BNW|c17729_g1	Not Annotated
OG11593	999	BAN|c55989_g1	BNN|c28821_g2	BNT|c48027_g1	BNZ|c42497_g1	BNW|c32944_g1	Not Annotated
OG13185	586.697	BAN|c33889_g2	BNN|c43067_g1	BNT|c41648_g1	BNW|c66173_g1	BNZ|c34301_g3	PREDICTED: LOW QUALITY PROTEIN: pentatricopeptide repeat-containing protein At4g14050, mitochondrial
OG09502	525.04	BAN|c43908_g1	BNN|c54637_g1	BNW|c28732_g2	BNZ|c17508_g1	BNT|c60064_g1	Not Annotated
OG07835	74.098	BAN|c26499_g1	BNN|c25628_g1	BNT|c27201_g1	BNW|c26317_g1	BNZ|c27732_g1	SAM domain (Sterile alpha motif)//SAM domain (Sterile alpha motif)
OG02763	43.5309	BAN|c25904_g1	BNN|c45457_g2	BNT|c39251_g1	BNZ|c28712_g1	BNW|c38196_g1	Not Annotated
OG12522	22.5141	BAN|c24010_g1	BNN|c52128_g1	BNT|c54241_g1	BNW|c65181_g1	BNZ|c35780_g2	Not Annotated
OG12640	9.25724	BAN|c26278_g1	BNN|c39688_g2	BNT|c41577_g2	BNW|c43739_g2	BNZ|c34429_g1	Cytochrome c biogenesis
OG13598	4.83266	BAN|c46644_g1	BNN|c55667_g1	BNT|c63053_g1	BNW|c20693_g1	BNZ|c39767_g2	Not Annotated
OG10416	4.13435	BAN|c24229_g1	BNN|c34514_g1	BNT|c467_g1	BNW|c34490_g1	BNZ|c21946_g1	Not Annotated
OG04954	4.08718	BAN|c28243_g1	BNN|c29867_g1	BNT|c30621_g1	BNW|c45105_g2	BNZ|c26727_g1	Not Annotated
OG07684	3.9249	BAN|c24823_g1	BNN|c37881_g1	BNT|c29799_g1	BNW|c37490_g1	BNZ|c45140_g1	Not Annotated
OG07432	3.66946	BAN|c15954_g1	BNN|c36933_g1	BNT|c37387_g1	BNW|c37732_g2	BNZ|c34346_g1	Not Annotated
OG12614	3.55775	BAN|c25872_g4	BNN|c65178_g1	BNT|c60278_g1	BNW|c31648_g2	BNZ|c21271_g2	Probable 2-oxoglutarate-dependent dioxygenase AOP1.2
OG01450	3.54162	BAN|c35187_g2	BNN|c35503_g1	BNT|c33060_g2	BNW|c24800_g1	BNZ|c21548_g1	NAC domain-containing protein 17
OG11319	2.92623	BAN|c36448_g1	BNN|c40405_g1	BNT|c37895_g1	BNW|c29577_g1	BNZ|c8504_g1	PREDICTED: B3 domain-containing transcription factor VRN1-like
OG07821	2.92095	BAN|c26364_g1	BNN|c32642_g1	BNT|c34024_g2	BNW|c34155_g2	BNZ|c30896_g1	myb proto-oncogene protein, plant
OG12850	2.91773	BAN|c28942_g3	BNN|c35196_g1	BNT|c29143_g1	BNW|c33800_g3	BNZ|c25957_g4	PREDICTED: F-box/kelch-repeat protein At3g06240-like
OG08853	2.90827	BAN|c33852_g1	BNN|c40677_g1	BNT|c30548_g1	BNW|c39720_g1	BNZ|c36124_g1	Not Annotated
OG07499	2.8359	BAN|c20016_g1	BNN|c46015_g2	BNT|c38984_g2	BNW|c34045_g1	BNZ|c31996_g1	PREDICTED: heme-binding-like protein At3g10130, chloroplastic
OG09320	2.79182	BAN|c37537_g1	BNN|c34583_g1	BNT|c42294_g2	BNW|c26312_g1	BNZ|c39170_g2	FHA domain-containing protein PS1
OG13362	2.70493	BAN|c36419_g1	BNN|c45546_g1	BNT|c42193_g1	BNW|c26296_g1	BNZ|c32065_g1	Not Annotated
OG12370	2.67462	BAN|c17640_g1	BNN|c32690_g2	BNT|c27731_g1	BNW|c53194_g1	BNZ|c26334_g1	PREDICTED: putative disease resistance protein RGA4 [Malus domestica]
OG07566	2.62129	BAN|c22781_g1	BNN|c30321_g1	BNT|c30849_g1	BNW|c26988_g1	BNZ|c55776_g1	PREDICTED: transmembrane ascorbate ferrireductase 1-like
OG04313	2.61094	BAN|c30258_g1	BNN|c38644_g2	BNT|c33457_g1	BNW|c34213_g1	BNZ|c35444_g2	Not Annotated
OG02504	2.57483	BAN|c22180_g1	BNN|c23393_g1	BNT|c30788_g1	BNW|c75_g1	BNZ|c39482_g2	PREDICTED: protein YLS3-like
OG10986	2.4675	BAN|c32307_g2	BNN|c43502_g2	BNT|c38987_g1	BNW|c25557_g1	BNZ|c29051_g1	Not Annotated
OG12776	2.33194	BAN|c27895_g2	BNN|c35246_g1	BNT|c29088_g1	BNW|c45134_g2	BNZ|c18696_g1	NAC domain-containing protein 43-like
OG11418	2.31691	BAN|c37748_g2	BNN|c45306_g1	BNT|c38801_g1	BNW|c42556_g2	BNZ|c37261_g3	Putative F-box protein At5g60060
OG12435	2.20242	BAN|c21116_g1	BNN|c12147_g1	BNT|c22887_g1	BNW|c14326_g1	BNZ|c35179_g1	IncFII RepA protein family|Nucleoid-associated protein glr3498
OG12383	2.04818	BAN|c18830_g1	BNN|c44605_g2	BNT|c34605_g1	BNW|c43981_g1	BNZ|c36169_g1	Uncharacterized tatC-like protein ymf16
OG05920	2.01088	BAN|c36684_g1	BNN|c46920_g1	BNT|c42595_g1	BNW|c44961_g2	BNZ|c37835_g1	PREDICTED: pentatricopeptide repeat-containing protein At5g24830
OG02416	1.93304	BAN|c45319_g1	BNN|c42038_g2	BNT|c24169_g1	BNW|c39833_g2	BNZ|c36924_g1	Not Annotated
OG05035	1.88776	BAN|c29798_g1	BNN|c51751_g1	BNT|c40455_g2	BNW|c27417_g1	BNZ|c44946_g1	V-type ATPase 116kDa subunit family
OG12847	1.88767	BAN|c28899_g1	BNN|c37257_g2	BNT|c26528_g1	BNW|c29574_g1	BNZ|c19819_g2	dihydroflavonol 4-reductase|bifunctional dihydroflavonol 4-reductase/flavanone 4-reductase
OG13124	1.82382	BAN|c33020_g3	BNN|c38520_g1	BNT|c42287_g2	BNW|c29610_g2	BNZ|c31338_g1	F-box/kelch-repeat protein At3g06240
OG10647	1.76209	BAN|c28116_g1	BNN|c37476_g1	BNT|c39471_g1	BNW|c38378_g1	BNZ|c32166_g1	PREDICTED: ubiquitin-conjugating enzyme E2 11-like
OG09344	1.76021	BAN|c37666_g1	BNN|c46603_g2	BNT|c38914_g1	BNW|c36651_g1	BNZ|c30623_g1	PREDICTED: pentatricopeptide repeat-containing protein At1g73400, mitochondrial
OG12932	1.7453	BAN|c29957_g1	BNT|c27692_g1	BNW|c42288_g1	BNZ|c20507_g2	BNN|c22385_g1	Not Annotated
OG09463	1.72317	BAN|c38601_g4	BNN|c41440_g1	BNT|c37535_g1	BNW|c14138_g1	BNZ|c30854_g1	30S ribosomal protein S6
OG13287	1.70819	BAN|c35449_g2	BNN|c46579_g2	BNT|c35608_g3	BNW|c41595_g1	BNZ|c36397_g1	wall-associated receptor kinase-like 1, partial [Populus euphratica]
OG02516	1.70584	BAN|c25200_g1	BNN|c34532_g1	BNT|c29151_g1	BNW|c14166_g1	BNZ|c23305_g1	RNA-directed RNA polymerase activity
OG07889	1.70529	BAN|c26965_g1	BNN|c35267_g1	BNT|c32360_g1	BNW|c34932_g1	BNZ|c34962_g1	PREDICTED: CASP-like protein 1D1 |zinc ion binding
OG11497	1.70066	BAN|c38734_g1	BNN|c47883_g1	BNT|c43306_g2	BNW|c24459_g1	BNZ|c21750_g1	Not Annotated
OG01887	1.66947	BAN|c21029_g1	BNN|c35140_g1	BNT|c27121_g1	BNW|c22802_g1	BNZ|c14546_g1	30S ribosomal protein S28e
OG09519	1.66225	BAN|c48036_g1	BNT|c40547_g2	BNN|c43501_g1	BNW|c35361_g1	BNZ|c25333_g1	carbohydrate metabolic process//cellular glucan metabolic process
OG05836	1.65909	BAN|c25077_g1	BNN|c31679_g2	BNT|c25906_g1	BNW|c30736_g1	BNZ|c12690_g1	DNA binding//protein binding
OG08509	1.64008	BAN|c31564_g2	BNN|c38381_g1	BNT|c37961_g2	BNW|c22962_g2	BNZ|c35577_g1	transcription factor activity, sequence-specific DNA binding
OG07958	1.6321	BAN|c27496_g1	BNN|c40321_g1	BNT|c38625_g1	BNW|c32823_g1	BNZ|c39343_g2	Homeobox associated leucine zipper//TPR/MLP1/MLP2-like protein
OG09424	1.59427	BAN|c38313_g1	BNN|c11909_g1	BNT|c43185_g2	BNW|c37084_g1	BNZ|c35414_g1	PS II CP47 chlorophyll apoprotein
OG10951	1.58724	BAN|c318_g1	BNT|c17852_g1	BNW|c46699_g1	BNZ|c52815_g1	BNN|c48881_g1	Not Annotated
OG10509	1.58426	BAN|c26066_g1	BNN|c25829_g1	BNT|c25164_g1	BNW|c53855_g1	BNZ|c21963_g1	signal transduction//cell proliferation//growth
OG05717	1.55762	BAN|c32662_g1	BNN|c32299_g1	BNT|c6684_g1	BNZ|c59948_g1	BNW|c53441_g1	Not Annotated
OG10497	1.55422	BAN|c25870_g1	BNN|c58726_g1	BNT|c39534_g4	BNW|c36272_g1	BNZ|c34754_g1	PREDICTED: UPF0678 fatty acid-binding protein-like protein At1g79260
OG10633	1.546	BAN|c27984_g1	BNN|c38489_g1	BNT|c31764_g1	BNW|c42183_g2	BNZ|c44862_g1	PREDICTED: mitochondrial fission 1 protein A-like
OG01975	1.54196	BAN|c38601_g2	BNN|c27552_g1	BNT|c30270_g1	BNW|c32370_g1	BNZ|c37821_g1	PREDICTED: cyclin-D3-1
OG12321	1.53707	BAN|c15013_g1	BNN|c31658_g1	BNT|c30523_g1	BNW|c54539_g1	BNZ|c30262_g1	Cell division protein FtsL//GCM motif protein|regulation of transcription, DNA-templated//cell cycle//cell division
OG04717	1.52071	BAN|c28969_g1	BNN|c38806_g1	BNT|c35425_g1	BNW|c38747_g1	BNZ|c32311_g1	Dehydratase family|metabolic process
OG05357	1.51925	BAN|c29534_g1	BNN|c35330_g1	BNT|c31555_g1	BNW|c34528_g1	BNZ|c25011_g1	large subunit ribosomal protein L32
OG07691	1.51871	BAN|c24879_g1	BNN|c46146_g2	BNT|c34203_g1	BNW|c41590_g1	BNZ|c36623_g1	PREDICTED: myb family transcription factor APL-like isoform X1
OG02983	1.47424	BAN|c29867_g1	BNN|c37597_g1	BNT|c40238_g2	BNW|c37520_g1	BNZ|c27181_g1	PREDICTED: 20 kDa chaperonin, chloroplastic
OG02513	1.46402	BAN|c35418_g1	BNN|c44703_g2	BNT|c36865_g1	BNW|c39712_g1	BNZ|c22255_g1	photosynthesis//photosynthesis, light reaction//DNA catabolic process//septin ring assembly//extracellular transport
OG00811	1.46275	BAN|c24916_g1	BNN|c36003_g1	BNT|c36581_g3	BNW|c38630_g2	BNZ|c27575_g1	Not Annotated
OG08139	1.44038	BAN|c28837_g1	BNN|c36910_g1	BNT|c5371_g1	BNW|c34268_g1	BNZ|c33374_g1	PREDICTED: bark storage protein A|AMP-binding enzyme//Phosphorylase superfamily
OG12647	1.4295	BAN|c26355_g1	BNN|c25822_g1	BNT|c25934_g1	BNW|c23897_g1	BNZ|c30857_g1	exonuclease 1
OG12373	1.40813	BAN|c17856_g2	BNN|c38195_g1	BNT|c29139_g1	BNW|c34703_g1	BNZ|c48954_g1	Not Annotated
OG12457	1.40029	BAN|c21939_g1	BNN|c35172_g1	BNT|c31659_g1	BNW|c38339_g1	BNZ|c22508_g1	Nonspecific lipid-transfer protein precursor,putative
OG05708	1.38811	BAN|c25788_g1	BNN|c21708_g1	BNT|c22110_g1	BNW|c28669_g1	BNZ|c30441_g1	Transcription factor, Myb superfamily
OG12439	1.38617	BAN|c21231_g1	BNN|c36724_g2	BNT|c31879_g1	BNW|c34620_g1	BNZ|c29748_g2	Not Annotated
OG07579	1.37601	BAN|c22972_g1	BNN|c39099_g1	BNT|c30213_g1	BNW|c33273_g1	BNZ|c29801_g1	Not Annotated
OG11046	1.36003	BAN|c33045_g1	BNN|c44543_g1	BNT|c35990_g1	BNW|c30047_g1	BNZ|c31977_g1	PHD finger protein BR140/LIN-49
OG07547	1.35921	BAN|c22131_g1	BNN|c32130_g1	BNT|c31795_g1	BNW|c38356_g2	BNZ|c28102_g2	Transcription factor TFIIIC, putative isoform 1
OG02957	1.35907	BAN|c29655_g1	BNN|c32579_g2	BNT|c22849_g1	BNW|c33479_g1	BNZ|c38696_g1	Zinc finger A20 and AN1 domain-containing stress-associated protein 8
OG08729	1.34872	BAN|c33000_g1	BNN|c41079_g1	BNT|c36718_g1	BNW|c42158_g1	BNZ|c32265_g1	Not Annotated
OG11359	1.33962	BAN|c37096_g2	BNN|c40758_g1	BNT|c31502_g1	BNW|c41400_g2	BNZ|c29898_g2	Replication regulatory protein RepB
OG03274	1.32923	BAN|c29635_g2	BNN|c44889_g2	BNT|c24081_g1	BNW|c40817_g1	BNZ|c30037_g1	PREDICTED: early nodulin-like protein 2
OG04662	1.32503	BAN|c27116_g1	BNN|c34814_g1	BNT|c26284_g1	BNW|c31681_g1	BNZ|c30165_g1	PREDICTED: probable ribosome biogenesis protein RLP24| MYM-type Zinc finger with FCS sequence motif
OG12723	1.29634	BAN|c27279_g1	BNN|c39022_g1	BNT|c38014_g3	BNW|c35725_g2	BNZ|c39182_g6	Cytochrome P450|oxidation-reduction process
OG08887	1.29549	BAN|c34174_g2	BNN|c42755_g1	BNT|c41021_g1	BNW|c44284_g1	BNZ|c38780_g1	Zinc finger, C2H2 type|metal ion binding
OG06027	1.29526	BAN|c29004_g1	BNN|c56042_g1	BNT|c24976_g1	BNW|c36842_g1	BNZ|c30128_g1	Ubiquitin family//Ubiquitin-like domain
OG02464	1.28842	BAN|c6629_g1	BNN|c42581_g1	BNT|c27709_g1	BNW|c43227_g2	BNZ|c31907_g1	innate immune response
OG02566	1.27666	BAN|c22246_g1	BNN|c24147_g1	BNT|c25250_g1	BNW|c26996_g1	BNZ|c28885_g1	Not Annotated
OG13274	1.27422	BAN|c35296_g2	BNN|c42735_g2	BNT|c40065_g2	BNW|c31232_g1	BNZ|c37763_g1	starch metabolic process//regulation of transcription, DNA-templated//sucrose metabolic process//galactose metabolic process
OG07485	1.26838	BAN|c19182_g1	BNN|c11155_g1	BNT|c29565_g1	BNW|c29158_g1	BNZ|c27960_g1	PREDICTED: cytochrome c oxidase subunit 6a, mitochondrial-like
OG05220	1.26789	BAN|c27701_g1	BNN|c37471_g1	BNT|c27758_g2	BNW|c36230_g1	BNZ|c33540_g1	Glucan endo-1,3-beta-glucosidase 13
OG10448	1.25903	BAN|c24832_g1	BNN|c35693_g1	BNT|c28307_g1	BNW|c36068_g1	BNZ|c23853_g1	Probable non-specific lipid-transfer protein AKCS9
OG03538	1.25681	BAN|c19606_g1	BNN|c29706_g1	BNT|c28864_g1	BNW|c35888_g1	BNZ|c28931_g1	Not Annotated
OG09187	1.2478	BAN|c36529_g1	BNN|c17685_g1	BNT|c34116_g1	BNW|c35015_g1	BNZ|c30276_g1	DNA binding
OG05556	1.2351	BAN|c25544_g1	BNN|c35140_g2	BNT|c23329_g1	BNW|c32462_g1	BNZ|c22535_g1	V-type proton ATPase subunit G
OG05963	1.22964	BAN|c19676_g2	BNN|c35328_g1	BNT|c61187_g1	BNW|c29582_g1	BNZ|c55582_g1	Ubiquitin-like/40S ribosomal S30 protein fusion
OG03811	1.21649	BAN|c23951_g1	BNN|c32931_g1	BNT|c23832_g1	BNW|c28536_g1	BNZ|c31787_g1	Thaumatin-like protein
OG12882	1.21227	BAN|c29445_g2	BNN|c40200_g2	BNT|c25852_g1	BNW|c15621_g1	BNZ|c33670_g1	PREDICTED: trihelix transcription factor GTL1-like
OG03269	1.19892	BAN|c38371_g1	BNN|c47629_g1	BNT|c42755_g1	BNW|c45637_g1	BNZ|c30898_g1	zinc ion binding//peptidyl-prolyl cis-trans isomerase activity//sequence-specific DNA binding
OG13172	1.19679	BAN|c33684_g2	BNN|c43220_g1	BNT|c37060_g2	BNW|c41503_g2	BNZ|c23527_g1	CoA-transferase family III
OG01968	1.19054	BAN|c28288_g2	BNN|c37753_g1	BNT|c36137_g1	BNW|c33625_g1	BNZ|c26699_g1	serine carboxypeptidase, putative
OG13466	1.18979	BAN|c37929_g1	BNN|c47491_g4	BNT|c42615_g2	BNW|c45830_g1	BNZ|c40485_g13	Leucine-rich repeat transmembrane protein kinase protein, putative
OG02183	1.18625	BAN|c34709_g1	BNN|c23946_g1	BNT|c4173_g1	BNW|c40546_g3	BNZ|c30617_g4	Trans-activation protein X
OG07023	1.17501	BAN|c27513_g1	BNN|c37582_g1	BNT|c26693_g1	BNW|c64798_g1	BNZ|c26082_g1	hypothetical protein PRUPE_ppa012850mg|unfolded protein binding//heat shock protein binding
OG02359	1.17376	BAN|c20773_g1	BNN|c37330_g1	BNT|c35929_g1	BNW|c39522_g1	BNZ|c30361_g1	regulation of transcription from RNA polymerase II promoter//regulation of autophagy
OG12562	1.16542	BAN|c24798_g1	BNN|c33936_g1	BNT|c37020_g3	BNW|c26336_g1	BNZ|c25298_g1	PREDICTED: serine/threonine-protein kinase BLUS1
OG05877	1.15647	BAN|c42853_g1	BNT|c39466_g1	BNN|c42969_g1	BNW|c41391_g1	BNZ|c34249_g1	Not Annotated
OG04172	1.15629	BAN|c28565_g1	BNN|c45945_g2	BNT|c28174_g2	BNW|c31218_g1	BNZ|c24371_g1	BTB/POZ domain-containing family protein [Populus trichocarpa]
OG12331	1.15365	BAN|c15809_g1	BNN|c39181_g1	BNT|c5106_g1	BNW|c34725_g1	BNZ|c32588_g1	PREDICTED: pre-rRNA-processing protein TSR2 homolog
OG12456	1.14915	BAN|c21932_g1	BNN|c60574_g1	BNT|c51210_g1	BNW|c8106_g1	BNZ|c43008_g1	NADH-plastoquinone oxidoreductase subunit 2
OG13152	1.1484	BAN|c33372_g2	BNN|c41391_g1	BNT|c42788_g6	BNW|c6049_g1	BNZ|c37269_g3	PREDICTED: DELLA protein GAIP-B
OG11344	1.14763	BAN|c36892_g1	BNN|c5714_g1	BNT|c41398_g1	BNW|c22576_g1	BNZ|c38010_g1	Not Annotated
OG11336	1.14647	BAN|c36786_g1	BNN|c47796_g1	BNT|c43132_g1	BNW|c45593_g1	BNZ|c38019_g1	Mitotic checkpoint protein//Transmembrane protein 55A//Phorbol esters/diacylglycerol binding domain (C1 domain)
OG08584	1.13823	BAN|c32084_g1	BNN|c35912_g1	BNT|c36196_g1	BNW|c33618_g1	BNZ|c34017_g1	PREDICTED: origin recognition complex subunit 3 [Populus euphratica]	Morus notabilis Origin recognition complex subunit 3 partial mRNA		Origin of replication complex subunit 3 OS=Arabidopsis thaliana GN=ORC3 PE=1 SV=1	Origin recognition complex (ORC) subunit 3 N-terminus	DNA replication	DNA binding	nuclear origin of replication recognition complex	Origin recognition complex, subunit 3
OG11450	1.13676	BAN|c38162_g1	BNN|c47735_g2	BNT|c43018_g2	BNW|c41982_g1	BNZ|c38564_g4	Elongation factor Tu domain 2//Zinc knuckle//Autophagy protein Apg6//Formiminotransferase-cyclodeaminase
OG13239	1.12491	BAN|c34834_g1	BNN|c46661_g1	BNT|c41863_g1	BNW|c42747_g2	BNZ|c34045_g1	PREDICTED: NAC domain-containing protein 69-like isoform X1
OG08705	1.11117	BAN|c32879_g1	BNN|c47032_g2	BNT|c39072_g1	BNW|c38587_g2	BNZ|c40585_g2	response to stress|U-box domain-containing protein 33
OG05281	1.10813	BAN|c25293_g1	BNN|c33405_g1	BNT|c25884_g1	BNW|c35804_g1	BNZ|c28156_g1	Not Annotated
OG02795	1.10415	BAN|c30130_g1	BNN|c31899_g1	BNT|c33523_g1	BNW|c14816_g1	BNZ|c33931_g1	PREDICTED: probable VAMP-like protein At1g33475 isoform X1
OG03160	1.09994	BAN|c21687_g1	BNN|c23989_g1	BNT|c24606_g1	BNW|c20871_g1	BNZ|c21696_g1	Cytochrome b-c1 complex subunit 9-like
OG07569	1.09905	BAN|c22807_g1	BNN|c40767_g2	BNT|c32890_g1	BNW|c41116_g3	BNZ|c31938_g1	Not Annotated
OG02514	1.09612	BAN|c27772_g1	BNN|c40775_g1	BNT|c31955_g1	BNW|c38282_g1	BNZ|c35371_g1	Not Annotated
OG08355	1.09537	BAN|c30442_g1	BNN|c41919_g1	BNT|c38986_g1	BNW|c40955_g1	BNZ|c33207_g1	PREDICTED: trans-1,2-dihydrobenzene-1,2-diol dehydrogenase-like isoform X1
OG10980	1.08611	BAN|c32260_g2	BNN|c39378_g2	BNT|c31599_g2	BNW|c35143_g2	BNZ|c32338_g2	PREDICTED: LOW QUALITY PROTEIN: adenylate kinase 1, mitochondrial
OG03539	1.08599	BAN|c34171_g1	BNN|c40981_g1	BNT|c30808_g1	BNW|c31381_g1	BNZ|c33862_g1	SNARE domain|protein binding
OG13012	1.07929	BAN|c31137_g2	BNN|c36972_g1	BNT|c30071_g1	BNW|c43610_g2	BNZ|c36609_g2	acid phosphatase activity//metal ion binding
OG08480	1.07589	BAN|c31364_g1	BNN|c22247_g1	BNT|c34314_g1	BNW|c34384_g1	BNZ|c44583_g1	Not Annotated
OG05531	1.07412	BAN|c30589_g1	BNN|c38428_g1	BNT|c34087_g1	BNW|c60729_g1	BNZ|c24829_g1	PREDICTED: zinc finger CCCH domain-containing protein 69 isoform X1
OG05290	1.07408	BAN|c27773_g2	BNN|c40513_g1	BNT|c31492_g1	BNW|c39292_g3	BNZ|c31471_g1	cAMP-dependent protein kinase inhibitor
OG13034	1.07241	BAN|c31457_g1	BNN|c43030_g1	BNT|c35703_g1	BNW|c39529_g1	BNZ|c34981_g1	Not Annotated
OG08054	1.06963	BAN|c28210_g1	BNN|c40480_g1	BNT|c35834_g1	BNW|c32967_g1	BNZ|c31931_g1	SGS domain-containing protein isoform 2
OG12338	1.06483	BAN|c16298_g1	BNN|c34499_g2	BNW|c29695_g2	BNZ|c33664_g2	BNT|c30759_g1	Not Annotated
OG03633	1.06417	BAN|c37257_g3	BNN|c42214_g1	BNT|c36303_g1	BNW|c43689_g3	BNZ|c37145_g1	PREDICTED: ribonuclease P protein subunit p29
OG09343	1.06262	BAN|c37663_g8	BNN|c41013_g4	BNT|c39985_g1	BNW|c42386_g1	BNZ|c27687_g2	F-box domain//F-box-like
OG07442	1.05978	BAN|c16424_g1	BNN|c44457_g1	BNT|c30468_g1	BNW|c31730_g1	BNZ|c24347_g1	Emp24/gp25L/p24 family/GOLD family protein isoform 1
OG09106	1.05691	BAN|c35927_g4	BNN|c37718_g1	BNT|c33031_g1	BNW|c23739_g1	BNZ|c56307_g1	PREDICTED: pentatricopeptide repeat-containing protein At1g62260, mitochondrial-like
OG07418	1.05466	BAN|c14322_g1	BNN|c46096_g1	BNT|c42632_g1	BNW|c44621_g1	BNZ|c39924_g1	Membrane protein of ER body-like protein
OG12478	1.05265	BAN|c22747_g1	BNN|c12038_g1	BNT|c26094_g1	BNW|c33283_g1	BNZ|c29249_g1	UDP-glucosyltransferase family 1 protein
OG07512	1.05148	BAN|c20636_g1	BNN|c36243_g1	BNT|c26242_g1	BNW|c26370_g1	BNZ|c27244_g1	PREDICTED: ubiquitin-related modifier 1 homolog 2
OG06163	1.0489	BAN|c4966_g1	BNN|c40070_g1	BNT|c30285_g1	BNW|c5649_g2	BNZ|c33489_g1	NAC domain-containing protein
OG08982	1.04578	BAN|c34989_g1	BNN|c42014_g1	BNT|c36919_g1	BNW|c44601_g1	BNZ|c39028_g2	Not Annotated
OG08207	1.04439	BAN|c29371_g1	BNN|c27948_g1	BNT|c40659_g1	BNW|c42338_g1	BNZ|c36951_g1	signal transduction| hormone activity
OG08532	1.04159	BAN|c31727_g2	BNN|c41026_g1	BNT|c39039_g3	BNW|c39705_g1	BNZ|c33180_g1	PREDICTED: BAG family molecular chaperone regulator 8, chloroplastic-like, partial
OG03476	1.03638	BAN|c30673_g1	BNN|c38803_g1	BNT|c33351_g1	BNW|c37939_g1	BNZ|c35445_g9	MADS-box protein FLC subfamily [Coffea arabica]
OG01924	1.03395	BAN|c26345_g1	BNN|c33202_g1	BNT|c24823_g1	BNW|c33829_g1	BNZ|c48089_g1	Calcium-dependent channel, 7TM region, putative phosphate
OG05626	1.03392	BAN|c37749_g5	BNN|c35950_g2	BNT|c30432_g1	BNW|c38221_g2	BNZ|c39857_g1	calcium binding protein
OG12739	1.03167	BAN|c27504_g1	BNN|c39119_g1	BNT|c35404_g1	BNW|c38087_g1	BNZ|c32727_g1	PREDICTED: zinc finger protein VAR3, chloroplastic
OG07035	1.03097	BAN|c37049_g3	BNN|c34633_g2	BNT|c36117_g2	BNW|c30925_g1	BNZ|c37759_g3	PREDICTED: 6,7-dimethyl-8-ribityllumazine synthase, chloroplastic-like
OG12314	1.03092	BAN|c14374_g1	BNN|c26573_g1	BNT|c42799_g3	BNW|c24910_g2	BNZ|c11840_g1	TMV resistance protein N [Cucumis melo]
OG08828	1.02951	BAN|c33631_g2	BNN|c43040_g2	BNT|c39952_g1	BNW|c38634_g3	BNZ|c34135_g1	PREDICTED: heat stress transcription factor A-1e-like
OG07402	1.02736	BAN|c10966_g1	BNN|c30387_g1	BNT|c27707_g1	BNW|c26359_g1	BNZ|c29635_g1	unfolded protein binding//ribonucleoside-triphosphate reductase activity//heat shock protein binding//zinc ion binding//nucleic acid binding//oxidoreductase activity
OG05158	1.02442	BAN|c26044_g1	BNN|c62952_g1	BNT|c29784_g1	BNW|c32224_g1	BNZ|c30428_g1	Ethylene-responsive transcription factor ERF003|AP2 domain
OG06265	1.02222	BAN|c37027_g2	BNN|c46429_g1	BNT|c42830_g1	BNW|c45028_g1	BNZ|c40699_g3	PREDICTED: FRIGIDA-like protein 1 [Vitis vinifera]
OG10474	1.02167	BAN|c25514_g1	BNN|c35413_g1	BNT|c20710_g1	BNW|c30755_g1	BNZ|c29470_g1	PREDICTED: cx9C motif-containing protein 4
OG09002	1.02116	BAN|c35115_g1	BNN|c42573_g1	BNT|c39301_g1	BNW|c37076_g1	BNZ|c33527_g1	NB-ARC domain//Threonylcarbamoyl adenosine biosynthesis protein TsaE//RNA helicase//Ras of Complex, Roc, domain of DAPkinase//Archaeal ATPase//ABC transporter//AFG1-like ATPase
OG03471	1.0209	BAN|c30615_g1	BNN|c34643_g1	BNT|c32706_g1	BNW|c41685_g1	BNZ|c27615_g1	PREDICTED: NADH dehydrogenase [ubiquinone] 1 alpha subcomplex assembly factor 3-like
OG12389	1.01827	BAN|c19305_g1	BNN|c33830_g1	BNT|c34059_g3	BNW|c32522_g2	BNZ|c32059_g1	PREDICTED: disease resistance protein RPM1-like [Vitis vinifera]
OG08776	1.01777	BAN|c33273_g2	BNN|c41417_g2	BNT|c37511_g1	BNW|c40693_g1	BNZ|c36768_g1	Not Annotated
OG13736	1.01366	BAN|c928_g1	BNN|c32879_g1	BNT|c31279_g1	BNW|c30010_g1	BNZ|c31708_g1	lipid transfer protein
OG11324	1.01273	BAN|c36672_g3	BNN|c41429_g1	BNT|c37170_g1	BNW|c35088_g1	BNZ|c2114_g1	B3 domain-containing transcription factor VRN1-like
OG04578	1.01212	BAN|c27152_g1	BNN|c40878_g1	BNT|c29997_g2	BNW|c28975_g1	BNZ|c28939_g1	Zinc-finger double domain//Zinc finger, C2H2 type//C2H2-type zinc finger|metal ion binding
OG05729	1.01043	BAN|c28334_g1	BNN|c39986_g1	BNT|c37348_g1	BNW|c37347_g1	BNZ|c35266_g1	nucleotide-sensitive chloride conductance regulator family protein
OG04626	1.00886	BAN|c29851_g1	BNN|c37285_g1	BNT|c27701_g1	BNW|c36140_g1	BNZ|c25520_g1	Not Annotated
OG01687	1.00851	BAN|c10929_g1	BNN|c36338_g1	BNT|c40581_g2	BNW|c28372_g1	BNZ|c26215_g1	LOW QUALITY PROTEIN: ethylene-responsive transcription factor WIN1-like
OG10250	1.00199	BAN|c11759_g1	BNN|c59518_g1	BNT|c50778_g1	BNW|c55614_g1	BNZ|c34026_g1	PREDICTED: transcription factor PAR1-like
OG10397	1.00182	BAN|c23705_g1	BNN|c28164_g1	BNT|c27375_g1	BNW|c32642_g1	BNZ|c21511_g1	Not Annotated
OG05000	1.00071	BAN|c28812_g1	BNN|c42013_g1	BNT|c34243_g1	BNW|c37570_g2	BNZ|c17854_g1	NAD binding domain of 6-phosphogluconate dehydrogenase|phosphogluconate dehydrogenase (decarboxylating) activity
OG01665	1.0005	BAN|c7535_g1	BNN|c58462_g1	BNT|c18466_g1	BNW|c56999_g1	BNZ|c55561_g1	PREDICTED: photosystem II 10 kDa polypeptide, chloroplastic
