# Supplementary material for: Comparative transcriptomics reveals the selection patterns of domesticated ramie
Source: Ecol Evol. 2019 May 22;9(12):7057–68. doi: 10.1002/ece3.5271 (PMC6662332; doi:10.1002/ece3.5271)
Supplement: Supplementary file 10 [file ECE3-9-7057-s010.xlsx]

## Sheet: Sheet1
GO_accession	Description	Term_type	Over_represented_pValue	Corrected_pValue	DEG_item	DEG_list	Bg_item	Bg_list	Gene_names
GO:0043228	non-membrane-bounded organelle	cellular_component	2.611e-05	0.019802	243	2023	565	5803	OG08483,OG11532,OG05088,OG03588,OG13219,OG08768,OG02167,OG09535,OG08653,OG04393,OG12514,OG04440,OG02437,OG05057,OG04031,OG12837,OG01500,OG04024,OG09184,OG03175,OG07616,OG09507,OG01752,OG04696,OG03573,OG04712,OG07552,OG04569,OG04610,OG03728,OG01757,OG07160,OG08773,OG09348,OG04813,OG02591,OG08046,OG09466,OG05628,OG06529,OG01971,OG13340,OG08576,OG03834,OG04485,OG02594,OG01424,OG07583,OG05138,OG08769…
GO:0043232	intracellular non-membrane-bounded organelle	cellular_component	2.611e-05	0.019802	243	2023	565	5803	OG07583,OG08769,OG05138,OG05714,OG03135,OG04842,OG03746,OG09026,OG08703,OG09466,OG05628,OG06529,OG01971,OG08576,OG13340,OG03834,OG04485,OG02594,OG01424,OG08773,OG09348,OG02591,OG04813,OG08046,OG07552,OG04569,OG04610,OG03728,OG01757,OG07160,OG01500,OG04024,OG03175,OG09184,OG07616,OG09507,OG01752,OG04696,OG03573,OG04712,OG04440,OG02437,OG05057,OG12837,OG04031,OG08768,OG02167,OG08653,OG09535,OG04393…
GO:0035639	purine ribonucleoside triphosphate binding	molecular_function	3.9613e-05	0.019802	234	2023	579	5803	OG05247,OG04037,OG03075,OG13042,OG05037,OG02654,OG07661,OG08901,OG08612,OG09110,OG12327,OG02439,OG07969,OG02862,OG02870,OG05967,OG03555,OG08235,OG02334,OG07792,OG07988,OG04987,OG02560,OG13329,OG06059,OG04955,OG02984,OG08319,OG09446,OG07886,OG03561,OG03089,OG12551,OG05287,OG10461,OG02097,OG12772,OG06846,OG07653,OG09051,OG04225,OG02793,OG13558,OG02915,OG07536,OG07865,OG03320,OG08765,OG05252,OG12734…
GO:0032553	ribonucleotide binding	molecular_function	4.4249e-05	0.019802	239	2023	593	5803	OG04100,OG05250,OG13251,OG02821,OG02891,OG05115,OG12553,OG02744,OG13718,OG05803,OG08614,OG03587,OG02693,OG02038,OG12676,OG02051,OG07966,OG05078,OG03116,OG12762,OG08271,OG02070,OG05140,OG08475,OG08100,OG13093,OG12484,OG05518,OG04892,OG05759,OG07812,OG02420,OG05528,OG10685,OG08613,OG03806,OG09330,OG06916,OG13230,OG02875,OG09279,OG07620,OG04514,OG10797,OG08470,OG02525,OG05364,OG04394,OG01878,OG12845…
GO:0036094	small molecule binding	molecular_function	4.4748e-05	0.019802	278	2023	702	5803	OG12368,OG12837,OG04917,OG02762,OG05710,OG02907,OG07427,OG05622,OG03570,OG10890,OG03588,OG03593,OG07240,OG08883,OG03911,OG12538,OG12666,OG04666,OG01424,OG09244,OG04485,OG04637,OG01654,OG04842,OG03408,OG03616,OG02591,OG03449,OG05463,OG03425,OG05791,OG04451,OG13329,OG04955,OG03482,OG03940,OG04987,OG08235,OG03555,OG02334,OG02439,OG07969,OG02862,OG08612,OG12327,OG07661,OG13042,OG02654,OG02177,OG03075…
GO:0001882	nucleoside binding	molecular_function	4.9307e-05	0.019802	235	2023	583	5803	OG04225,OG09051,OG02097,OG07653,OG06846,OG12772,OG10461,OG03561,OG03089,OG05287,OG12551,OG02984,OG07886,OG08319,OG09446,OG05252,OG12734,OG04171,OG05464,OG07865,OG03320,OG08765,OG07536,OG02915,OG13558,OG02793,OG08901,OG08612,OG09110,OG12327,OG07661,OG02654,OG05037,OG13042,OG05247,OG04037,OG03075,OG04955,OG06059,OG13329,OG04987,OG02560,OG07792,OG07988,OG02334,OG02870,OG08235,OG05967,OG03555,OG07969…
GO:0001883	purine nucleoside binding	molecular_function	4.9307e-05	0.019802	235	2023	583	5803	OG08168,OG03898,OG01619,OG09464,OG08142,OG13536,OG05007,OG04806,OG05900,OG04062,OG12495,OG05283,OG08686,OG08603,OG01573,OG01676,OG03687,OG12366,OG05659,OG08651,OG12414,OG02847,OG10638,OG02549,OG01778,OG02451,OG04030,OG12884,OG07414,OG03779,OG03150,OG13532,OG04780,OG04585,OG08826,OG07403,OG13468,OG07480,OG09175,OG03187,OG08408,OG05618,OG05335,OG08197,OG08006,OG10757,OG03934,OG04833,OG01735,OG05396…
GO:0032549	ribonucleoside binding	molecular_function	4.9307e-05	0.019802	235	2023	583	5803	OG07480,OG09175,OG03187,OG13468,OG07403,OG04780,OG04585,OG08826,OG13532,OG03150,OG03779,OG02451,OG12884,OG04030,OG07414,OG01778,OG02549,OG10638,OG02847,OG12414,OG08651,OG05659,OG12366,OG03687,OG01676,OG08686,OG08603,OG01573,OG05283,OG12495,OG04062,OG05900,OG08142,OG13536,OG05007,OG04806,OG09464,OG01619,OG03898,OG08168,OG12347,OG04966,OG03078,OG04810,OG05744,OG04690,OG10560,OG09427,OG08438,OG03192…
GO:0032550	purine ribonucleoside binding	molecular_function	4.9307e-05	0.019802	235	2023	583	5803	OG02549,OG01778,OG10638,OG02847,OG12414,OG09175,OG03187,OG07480,OG07403,OG13468,OG13532,OG04585,OG08826,OG04780,OG02451,OG12884,OG04030,OG07414,OG03779,OG03150,OG04062,OG12495,OG13536,OG05007,OG08142,OG04806,OG05900,OG01619,OG09464,OG08168,OG03898,OG05659,OG08651,OG03687,OG12366,OG08686,OG08603,OG01573,OG01676,OG05283,OG04690,OG05744,OG04810,OG08438,OG09427,OG10560,OG05396,OG03192,OG13200,OG03078…
GO:0032555	purine ribonucleotide binding	molecular_function	4.9307e-05	0.019802	235	2023	583	5803	OG12676,OG02051,OG02038,OG03116,OG05078,OG07966,OG02070,OG08271,OG12762,OG08100,OG05140,OG08475,OG12484,OG13093,OG04100,OG13251,OG02891,OG05115,OG02821,OG02744,OG12553,OG13718,OG05803,OG03587,OG08614,OG02693,OG02525,OG08470,OG12845,OG01878,OG05364,OG04394,OG10317,OG05212,OG07746,OG02411,OG03609,OG03822,OG07709,OG02681,OG05665,OG08071,OG13250,OG04298,OG06436,OG02393,OG04124,OG04892,OG05518,OG05759…
GO:0017076	purine nucleotide binding	molecular_function	6.2839e-05	0.022942	237	2023	590	5803	OG13042,OG05037,OG02654,OG04037,OG05247,OG03075,OG08612,OG08901,OG09110,OG12327,OG07661,OG02870,OG03555,OG05967,OG08235,OG02334,OG07969,OG02439,OG02862,OG06059,OG13329,OG04955,OG07792,OG07988,OG02560,OG04987,OG10461,OG06846,OG02097,OG12772,OG07653,OG02984,OG08319,OG09446,OG07886,OG03089,OG03561,OG05287,OG12551,OG09051,OG04225,OG02915,OG02793,OG04480,OG13558,OG07865,OG08765,OG03320,OG12734,OG04171…
GO:0043168	anion binding	molecular_function	7.8117e-05	0.026143	275	2023	699	5803	OG07389,OG02744,OG04161,OG02891,OG02821,OG13251,OG05250,OG08614,OG03587,OG13718,OG08271,OG02070,OG07966,OG02153,OG12983,OG12676,OG13093,OG05140,OG02133,OG10685,OG08613,OG02420,OG07812,OG05759,OG04892,OG13230,OG06916,OG09330,OG03806,OG10317,OG07746,OG12845,OG04394,OG02525,OG02393,OG13250,OG04663,OG03609,OG03822,OG07709,OG08408,OG02485,OG03143,OG03934,OG03192,OG13200,OG05396,OG10560,OG08438,OG05744…
GO:0000166	nucleotide binding	molecular_function	9.8725e-05	0.02832	273	2023	693	5803	OG02891,OG02821,OG02744,OG13251,OG05250,OG08614,OG03587,OG13718,OG07966,OG02070,OG08271,OG12676,OG12983,OG05140,OG13093,OG02133,OG08094,OG02420,OG07812,OG10685,OG08613,OG04892,OG05759,OG06063,OG09330,OG03806,OG13230,OG06916,OG10317,OG07746,OG12623,OG02525,OG12845,OG04394,OG02393,OG03609,OG03822,OG07709,OG13250,OG08408,OG05008,OG03934,OG03613,OG03192,OG13200,OG05396,OG05744,OG10560,OG08438,OG03078…
GO:1901265	nucleoside phosphate binding	molecular_function	9.8725e-05	0.02832	273	2023	693	5803	OG02070,OG08271,OG07966,OG12676,OG12983,OG13093,OG05140,OG08094,OG02133,OG02744,OG02821,OG02891,OG05250,OG13251,OG08614,OG03587,OG13718,OG12623,OG07746,OG10317,OG04394,OG12845,OG02525,OG02393,OG13250,OG03609,OG07709,OG03822,OG08613,OG10685,OG07812,OG02420,OG05759,OG04892,OG06063,OG06916,OG13230,OG03806,OG09330,OG05396,OG03192,OG13200,OG08438,OG10560,OG05744,OG03078,OG08408,OG03613,OG03934,OG05008…
GO:0071840	cellular component organization or biogenesis	biological_process	0.00013004	0.034816	276	2023	659	5803	OG10503,OG01628,OG02153,OG13098,OG02034,OG02556,OG05651,OG04450,OG08094,OG02744,OG07389,OG05200,OG04649,OG12500,OG03070,OG10317,OG05638,OG08248,OG04682,OG08563,OG05551,OG04138,OG02332,OG07394,OG08932,OG06483,OG09491,OG04282,OG04942,OG08250,OG10603,OG03192,OG08098,OG02599,OG07990,OG05728,OG09078,OG08680,OG08436,OG03078,OG08408,OG07657,OG01612,OG04262,OG11258,OG09091,OG08018,OG04650,OG09180,OG01753…
GO:0005198	structural molecule activity	molecular_function	0.00016814	0.042203	127	2023	274	5803	OG07657,OG13350,OG02594,OG13669,OG08576,OG13340,OG08408,OG07743,OG01599,OG01698,OG05365,OG07583,OG03728,OG08680,OG05776,OG04610,OG01415,OG02470,OG05997,OG04813,OG10603,OG05396,OG12674,OG09078,OG07990,OG05728,OG07646,OG06910,OG05640,OG10281,OG12366,OG05875,OG09413,OG05783,OG02437,OG11539,OG13418,OG12743,OG01500,OG10359,OG07616,OG12703,OG08396,OG13219,OG07086,OG05324,OG02926,OG02167,OG09535,OG08653…
GO:0051716	cellular response to stimulus	biological_process	0.00021615	0.051063	206	2023	491	5803	OG04484,OG01693,OG07450,OG03614,OG04923,OG04810,OG04368,OG04436,OG04011,OG05598,OG05776,OG04966,OG08072,OG08009,OG05370,OG04592,OG08216,OG05335,OG08197,OG08006,OG08002,OG03934,OG07361,OG04973,OG09091,OG10315,OG03988,OG09180,OG07721,OG05003,OG04780,OG07403,OG05261,OG04660,OG01583,OG07480,OG01619,OG02948,OG07693,OG13147,OG04806,OG05007,OG11588,OG08354,OG10587,OG05283,OG08686,OG05820,OG04530,OG02625…
GO:0009987	cellular process	biological_process	0.00026137	0.058315	1238	2023	3388	5803	OG04809,OG01974,OG04124,OG05715,OG06436,OG09468,OG05815,OG08193,OG08470,OG10887,OG02925,OG04870,OG05212,OG05701,OG05604,OG05853,OG08684,OG08439,OG03849,OG04930,OG07564,OG07884,OG07438,OG02809,OG04530,OG02011,OG03568,OG04938,OG02693,OG05206,OG02575,OG11033,OG04094,OG02791,OG00539,OG13564,OG13468,OG09175,OG08307,OG08358,OG13345,OG02142,OG05099,OG08354,OG03898,OG05915,OG03091,OG04159,OG12347,OG04713…
GO:0017111	nucleoside-triphosphatase activity	molecular_function	0.0003226	0.063442	97	2023	221	5803	OG05287,OG02051,OG07886,OG08319,OG07653,OG02097,OG12772,OG05078,OG03116,OG07891,OG09051,OG10316,OG05544,OG05140,OG08475,OG13251,OG10706,OG04100,OG02793,OG12553,OG02821,OG07999,OG04433,OG08614,OG03320,OG09314,OG12845,OG05364,OG04037,OG05247,OG03075,OG07598,OG02411,OG08071,OG08182,OG07709,OG06436,OG05641,OG04892,OG02439,OG08613,OG03555,OG05967,OG02420,OG05245,OG09330,OG07792,OG07988,OG10797,OG05291…
GO:0043167	ion binding	molecular_function	0.00033126	0.063442	534	2023	1416	5803	OG03555,OG04114,OG07969,OG07737,OG02439,OG02862,OG13122,OG03793,OG13329,OG04955,OG04987,OG02910,OG04319,OG09521,OG13042,OG07598,OG02654,OG02177,OG10884,OG13438,OG03075,OG04419,OG09480,OG08612,OG12327,OG13265,OG07865,OG09401,OG03320,OG12734,OG04171,OG12772,OG02984,OG07886,OG12551,OG01669,OG02080,OG06725,OG01500,OG04928,OG12368,OG12837,OG04917,OG02159,OG09413,OG13704,OG12538,OG03911,OG03574,OG12666…
GO:0005840	ribosome	cellular_component	0.00033866	0.063442	105	2023	220	5803	OG05875,OG05334,OG11539,OG05783,OG02437,OG04031,OG06910,OG10281,OG13509,OG10359,OG07616,OG12743,OG04712,OG05324,OG07086,OG08396,OG05005,OG08358,OG02167,OG04927,OG09535,OG08653,OG06529,OG13340,OG07657,OG13669,OG02594,OG01698,OG07743,OG05138,OG08408,OG03892,OG04610,OG08680,OG03728,OG05494,OG07814,OG09078,OG07646,OG05728,OG07990,OG05852,OG10603,OG04813,OG08250,OG05520,OG04942,OG08195,OG13698,OG09491…
GO:0008150	biological_process	biological_process	0.00034754	0.063442	1533	2023	4244	5803	OG12303,OG07525,OG09362,OG09026,OG04842,OG03809,OG07545,OG04485,OG09244,OG05038,OG08503,OG04637,OG06442,OG13285,OG03724,OG05463,OG09348,OG02528,OG10870,OG02160,OG07552,OG04300,OG04517,OG02907,OG09507,OG07616,OG07501,OG10597,OG02848,OG07799,OG03877,OG04395,OG07454,OG02437,OG03076,OG08337,OG05710,OG04176,OG07808,OG02167,OG02705,OG07457,OG05656,OG10890,OG04420,OG08883,OG06263,OG01391,OG07760,OG12304…
GO:0003924	GTPase activity	molecular_function	0.00038064	0.066464	45	2023	88	5803	OG07988,OG07792,OG09330,OG05710,OG12366,OG06059,OG05291,OG05283,OG10797,OG02439,OG02420,OG07427,OG03555,OG04546,OG08613,OG07709,OG07403,OG08071,OG04780,OG13219,OG04030,OG02451,OG03588,OG03150,OG12845,OG03911,OG02823,OG04833,OG03320,OG08614,OG07954,OG02793,OG12553,OG01613,OG09051,OG08475,OG05140,OG05544,OG04690,OG02051,OG09427,OG03449,OG02097,OG12772,OG07653
GO:0044699	single-organism process	biological_process	0.00042117	0.070001	642	2023	1697	5803	OG06436,OG05353,OG10264,OG08071,OG08075,OG04870,OG05815,OG02925,OG08368,OG05853,OG05203,OG08684,OG05701,OG02875,OG13642,OG05245,OG05604,OG02958,OG08439,OG07906,OG03849,OG07438,OG08475,OG07884,OG08100,OG03773,OG12400,OG09227,OG06378,OG04530,OG03744,OG05145,OG02809,OG02038,OG02693,OG05206,OG03568,OG07548,OG04938,OG05115,OG10706,OG00539,OG04660,OG07480,OG08307,OG03988,OG13345,OG01778,OG02142,OG05676…
GO:0003735	structural constituent of ribosome	molecular_function	0.00043576	0.070001	83	2023	167	5803	OG02437,OG05783,OG11539,OG05875,OG10281,OG06910,OG07616,OG10359,OG12743,OG05324,OG08396,OG07086,OG05005,OG08653,OG09535,OG04927,OG02167,OG13340,OG02594,OG13669,OG07657,OG01698,OG07743,OG08408,OG04610,OG08680,OG03728,OG07990,OG05728,OG07646,OG09078,OG10603,OG04813,OG04942,OG05520,OG08250,OG09491,OG08195,OG13698,OG08540,OG09563,OG08694,OG03105,OG12984,OG06483,OG07394,OG01595,OG02981,OG11011,OG08563…
GO:0016462	pyrophosphatase activity	molecular_function	0.0006458	0.099752	98	2023	227	5803	OG03911,OG05656,OG04780,OG13219,OG03588,OG04030,OG02451,OG03150,OG04689,OG04467,OG07403,OG01619,OG07427,OG04546,OG08168,OG04696,OG05007,OG13536,OG07464,OG12837,OG05283,OG05057,OG05710,OG12366,OG03192,OG03449,OG05814,OG04690,OG09427,OG09348,OG04451,OG01757,OG01613,OG03135,OG08197,OG08006,OG01424,OG13281,OG05008,OG07954,OG01971,OG02823,OG04833,OG06565,OG02411,OG07598,OG03075,OG05247,OG05246,OG04037…
GO:0044085	cellular component biogenesis	biological_process	0.00081878	0.11023	178	2023	413	5803	OG02207,OG02556,OG05698,OG08094,OG02153,OG04755,OG01281,OG01628,OG06378,OG12500,OG04791,OG08550,OG03070,OG02011,OG05200,OG04649,OG08191,OG02791,OG07389,OG12553,OG08075,OG10264,OG06483,OG02332,OG07394,OG08563,OG02981,OG04746,OG03847,OG04138,OG08248,OG05073,OG04942,OG08250,OG08043,OG09491,OG08195,OG07564,OG08436,OG05776,OG04368,OG08680,OG07990,OG05728,OG07646,OG09078,OG03192,OG10603,OG08098,OG05782…
GO:0005730	nucleolus	cellular_component	0.00082447	0.11023	35	2023	63	5803	OG11532,OG05715,OG08483,OG08018,OG04870,OG04393,OG01404,OG12648,OG04182,OG08768,OG13742,OG04440,OG03598,OG04781,OG07863,OG10637,OG09184,OG09507,OG07160,OG07552,OG09505,OG10316,OG05782,OG02591,OG02809,OG08773,OG08904,OG09445,OG09466,OG10306,OG03082,OG01653,OG09026,OG08703,OG07583
GO:0004298	threonine-type endopeptidase activity	molecular_function	0.00088787	0.11023	9	2023	10	5803	OG04176,OG05736,OG03821,OG04097,OG05457,OG07002,OG05484,OG02974,OG04878
GO:0070003	threonine-type peptidase activity	molecular_function	0.00088787	0.11023	9	2023	10	5803	OG02974,OG04878,OG05484,OG07002,OG05457,OG04097,OG05736,OG03821,OG04176
GO:0050896	response to stimulus	biological_process	0.00090701	0.11023	280	2023	697	5803	OG07632,OG08475,OG00488,OG10861,OG03116,OG04530,OG06970,OG04938,OG03568,OG08987,OG05116,OG05206,OG03972,OG03566,OG08071,OG07597,OG02925,OG04413,OG02411,OG10321,OG05245,OG05701,OG05853,OG03849,OG08439,OG03243,OG02958,OG07419,OG05514,OG09263,OG03642,OG05528,OG08009,OG09028,OG04966,OG05776,OG12343,OG04011,OG04368,OG04436,OG04810,OG13629,OG03614,OG07450,OG04484,OG02431,OG04807,OG04973,OG08006,OG08197…
GO:0005524	ATP binding	molecular_function	0.00091118	0.11023	200	2023	511	5803	OG04666,OG02976,OG12666,OG12538,OG03755,OG04689,OG07240,OG03593,OG09554,OG03588,OG10890,OG03570,OG05479,OG01737,OG03573,OG02907,OG05622,OG02762,OG08623,OG03512,OG04917,OG05231,OG05057,OG12837,OG01732,OG12368,OG07464,OG04451,OG05791,OG03449,OG05463,OG03425,OG02591,OG05208,OG03616,OG13229,OG01757,OG03669,OG04842,OG04637,OG04015,OG01971,OG02004,OG09244,OG04485,OG03466,OG01424,OG04651,OG04037,OG05247…
GO:0023052	signaling	biological_process	0.00096719	0.11023	153	2023	360	5803	OG03449,OG03153,OG05463,OG08046,OG04289,OG03518,OG02141,OG04610,OG04645,OG05990,OG01967,OG10793,OG07322,OG08703,OG01962,OG11228,OG08591,OG04485,OG13270,OG04355,OG08503,OG03834,OG04015,OG08576,OG03911,OG03012,OG08883,OG01391,OG04546,OG01752,OG07427,OG05420,OG09184,OG05710,OG02159,OG09417,OG02097,OG07653,OG10461,OG04271,OG10565,OG03089,OG09435,OG08311,OG07669,OG02386,OG04613,OG03026,OG03858,OG09521…
GO:0044700	single organism signaling	biological_process	0.00096719	0.11023	153	2023	360	5803	OG07844,OG04828,OG04731,OG04919,OG08764,OG05416,OG12648,OG07986,OG12390,OG04319,OG09521,OG07792,OG07988,OG06059,OG02700,OG07478,OG08474,OG04350,OG10637,OG08235,OG13005,OG07462,OG01502,OG05153,OG07669,OG08311,OG09435,OG03089,OG10565,OG10461,OG04271,OG02097,OG07653,OG09417,OG03858,OG03026,OG04613,OG02386,OG08883,OG01391,OG03012,OG03911,OG05710,OG02159,OG09184,OG05420,OG07427,OG01752,OG04546,OG04610…
GO:0005525	GTP binding	molecular_function	0.0010168	0.11023	60	2023	128	5803	OG10461,OG07966,OG02591,OG12762,OG03449,OG02097,OG12772,OG07653,OG04690,OG02051,OG05287,OG09427,OG04451,OG08475,OG05140,OG03408,OG01613,OG09051,OG05115,OG12553,OG02793,OG03320,OG07865,OG08614,OG02823,OG04833,OG03911,OG04037,OG12845,OG04780,OG13219,OG04030,OG02451,OG03588,OG03150,OG07709,OG04689,OG07403,OG08071,OG08883,OG07812,OG02420,OG07427,OG03555,OG08168,OG04546,OG08613,OG10685,OG02862,OG02439…
GO:0019001	guanyl nucleotide binding	molecular_function	0.0010168	0.11023	60	2023	128	5803	OG12366,OG05710,OG09330,OG07792,OG07988,OG05283,OG10797,OG06059,OG08142,OG04806,OG02439,OG02862,OG10685,OG08613,OG04546,OG08168,OG03555,OG02420,OG07427,OG07812,OG08071,OG08883,OG07403,OG04689,OG07709,OG03150,OG02451,OG04030,OG03588,OG04780,OG13219,OG12845,OG04037,OG03911,OG04833,OG02823,OG08614,OG07865,OG03320,OG02793,OG12553,OG05115,OG09051,OG01613,OG03408,OG05140,OG08475,OG04451,OG05287,OG09427…
GO:0032561	guanyl ribonucleotide binding	molecular_function	0.0010168	0.11023	60	2023	128	5803	OG01613,OG09051,OG08475,OG05140,OG03408,OG04690,OG02051,OG09427,OG05287,OG04451,OG07966,OG10461,OG02591,OG12762,OG02097,OG12772,OG03449,OG07653,OG02823,OG04833,OG03320,OG07865,OG08614,OG02793,OG05115,OG12553,OG07709,OG04689,OG07403,OG08071,OG08883,OG13219,OG04780,OG03588,OG04030,OG02451,OG03150,OG04037,OG12845,OG03911,OG07988,OG07792,OG09330,OG12366,OG05710,OG06059,OG10797,OG05283,OG02862,OG02439…
GO:0007165	signal transduction	biological_process	0.001043	0.11023	152	2023	358	5803	OG03026,OG03858,OG02386,OG04613,OG09435,OG08311,OG07669,OG09417,OG07653,OG02097,OG10461,OG04271,OG10565,OG03089,OG07478,OG02700,OG06059,OG07988,OG07792,OG01502,OG05153,OG07462,OG08235,OG13005,OG10637,OG04350,OG08474,OG04731,OG07844,OG04828,OG09521,OG04319,OG12390,OG07986,OG12648,OG05416,OG04919,OG08764,OG08591,OG04485,OG13270,OG04355,OG08503,OG03834,OG04015,OG08576,OG04645,OG05990,OG01967,OG10793…
GO:0032559	adenyl ribonucleotide binding	molecular_function	0.0010863	0.11186	201	2023	515	5803	OG13718,OG05803,OG02693,OG08614,OG03587,OG04100,OG13251,OG02821,OG02891,OG05115,OG02744,OG08475,OG08100,OG13093,OG12484,OG02038,OG12676,OG05078,OG03116,OG02070,OG08271,OG03806,OG06916,OG02875,OG13230,OG09279,OG07620,OG04514,OG10797,OG05518,OG04892,OG05759,OG02420,OG05528,OG08613,OG02681,OG03609,OG05665,OG03822,OG13250,OG04298,OG08071,OG06436,OG02393,OG04124,OG08470,OG02525,OG04394,OG05364,OG12845…
GO:0022613	ribonucleoprotein complex biogenesis	biological_process	0.0011769	0.11816	103	2023	222	5803	OG08436,OG04610,OG08680,OG03728,OG09078,OG07990,OG05728,OG07646,OG10603,OG04813,OG05038,OG13340,OG07657,OG04102,OG02594,OG13138,OG13669,OG07743,OG01698,OG08408,OG05324,OG08396,OG07086,OG08102,OG05005,OG02167,OG08653,OG04393,OG09535,OG04927,OG05875,OG02437,OG05783,OG11539,OG06910,OG04031,OG10281,OG08686,OG10359,OG07616,OG04696,OG12743,OG10699,OG05698,OG08094,OG08869,OG07950,OG02136,OG02633,OG04755…
GO:0044267	cellular protein metabolic process	biological_process	0.0012548	0.12291	324	2023	825	5803	OG05736,OG09491,OG04985,OG06916,OG04185,OG08250,OG13230,OG03806,OG04942,OG05475,OG03660,OG04138,OG08563,OG07394,OG08825,OG06483,OG01691,OG05141,OG07389,OG04518,OG05457,OG03719,OG08614,OG03587,OG13195,OG03070,OG03626,OG13718,OG12500,OG02625,OG08271,OG02070,OG07447,OG01628,OG10503,OG05981,OG12676,OG13093,OG02034,OG05484,OG02948,OG13509,OG10359,OG06910,OG10281,OG04843,OG03687,OG05875,OG05334,OG11539…
GO:0030554	adenyl nucleotide binding	molecular_function	0.0013265	0.12659	203	2023	522	5803	OG02411,OG10317,OG05212,OG07746,OG01878,OG12845,OG05364,OG04394,OG02525,OG08470,OG04124,OG02393,OG06436,OG08071,OG04298,OG13250,OG02681,OG05665,OG03609,OG03822,OG08613,OG05528,OG02420,OG05759,OG04892,OG05518,OG10797,OG04514,OG07620,OG09279,OG13230,OG02875,OG06916,OG03806,OG08271,OG02070,OG03116,OG05078,OG12676,OG02038,OG12484,OG13093,OG08100,OG08475,OG02744,OG02891,OG05115,OG02821,OG13251,OG04100…
GO:0035556	intracellular signal transduction	biological_process	0.0013554	0.12659	48	2023	95	5803	OG03012,OG04919,OG12845,OG03911,OG07480,OG07709,OG08071,OG04660,OG08883,OG07403,OG04731,OG08474,OG04350,OG04806,OG10637,OG07427,OG07812,OG02958,OG10685,OG08613,OG04546,OG07792,OG07988,OG05710,OG06059,OG05283,OG12835,OG03089,OG03518,OG03614,OG10461,OG07966,OG03449,OG02097,OG07653,OG04530,OG04610,OG08072,OG08311,OG08475,OG04011,OG05140,OG08703,OG03026,OG07361,OG04973,OG08614,OG08591
GO:0009112	nucleobase metabolic process	biological_process	0.0016786	0.15321	53	2023	109	5803	OG09464,OG02420,OG02907,OG10637,OG07863,OG04781,OG03598,OG09507,OG09184,OG12794,OG07464,OG04440,OG13117,OG04870,OG05364,OG04394,OG04182,OG05656,OG03627,OG08470,OG05300,OG08768,OG05715,OG11532,OG09407,OG08483,OG04467,OG08182,OG04788,OG09026,OG05858,OG09359,OG08703,OG05115,OG07583,OG05603,OG08904,OG09445,OG04651,OG10306,OG02011,OG09466,OG05803,OG03082,OG05782,OG02591,OG05287,OG08438,OG02809,OG02079…
GO:0007154	cell communication	biological_process	0.0017641	0.15744	157	2023	375	5803	OG03012,OG03911,OG08883,OG01391,OG09184,OG01752,OG04546,OG05420,OG07427,OG05710,OG02159,OG02141,OG03518,OG05463,OG03449,OG03153,OG08046,OG04289,OG04610,OG11228,OG01962,OG05990,OG01967,OG04645,OG08703,OG07322,OG10793,OG08503,OG04355,OG08576,OG04015,OG03834,OG04485,OG08591,OG13270,OG12648,OG05416,OG12390,OG07986,OG04919,OG08764,OG04319,OG09521,OG07844,OG04828,OG04731,OG04350,OG10637,OG08474,OG05153…
GO:0034062	RNA polymerase activity	molecular_function	0.0018908	0.16482	36	2023	68	5803	OG09184,OG09507,OG04781,OG03598,OG10637,OG07863,OG04440,OG13742,OG12794,OG08768,OG04182,OG05656,OG04870,OG08018,OG08182,OG08483,OG11532,OG09407,OG05715,OG07583,OG08703,OG09026,OG03082,OG09466,OG10306,OG09445,OG04651,OG08904,OG02809,OG08773,OG02591,OG05782,OG10316,OG07552,OG09505,OG07160
GO:0042254	ribosome biogenesis	biological_process	0.0019955	0.16482	101	2023	220	5803	OG01698,OG07743,OG08408,OG13340,OG05038,OG02594,OG13669,OG13138,OG04102,OG07657,OG07990,OG05728,OG07646,OG09078,OG04813,OG10603,OG04610,OG08436,OG08680,OG03728,OG07616,OG10359,OG12743,OG04696,OG05783,OG02437,OG11539,OG05875,OG10281,OG06910,OG04031,OG05005,OG08102,OG08653,OG09535,OG04393,OG04927,OG02167,OG05324,OG08396,OG07086,OG07647,OG01875,OG02791,OG13558,OG01863,OG13593,OG05634,OG07592,OG03953…
GO:0006144	purine nucleobase metabolic process	biological_process	0.0020335	0.16482	44	2023	88	5803	OG08182,OG08483,OG09407,OG11532,OG05715,OG08768,OG08470,OG05300,OG04182,OG05656,OG05364,OG04870,OG13117,OG04440,OG12794,OG09184,OG09507,OG03598,OG04781,OG07863,OG10637,OG02907,OG09464,OG07552,OG09505,OG07160,OG02809,OG05287,OG02591,OG05782,OG03082,OG09466,OG02011,OG10306,OG09445,OG04651,OG08904,OG05603,OG07583,OG09359,OG05858,OG08703,OG05115,OG09026
GO:0097159	organic cyclic compound binding	molecular_function	0.002052	0.16482	606	2023	1644	5803	OG08470,OG02170,OG08193,OG10887,OG02925,OG02415,OG04870,OG05905,OG05212,OG04298,OG04809,OG08071,OG02681,OG05715,OG04124,OG04476,OG06735,OG06436,OG08439,OG05518,OG03849,OG03119,OG02875,OG05604,OG12358,OG04514,OG12505,OG02809,OG03197,OG02038,OG12762,OG04530,OG05698,OG08475,OG08100,OG10706,OG05113,OG05115,OG05803,OG03568,OG04938,OG02693,OG01778,OG02448,OG08358,OG13468,OG07480,OG09175,OG04062,OG12360…
GO:1901363	heterocyclic compound binding	molecular_function	0.002052	0.16482	606	2023	1644	5803	OG09504,OG05252,OG08847,OG02915,OG04972,OG02386,OG02918,OG04981,OG05644,OG07653,OG10461,OG03987,OG01115,OG13615,OG02560,OG11124,OG08896,OG09256,OG06059,OG10637,OG04350,OG02789,OG03650,OG05967,OG08488,OG03769,OG04416,OG09110,OG04599,OG05727,OG04037,OG08380,OG05700,OG02718,OG03834,OG02004,OG04102,OG04651,OG03466,OG03937,OG03669,OG11132,OG04290,OG08434,OG02221,OG08703,OG04569,OG01613,OG08485,OG13229…
GO:0030529	ribonucleoprotein complex	cellular_component	0.0022518	0.17732	130	2023	296	5803	OG01281,OG12762,OG01628,OG04755,OG07725,OG02207,OG05128,OG05698,OG05115,OG05113,OG07389,OG05027,OG02791,OG05200,OG02841,OG04791,OG12500,OG02011,OG08550,OG03070,OG03248,OG08193,OG03847,OG04746,OG04138,OG08563,OG02981,OG07394,OG06483,OG09491,OG08195,OG04942,OG08250,OG10603,OG07646,OG05728,OG07990,OG05852,OG07814,OG09078,OG05494,OG08680,OG03892,OG08408,OG01698,OG07743,OG13138,OG13669,OG07657,OG04833…
GO:0016818	hydrolase activity, acting on acid anhydrides, in phosphorus-containing anhydrides	molecular_function	0.0023124	0.17859	108	2023	259	5803	OG08006,OG08197,OG03135,OG02823,OG01971,OG06565,OG04833,OG05008,OG13281,OG01424,OG07954,OG04690,OG04451,OG09427,OG09348,OG03192,OG05814,OG03449,OG01613,OG03078,OG01757,OG13536,OG05007,OG07427,OG01619,OG04696,OG04546,OG08168,OG05710,OG12366,OG07464,OG05057,OG05283,OG12837,OG05656,OG12414,OG03911,OG04689,OG04467,OG07403,OG04585,OG13219,OG04780,OG03150,OG04030,OG03588,OG02451,OG04100,OG02793,OG13251…
GO:0003899	DNA-directed RNA polymerase activity	molecular_function	0.0024114	0.18272	31	2023	57	5803	OG13742,OG09445,OG08904,OG03082,OG09466,OG04440,OG10306,OG08703,OG09026,OG09184,OG09507,OG03598,OG04781,OG10637,OG07583,OG07863,OG07160,OG11532,OG05715,OG10316,OG07552,OG08483,OG09505,OG02591,OG08018,OG05782,OG04870,OG08768,OG02809,OG04182,OG08773
GO:0044763	single-organism cellular process	biological_process	0.0025743	0.19145	539	2023	1435	5803	OG02097,OG06569,OG03089,OG05287,OG10245,OG09435,OG07669,OG07887,OG04047,OG07760,OG04613,OG04480,OG05734,OG07963,OG09314,OG09286,OG09251,OG03858,OG05779,OG03922,OG12707,OG04971,OG05059,OG08764,OG07986,OG04731,OG04627,OG03863,OG07661,OG02842,OG05617,OG02065,OG08235,OG05739,OG05153,OG05641,OG10427,OG02700,OG06442,OG05463,OG03425,OG05997,OG09348,OG09550,OG10793,OG04842,OG03135,OG01424,OG02550,OG04485…
GO:0009628	response to abiotic stimulus	biological_process	0.0027863	0.20204	12	2023	17	5803	OG05247,OG10562,OG12686,OG10861,OG04138,OG13147,OG02829,OG09250,OG01967,OG03450,OG05853,OG07545
GO:0019538	protein metabolic process	biological_process	0.0028172	0.20204	395	2023	1032	5803	OG07728,OG01653,OG08525,OG04378,OG03450,OG03320,OG07915,OG04480,OG01875,OG07647,OG03753,OG07592,OG03756,OG10699,OG02974,OG10619,OG05544,OG07950,OG12551,OG02633,OG02461,OG01498,OG03089,OG05286,OG08424,OG09446,OG02984,OG04748,OG07678,OG09250,OG04987,OG02910,OG08077,OG05326,OG04955,OG02862,OG07737,OG08694,OG05153,OG04114,OG02334,OG03105,OG08235,OG07983,OG08723,OG12984,OG08182,OG01595,OG12758,OG12327…
GO:0006950	response to stress	biological_process	0.0032212	0.22696	127	2023	299	5803	OG13269,OG05148,OG02829,OG05007,OG13147,OG08354,OG01619,OG02948,OG06725,OG02194,OG01752,OG07799,OG08686,OG05057,OG12666,OG08768,OG04617,OG13689,OG09180,OG07457,OG08172,OG02764,OG03911,OG12736,OG07480,OG05261,OG04903,OG04660,OG03588,OG13272,OG08197,OG08006,OG12303,OG07525,OG07768,OG03135,OG05990,OG04807,OG02431,OG09065,OG08576,OG01424,OG13350,OG07545,OG04485,OG10562,OG13309,OG09348,OG13629,OG13200…
GO:0005575	cellular_component	cellular_component	0.0037075	0.25565	1084	2023	2970	5803	OG05008,OG08904,OG11258,OG08222,OG09528,OG09458,OG09359,OG03945,OG03025,OG04167,OG03078,OG08072,OG04859,OG03659,OG04923,OG09078,OG04482,OG06910,OG08651,OG04400,OG05875,OG04252,OG13147,OG13509,OG04086,OG07603,OG04789,OG05324,OG08211,OG10638,OG10555,OG09080,OG03070,OG03626,OG04788,OG04161,OG07996,OG08656,OG13251,OG05487,OG07858,OG04739,OG07725,OG09538,OG02509,OG01628,OG02345,OG09491,OG03936,OG04282…
GO:0016817	hydrolase activity, acting on acid anhydrides	molecular_function	0.0037558	0.25565	119	2023	292	5803	OG08006,OG08197,OG03135,OG03082,OG02823,OG01971,OG06565,OG04833,OG13281,OG05008,OG01424,OG07954,OG04690,OG04451,OG09348,OG09427,OG03192,OG05814,OG03449,OG01613,OG03078,OG01757,OG04982,OG13536,OG05007,OG01619,OG07427,OG08168,OG04546,OG04696,OG04825,OG05710,OG12366,OG07464,OG05057,OG05283,OG12837,OG05656,OG10768,OG12414,OG03911,OG04467,OG04689,OG04959,OG07403,OG04306,OG04780,OG13219,OG04585,OG09407…
GO:0005623	cell	cellular_component	0.004156	0.27361	765	2023	2057	5803	OG04928,OG01500,OG04712,OG13654,OG05163,OG02159,OG08322,OG04440,OG13672,OG10780,OG04031,OG12837,OG03574,OG08768,OG04137,OG08653,OG04393,OG10323,OG09535,OG12514,OG13704,OG07898,OG04698,OG04959,OG04306,OG05384,OG10777,OG03570,OG05088,OG05138,OG04584,OG05714,OG04205,OG11151,OG07768,OG01868,OG07991,OG13340,OG13734,OG06529,OG08580,OG05628,OG02594,OG02906,OG02591,OG04813,OG08046,OG08639,OG03728,OG08694…
GO:0044464	cell part	cellular_component	0.004156	0.27361	765	2023	2057	5803	OG04569,OG08485,OG07689,OG04610,OG01613,OG08773,OG12630,OG10562,OG12713,OG05087,OG03885,OG03094,OG08576,OG02084,OG03834,OG04102,OG08156,OG10830,OG04651,OG03937,OG08821,OG11132,OG04645,OG08703,OG05383,OG11532,OG07452,OG08192,OG13219,OG05842,OG00935,OG08102,OG05743,OG04315,OG04722,OG02990,OG03120,OG08623,OG03512,OG07770,OG02819,OG05057,OG01732,OG10745,OG12817,OG05479,OG03175,OG05148,OG01752,OG03573…
GO:0030976	thiamine pyrophosphate binding	molecular_function	0.0043519	0.28189	7	2023	9	5803	OG08735,OG05678,OG05503,OG08092,OG08434,OG02591,OG08847
GO:0044421	extracellular region part	cellular_component	0.0044348	0.28256	53	2023	113	5803	OG07541,OG01583,OG03566,OG05261,OG04660,OG09521,OG08695,OG05700,OG09180,OG12339,OG02700,OG05752,OG08322,OG03512,OG05420,OG05153,OG01752,OG06947,OG13147,OG05004,OG08956,OG05776,OG04436,OG02043,OG01613,OG09538,OG12926,OG05668,OG04271,OG05751,OG03153,OG05087,OG04810,OG03934,OG07865,OG05206,OG04485,OG10478,OG08576,OG03858,OG09528,OG09452,OG02945,OG05370,OG03972,OG08610,OG13657,OG03937,OG05365,OG05335…
GO:0007264	small GTPase mediated signal transduction	biological_process	0.0045543	0.28256	28	2023	52	5803	OG04546,OG08613,OG10685,OG07427,OG07812,OG04806,OG08614,OG05283,OG06059,OG05710,OG07988,OG07792,OG02097,OG03911,OG03449,OG07653,OG07966,OG10461,OG12845,OG08475,OG05140,OG04731,OG07403,OG04660,OG08071,OG08883,OG07709,OG07480
GO:0042822	pyridoxal phosphate metabolic process	biological_process	0.0046712	0.28256	5	2023	5	5803	OG04972,OG01617,OG09028,OG08039,OG08470
GO:0042823	pyridoxal phosphate biosynthetic process	biological_process	0.0046712	0.28256	5	2023	5	5803	OG04972,OG01617,OG08470,OG08039,OG09028
GO:0048513	organ development	biological_process	0.004714	0.28256	9	2023	12	5803	OG04007,OG04030,OG04015,OG12926,OG03744,OG07484,OG02141,OG02574,OG07886
GO:0055086	nucleobase-containing small molecule metabolic process	biological_process	0.0049489	0.29019	102	2023	239	5803	OG05983,OG09464,OG02579,OG02907,OG09507,OG09184,OG03596,OG04781,OG07464,OG04440,OG13117,OG12366,OG02698,OG00443,OG08768,OG05656,OG13219,OG09407,OG11532,OG04467,OG08483,OG09359,OG08703,OG09026,OG07583,OG04651,OG09445,OG08927,OG02052,OG08904,OG06733,OG04084,OG06123,OG03082,OG05038,OG01211,OG09466,OG02591,OG03094,OG05782,OG05814,OG08065,OG04318,OG08438,OG09427,OG07160,OG02865,OG02079,OG13508,OG07552…
GO:0005622	intracellular	cellular_component	0.0050206	0.29019	717	2023	1926	5803	OG11011,OG02482,OG03582,OG05727,OG02365,OG03769,OG05298,OG04416,OG09110,OG08488,OG08129,OG07755,OG05967,OG02789,OG04350,OG10637,OG09563,OG08540,OG08859,OG11064,OG06794,OG13698,OG04414,OG01635,OG11124,OG13615,OG07846,OG03212,OG09417,OG01602,OG02344,OG08372,OG05644,OG02136,OG04981,OG04854,OG03621,OG05858,OG01863,OG07651,OG07581,OG09504,OG04929,OG13441,OG04315,OG02990,OG04722,OG03120,OG05842,OG00935…
GO:0015976	carbon utilization	biological_process	0.0050581	0.29019	8	2023	10	5803	OG02585,OG02579,OG04734,OG03504,OG13117,OG08927,OG01676,OG07858
GO:0043229	intracellular organelle	cellular_component	0.0051916	0.29365	594	2023	1577	5803	OG13492,OG10306,OG04740,OG03026,OG10898,OG08990,OG05660,OG13593,OG05634,OG12879,OG04544,OG05939,OG04630,OG11268,OG01659,OG11249,OG08869,OG13574,OG03550,OG12518,OG05291,OG04990,OG10595,OG05520,OG08735,OG13417,OG07671,OG08134,OG01108,OG04454,OG13070,OG03598,OG05876,OG03258,OG05037,OG11009,OG04575,OG08370,OG12648,OG05247,OG03323,OG07561,OG03219,OG09466,OG01971,OG09231,OG03746,OG03520,OG07828,OG08769…
GO:0072521	purine-containing compound metabolic process	biological_process	0.0052788	0.29444	72	2023	161	5803	OG04651,OG09445,OG08904,OG06123,OG03082,OG05038,OG01211,OG09466,OG09359,OG08703,OG09026,OG07583,OG07160,OG07552,OG02591,OG05782,OG03094,OG05814,OG08065,OG04318,OG09427,OG07464,OG04440,OG13117,OG12366,OG09464,OG05983,OG02907,OG09507,OG09184,OG03596,OG04781,OG13219,OG09407,OG11532,OG04467,OG08483,OG08768,OG05656,OG10306,OG02011,OG05115,OG05858,OG12553,OG05603,OG07438,OG08100,OG05544,OG09505,OG07891…
GO:0043226	organelle	cellular_component	0.0058809	0.32353	594	2023	1579	5803	OG01860,OG03877,OG04395,OG08101,OG02437,OG04300,OG09184,OG07501,OG09507,OG07616,OG03588,OG07240,OG08483,OG05917,OG06263,OG02167,OG07457,OG05656,OG07893,OG02705,OG03809,OG01424,OG05674,OG04485,OG08503,OG05284,OG10793,OG04842,OG03135,OG09362,OG09026,OG07583,OG09550,OG02079,OG08631,OG07552,OG08070,OG13285,OG09348,OG10427,OG02502,OG02700,OG03105,OG09328,OG05739,OG07920,OG03785,OG05641,OG04627,OG12758…
GO:0032403	protein complex binding	molecular_function	0.0060864	0.33031	10	2023	14	5803	OG03449,OG03911,OG02097,OG04546,OG08614,OG04780,OG07552,OG05710,OG07792,OG12797
GO:0005488	binding	molecular_function	0.0071645	0.38364	1160	2023	3258	5803	OG08987,OG05503,OG04375,OG05027,OG05855,OG06847,OG01430,OG08984,OG02207,OG01281,OG03116,OG07624,OG07718,OG02051,OG10797,OG09279,OG07620,OG03681,OG07982,OG08871,OG05528,OG04778,OG04417,OG01224,OG05665,OG13633,OG02411,OG04907,OG05192,OG08520,OG08039,OG02492,OG04973,OG13723,OG08216,OG04642,OG03498,OG04392,OG05026,OG08754,OG04690,OG05009,OG05709,OG04810,OG05283,OG13117,OG03256,OG02535,OG05070,OG08168…
GO:0003724	RNA helicase activity	molecular_function	0.0074039	0.39124	18	2023	34	5803	OG04780,OG03588,OG03116,OG02411,OG04690,OG07886,OG05364,OG07464,OG01424,OG05057,OG05967,OG02420,OG01619,OG02821,OG04892,OG08197,OG02793,OG13251
GO:0032991	macromolecular complex	cellular_component	0.0079261	0.41339	485	2023	1284	5803	OG07922,OG01595,OG12758,OG04233,OG06133,OG04627,OG04828,OG07661,OG12984,OG08182,OG05059,OG04971,OG04319,OG09480,OG03665,OG04097,OG02890,OG11052,OG04419,OG02700,OG02910,OG12797,OG13650,OG05153,OG04114,OG04659,OG09328,OG05739,OG03105,OG04615,OG05641,OG05004,OG01781,OG02862,OG09095,OG07737,OG08694,OG05544,OG07950,OG05362,OG09505,OG10699,OG02974,OG12926,OG07678,OG04748,OG12772,OG01498,OG02633,OG08319…
GO:0016192	vesicle-mediated transport	biological_process	0.0086319	0.44443	65	2023	154	5803	OG08101,OG01717,OG05676,OG02142,OG03950,OG08686,OG10780,OG00929,OG07501,OG08722,OG01619,OG01623,OG04660,OG07790,OG04959,OG04306,OG07480,OG12703,OG09032,OG03487,OG08503,OG01971,OG08576,OG04485,OG02550,OG11188,OG03761,OG07991,OG02470,OG03932,OG09278,OG02119,OG03659,OG05782,OG01693,OG04832,OG04664,OG04282,OG07596,OG08368,OG09206,OG05203,OG10637,OG07906,OG09095,OG04615,OG07462,OG09019,OG03401,OG09141…
GO:0000502	proteasome complex	cellular_component	0.0088682	0.45082	11	2023	16	5803	OG07002,OG02681,OG05484,OG04878,OG02974,OG04176,OG05736,OG03821,OG12648,OG05457,OG04097
GO:0006310	DNA recombination	biological_process	0.0092301	0.46335	25	2023	51	5803	OG03588,OG04966,OG02411,OG01693,OG03116,OG06442,OG05287,OG09348,OG13438,OG07886,OG05057,OG05116,OG01424,OG08987,OG09413,OG09065,OG09359,OG07592,OG01619,OG04091,OG02821,OG13251,OG05007,OG04892,OG08197
GO:0019842	vitamin binding	molecular_function	0.0093461	0.46338	8	2023	12	5803	OG03256,OG05503,OG08735,OG05678,OG08847,OG08434,OG02591,OG08092
GO:0044424	intracellular part	cellular_component	0.0094785	0.46422	695	2023	1875	5803	OG05037,OG04575,OG08370,OG11009,OG12648,OG05247,OG03219,OG07561,OG03323,OG07671,OG01108,OG08134,OG04454,OG13070,OG03598,OG05876,OG04475,OG03258,OG05291,OG04990,OG10595,OG08735,OG05520,OG13417,OG04664,OG13574,OG03550,OG12518,OG05939,OG04630,OG11268,OG01659,OG11249,OG08869,OG08990,OG05660,OG13593,OG05634,OG12879,OG08610,OG04544,OG10912,OG13492,OG10306,OG04740,OG10898,OG03026,OG05571,OG02960,OG05243…
GO:0031683	G-protein beta/gamma-subunit complex binding	molecular_function	0.011132	0.53703	8	2023	11	5803	OG05710,OG07792,OG08614,OG04780,OG04546,OG02097,OG03911,OG03449
GO:0048856	anatomical structure development	biological_process	0.011315	0.53703	34	2023	70	5803	OG05990,OG04015,OG09251,OG04007,OG02906,OG03139,OG07886,OG02574,OG02141,OG12674,OG05396,OG07484,OG05997,OG02599,OG03744,OG12926,OG05449,OG07891,OG04208,OG07737,OG13147,OG08028,OG04350,OG02958,OG08315,OG02948,OG05696,OG05604,OG03512,OG04403,OG05247,OG05638,OG07755,OG04030
GO:0044237	cellular metabolic process	biological_process	0.011366	0.53703	928	2023	2563	5803	OG04682,OG10454,OG08248,OG04138,OG02189,OG08563,OG06253,OG05300,OG05146,OG02537,OG13250,OG06483,OG01691,OG13726,OG04978,OG07927,OG08613,OG08013,OG08315,OG07863,OG04892,OG03700,OG03134,OG11019,OG04185,OG04409,OG13230,OG03806,OG04942,OG07447,OG02070,OG10503,OG12835,OG02153,OG05981,OG04970,OG13093,OG05017,OG07891,OG13349,OG02034,OG05484,OG03782,OG07389,OG02821,OG04091,OG04518,OG05250,OG03587,OG04649…
GO:0033554	cellular response to stress	biological_process	0.012093	0.54993	57	2023	130	5803	OG07768,OG02821,OG04091,OG03135,OG05990,OG08610,OG08006,OG04316,OG08197,OG13251,OG04480,OG05116,OG09314,OG01424,OG04485,OG09065,OG07536,OG03116,OG01693,OG07886,OG00674,OG09348,OG05287,OG04368,OG03782,OG05392,OG01659,OG04966,OG01619,OG05739,OG02948,OG06725,OG07969,OG03849,OG04892,OG03650,OG13269,OG08354,OG05007,OG08125,OG08686,OG05057,OG05245,OG12707,OG08248,OG12736,OG02411,OG02925,OG12666,OG07457…
GO:0016972	thiol oxidase activity	molecular_function	0.012208	0.54993	4	2023	4	5803	OG04676,OG05623,OG05118,OG05428
GO:0006091	generation of precursor metabolites and energy	biological_process	0.012228	0.54993	54	2023	121	5803	OG05083,OG07858,OG11249,OG07891,OG03504,OG07624,OG06569,OG04906,OG08201,OG02820,OG04970,OG02809,OG05145,OG13492,OG02575,OG08927,OG05008,OG08847,OG04791,OG10904,OG04584,OG02371,OG05146,OG05003,OG04467,OG04978,OG05917,OG04119,OG05192,OG04907,OG04870,OG04419,OG06031,OG04650,OG05247,OG07740,OG05246,OG09480,OG02189,OG02705,OG02585,OG06253,OG03700,OG01676,OG01982,OG13417,OG04282,OG04409,OG13117,OG13418…
GO:0033043	regulation of organelle organization	biological_process	0.012396	0.54993	14	2023	24	5803	OG05651,OG04929,OG02700,OG04485,OG05088,OG04031,OG09251,OG07906,OG03012,OG02890,OG10638,OG03596,OG08370,OG05751
GO:0006206	pyrimidine nucleobase metabolic process	biological_process	0.012449	0.54993	36	2023	75	5803	OG02809,OG08438,OG05782,OG07552,OG09505,OG07160,OG02079,OG07583,OG08703,OG09026,OG04788,OG03082,OG09466,OG05803,OG10306,OG09445,OG08904,OG03627,OG08768,OG04182,OG04394,OG04870,OG04467,OG08483,OG11532,OG05715,OG09184,OG09507,OG03598,OG04781,OG10637,OG07863,OG02907,OG02420,OG04440,OG07464
GO:0006974	response to DNA damage stimulus	biological_process	0.012461	0.54993	52	2023	117	5803	OG07661,OG07480,OG02065,OG07597,OG02537,OG03863,OG03588,OG02925,OG12666,OG07457,OG12707,OG12736,OG08248,OG02411,OG05245,OG08686,OG05057,OG03849,OG07969,OG04892,OG03650,OG08354,OG05007,OG08125,OG01619,OG05739,OG06725,OG03782,OG05392,OG04966,OG07886,OG00674,OG09348,OG05287,OG03116,OG01693,OG09065,OG07536,OG05116,OG09314,OG01424,OG04485,OG08006,OG08610,OG04316,OG08197,OG13251,OG04480,OG04091,OG02821…
GO:0016772	transferase activity, transferring phosphorus-containing groups	molecular_function	0.012669	0.55304	168	2023	432	5803	OG10306,OG07865,OG09401,OG05464,OG05603,OG09505,OG05939,OG02984,OG03561,OG12551,OG05287,OG02097,OG07792,OG03940,OG02560,OG04987,OG04955,OG10588,OG02862,OG03598,OG10637,OG08235,OG09328,OG02334,OG07661,OG08182,OG08612,OG12327,OG04182,OG08888,OG13042,OG02654,OG08380,OG04015,OG01971,OG08576,OG02004,OG03834,OG09466,OG08498,OG04651,OG09244,OG04102,OG07583,OG08703,OG09026,OG04908,OG07552,OG03616,OG13229…
GO:0016043	cellular component organization	biological_process	0.014128	0.61009	172	2023	432	5803	OG03940,OG04403,OG13615,OG01635,OG10427,OG02700,OG11064,OG06794,OG05291,OG02883,OG13140,OG05153,OG02842,OG09018,OG04828,OG04627,OG05247,OG02890,OG04817,OG12423,OG02482,OG07986,OG04575,OG12707,OG08370,OG05037,OG05059,OG07731,OG04740,OG03858,OG03026,OG04929,OG05779,OG05734,OG09303,OG09401,OG10912,OG12734,OG09251,OG04480,OG07651,OG05660,OG01659,OG04630,OG05544,OG09435,OG03550,OG12772,OG07454,OG04483…
GO:0016887	ATPase activity	molecular_function	0.015074	0.64401	47	2023	111	5803	OG09314,OG01424,OG03320,OG13281,OG08614,OG04433,OG01971,OG06565,OG07999,OG02821,OG02793,OG08197,OG04100,OG10706,OG13251,OG08475,OG07891,OG03116,OG03192,OG05078,OG07653,OG05814,OG08319,OG04690,OG07886,OG05287,OG04451,OG07464,OG10797,OG05057,OG01619,OG02420,OG08168,OG04892,OG05641,OG13536,OG05007,OG04780,OG06436,OG02451,OG03588,OG04467,OG04689,OG08071,OG02411,OG04037,OG05247
GO:0000145	exocyst	cellular_component	0.015791	0.6661	9	2023	14	5803	OG01623,OG02550,OG09206,OG08368,OG05676,OG05815,OG13251,OG01619,OG03761
GO:0005737	cytoplasm	cellular_component	0.016056	0.6661	305	2023	794	5803	OG02907,OG04712,OG07616,OG04031,OG02762,OG08101,OG02437,OG02167,OG07898,OG08653,OG10323,OG09535,OG02705,OG07240,OG10777,OG04959,OG05917,OG04306,OG09362,OG01868,OG05138,OG04584,OG02594,OG04379,OG02550,OG08503,OG06529,OG05284,OG13340,OG09065,OG08070,OG08046,OG02591,OG04813,OG08639,OG03728,OG09550,OG07920,OG04615,OG03105,OG08694,OG09095,OG02862,OG02700,OG05326,OG04971,OG09480,OG07532,OG04419,OG12758…
GO:0072527	pyrimidine-containing compound metabolic process	biological_process	0.016089	0.6661	41	2023	89	5803	OG09081,OG08483,OG04467,OG11532,OG05715,OG04182,OG04394,OG03627,OG08768,OG04870,OG04440,OG07464,OG03598,OG04781,OG07863,OG10637,OG09184,OG04982,OG09507,OG02907,OG02420,OG07552,OG09505,OG02079,OG07160,OG02809,OG08438,OG02242,OG05782,OG09466,OG05803,OG10306,OG03082,OG08904,OG09445,OG08289,OG07583,OG01967,OG09026,OG04788,OG08703
GO:0044444	cytoplasmic part	cellular_component	0.01637	0.67082	262	2023	674	5803	OG08134,OG01108,OG10637,OG08540,OG09563,OG13698,OG05291,OG05520,OG11124,OG04664,OG13417,OG11009,OG12648,OG11011,OG07561,OG05247,OG09110,OG05660,OG08990,OG05634,OG13593,OG01863,OG07581,OG08610,OG03026,OG04740,OG13441,OG03212,OG07846,OG02344,OG03550,OG01602,OG02136,OG08869,OG01659,OG11249,OG03621,OG13418,OG03573,OG01752,OG05983,OG03596,OG01982,OG01717,OG04722,OG05510,OG08102,OG00935,OG03012,OG01623…
GO:0044260	cellular macromolecule metabolic process	biological_process	0.016859	0.68391	704	2023	1930	5803	OG07982,OG08195,OG13742,OG07620,OG09279,OG04277,OG02896,OG04658,OG12615,OG05528,OG07597,OG02981,OG01878,OG07521,OG05030,OG08039,OG08520,OG02411,OG04907,OG08987,OG08550,OG04632,OG02841,OG05355,OG05116,OG01912,OG12608,OG05027,OG03802,OG01384,OG05128,OG02207,OG10316,OG12484,OG04755,OG02564,OG07476,OG03116,OG05078,OG05751,OG01281,OG04878,OG05787,OG05070,OG08603,OG05900,OG12495,OG13330,OG12743,OG07466…
GO:0005839	proteasome core complex	cellular_component	0.0182	0.71026	9	2023	13	5803	OG05457,OG04097,OG04176,OG05736,OG03821,OG05484,OG04878,OG02974,OG07002
GO:0030126	COPI vesicle coat	cellular_component	0.018294	0.71026	3	2023	3	5803	OG02470,OG09095,OG04615
GO:0030137	COPI-coated vesicle	cellular_component	0.018294	0.71026	3	2023	3	5803	OG09095,OG02470,OG04615
GO:0030663	COPI-coated vesicle membrane	cellular_component	0.018294	0.71026	3	2023	3	5803	OG04615,OG02470,OG09095
GO:0051258	protein polymerization	biological_process	0.018393	0.71026	16	2023	28	5803	OG12772,OG09180,OG02890,OG13219,OG05776,OG04660,OG05261,OG01752,OG12553,OG05153,OG04485,OG04031,OG02700,OG12366,OG03858,OG08576
GO:0006887	exocytosis	biological_process	0.019289	0.72527	12	2023	21	5803	OG13251,OG04677,OG05815,OG03761,OG01619,OG01623,OG04306,OG02550,OG09206,OG05676,OG04171,OG08368
GO:0032886	regulation of microtubule-based process	biological_process	0.019324	0.72527	5	2023	6	5803	OG07906,OG05751,OG09251,OG05088,OG04485
GO:0070507	regulation of microtubule cytoskeleton organization	biological_process	0.019324	0.72527	5	2023	6	5803	OG05751,OG09251,OG05088,OG04485,OG07906
GO:0005092	GDP-dissociation inhibitor activity	molecular_function	0.01993	0.7343	4	2023	4	5803	OG04379,OG04419,OG10555,OG02049
GO:0005094	Rho GDP-dissociation inhibitor activity	molecular_function	0.01993	0.7343	4	2023	4	5803	OG04379,OG04419,OG10555,OG02049
GO:0030312	external encapsulating structure	cellular_component	0.022183	0.799	26	2023	51	5803	OG05396,OG04314,OG06378,OG05997,OG05247,OG06031,OG12674,OG12423,OG07466,OG08192,OG07891,OG06685,OG01955,OG05430,OG01868,OG07917,OG07650,OG13607,OG08821,OG13140,OG11151,OG10840,OG01912,OG13350,OG05604,OG13734
GO:0006412	translation	biological_process	0.02225	0.799	114	2023	277	5803	OG05634,OG07592,OG01863,OG13593,OG05027,OG07389,OG08990,OG07647,OG02791,OG01875,OG08614,OG05252,OG04378,OG02841,OG07728,OG04791,OG01653,OG04740,OG13441,OG12500,OG03070,OG02011,OG08550,OG01281,OG01602,OG01628,OG07678,OG12762,OG06846,OG03212,OG09446,OG08424,OG01498,OG02633,OG04755,OG02136,OG07950,OG08869,OG05128,OG10699,OG03105,OG08898,OG08134,OG02862,OG08694,OG08540,OG09563,OG09491,OG08195,OG13698…
GO:0009314	response to radiation	biological_process	0.022482	0.799	5	2023	6	5803	OG09250,OG03450,OG01967,OG05853,OG13147
GO:0009416	response to light stimulus	biological_process	0.022482	0.799	5	2023	6	5803	OG13147,OG09250,OG01967,OG03450,OG05853
GO:0008544	epidermis development	biological_process	0.023063	0.80539	6	2023	8	5803	OG12926,OG02574,OG07484,OG04030,OG03744,OG04007
GO:0043588	skin development	biological_process	0.023063	0.80539	6	2023	8	5803	OG12926,OG02574,OG04030,OG04007,OG03744,OG07484
GO:0048731	system development	biological_process	0.023571	0.81604	13	2023	23	5803	OG12926,OG04015,OG04403,OG04030,OG04007,OG07886,OG02574,OG13147,OG04350,OG02141,OG07484,OG05990,OG03744
GO:0016301	kinase activity	molecular_function	0.024329	0.83509	111	2023	283	5803	OG05300,OG01878,OG05364,OG04394,OG05212,OG13042,OG02654,OG07661,OG12696,OG02681,OG04298,OG08612,OG12327,OG04124,OG08235,OG02420,OG02334,OG05528,OG07792,OG03806,OG03940,OG02560,OG13230,OG04987,OG02875,OG06916,OG07620,OG09279,OG04955,OG12676,OG02984,OG03561,OG05287,OG12551,OG02097,OG08271,OG06970,OG02070,OG02207,OG05017,OG12484,OG13093,OG05603,OG04100,OG05115,OG13718,OG05803,OG07865,OG04649,OG03587…
GO:0006281	DNA repair	biological_process	0.025311	0.8541	46	2023	106	5803	OG07536,OG09065,OG04485,OG05116,OG01424,OG09314,OG13251,OG04316,OG08006,OG08610,OG08197,OG03135,OG04091,OG02821,OG04966,OG03782,OG05392,OG09348,OG05287,OG07886,OG03116,OG01693,OG05245,OG05057,OG08686,OG05007,OG08125,OG07969,OG04892,OG03650,OG06725,OG01619,OG02065,OG07480,OG07661,OG02537,OG03863,OG03588,OG07597,OG07457,OG02925,OG12666,OG12736,OG08248,OG02411,OG12707
GO:0006073	cellular glucan metabolic process	biological_process	0.025521	0.8541	27	2023	55	5803	OG12423,OG05030,OG02698,OG04722,OG01955,OG09071,OG06685,OG08252,OG08192,OG07466,OG13508,OG01912,OG13140,OG10840,OG11151,OG08821,OG13607,OG12615,OG07917,OG05430,OG01868,OG05701,OG11124,OG04084,OG13734,OG06733,OG13492
GO:0044042	glucan metabolic process	biological_process	0.025521	0.8541	27	2023	55	5803	OG02698,OG04722,OG12423,OG05030,OG13508,OG07466,OG08192,OG08252,OG06685,OG01955,OG09071,OG01868,OG05430,OG07917,OG12615,OG13607,OG08821,OG10840,OG13140,OG11151,OG01912,OG13492,OG06733,OG04084,OG13734,OG11124,OG05701
GO:0006996	organelle organization	biological_process	0.025743	0.8544	106	2023	261	5803	OG03078,OG04569,OG04368,OG01757,OG05776,OG09550,OG09427,OG04690,OG05782,OG05997,OG08046,OG08098,OG02214,OG08503,OG09091,OG05628,OG04262,OG03834,OG03060,OG04485,OG07954,OG05714,OG05990,OG03135,OG04842,OG13002,OG08302,OG07688,OG05088,OG07914,OG01753,OG09180,OG10638,OG03012,OG12414,OG12514,OG04927,OG04252,OG07454,OG03006,OG04031,OG04798,OG10359,OG02848,OG05479,OG03596,OG03898,OG01752,OG12929,OG02948…
GO:0031145	anaphase-promoting complex-dependent proteasomal ubiquitin-dependent protein catabolic process	biological_process	0.028437	0.9361	3	2023	3	5803	OG04929,OG03596,OG10638
GO:0032940	secretion by cell	biological_process	0.031055	1	17	2023	34	5803	OG09206,OG02550,OG04171,OG05676,OG06904,OG08368,OG03761,OG01619,OG13251,OG04677,OG12884,OG07661,OG01623,OG03091,OG04306,OG08307,OG05815
GO:0046903	secretion	biological_process	0.031055	1	17	2023	34	5803	OG08307,OG05815,OG12884,OG04306,OG01623,OG03091,OG07661,OG01619,OG03761,OG04677,OG13251,OG08368,OG06904,OG04171,OG05676,OG09206,OG02550
GO:0005618	cell wall	cellular_component	0.032726	1	18	2023	34	5803	OG01955,OG06685,OG08192,OG07466,OG05247,OG12423,OG06378,OG13734,OG13350,OG08821,OG01912,OG13140,OG11151,OG10840,OG07917,OG01868,OG05430,OG13607
GO:0019028	viral capsid	cellular_component	0.033587	1	29	2023	62	5803	OG05544,OG05776,OG05487,OG09233,OG02119,OG04660,OG04491,OG08527,OG06877,OG02564,OG05078,OG07746,OG10861,OG09286,OG13270,OG04637,OG08576,OG05591,OG03762,OG05012,OG05153,OG12348,OG06666,OG01599,OG05365,OG08439,OG08028,OG02991,OG07616
GO:0050840	extracellular matrix binding	molecular_function	0.033704	1	5	2023	6	5803	OG04557,OG12674,OG12957,OG05842,OG07986
GO:0005811	lipid particle	cellular_component	0.035298	1	3	2023	3	5803	OG09314,OG05311,OG01945
GO:0012511	monolayer-surrounded lipid storage body	cellular_component	0.035298	1	3	2023	3	5803	OG09314,OG05311,OG01945
GO:0005578	proteinaceous extracellular matrix	cellular_component	0.035407	1	16	2023	31	5803	OG09521,OG04271,OG03153,OG04810,OG04436,OG01583,OG03566,OG09538,OG05420,OG03972,OG06947,OG08610,OG13147,OG03934,OG07865,OG05206
GO:0019203	carbohydrate phosphatase activity	molecular_function	0.036043	1	3	2023	3	5803	OG03504,OG08927,OG07858
GO:0042132	fructose 1,6-bisphosphate 1-phosphatase activity	molecular_function	0.036043	1	3	2023	3	5803	OG07858,OG08927,OG03504
GO:0050308	sugar-phosphatase activity	molecular_function	0.036043	1	3	2023	3	5803	OG03504,OG07858,OG08927
GO:0044767	single-organism developmental process	biological_process	0.036103	1	27	2023	57	5803	OG05997,OG02599,OG05396,OG05638,OG02141,OG12674,OG03139,OG07886,OG03773,OG05449,OG07844,OG07891,OG07755,OG05990,OG05696,OG02948,OG08315,OG02958,OG08028,OG04350,OG07743,OG07737,OG09251,OG03512,OG04403,OG04015,OG05604
GO:0019012	virion	cellular_component	0.036368	1	51	2023	118	5803	OG05078,OG02564,OG10861,OG05776,OG05487,OG09233,OG02119,OG09435,OG05544,OG04488,OG02034,OG05012,OG04908,OG02991,OG01599,OG02975,OG05365,OG13270,OG09286,OG08576,OG01612,OG05591,OG03762,OG04637,OG02011,OG09528,OG04319,OG07965,OG07746,OG05743,OG08825,OG08242,OG08527,OG06877,OG04660,OG04661,OG04491,OG06666,OG02420,OG05153,OG12348,OG07616,OG05759,OG08439,OG08028,OG05640,OG04341,OG08651,OG03562,OG07637…
GO:0009526	plastid envelope	cellular_component	0.03744	1	4	2023	5	5803	OG05247,OG08651,OG04734,OG09427
GO:0009941	chloroplast envelope	cellular_component	0.03744	1	4	2023	5	5803	OG09427,OG08651,OG05247,OG04734
GO:0051641	cellular localization	biological_process	0.038162	1	129	2023	337	5803	OG01752,OG04546,OG08722,OG13269,OG06904,OG08312,OG10780,OG04798,OG05710,OG08101,OG01717,OG03487,OG09032,OG04959,OG01623,OG04306,OG05790,OG07768,OG07991,OG03937,OG05714,OG04485,OG02550,OG01971,OG08576,OG09065,OG03094,OG02591,OG10562,OG03932,OG09278,OG09550,OG02119,OG04615,OG10637,OG09095,OG08859,OG06794,OG02700,OG04664,OG04971,OG02177,OG07986,OG07561,OG03401,OG05617,OG07661,OG09141,OG07760,OG07651…
GO:0016020	membrane	cellular_component	0.038207	1	497	2023	1358	5803	OG09445,OG13281,OG07954,OG01211,OG04833,OG01728,OG04383,OG04043,OG05618,OG08302,OG05370,OG09357,OG04642,OG13290,OG01918,OG03899,OG02164,OG05297,OG02339,OG03468,OG03791,OG05083,OG08259,OG05419,OG04479,OG02470,OG04488,OG08009,OG05010,OG03091,OG10701,OG04633,OG07450,OG08635,OG04810,OG05709,OG09427,OG08285,OG08341,OG03950,OG02142,OG03256,OG07637,OG09249,OG04487,OG05060,OG05820,OG05150,OG03525,OG04901…
GO:0007017	microtubule-based process	biological_process	0.038912	1	23	2023	48	5803	OG12772,OG05059,OG05782,OG04575,OG05751,OG12514,OG05088,OG05776,OG13219,OG07906,OG05714,OG07671,OG12553,OG07895,OG07651,OG02948,OG12366,OG04485,OG12837,OG06794,OG09251,OG04798,OG06312
GO:0046434	organophosphate catabolic process	biological_process	0.03914	1	15	2023	29	5803	OG09081,OG12366,OG06123,OG03940,OG06063,OG07438,OG13219,OG04731,OG03424,OG04292,OG09427,OG04318,OG12553,OG06970,OG09219
GO:0018580	nitronate monooxygenase activity	molecular_function	0.039169	1	4	2023	5	5803	OG04788,OG04972,OG08039,OG04982
GO:0009507	chloroplast	cellular_component	0.039875	1	16	2023	31	5803	OG08070,OG11009,OG09427,OG09480,OG04970,OG05247,OG03565,OG08110,OG04734,OG13418,OG09362,OG02575,OG13417,OG08651,OG05382,OG01653
GO:0030163	protein catabolic process	biological_process	0.040103	1	25	2023	54	5803	OG08610,OG13269,OG07741,OG05457,OG05398,OG03596,OG07768,OG02948,OG05736,OG04878,OG03626,OG08077,OG04929,OG03809,OG02925,OG02465,OG04097,OG10638,OG04176,OG07447,OG03821,OG02681,OG05484,OG02974,OG07002
GO:0030117	membrane coat	cellular_component	0.040619	1	19	2023	42	5803	OG04959,OG02470,OG12703,OG03932,OG03659,OG04870,OG01693,OG01717,OG09065,OG04664,OG01971,OG04282,OG07596,OG04649,OG10637,OG09095,OG00929,OG08610,OG04615
GO:0048475	coated membrane	cellular_component	0.040619	1	19	2023	42	5803	OG04615,OG10637,OG08610,OG00929,OG09095,OG04649,OG07596,OG01971,OG04282,OG04664,OG09065,OG01717,OG04870,OG01693,OG03659,OG12703,OG03932,OG04959,OG02470
GO:0044257	cellular protein catabolic process	biological_process	0.040844	1	23	2023	49	5803	OG07768,OG02948,OG05736,OG08610,OG13269,OG05457,OG07741,OG03596,OG03809,OG04878,OG03626,OG08077,OG04929,OG04176,OG07447,OG03821,OG02925,OG02465,OG04097,OG10638,OG07002,OG05484,OG02974
GO:0051603	proteolysis involved in cellular protein catabolic process	biological_process	0.040844	1	23	2023	49	5803	OG07447,OG03821,OG04176,OG10638,OG04097,OG02465,OG02925,OG07002,OG02974,OG05484,OG05736,OG02948,OG07768,OG03596,OG07741,OG05457,OG13269,OG08610,OG03809,OG04929,OG03626,OG08077,OG04878
GO:0044770	cell cycle phase transition	biological_process	0.040869	1	11	2023	20	5803	OG02700,OG04929,OG09413,OG05651,OG07480,OG05739,OG08370,OG10638,OG03596,OG04480,OG03849
GO:1901987	regulation of cell cycle phase transition	biological_process	0.040869	1	11	2023	20	5803	OG07480,OG04929,OG09413,OG05651,OG02700,OG03849,OG03596,OG04480,OG10638,OG05739,OG08370
GO:0019089	transmission of virus	biological_process	0.041222	1	3	2023	3	5803	OG07693,OG08825,OG08686
GO:0044007	dissemination or transmission of symbiont from host	biological_process	0.041222	1	3	2023	3	5803	OG07693,OG08825,OG08686
GO:0051821	dissemination or transmission of organism from other organism involved in symbiotic interaction	biological_process	0.041222	1	3	2023	3	5803	OG07693,OG08825,OG08686
GO:0005976	polysaccharide metabolic process	biological_process	0.042642	1	31	2023	67	5803	OG04907,OG02698,OG04722,OG12423,OG05030,OG04962,OG07466,OG13508,OG08192,OG08252,OG06685,OG09071,OG01955,OG01868,OG05430,OG07917,OG12615,OG13607,OG08821,OG13140,OG10840,OG11151,OG01912,OG07915,OG13492,OG06733,OG10757,OG04084,OG13734,OG11124,OG05701
GO:0044262	cellular carbohydrate metabolic process	biological_process	0.043168	1	36	2023	80	5803	OG13508,OG08252,OG08094,OG01955,OG07917,OG01868,OG13607,OG08821,OG01912,OG10840,OG11151,OG13492,OG10757,OG06733,OG04084,OG13734,OG02025,OG02698,OG04722,OG12623,OG12423,OG05030,OG03424,OG02585,OG08192,OG07466,OG09071,OG06685,OG05430,OG12615,OG13140,OG06063,OG09256,OG03482,OG05701,OG11124
GO:0051128	regulation of cellular component organization	biological_process	0.044331	1	17	2023	34	5803	OG05651,OG05088,OG10638,OG03012,OG02890,OG03153,OG08370,OG05751,OG04929,OG04740,OG04485,OG04031,OG09251,OG02700,OG03596,OG07906,OG03892
GO:0034622	cellular macromolecular complex assembly	biological_process	0.044622	1	46	2023	105	5803	OG07564,OG05153,OG12929,OG01752,OG10359,OG08686,OG02700,OG10427,OG04031,OG04483,OG13615,OG12366,OG12707,OG05037,OG08248,OG02890,OG04650,OG04817,OG09180,OG02332,OG13219,OG08075,OG05261,OG10264,OG04660,OG12553,OG13002,OG13290,OG05734,OG04485,OG04649,OG03834,OG07731,OG08576,OG03858,OG05628,OG08503,OG08498,OG08098,OG12772,OG05776,OG05544,OG01659,OG02207,OG05698,OG02556
GO:0065003	macromolecular complex assembly	biological_process	0.045067	1	55	2023	129	5803	OG04480,OG13290,OG13002,OG12553,OG08498,OG08503,OG05628,OG07731,OG03858,OG08576,OG03834,OG04485,OG04649,OG05734,OG12772,OG05782,OG08098,OG05698,OG02556,OG02207,OG01659,OG05544,OG05776,OG10359,OG01752,OG12929,OG05153,OG07564,OG12366,OG13615,OG04483,OG11064,OG04031,OG10427,OG04798,OG02700,OG08686,OG09180,OG04817,OG05566,OG02890,OG04650,OG08248,OG05037,OG05073,OG04575,OG12707,OG12514,OG04660,OG10264…
GO:0044264	cellular polysaccharide metabolic process	biological_process	0.045645	1	28	2023	60	5803	OG12423,OG05030,OG02698,OG04722,OG08252,OG01955,OG09071,OG06685,OG08192,OG13508,OG07466,OG08821,OG01912,OG13140,OG11151,OG10840,OG07917,OG05430,OG01868,OG13607,OG12615,OG13734,OG04084,OG05701,OG11124,OG13492,OG06733,OG10757
GO:1901681	sulfur compound binding	molecular_function	0.0457	1	7	2023	12	5803	OG08847,OG08092,OG02591,OG08434,OG05678,OG08735,OG05503
GO:0016670	oxidoreductase activity, acting on a sulfur group of donors, oxygen as acceptor	molecular_function	0.045954	1	4	2023	5	5803	OG05428,OG05623,OG04676,OG05118
GO:0019184	nonribosomal peptide biosynthetic process	biological_process	0.046076	1	3	2023	3	5803	OG13340,OG10560,OG04381
GO:0043170	macromolecule metabolic process	biological_process	0.046526	1	751	2023	2087	5803	OG07844,OG09141,OG08901,OG05758,OG12423,OG04962,OG03219,OG03323,OG05037,OG03778,OG05520,OG08735,OG04990,OG03830,OG10595,OG13070,OG03598,OG04139,OG05398,OG05876,OG03258,OG04475,OG08134,OG01108,OG05430,OG08898,OG09007,OG03958,OG04630,OG11268,OG01659,OG08869,OG05939,OG12518,OG06846,OG07536,OG10306,OG04740,OG03026,OG10898,OG05464,OG13492,OG04177,OG04596,OG12879,OG08610,OG04544,OG05660,OG08990,OG13593…
GO:0000280	nuclear division	biological_process	0.046803	1	10	2023	18	5803	OG08370,OG10638,OG03596,OG07906,OG04485,OG05734,OG09401,OG02700,OG05651,OG04929
GO:0007067	mitosis	biological_process	0.046803	1	10	2023	18	5803	OG04485,OG09401,OG02700,OG05734,OG04929,OG05651,OG08370,OG10638,OG03596,OG07906
GO:0045156	electron transporter, transferring electrons within the cyclic electron transport pathway of photosynthesis activity	molecular_function	0.047148	1	4	2023	5	5803	OG04907,OG07624,OG09480,OG04419
GO:0033644	host cell membrane	cellular_component	0.047664	1	8	2023	13	5803	OG12339,OG09528,OG08322,OG02043,OG05700,OG05370,OG13251,OG02975
GO:0044218	other organism cell membrane	cellular_component	0.047664	1	8	2023	13	5803	OG05370,OG05700,OG02975,OG13251,OG12339,OG02043,OG09528,OG08322
GO:0044279	other organism membrane	cellular_component	0.047664	1	8	2023	13	5803	OG13251,OG02975,OG05370,OG05700,OG09528,OG08322,OG02043,OG12339
GO:0044463	cell projection part	cellular_component	0.047955	1	5	2023	7	5803	OG02051,OG02411,OG09251,OG01752,OG07598
GO:0016759	cellulose synthase activity	molecular_function	0.049845	1	3	2023	3	5803	OG13508,OG02698,OG04084
GO:0016760	cellulose synthase (UDP-forming) activity	molecular_function	0.049845	1	3	2023	3	5803	OG02698,OG13508,OG04084
GO:0003729	mRNA binding	molecular_function	0.051755	1	3	2023	3	5803	OG08686,OG07770,OG05698
GO:0010564	regulation of cell cycle process	biological_process	0.052006	1	12	2023	23	5803	OG05739,OG08370,OG03849,OG04480,OG03596,OG10638,OG02700,OG09251,OG07480,OG04929,OG09413,OG05651
GO:0022618	ribonucleoprotein complex assembly	biological_process	0.052177	1	3	2023	3	5803	OG02332,OG08686,OG05698
GO:0043933	macromolecular complex subunit organization	biological_process	0.05233	1	58	2023	138	5803	OG04031,OG11064,OG04798,OG08686,OG02700,OG10427,OG04483,OG12366,OG13615,OG05153,OG01752,OG12929,OG07564,OG02948,OG10359,OG13219,OG02332,OG05261,OG10264,OG04660,OG08075,OG07480,OG05073,OG08248,OG05037,OG12514,OG04575,OG12707,OG04817,OG09180,OG04650,OG05566,OG02890,OG04649,OG04485,OG05734,OG05628,OG08503,OG08498,OG03834,OG07731,OG08576,OG03858,OG04740,OG12553,OG13002,OG03892,OG04480,OG13290,OG05544…
GO:0022900	electron transport chain	biological_process	0.052458	1	25	2023	54	5803	OG01982,OG03700,OG05008,OG04409,OG07920,OG13545,OG02371,OG04584,OG10904,OG05146,OG05083,OG05917,OG04978,OG11249,OG06569,OG04906,OG07624,OG09480,OG02189,OG02705,OG02809,OG06253,OG05145,OG06031,OG02820
GO:0044423	virion part	cellular_component	0.052804	1	45	2023	105	5803	OG02034,OG02119,OG09233,OG05487,OG05776,OG05544,OG09435,OG10861,OG05078,OG02564,OG05591,OG03762,OG08576,OG01612,OG09528,OG04637,OG13270,OG09286,OG02991,OG05365,OG01599,OG02975,OG04908,OG05012,OG08527,OG06877,OG04491,OG04661,OG04660,OG08825,OG08242,OG05743,OG07746,OG07965,OG04319,OG07637,OG05521,OG05640,OG07616,OG08028,OG08439,OG05759,OG06666,OG12348,OG05153
GO:0005577	fibrinogen complex	cellular_component	0.05423	1	10	2023	18	5803	OG08576,OG03858,OG05261,OG04660,OG02700,OG05776,OG04485,OG09180,OG05153,OG01752
GO:0030168	platelet activation	biological_process	0.05423	1	10	2023	18	5803	OG01752,OG05153,OG09180,OG04485,OG05776,OG02700,OG04660,OG05261,OG03858,OG08576
GO:0030674	protein binding, bridging	molecular_function	0.05423	1	10	2023	18	5803	OG01752,OG05153,OG09180,OG05776,OG02700,OG04485,OG03858,OG08576,OG04660,OG05261
GO:0060090	binding, bridging	molecular_function	0.05423	1	10	2023	18	5803	OG05776,OG02700,OG04485,OG08576,OG03858,OG04660,OG05261,OG01752,OG05153,OG09180
GO:0016779	nucleotidyltransferase activity	molecular_function	0.05463	1	52	2023	125	5803	OG05939,OG07160,OG03933,OG10316,OG09505,OG04966,OG07552,OG02591,OG05782,OG02809,OG08773,OG04651,OG09401,OG09445,OG08904,OG04102,OG03082,OG10306,OG13294,OG05803,OG09466,OG08703,OG09026,OG07583,OG04585,OG05715,OG09407,OG11532,OG08182,OG08483,OG04978,OG08018,OG04870,OG08768,OG08470,OG04182,OG05656,OG04798,OG12794,OG13742,OG10588,OG04400,OG04440,OG13230,OG09328,OG02862,OG09507,OG09184,OG10637,OG07863…
GO:0071704	organic substance metabolic process	biological_process	0.055102	1	940	2023	2636	5803	OG04892,OG07863,OG04591,OG08315,OG07927,OG08013,OG08613,OG04942,OG03806,OG04185,OG13230,OG03700,OG08258,OG03134,OG11019,OG05300,OG04138,OG06253,OG08563,OG04682,OG10454,OG08248,OG06483,OG01691,OG13726,OG04978,OG02537,OG05250,OG04091,OG02821,OG04518,OG07389,OG12500,OG01883,OG05200,OG13195,OG03587,OG04649,OG02153,OG05981,OG12835,OG07447,OG02070,OG10503,OG02034,OG05484,OG07847,OG03782,OG05017,OG13349…
GO:0009110	vitamin biosynthetic process	biological_process	0.055276	1	24	2023	53	5803	OG10757,OG10588,OG07464,OG06063,OG13492,OG01967,OG01654,OG04972,OG08289,OG01617,OG05250,OG04982,OG02079,OG07826,OG10272,OG09081,OG09028,OG08248,OG08201,OG12623,OG08615,OG07766,OG08039,OG08470
GO:0042364	water-soluble vitamin biosynthetic process	biological_process	0.055276	1	24	2023	53	5803	OG01967,OG01654,OG04972,OG08289,OG05250,OG01617,OG04982,OG10757,OG10588,OG06063,OG07464,OG13492,OG12623,OG08248,OG08201,OG07766,OG08615,OG08039,OG08470,OG02079,OG07826,OG10272,OG09081,OG09028
GO:0006464	cellular protein modification process	biological_process	0.055703	1	173	2023	463	5803	OG04094,OG13195,OG03587,OG13718,OG03802,OG03719,OG12484,OG13093,OG02034,OG01384,OG10503,OG02625,OG08271,OG02070,OG12676,OG05981,OG08043,OG07620,OG04985,OG09279,OG03806,OG02875,OG13230,OG04185,OG06916,OG07564,OG04658,OG05528,OG05518,OG04277,OG09468,OG08825,OG04124,OG02681,OG04298,OG01691,OG04809,OG05141,OG05212,OG05475,OG01878,OG03660,OG07521,OG03934,OG04262,OG01735,OG05618,OG02951,OG08408,OG07741…
GO:0036211	protein modification process	biological_process	0.055703	1	173	2023	463	5803	OG03574,OG02976,OG07893,OG05656,OG03755,OG02960,OG03120,OG12538,OG13704,OG05383,OG01907,OG06263,OG08035,OG03593,OG10890,OG04135,OG01737,OG05479,OG04300,OG01752,OG04917,OG03512,OG02159,OG12368,OG03877,OG04395,OG05575,OG04936,OG04078,OG05791,OG12630,OG06008,OG05208,OG05463,OG10541,OG03616,OG13229,OG08631,OG02004,OG04015,OG05284,OG05038,OG08503,OG13049,OG05653,OG08591,OG04767,OG09244,OG03219,OG11052…
GO:0009266	response to temperature stimulus	biological_process	0.056055	1	3	2023	3	5803	OG13147,OG02829,OG03450
GO:0071826	ribonucleoprotein complex subunit organization	biological_process	0.056265	1	4	2023	5	5803	OG02332,OG08686,OG05698,OG04480
GO:0009166	nucleotide catabolic process	biological_process	0.057938	1	10	2023	18	5803	OG12553,OG04318,OG04292,OG09427,OG07438,OG04731,OG13219,OG06123,OG12366,OG09081
GO:1901292	nucleoside phosphate catabolic process	biological_process	0.057938	1	10	2023	18	5803	OG12366,OG09081,OG06123,OG07438,OG04731,OG13219,OG04292,OG09427,OG04318,OG12553
GO:0042597	periplasmic space	cellular_component	0.058562	1	3	2023	3	5803	OG06031,OG05008,OG06569
GO:0004190	aspartic-type endopeptidase activity	molecular_function	0.060017	1	25	2023	56	5803	OG07844,OG07847,OG02034,OG01659,OG08340,OG11152,OG03590,OG04627,OG07814,OG08725,OG03929,OG08193,OG04748,OG13200,OG02509,OG01728,OG01945,OG03026,OG08525,OG07743,OG13269,OG09225,OG03753,OG07996,OG04905
GO:0070001	aspartic-type peptidase activity	molecular_function	0.060017	1	25	2023	56	5803	OG08340,OG11152,OG03590,OG04627,OG07844,OG07847,OG02034,OG01659,OG04748,OG13200,OG02509,OG08725,OG07814,OG03929,OG08193,OG08525,OG01728,OG01945,OG03026,OG03753,OG07996,OG09225,OG04905,OG07743,OG13269
GO:0007088	regulation of mitosis	biological_process	0.060035	1	6	2023	10	5803	OG02700,OG08370,OG04929,OG03596,OG10638,OG05651
GO:0007091	metaphase/anaphase transition of mitotic cell cycle	biological_process	0.060035	1	6	2023	10	5803	OG02700,OG08370,OG03596,OG04929,OG10638,OG05651
GO:0030071	regulation of mitotic metaphase/anaphase transition	biological_process	0.060035	1	6	2023	10	5803	OG05651,OG04929,OG03596,OG10638,OG08370,OG02700
GO:0044784	metaphase/anaphase transition of cell cycle	biological_process	0.060035	1	6	2023	10	5803	OG02700,OG08370,OG03596,OG04929,OG10638,OG05651
GO:0051783	regulation of nuclear division	biological_process	0.060035	1	6	2023	10	5803	OG05651,OG03596,OG04929,OG10638,OG08370,OG02700
GO:1902099	regulation of metaphase/anaphase transition of cell cycle	biological_process	0.060035	1	6	2023	10	5803	OG05651,OG03596,OG04929,OG10638,OG08370,OG02700
GO:0033036	macromolecule localization	biological_process	0.060365	1	129	2023	342	5803	OG02994,OG04450,OG02207,OG02034,OG04739,OG09227,OG02809,OG05981,OG04649,OG04094,OG03568,OG07895,OG05115,OG13251,OG08656,OG02224,OG09019,OG04870,OG03115,OG07596,OG03936,OG08336,OG04832,OG04185,OG04282,OG07906,OG05419,OG08259,OG05776,OG03091,OG01415,OG02470,OG05782,OG03192,OG01693,OG08774,OG04633,OG03659,OG11404,OG04833,OG09357,OG02951,OG02164,OG12703,OG12884,OG07791,OG04780,OG04660,OG07480,OG08307…
GO:0033202	DNA helicase complex	cellular_component	0.061253	1	14	2023	30	5803	OG02411,OG03116,OG02821,OG01619,OG13251,OG09348,OG05007,OG04892,OG12518,OG08197,OG07886,OG05057,OG03588,OG01424
GO:0016773	phosphotransferase activity, alcohol group as acceptor	molecular_function	0.062022	1	101	2023	266	5803	OG12484,OG13093,OG02207,OG02097,OG02070,OG08271,OG06970,OG02984,OG12676,OG05287,OG12551,OG04649,OG05464,OG03587,OG13718,OG05115,OG08612,OG12327,OG04124,OG07661,OG02434,OG12696,OG02681,OG04298,OG13042,OG05212,OG02654,OG08380,OG01878,OG05364,OG07620,OG09279,OG04955,OG07792,OG03940,OG03806,OG13230,OG02560,OG04987,OG02875,OG06916,OG08235,OG02334,OG05528,OG13229,OG03791,OG03932,OG12347,OG03616,OG02591…
GO:1901700	response to oxygen-containing compound	biological_process	0.06308	1	8	2023	13	5803	OG04530,OG10562,OG13147,OG10861,OG12686,OG07545,OG03450,OG03026
GO:0031012	extracellular matrix	cellular_component	0.063217	1	17	2023	35	5803	OG04810,OG04271,OG09521,OG03153,OG01583,OG09538,OG03566,OG03662,OG04436,OG03972,OG06947,OG08610,OG13147,OG05420,OG03934,OG07865,OG05206
GO:0000226	microtubule cytoskeleton organization	biological_process	0.063752	1	16	2023	33	5803	OG05776,OG05088,OG04575,OG12514,OG05751,OG05782,OG05059,OG04798,OG04485,OG09251,OG06794,OG07906,OG05714,OG07895,OG07651,OG02948
GO:0044272	sulfur compound biosynthetic process	biological_process	0.064511	1	10	2023	19	5803	OG01967,OG02175,OG05967,OG08289,OG10560,OG04982,OG10272,OG10777,OG09081,OG13340
GO:0005083	small GTPase regulator activity	molecular_function	0.06481	1	5	2023	7	5803	OG10555,OG04419,OG02049,OG04292,OG04379
GO:0009888	tissue development	biological_process	0.065077	1	9	2023	16	5803	OG12926,OG04007,OG04030,OG07737,OG02574,OG03744,OG07484,OG05696,OG02958
GO:0003743	translation initiation factor activity	molecular_function	0.065919	1	14	2023	28	5803	OG05494,OG02841,OG04378,OG12758,OG06529,OG05128,OG05334,OG04712,OG08358,OG08134,OG05027,OG05852,OG05138,OG13509
GO:0005750	mitochondrial respiratory chain complex III	cellular_component	0.066148	1	4	2023	5	5803	OG05083,OG05146,OG01982,OG02705
GO:0006122	mitochondrial electron transport, ubiquinol to cytochrome c	biological_process	0.066148	1	4	2023	5	5803	OG02705,OG05146,OG01982,OG05083
GO:0045275	respiratory chain complex III	cellular_component	0.066148	1	4	2023	5	5803	OG02705,OG05083,OG05146,OG01982
GO:0044448	cell cortex part	cellular_component	0.066522	1	12	2023	24	5803	OG03609,OG01623,OG09206,OG02550,OG08368,OG05544,OG05676,OG05815,OG13251,OG01619,OG03761,OG03573
GO:0043161	proteasomal ubiquitin-dependent protein catabolic process	biological_process	0.067457	1	8	2023	15	5803	OG07768,OG02948,OG10638,OG03596,OG08610,OG02925,OG13269,OG04929
GO:0009378	four-way junction helicase activity	molecular_function	0.067876	1	13	2023	28	5803	OG02411,OG03116,OG02821,OG01619,OG13251,OG05007,OG09348,OG04892,OG08197,OG07886,OG05057,OG03588,OG01424
GO:0009379	Holliday junction helicase complex	cellular_component	0.067876	1	13	2023	28	5803	OG02411,OG03116,OG02821,OG01619,OG13251,OG05007,OG09348,OG04892,OG07886,OG08197,OG05057,OG03588,OG01424
GO:0048476	Holliday junction resolvase complex	cellular_component	0.067876	1	13	2023	28	5803	OG01424,OG03588,OG05057,OG08197,OG07886,OG04892,OG05007,OG09348,OG13251,OG02821,OG01619,OG03116,OG02411
GO:0008152	metabolic process	biological_process	0.068094	1	1123	2023	3166	5803	OG04383,OG07941,OG13138,OG01698,OG08006,OG09357,OG12967,OG08302,OG05618,OG03892,OG12347,OG04713,OG09028,OG04368,OG05494,OG03468,OG05852,OG02465,OG07646,OG04904,OG05099,OG03898,OG05915,OG13468,OG09175,OG10741,OG08358,OG02011,OG04938,OG03568,OG01734,OG04094,OG11033,OG02575,OG02791,OG13564,OG07438,OG02809,OG04530,OG09333,OG05701,OG05604,OG03639,OG08439,OG03849,OG04930,OG10339,OG07564,OG04809,OG01974…
GO:0005746	mitochondrial respiratory chain	cellular_component	0.069434	1	6	2023	9	5803	OG05083,OG07846,OG01982,OG05146,OG11249,OG02705
GO:0048285	organelle fission	biological_process	0.071156	1	13	2023	26	5803	OG04929,OG05651,OG04252,OG04485,OG02700,OG09401,OG05734,OG03596,OG09427,OG10638,OG07906,OG03550,OG08370
GO:0009765	photosynthesis, light harvesting	biological_process	0.071193	1	4	2023	5	5803	OG02575,OG13418,OG13417,OG04970
GO:0044238	primary metabolic process	biological_process	0.071222	1	894	2023	2509	5803	OG01604,OG05140,OG07858,OG09538,OG08252,OG05392,OG04739,OG04734,OG07725,OG08094,OG02133,OG02509,OG02625,OG08271,OG01628,OG12676,OG08614,OG13718,OG03626,OG03070,OG07996,OG04788,OG03719,OG12582,OG13251,OG05457,OG08825,OG07394,OG08135,OG05141,OG04663,OG05475,OG03731,OG07746,OG03563,OG12623,OG02643,OG12380,OG02585,OG03660,OG04394,OG04985,OG06063,OG09491,OG04282,OG13710,OG06916,OG08250,OG02420,OG05736…
GO:0006468	protein phosphorylation	biological_process	0.071275	1	76	2023	199	5803	OG05791,OG05744,OG04810,OG06008,OG05208,OG05396,OG05463,OG03616,OG13229,OG05618,OG08408,OG04262,OG04015,OG02004,OG01735,OG03934,OG09244,OG02549,OG01778,OG02976,OG10638,OG03755,OG12538,OG09175,OG03187,OG07480,OG13468,OG08035,OG08826,OG03593,OG10890,OG07414,OG12884,OG04062,OG01737,OG12495,OG05900,OG03898,OG04917,OG05659,OG03512,OG03687,OG12368,OG08603,OG12676,OG02984,OG12551,OG02070,OG08271,OG13093…
GO:0006184	GTP catabolic process	biological_process	0.072004	1	8	2023	14	5803	OG12553,OG09427,OG04292,OG04318,OG04731,OG13219,OG12366,OG06123
GO:1901069	guanosine-containing compound catabolic process	biological_process	0.072004	1	8	2023	14	5803	OG12366,OG06123,OG13219,OG04731,OG04292,OG09427,OG04318,OG12553
GO:0009117	nucleotide metabolic process	biological_process	0.072049	1	54	2023	132	5803	OG04731,OG13219,OG09110,OG09081,OG04467,OG12623,OG00443,OG02698,OG04394,OG03424,OG05247,OG08470,OG05300,OG03482,OG09256,OG06063,OG07464,OG03870,OG12366,OG01108,OG05153,OG02579,OG02870,OG05983,OG03596,OG05641,OG02079,OG13508,OG07858,OG05544,OG08100,OG07438,OG03504,OG07891,OG08094,OG04734,OG05814,OG03094,OG08438,OG04292,OG09427,OG04318,OG06733,OG08847,OG08927,OG05803,OG02011,OG01211,OG06123,OG04084…
GO:0048046	apoplast	cellular_component	0.07219	1	7	2023	11	5803	OG10741,OG01912,OG01955,OG06685,OG07917,OG05430,OG08192
GO:0022607	cellular component assembly	biological_process	0.072672	1	76	2023	188	5803	OG05660,OG12553,OG04480,OG08191,OG10912,OG04649,OG09251,OG05734,OG07731,OG03858,OG12772,OG05544,OG02556,OG05698,OG04630,OG02207,OG01659,OG05153,OG07564,OG02883,OG11064,OG10427,OG02700,OG13615,OG08248,OG05037,OG05073,OG12707,OG04575,OG04817,OG02890,OG02332,OG04627,OG10264,OG04828,OG08075,OG13002,OG09452,OG13290,OG04485,OG07954,OG08503,OG08498,OG04043,OG05628,OG08551,OG08576,OG03834,OG11258,OG05782…
GO:0016705	oxidoreductase activity, acting on paired donors, with incorporation or reduction of molecular oxygen	molecular_function	0.073954	1	31	2023	73	5803	OG08641,OG04960,OG05604,OG07954,OG04944,OG12519,OG02120,OG04798,OG01500,OG08708,OG12304,OG00551,OG02915,OG13005,OG09335,OG03525,OG09029,OG04789,OG02046,OG02853,OG02429,OG02949,OG02080,OG12597,OG02809,OG05107,OG05657,OG03706,OG05043,OG12300,OG01201
GO:0048193	Golgi vesicle transport	biological_process	0.074238	1	23	2023	51	5803	OG07991,OG11188,OG07906,OG10637,OG08686,OG10780,OG09206,OG05203,OG03950,OG09286,OG04485,OG01717,OG08101,OG08576,OG05779,OG05751,OG05782,OG02119,OG05544,OG07480,OG04660,OG07790,OG03401
GO:0006753	nucleoside phosphate metabolic process	biological_process	0.074313	1	55	2023	135	5803	OG09081,OG04467,OG04731,OG13219,OG09110,OG04394,OG03424,OG05247,OG05300,OG08470,OG00443,OG12623,OG02698,OG03870,OG12366,OG03482,OG09256,OG06063,OG07464,OG05641,OG03596,OG01108,OG05153,OG02907,OG02870,OG02579,OG05983,OG03504,OG07891,OG08094,OG04734,OG13508,OG07858,OG02079,OG05544,OG08100,OG07438,OG04292,OG08438,OG09427,OG04318,OG05814,OG03094,OG05803,OG02011,OG01211,OG06123,OG04084,OG06733,OG08847…
GO:0016717	oxidoreductase activity, acting on paired donors, with oxidation of a pair of donors resulting in the reduction of molecular oxygen to two molecules of water	molecular_function	0.074329	1	5	2023	7	5803	OG13005,OG02949,OG04798,OG01201,OG07954
GO:0042651	thylakoid membrane	cellular_component	0.074617	1	7	2023	12	5803	OG13418,OG08635,OG09480,OG04809,OG03565,OG04734,OG03582
GO:0007186	G-protein coupled receptor signaling pathway	biological_process	0.075173	1	23	2023	50	5803	OG08614,OG05710,OG05820,OG08503,OG05701,OG07792,OG04546,OG13005,OG03243,OG04613,OG04780,OG07844,OG03911,OG02097,OG03449,OG09417,OG06970,OG08701,OG04289,OG04344,OG10861,OG05981,OG07986
GO:0070838	divalent metal ion transport	biological_process	0.076475	1	25	2023	58	5803	OG01778,OG04037,OG03911,OG04305,OG11374,OG07942,OG13574,OG04907,OG08071,OG09051,OG02470,OG02034,OG07709,OG05140,OG08619,OG10745,OG02164,OG06448,OG08613,OG05153,OG04546,OG03525,OG05710,OG08614,OG06059
GO:0009536	plastid	cellular_component	0.077045	1	16	2023	33	5803	OG09362,OG13418,OG02575,OG13417,OG08651,OG01653,OG05382,OG11009,OG08070,OG05247,OG04970,OG09480,OG09427,OG04734,OG03565,OG08110
GO:0001775	cell activation	biological_process	0.077722	1	10	2023	19	5803	OG05153,OG01752,OG09180,OG04485,OG02700,OG05776,OG05261,OG04660,OG08576,OG03858
GO:0003779	actin binding	molecular_function	0.078271	1	28	2023	63	5803	OG07688,OG04660,OG09018,OG05006,OG04927,OG04682,OG05997,OG04643,OG05551,OG01753,OG13098,OG09303,OG03006,OG03060,OG04676,OG04262,OG07454,OG03940,OG02214,OG09091,OG04300,OG01752,OG03898,OG06026,OG02848,OG01430,OG12335,OG02371
GO:0006413	translational initiation	biological_process	0.078413	1	15	2023	31	5803	OG08134,OG05027,OG08358,OG04712,OG13509,OG05852,OG05138,OG02841,OG12758,OG04378,OG05314,OG05494,OG05334,OG06529,OG05128
GO:0044434	chloroplast part	cellular_component	0.078788	1	9	2023	17	5803	OG04734,OG05382,OG08651,OG03565,OG05247,OG09480,OG09427,OG13418,OG09362
GO:0044435	plastid part	cellular_component	0.078788	1	9	2023	17	5803	OG04734,OG05382,OG08651,OG03565,OG05247,OG09480,OG09427,OG13418,OG09362
GO:0000278	mitotic cell cycle	biological_process	0.078828	1	12	2023	24	5803	OG07906,OG10638,OG03596,OG08370,OG02948,OG07480,OG05651,OG04929,OG05734,OG02700,OG09401,OG04485
GO:0006511	ubiquitin-dependent protein catabolic process	biological_process	0.079152	1	19	2023	42	5803	OG03809,OG04929,OG04878,OG03626,OG08077,OG05736,OG02948,OG07768,OG03596,OG07741,OG13269,OG08610,OG02974,OG07447,OG03821,OG10638,OG04097,OG02925,OG02465
GO:0000902	cell morphogenesis	biological_process	0.081283	1	9	2023	17	5803	OG08028,OG03139,OG02599,OG05990,OG05638,OG02948,OG05449,OG04403,OG09251
GO:0042030	ATPase inhibitor activity	molecular_function	0.083947	1	5	2023	8	5803	OG08619,OG02164,OG02470,OG11374,OG07438
GO:0005982	starch metabolic process	biological_process	0.08506	1	20	2023	43	5803	OG05701,OG11124,OG04084,OG13734,OG06733,OG13140,OG11151,OG10840,OG08821,OG13607,OG12615,OG01868,OG09071,OG08252,OG13508,OG07466,OG12423,OG05030,OG04722,OG02698
GO:0005985	sucrose metabolic process	biological_process	0.08506	1	20	2023	43	5803	OG04084,OG13734,OG05701,OG11124,OG06733,OG08821,OG10840,OG13140,OG11151,OG01868,OG13607,OG12615,OG08252,OG09071,OG13508,OG07466,OG12423,OG05030,OG02698,OG04722
GO:0003333	amino acid transmembrane transport	biological_process	0.086694	1	3	2023	4	5803	OG06123,OG01983,OG10793
GO:0005938	cell cortex	cellular_component	0.088683	1	12	2023	25	5803	OG01619,OG03761,OG03573,OG05815,OG13251,OG02550,OG09206,OG08368,OG05676,OG05544,OG03609,OG01623
GO:0044765	single-organism transport	biological_process	0.088984	1	241	2023	653	5803	OG04645,OG03229,OG07991,OG10793,OG03520,OG07841,OG04584,OG02968,OG04485,OG02550,OG03466,OG12459,OG02722,OG04637,OG08503,OG06123,OG12715,OG09065,OG12444,OG08576,OG03094,OG05814,OG04686,OG02591,OG10314,OG02528,OG10562,OG03932,OG10870,OG09550,OG02119,OG06725,OG04546,OG03573,OG05983,OG03596,OG03931,OG10745,OG13269,OG11275,OG09184,OG06777,OG06904,OG12339,OG10780,OG08322,OG08272,OG05710,OG01717,OG08975…
GO:0019321	pentose metabolic process	biological_process	0.089701	1	3	2023	4	5803	OG04734,OG02579,OG00443
GO:0018995	host	cellular_component	0.090333	1	22	2023	49	5803	OG07541,OG12926,OG01613,OG02043,OG05668,OG08695,OG05700,OG12339,OG05752,OG10478,OG03512,OG09528,OG08322,OG09452,OG02945,OG05370,OG02975,OG05004,OG01246,OG13251,OG05365,OG03937
GO:0033643	host cell part	cellular_component	0.090333	1	22	2023	49	5803	OG05370,OG09452,OG02945,OG05004,OG13251,OG01246,OG02975,OG05365,OG03937,OG05752,OG12339,OG08322,OG03512,OG09528,OG10478,OG05700,OG08695,OG07541,OG05668,OG12926,OG02043,OG01613
GO:0043245	extraorganismal space	cellular_component	0.090333	1	22	2023	49	5803	OG05668,OG02043,OG01613,OG12926,OG07541,OG05700,OG08695,OG03512,OG08322,OG09528,OG10478,OG05752,OG12339,OG05365,OG03937,OG05004,OG13251,OG01246,OG02975,OG05370,OG09452,OG02945
GO:0043657	host cell	cellular_component	0.090333	1	22	2023	49	5803	OG02043,OG01613,OG12926,OG05668,OG07541,OG08695,OG05700,OG10478,OG03512,OG09528,OG08322,OG12339,OG05752,OG05365,OG03937,OG01246,OG05004,OG02975,OG13251,OG09452,OG02945,OG05370
GO:0044215	other organism	cellular_component	0.090333	1	22	2023	49	5803	OG03937,OG05365,OG13251,OG05004,OG01246,OG02975,OG05370,OG02945,OG09452,OG03512,OG09528,OG08322,OG10478,OG05752,OG12339,OG05700,OG08695,OG05668,OG02043,OG01613,OG12926,OG07541
GO:0044216	other organism cell	cellular_component	0.090333	1	22	2023	49	5803	OG05370,OG09452,OG02945,OG03937,OG05365,OG02975,OG05004,OG01246,OG13251,OG05752,OG12339,OG03512,OG08322,OG09528,OG10478,OG05700,OG08695,OG07541,OG05668,OG01613,OG02043,OG12926
GO:0044217	other organism part	cellular_component	0.090333	1	22	2023	49	5803	OG08695,OG05700,OG07541,OG12926,OG01613,OG02043,OG05668,OG02945,OG09452,OG05370,OG05004,OG01246,OG13251,OG02975,OG05365,OG03937,OG12339,OG05752,OG10478,OG09528,OG03512,OG08322
GO:0032502	developmental process	biological_process	0.090764	1	51	2023	124	5803	OG04585,OG04030,OG07755,OG07844,OG04789,OG08377,OG05638,OG04314,OG06031,OG05247,OG05604,OG03512,OG02875,OG04403,OG02958,OG05696,OG02948,OG08315,OG07929,OG07737,OG08028,OG13147,OG04350,OG03773,OG04208,OG12926,OG05449,OG07891,OG05396,OG07484,OG05997,OG02599,OG03744,OG07886,OG03139,OG02906,OG02574,OG02465,OG02141,OG12674,OG03809,OG13270,OG09251,OG02841,OG04007,OG04015,OG04938,OG03626,OG05990,OG02991…
GO:0042398	cellular modified amino acid biosynthetic process	biological_process	0.090896	1	14	2023	29	5803	OG08615,OG02647,OG08248,OG08201,OG12623,OG10560,OG07975,OG02079,OG10757,OG07826,OG07464,OG06063,OG03940,OG13340
GO:0010035	response to inorganic substance	biological_process	0.090998	1	7	2023	12	5803	OG07545,OG03450,OG10562,OG12444,OG04138,OG10861,OG12686
GO:0006515	misfolded or incompletely synthesized protein catabolic process	biological_process	0.091331	1	3	2023	4	5803	OG02948,OG07768,OG13269
GO:0031144	proteasome localization	biological_process	0.091331	1	3	2023	4	5803	OG07768,OG02948,OG13269
GO:0031503	protein complex localization	biological_process	0.091331	1	3	2023	4	5803	OG13269,OG02948,OG07768
GO:0034629	cellular protein complex localization	biological_process	0.091331	1	3	2023	4	5803	OG13269,OG07768,OG02948
GO:0035966	response to topologically incorrect protein	biological_process	0.091331	1	3	2023	4	5803	OG02948,OG07768,OG13269
GO:0035967	cellular response to topologically incorrect protein	biological_process	0.091331	1	3	2023	4	5803	OG07768,OG02948,OG13269
GO:0051788	response to misfolded protein	biological_process	0.091331	1	3	2023	4	5803	OG13269,OG07768,OG02948
GO:0071218	cellular response to misfolded protein	biological_process	0.091331	1	3	2023	4	5803	OG07768,OG02948,OG13269
GO:0071630	nucleus-associated proteasomal ubiquitin-dependent protein catabolic process	biological_process	0.091331	1	3	2023	4	5803	OG02948,OG07768,OG13269
GO:0009607	response to biotic stimulus	biological_process	0.091453	1	23	2023	49	5803	OG07731,OG03562,OG10478,OG03580,OG04316,OG04982,OG12704,OG13147,OG07525,OG12303,OG07462,OG11268,OG02434,OG03688,OG09028,OG04734,OG12365,OG05776,OG10381,OG11052,OG13309,OG13689,OG04530
GO:0051493	regulation of cytoskeleton organization	biological_process	0.092985	1	7	2023	12	5803	OG02890,OG07906,OG04031,OG09251,OG04485,OG05088,OG05751
GO:0007346	regulation of mitotic cell cycle	biological_process	0.093703	1	7	2023	13	5803	OG10638,OG03596,OG04929,OG05651,OG07480,OG02700,OG08370
GO:0044772	mitotic cell cycle phase transition	biological_process	0.093703	1	7	2023	13	5803	OG02700,OG08370,OG07480,OG03596,OG04929,OG10638,OG05651
GO:1901990	regulation of mitotic cell cycle phase transition	biological_process	0.093703	1	7	2023	13	5803	OG07480,OG03596,OG10638,OG04929,OG05651,OG02700,OG08370
GO:0051649	establishment of localization in cell	biological_process	0.094993	1	112	2023	301	5803	OG02119,OG09550,OG03932,OG09278,OG05419,OG01415,OG02470,OG03091,OG08774,OG02591,OG01693,OG05782,OG03094,OG10562,OG03659,OG02550,OG04485,OG11404,OG01971,OG09065,OG08576,OG04833,OG03761,OG07991,OG03892,OG02951,OG05790,OG11188,OG03937,OG04780,OG12884,OG12703,OG09477,OG07480,OG04959,OG01623,OG07790,OG04660,OG04306,OG05261,OG03487,OG08307,OG06031,OG09180,OG09032,OG03950,OG10780,OG08686,OG06904,OG05676…
GO:0009424	bacterial-type flagellum hook	cellular_component	0.095278	1	2	2023	2	5803	OG02051,OG01752
GO:0072511	divalent inorganic cation transport	biological_process	0.095564	1	26	2023	62	5803	OG05140,OG08071,OG02034,OG02470,OG07709,OG09051,OG07942,OG11374,OG04305,OG03911,OG04907,OG13574,OG04037,OG01778,OG08614,OG06059,OG05710,OG12444,OG04546,OG05153,OG08613,OG03525,OG10745,OG08619,OG02164,OG06448
GO:0005581	collagen	cellular_component	0.095947	1	2	2023	2	5803	OG08610,OG09538
GO:0043112	receptor metabolic process	biological_process	0.096306	1	6	2023	10	5803	OG08322,OG13251,OG03026,OG05370,OG05700,OG12339
GO:0042060	wound healing	biological_process	0.096855	1	13	2023	27	5803	OG07737,OG09180,OG05696,OG02958,OG01752,OG05153,OG08576,OG03858,OG04660,OG05261,OG05776,OG02700,OG04485
GO:0005984	disaccharide metabolic process	biological_process	0.097208	1	21	2023	46	5803	OG13508,OG07466,OG08252,OG09071,OG02025,OG02698,OG04722,OG05030,OG12423,OG06733,OG13734,OG04084,OG11124,OG05701,OG01868,OG12615,OG13607,OG08821,OG11151,OG13140,OG10840
GO:0030119	AP-type membrane coat adaptor complex	cellular_component	0.09888	1	6	2023	11	5803	OG04870,OG03659,OG04959,OG02470,OG04664,OG09065
GO:0008883	glutamyl-tRNA reductase activity	molecular_function	0.099008	1	2	2023	2	5803	OG05008,OG02221
GO:0006195	purine nucleotide catabolic process	biological_process	0.099954	1	9	2023	17	5803	OG06123,OG12366,OG07438,OG13219,OG04731,OG04318,OG04292,OG09427,OG12553
GO:0072523	purine-containing compound catabolic process	biological_process	0.099954	1	9	2023	17	5803	OG12553,OG04292,OG09427,OG04318,OG04731,OG13219,OG07438,OG12366,OG06123
GO:0015980	energy derivation by oxidation of organic compounds	biological_process	0.10016	1	27	2023	63	5803	OG05083,OG05146,OG05917,OG04978,OG05192,OG04906,OG08201,OG04870,OG02820,OG06253,OG02809,OG05145,OG02705,OG02189,OG01676,OG03700,OG13492,OG08847,OG01982,OG04282,OG04791,OG04409,OG13545,OG09263,OG04584,OG10904,OG02371
GO:0003689	DNA clamp loader activity	molecular_function	0.10124	1	2	2023	3	5803	OG03192,OG01971
GO:0005663	DNA replication factor C complex	cellular_component	0.10124	1	2	2023	3	5803	OG03192,OG01971
GO:0033170	protein-DNA loading ATPase activity	molecular_function	0.10124	1	2	2023	3	5803	OG03192,OG01971
GO:0009772	photosynthetic electron transport in photosystem II	biological_process	0.10138	1	2	2023	2	5803	OG09480,OG07624
GO:0019941	modification-dependent protein catabolic process	biological_process	0.10157	1	19	2023	43	5803	OG02925,OG02465,OG10638,OG04097,OG07447,OG03821,OG02974,OG13269,OG08610,OG03596,OG07741,OG02948,OG07768,OG05736,OG04929,OG04878,OG08077,OG03626,OG03809
GO:0043632	modification-dependent macromolecule catabolic process	biological_process	0.10157	1	19	2023	43	5803	OG02925,OG02465,OG04097,OG10638,OG03821,OG07447,OG02974,OG08610,OG13269,OG07741,OG03596,OG07768,OG02948,OG05736,OG04878,OG03626,OG08077,OG04929,OG03809
GO:0016569	covalent chromatin modification	biological_process	0.10158	1	6	2023	11	5803	OG10503,OG02034,OG01635,OG08503,OG02482,OG05479
GO:0016570	histone modification	biological_process	0.10158	1	6	2023	11	5803	OG10503,OG02034,OG01635,OG08503,OG05479,OG02482
GO:0046933	proton-transporting ATP synthase activity, rotational mechanism	molecular_function	0.10158	1	5	2023	8	5803	OG05814,OG05641,OG07891,OG05247,OG04467
GO:0030131	clathrin adaptor complex	cellular_component	0.10165	1	5	2023	9	5803	OG04870,OG02470,OG04664,OG03659,OG04959
GO:0071944	cell periphery	cellular_component	0.10195	1	84	2023	213	5803	OG05709,OG03659,OG12674,OG05396,OG05997,OG04167,OG05002,OG05297,OG04205,OG08821,OG07841,OG03520,OG10840,OG11151,OG09454,OG01868,OG03761,OG13607,OG04645,OG13734,OG02550,OG13350,OG06031,OG07480,OG06685,OG01623,OG05383,OG07086,OG08546,OG05003,OG08192,OG07466,OG10745,OG01619,OG03573,OG04546,OG07650,OG13654,OG04487,OG05710,OG08312,OG05676,OG08280,OG08466,OG05981,OG09417,OG06378,OG01659,OG02026,OG01955…
GO:0006796	phosphate-containing compound metabolic process	biological_process	0.1024	1	184	2023	502	5803	OG03616,OG13508,OG02079,OG03932,OG13229,OG06008,OG04318,OG05791,OG05814,OG05463,OG03094,OG05208,OG08498,OG02004,OG04015,OG08576,OG04084,OG06123,OG09244,OG06733,OG04584,OG05790,OG05917,OG10890,OG03593,OG13219,OG07783,OG08035,OG03570,OG07893,OG02976,OG02705,OG09219,OG00443,OG12538,OG02698,OG03755,OG09535,OG03512,OG04917,OG01982,OG12368,OG07464,OG03596,OG01737,OG02579,OG02907,OG05983,OG03756,OG03621…
GO:0005657	replication fork	cellular_component	0.10271	1	25	2023	61	5803	OG02411,OG08018,OG03116,OG02591,OG03192,OG09348,OG08773,OG07886,OG03588,OG10316,OG03135,OG02821,OG01619,OG05007,OG13251,OG08197,OG08006,OG04892,OG05057,OG01424,OG09314,OG13329,OG13742,OG05245,OG01971
GO:0033178	proton-transporting two-sector ATPase complex, catalytic domain	cellular_component	0.10351	1	8	2023	16	5803	OG05641,OG05247,OG02625,OG02870,OG07891,OG04959,OG05779,OG04467
GO:0006152	purine nucleoside catabolic process	biological_process	0.10411	1	8	2023	15	5803	OG12553,OG04318,OG09427,OG04292,OG04731,OG13219,OG06123,OG12366
GO:0009143	nucleoside triphosphate catabolic process	biological_process	0.10411	1	8	2023	15	5803	OG12553,OG04292,OG09427,OG04318,OG04731,OG13219,OG12366,OG06123
GO:0009146	purine nucleoside triphosphate catabolic process	biological_process	0.10411	1	8	2023	15	5803	OG04731,OG13219,OG06123,OG12366,OG12553,OG04318,OG09427,OG04292
GO:0009154	purine ribonucleotide catabolic process	biological_process	0.10411	1	8	2023	15	5803	OG04731,OG13219,OG06123,OG12366,OG12553,OG04318,OG09427,OG04292
GO:0009164	nucleoside catabolic process	biological_process	0.10411	1	8	2023	15	5803	OG13219,OG04731,OG06123,OG12366,OG12553,OG04318,OG04292,OG09427
GO:0009203	ribonucleoside triphosphate catabolic process	biological_process	0.10411	1	8	2023	15	5803	OG09427,OG04292,OG04318,OG12553,OG12366,OG06123,OG04731,OG13219
GO:0009207	purine ribonucleoside triphosphate catabolic process	biological_process	0.10411	1	8	2023	15	5803	OG13219,OG04731,OG12366,OG06123,OG12553,OG04292,OG09427,OG04318
GO:0009261	ribonucleotide catabolic process	biological_process	0.10411	1	8	2023	15	5803	OG12553,OG04318,OG04292,OG09427,OG13219,OG04731,OG06123,OG12366
GO:0042454	ribonucleoside catabolic process	biological_process	0.10411	1	8	2023	15	5803	OG12366,OG06123,OG13219,OG04731,OG09427,OG04292,OG04318,OG12553
GO:0046130	purine ribonucleoside catabolic process	biological_process	0.10411	1	8	2023	15	5803	OG09427,OG04292,OG04318,OG12553,OG12366,OG06123,OG04731,OG13219
GO:1901658	glycosyl compound catabolic process	biological_process	0.10411	1	8	2023	15	5803	OG09427,OG04292,OG04318,OG12553,OG12366,OG06123,OG04731,OG13219
GO:0004751	ribose-5-phosphate isomerase activity	molecular_function	0.10447	1	2	2023	2	5803	OG02579,OG04734
GO:0009052	pentose-phosphate shunt, non-oxidative branch	biological_process	0.10447	1	2	2023	2	5803	OG02579,OG04734
GO:0046961	proton-transporting ATPase activity, rotational mechanism	molecular_function	0.1045	1	4	2023	6	5803	OG05247,OG04467,OG07891,OG05641
GO:0005509	calcium ion binding	molecular_function	0.10516	1	33	2023	76	5803	OG07537,OG03681,OG05291,OG05379,OG13147,OG12495,OG01656,OG06947,OG05420,OG08315,OG08113,OG03566,OG01583,OG08826,OG05841,OG12832,OG04137,OG04419,OG04722,OG04089,OG09521,OG02811,OG05206,OG03934,OG06518,OG03972,OG04479,OG04436,OG07144,OG08285,OG04810,OG03153,OG04271
GO:0050151	oleate hydratase activity	molecular_function	0.10517	1	2	2023	2	5803	OG04730,OG02046
GO:0043934	sporulation	biological_process	0.1054	1	5	2023	8	5803	OG03773,OG08315,OG07743,OG07844,OG03512
GO:0016310	phosphorylation	biological_process	0.10744	1	112	2023	302	5803	OG05083,OG13229,OG03932,OG12347,OG03616,OG05396,OG05208,OG05463,OG05791,OG05744,OG04810,OG06008,OG03934,OG08927,OG09244,OG04015,OG02004,OG04262,OG08576,OG01735,OG08498,OG05618,OG12967,OG08408,OG04584,OG08826,OG07783,OG08035,OG03593,OG12884,OG07414,OG10890,OG04467,OG09175,OG07480,OG03187,OG05917,OG13468,OG04119,OG09535,OG03755,OG12538,OG02549,OG01778,OG02976,OG02705,OG10638,OG12368,OG08603,OG01982…
GO:0019684	photosynthesis, light reaction	biological_process	0.10745	1	9	2023	17	5803	OG13418,OG04907,OG07624,OG09480,OG04970,OG04419,OG04650,OG02575,OG13417
GO:0009611	response to wounding	biological_process	0.10885	1	15	2023	32	5803	OG09180,OG07737,OG05153,OG03911,OG01752,OG02958,OG05696,OG05261,OG04660,OG08576,OG03858,OG04485,OG02700,OG00488,OG05776
GO:0004672	protein kinase activity	molecular_function	0.10974	1	83	2023	221	5803	OG03755,OG09535,OG12538,OG02549,OG01778,OG02976,OG10638,OG08826,OG07414,OG03593,OG12884,OG10890,OG07480,OG09175,OG03187,OG13468,OG03898,OG04062,OG01737,OG10587,OG12495,OG05900,OG12368,OG08603,OG05659,OG04917,OG03687,OG03512,OG05208,OG05396,OG03425,OG05463,OG05791,OG05744,OG04810,OG13229,OG03932,OG03616,OG05618,OG12967,OG08408,OG03934,OG09244,OG02004,OG04015,OG08576,OG01735,OG08498,OG13042,OG05212…
GO:0035257	nuclear hormone receptor binding	molecular_function	0.10988	1	2	2023	2	5803	OG03563,OG08046
GO:0051427	hormone receptor binding	molecular_function	0.10988	1	2	2023	2	5803	OG08046,OG03563
GO:0008252	nucleotidase activity	molecular_function	0.10991	1	2	2023	2	5803	OG09081,OG03870
GO:0008253	5'-nucleotidase activity	molecular_function	0.10991	1	2	2023	2	5803	OG03870,OG09081
GO:0004143	diacylglycerol kinase activity	molecular_function	0.11078	1	3	2023	4	5803	OG03940,OG06970,OG09219
GO:0042393	histone binding	molecular_function	0.11197	1	5	2023	9	5803	OG04973,OG04923,OG05479,OG01635,OG12835
GO:0030243	cellulose metabolic process	biological_process	0.11204	1	3	2023	4	5803	OG02698,OG13508,OG04084
GO:0030244	cellulose biosynthetic process	biological_process	0.11204	1	3	2023	4	5803	OG04084,OG02698,OG13508
GO:0042816	vitamin B6 metabolic process	biological_process	0.11266	1	6	2023	11	5803	OG08039,OG08470,OG09028,OG05250,OG01617,OG04972
GO:0042819	vitamin B6 biosynthetic process	biological_process	0.11266	1	6	2023	11	5803	OG01617,OG05250,OG08039,OG09028,OG08470,OG04972
GO:0008536	Ran GTPase binding	molecular_function	0.11284	1	3	2023	5	5803	OG02224,OG04400,OG04649
GO:0007618	mating	biological_process	0.11323	1	3	2023	4	5803	OG09263,OG05487,OG07669
GO:0006446	regulation of translational initiation	biological_process	0.11329	1	14	2023	30	5803	OG04712,OG08358,OG08134,OG05027,OG05852,OG05138,OG13509,OG05494,OG02841,OG04378,OG12758,OG06529,OG05128,OG05334
GO:0032989	cellular component morphogenesis	biological_process	0.11367	1	9	2023	18	5803	OG09251,OG05449,OG04403,OG02599,OG05990,OG02948,OG05638,OG08028,OG03139
GO:0009534	chloroplast thylakoid	cellular_component	0.11382	1	5	2023	8	5803	OG13418,OG09480,OG03565,OG04734,OG08651
GO:0031976	plastid thylakoid	cellular_component	0.11382	1	5	2023	8	5803	OG04734,OG08651,OG09480,OG03565,OG13418
GO:0044461	bacterial-type flagellum part	cellular_component	0.11425	1	4	2023	6	5803	OG07598,OG01752,OG02411,OG02051
GO:0006325	chromatin organization	biological_process	0.11431	1	25	2023	58	5803	OG05479,OG12929,OG02744,OG13002,OG04282,OG05628,OG01635,OG13615,OG08503,OG10427,OG02693,OG12734,OG02038,OG02482,OG10317,OG10503,OG05037,OG12414,OG02034,OG12400,OG05665,OG02842,OG02207,OG03078,OG01757
GO:0009129	pyrimidine nucleoside monophosphate metabolic process	biological_process	0.11446	1	5	2023	8	5803	OG04788,OG02079,OG08438,OG04394,OG05803
GO:0009130	pyrimidine nucleoside monophosphate biosynthetic process	biological_process	0.11446	1	5	2023	8	5803	OG05803,OG04394,OG08438,OG02079,OG04788
GO:0008104	protein localization	biological_process	0.1162	1	115	2023	313	5803	OG02207,OG02034,OG01659,OG04450,OG02994,OG05544,OG05981,OG02809,OG05287,OG07911,OG09417,OG09227,OG12799,OG03568,OG05779,OG04094,OG07865,OG04649,OG09286,OG04171,OG08610,OG02793,OG13251,OG04480,OG05115,OG07895,OG07651,OG07760,OG05617,OG07661,OG09141,OG02224,OG09019,OG03401,OG07986,OG04971,OG04870,OG02177,OG04282,OG04664,OG04832,OG04185,OG08336,OG03936,OG02700,OG08859,OG06794,OG07596,OG04531,OG03115…
GO:0006750	glutathione biosynthetic process	biological_process	0.11682	1	2	2023	2	5803	OG10560,OG13340
GO:0005958	DNA-dependent protein kinase-DNA ligase 4 complex	cellular_component	0.11683	1	2	2023	2	5803	OG07661,OG09314
GO:0070419	nonhomologous end joining complex	cellular_component	0.11683	1	2	2023	2	5803	OG07661,OG09314
GO:0004359	glutaminase activity	molecular_function	0.11731	1	2	2023	2	5803	OG01617,OG08470
GO:0030177	positive regulation of Wnt receptor signaling pathway	biological_process	0.11774	1	2	2023	2	5803	OG02625,OG08764
GO:0060070	canonical Wnt receptor signaling pathway	biological_process	0.11774	1	2	2023	2	5803	OG02625,OG08764
GO:0060828	regulation of canonical Wnt receptor signaling pathway	biological_process	0.11774	1	2	2023	2	5803	OG08764,OG02625
GO:0090263	positive regulation of canonical Wnt receptor signaling pathway	biological_process	0.11774	1	2	2023	2	5803	OG02625,OG08764
GO:0017016	Ras GTPase binding	molecular_function	0.11785	1	4	2023	7	5803	OG04649,OG09051,OG02224,OG04400
GO:0031267	small GTPase binding	molecular_function	0.11785	1	4	2023	7	5803	OG09051,OG02224,OG04400,OG04649
GO:0051020	GTPase binding	molecular_function	0.11785	1	4	2023	7	5803	OG04649,OG09051,OG02224,OG04400
GO:0045333	cellular respiration	biological_process	0.11796	1	24	2023	56	5803	OG04409,OG04282,OG04791,OG08847,OG01982,OG01676,OG03700,OG02371,OG04584,OG10904,OG13545,OG05917,OG04978,OG05146,OG05083,OG05145,OG06253,OG02809,OG02189,OG02705,OG02820,OG08201,OG04906,OG05192
GO:0016703	oxidoreductase activity, acting on single donors with incorporation of molecular oxygen, incorporation of one atom of oxygen (internal monooxygenases or internal mixed function oxidases)	molecular_function	0.11844	1	5	2023	9	5803	OG02715,OG04972,OG04788,OG04982,OG08039
GO:0030435	sporulation resulting in formation of a cellular spore	biological_process	0.11847	1	2	2023	2	5803	OG03512,OG08315
GO:0009055	electron carrier activity	molecular_function	0.11878	1	40	2023	95	5803	OG04485,OG07474,OG05008,OG02835,OG10265,OG05866,OG10904,OG02090,OG03897,OG07438,OG04159,OG07838,OG07887,OG03425,OG13644,OG06569,OG02509,OG07624,OG04531,OG04069,OG08084,OG08684,OG13293,OG02120,OG03628,OG09365,OG03154,OG02162,OG07681,OG04959,OG04169,OG02501,OG05117,OG00971,OG08324,OG04907,OG02705,OG09480,OG06031,OG04419
GO:0005615	extracellular space	cellular_component	0.11903	1	16	2023	35	5803	OG09180,OG05087,OG03153,OG05751,OG05261,OG04660,OG05776,OG05335,OG08956,OG13657,OG05153,OG01752,OG03858,OG08576,OG04485,OG02700
GO:0005507	copper ion binding	molecular_function	0.11916	1	8	2023	15	5803	OG02475,OG13044,OG07763,OG04454,OG07982,OG11249,OG13535,OG04069
GO:0009415	response to water stimulus	biological_process	0.11978	1	4	2023	6	5803	OG07545,OG12686,OG10861,OG10562
GO:1901136	carbohydrate derivative catabolic process	biological_process	0.12071	1	14	2023	30	5803	OG06123,OG12366,OG09081,OG13219,OG04731,OG06063,OG03649,OG04341,OG04318,OG03424,OG04292,OG09427,OG12553,OG08018
GO:0015833	peptide transport	biological_process	0.12138	1	4	2023	6	5803	OG03609,OG04637,OG03573,OG03563
GO:0015926	glucosidase activity	molecular_function	0.12269	1	4	2023	6	5803	OG11124,OG05701,OG08252,OG01868
GO:0009113	purine nucleobase biosynthetic process	biological_process	0.12277	1	2	2023	2	5803	OG09464,OG05858
GO:0003674	molecular_function	molecular_function	0.123	1	1708	2023	4878	5803	OG05876,OG04139,OG12815,OG03258,OG01108,OG02870,OG13005,OG04918,OG05520,OG04664,OG07792,OG03830,OG10595,OG11138,OG04990,OG03424,OG04962,OG12648,OG07561,OG04919,OG03219,OG09155,OG03778,OG05037,OG01251,OG04575,OG04491,OG07844,OG09141,OG08901,OG02708,OG04177,OG08610,OG06437,OG02373,OG05660,OG04099,OG08990,OG02187,OG09134,OG05634,OG10306,OG03026,OG05476,OG09303,OG04679,OG10565,OG12957,OG01983,OG12952…
GO:0006333	chromatin assembly or disassembly	biological_process	0.12432	1	8	2023	15	5803	OG02207,OG02842,OG13615,OG05628,OG10427,OG13002,OG05037,OG12929
GO:0030599	pectinesterase activity	molecular_function	0.12472	1	9	2023	17	5803	OG07466,OG13734,OG01868,OG13607,OG08821,OG12423,OG10840,OG11151,OG13140
GO:0042545	cell wall modification	biological_process	0.12472	1	9	2023	17	5803	OG13734,OG07466,OG12423,OG11151,OG10840,OG13140,OG08821,OG13607,OG01868
GO:0043101	purine-containing compound salvage	biological_process	0.12506	1	2	2023	2	5803	OG03870,OG05858
GO:0016050	vesicle organization	biological_process	0.12547	1	4	2023	6	5803	OG07914,OG08046,OG08503,OG05779
GO:0016593	Cdc73/Paf1 complex	cellular_component	0.12547	1	2	2023	2	5803	OG08503,OG02034
GO:0016762	xyloglucan:xyloglucosyl transferase activity	molecular_function	0.12591	1	6	2023	10	5803	OG08192,OG05430,OG07917,OG06685,OG01955,OG01912
GO:0016624	oxidoreductase activity, acting on the aldehyde or oxo group of donors, disulfide as acceptor	molecular_function	0.12657	1	3	2023	5	5803	OG04274,OG03075,OG05503
GO:0072524	pyridine-containing compound metabolic process	biological_process	0.12694	1	19	2023	45	5803	OG04972,OG02579,OG01617,OG05250,OG06063,OG09256,OG08927,OG03482,OG08847,OG02011,OG12623,OG08470,OG08039,OG03424,OG07858,OG09028,OG04734,OG08094,OG03504
GO:0004488	methylenetetrahydrofolate dehydrogenase (NADP+) activity	molecular_function	0.12732	1	3	2023	4	5803	OG03940,OG02647,OG07975
GO:0006621	protein retention in ER lumen	biological_process	0.12767	1	5	2023	8	5803	OG02164,OG07760,OG08259,OG03936,OG04633
GO:0035437	maintenance of protein localization in endoplasmic reticulum	biological_process	0.12767	1	5	2023	8	5803	OG02164,OG07760,OG08259,OG03936,OG04633
GO:0046923	ER retention sequence binding	molecular_function	0.12767	1	5	2023	8	5803	OG02164,OG08259,OG07760,OG04633,OG03936
GO:0072595	maintenance of protein localization in organelle	biological_process	0.12767	1	5	2023	8	5803	OG02164,OG07760,OG08259,OG03936,OG04633
GO:0044422	organelle part	cellular_component	0.12796	1	356	2023	977	5803	OG11064,OG05291,OG06794,OG11124,OG13615,OG08735,OG01108,OG07671,OG03258,OG13070,OG02789,OG04350,OG03598,OG05876,OG10637,OG09110,OG02365,OG03769,OG08488,OG08129,OG08370,OG04575,OG05037,OG05247,OG07561,OG03323,OG12648,OG02482,OG10898,OG03026,OG04929,OG10306,OG07651,OG05660,OG07581,OG12879,OG04981,OG03621,OG01659,OG11249,OG04854,OG04630,OG13574,OG03550,OG02344,OG07846,OG03212,OG12518,OG05644,OG05057…
GO:0008023	transcription elongation factor complex	cellular_component	0.12907	1	3	2023	4	5803	OG02034,OG01415,OG08503
GO:0044446	intracellular organelle part	cellular_component	0.1291	1	353	2023	969	5803	OG09445,OG08594,OG07954,OG03082,OG01211,OG04833,OG13294,OG08302,OG13002,OG05370,OG08006,OG02475,OG08197,OG05335,OG05776,OG05083,OG03468,OG02470,OG08635,OG05782,OG09427,OG10383,OG09249,OG05382,OG12366,OG05787,OG13330,OG01619,OG07650,OG05099,OG08546,OG02551,OG07480,OG09477,OG04660,OG10418,OG02892,OG01778,OG01976,OG07895,OG08957,OG12553,OG03802,OG12608,OG04160,OG08100,OG02208,OG02207,OG10316,OG12400…
GO:1901068	guanosine-containing compound metabolic process	biological_process	0.12992	1	9	2023	18	5803	OG12553,OG09427,OG04292,OG08470,OG04318,OG04731,OG13219,OG12366,OG06123
GO:0019773	proteasome core complex, alpha-subunit complex	cellular_component	0.12993	1	5	2023	8	5803	OG05736,OG03821,OG04097,OG02974,OG04878
GO:0009173	pyrimidine ribonucleoside monophosphate metabolic process	biological_process	0.13037	1	4	2023	6	5803	OG08438,OG04394,OG05803,OG04788
GO:0009174	pyrimidine ribonucleoside monophosphate biosynthetic process	biological_process	0.13037	1	4	2023	6	5803	OG08438,OG04394,OG05803,OG04788
GO:0007591	molting cycle, chitin-based cuticle	biological_process	0.13107	1	2	2023	2	5803	OG04613,OG04344
GO:0008255	ecdysis-triggering hormone activity	molecular_function	0.13107	1	2	2023	2	5803	OG04344,OG04613
GO:0018990	ecdysis, chitin-based cuticle	biological_process	0.13107	1	2	2023	2	5803	OG04613,OG04344
GO:0022404	molting cycle process	biological_process	0.13107	1	2	2023	2	5803	OG04613,OG04344
GO:0042303	molting cycle	biological_process	0.13107	1	2	2023	2	5803	OG04344,OG04613
GO:0006970	response to osmotic stress	biological_process	0.13166	1	3	2023	4	5803	OG04138,OG05247,OG03450
GO:0007010	cytoskeleton organization	biological_process	0.1323	1	40	2023	98	5803	OG03940,OG07454,OG04798,OG04031,OG06794,OG03006,OG07906,OG02848,OG04300,OG02948,OG01752,OG03898,OG07688,OG09018,OG05006,OG05088,OG02890,OG01753,OG05551,OG12514,OG04927,OG04575,OG05059,OG04682,OG04262,OG09091,OG02214,OG09303,OG09251,OG04485,OG03060,OG05714,OG07651,OG07895,OG05776,OG05544,OG13098,OG05751,OG05997,OG05782
GO:0019318	hexose metabolic process	biological_process	0.13273	1	25	2023	60	5803	OG03482,OG06063,OG09256,OG01676,OG08927,OG02011,OG05701,OG11124,OG08709,OG13117,OG07792,OG02630,OG01868,OG02579,OG05115,OG05003,OG07858,OG08094,OG03504,OG04734,OG12623,OG02097,OG09333,OG03424,OG02585
GO:0005747	mitochondrial respiratory chain complex I	cellular_component	0.13353	1	2	2023	2	5803	OG11249,OG07846
GO:0030964	NADH dehydrogenase complex	cellular_component	0.13353	1	2	2023	2	5803	OG11249,OG07846
GO:0045271	respiratory chain complex I	cellular_component	0.13353	1	2	2023	2	5803	OG11249,OG07846
GO:0043604	amide biosynthetic process	biological_process	0.13361	1	11	2023	23	5803	OG10560,OG08248,OG12623,OG08615,OG13340,OG05125,OG07464,OG06063,OG04381,OG07826,OG10757
GO:0006816	calcium ion transport	biological_process	0.1337	1	11	2023	24	5803	OG01778,OG10745,OG08619,OG02164,OG04907,OG13574,OG04305,OG11374,OG05153,OG02470,OG02034
GO:0030076	light-harvesting complex	cellular_component	0.13376	1	3	2023	4	5803	OG04419,OG09480,OG04907
GO:0009408	response to heat	biological_process	0.13381	1	2	2023	2	5803	OG02829,OG03450
GO:0005996	monosaccharide metabolic process	biological_process	0.1343	1	26	2023	63	5803	OG04734,OG03504,OG08094,OG07858,OG05003,OG02585,OG03424,OG09333,OG12623,OG00443,OG02097,OG07792,OG08709,OG13117,OG11124,OG05701,OG02011,OG08927,OG01676,OG09256,OG06063,OG03482,OG05115,OG02579,OG01868,OG02630
GO:0008144	drug binding	molecular_function	0.13466	1	3	2023	5	5803	OG01971,OG03820,OG01982
GO:0040007	growth	biological_process	0.13626	1	11	2023	22	5803	OG02958,OG05696,OG03153,OG12664,OG07737,OG02141,OG11588,OG05003,OG07480,OG01653,OG04355
GO:0070851	growth factor receptor binding	molecular_function	0.13628	1	3	2023	4	5803	OG05003,OG07480,OG04355
GO:0000245	spliceosomal complex assembly	biological_process	0.13665	1	2	2023	2	5803	OG08686,OG05698
GO:0005685	U1 snRNP	cellular_component	0.13665	1	2	2023	2	5803	OG08686,OG05698
GO:0006376	mRNA splice site selection	biological_process	0.13665	1	2	2023	2	5803	OG05698,OG08686
GO:0030532	small nuclear ribonucleoprotein complex	cellular_component	0.13665	1	2	2023	2	5803	OG05698,OG08686
GO:0060590	ATPase regulator activity	molecular_function	0.13814	1	8	2023	16	5803	OG11374,OG02164,OG08619,OG04480,OG07438,OG03613,OG05089,OG02470
GO:0016730	oxidoreductase activity, acting on iron-sulfur proteins as donors	molecular_function	0.13831	1	3	2023	4	5803	OG04809,OG03639,OG07497
GO:0001101	response to acid	biological_process	0.13836	1	2	2023	2	5803	OG03026,OG13350
GO:0071229	cellular response to acid	biological_process	0.13836	1	2	2023	2	5803	OG13350,OG03026
GO:0048869	cellular developmental process	biological_process	0.13853	1	20	2023	46	5803	OG09251,OG05604,OG03512,OG02875,OG04403,OG08315,OG02948,OG05990,OG07929,OG08028,OG04030,OG04789,OG05449,OG07891,OG05638,OG05396,OG05997,OG02599,OG03139,OG12674
GO:0005246	calcium channel regulator activity	molecular_function	0.14064	1	4	2023	7	5803	OG02164,OG08619,OG02470,OG11374
GO:0010498	proteasomal protein catabolic process	biological_process	0.14077	1	8	2023	17	5803	OG04929,OG02948,OG07768,OG03596,OG10638,OG13269,OG02925,OG08610
GO:0005102	receptor binding	molecular_function	0.14133	1	35	2023	86	5803	OG10565,OG02141,OG04352,OG04484,OG08046,OG07669,OG09435,OG05776,OG05335,OG04613,OG04645,OG04592,OG01967,OG04355,OG03858,OG08576,OG04485,OG13270,OG09180,OG03988,OG03563,OG04344,OG04319,OG05261,OG04660,OG07480,OG05003,OG11588,OG05528,OG05153,OG12664,OG01752,OG13005,OG07478,OG02700
GO:0006259	DNA metabolic process	biological_process	0.14141	1	126	2023	344	5803	OG01424,OG04102,OG04485,OG11258,OG01971,OG09065,OG13294,OG05458,OG05628,OG09359,OG13002,OG03135,OG08197,OG03669,OG08006,OG12494,OG03468,OG05675,OG04569,OG04966,OG06442,OG02591,OG13200,OG01693,OG03192,OG08046,OG05997,OG03094,OG05087,OG04690,OG03591,OG09348,OG08773,OG08686,OG01860,OG05057,OG05070,OG04400,OG03512,OG04390,OG09413,OG01619,OG02907,OG06725,OG12929,OG05251,OG07616,OG05007,OG04585,OG08546…
GO:0006814	sodium ion transport	biological_process	0.14167	1	17	2023	39	5803	OG02371,OG03931,OG07841,OG04584,OG12582,OG06725,OG04383,OG04531,OG10797,OG03700,OG01983,OG06253,OG02809,OG08764,OG05917,OG08135,OG08600
GO:0044550	secondary metabolite biosynthetic process	biological_process	0.1418	1	6	2023	11	5803	OG04381,OG08586,OG11249,OG13250,OG03927,OG04959
GO:0009579	thylakoid	cellular_component	0.14288	1	28	2023	67	5803	OG09359,OG10793,OG05150,OG12348,OG13418,OG07501,OG05446,OG04414,OG02819,OG08651,OG04043,OG07624,OG11009,OG08635,OG03582,OG08285,OG05842,OG09480,OG04137,OG08826,OG07754,OG04233,OG07452,OG04479,OG04734,OG03565,OG04809,OG08110
GO:0006555	methionine metabolic process	biological_process	0.14297	1	3	2023	4	5803	OG13564,OG10272,OG03940
GO:0048037	cofactor binding	molecular_function	0.14298	1	69	2023	184	5803	OG04476,OG04416,OG04809,OG02177,OG12623,OG05870,OG03424,OG07643,OG08039,OG04816,OG03482,OG06063,OG09256,OG08735,OG03940,OG04417,OG07763,OG10368,OG03759,OG01604,OG08094,OG02133,OG07669,OG06378,OG04305,OG02809,OG02153,OG12983,OG05476,OG08847,OG07757,OG04013,OG05503,OG04161,OG07389,OG08092,OG04972,OG05250,OG04730,OG07826,OG03653,OG11044,OG04654,OG03680,OG13044,OG13196,OG05912,OG07876,OG09011,OG12848…
GO:0022406	membrane docking	biological_process	0.14299	1	7	2023	14	5803	OG04677,OG04306,OG13251,OG01619,OG09206,OG02550,OG04171
GO:0048278	vesicle docking	biological_process	0.14299	1	7	2023	14	5803	OG01619,OG02550,OG09206,OG04171,OG04306,OG04677,OG13251
GO:0004013	adenosylhomocysteinase activity	molecular_function	0.14305	1	2	2023	2	5803	OG13564,OG03940
GO:0016801	hydrolase activity, acting on ether bonds	molecular_function	0.14305	1	2	2023	2	5803	OG03940,OG13564
GO:0016802	trialkylsulfonium hydrolase activity	molecular_function	0.14305	1	2	2023	2	5803	OG13564,OG03940
GO:0022402	cell cycle process	biological_process	0.14318	1	31	2023	75	5803	OG11258,OG04929,OG09413,OG02700,OG04798,OG09401,OG05734,OG09251,OG04485,OG10912,OG07954,OG03849,OG07906,OG03596,OG04480,OG12817,OG05739,OG02948,OG07592,OG07480,OG04569,OG04630,OG05651,OG10294,OG05776,OG05544,OG10638,OG12514,OG04575,OG08370,OG05059
GO:0006457	protein folding	biological_process	0.14352	1	24	2023	55	5803	OG03885,OG07898,OG13200,OG03217,OG04923,OG07521,OG09275,OG05727,OG05544,OG07240,OG05383,OG04660,OG07480,OG09137,OG02915,OG04277,OG04480,OG03719,OG03613,OG04078,OG03450,OG08218,OG04740,OG03834
GO:0005634	nucleus	cellular_component	0.14373	1	328	2023	901	5803	OG04240,OG02646,OG04480,OG09401,OG09314,OG08765,OG07963,OG02463,OG12734,OG01653,OG07731,OG04748,OG07398,OG08319,OG05362,OG05544,OG12926,OG09505,OG04225,OG05739,OG09328,OG04114,OG04659,OG07737,OG03785,OG05641,OG05004,OG01781,OG02502,OG02700,OG10427,OG13650,OG02910,OG04319,OG01404,OG12707,OG04971,OG11052,OG03665,OG04182,OG07922,OG02842,OG07661,OG10793,OG07768,OG09026,OG05714,OG07583,OG03809,OG05674…
GO:0007596	blood coagulation	biological_process	0.14586	1	10	2023	21	5803	OG04660,OG05261,OG03858,OG08576,OG04485,OG05776,OG02700,OG09180,OG01752,OG05153
GO:0006793	phosphorus metabolic process	biological_process	0.14609	1	184	2023	509	5803	OG05396,OG09427,OG08438,OG05744,OG04810,OG05083,OG04966,OG03504,OG12347,OG09028,OG12967,OG08408,OG05618,OG09359,OG10757,OG03934,OG08927,OG01211,OG01735,OG04262,OG05302,OG04119,OG10638,OG02549,OG01778,OG12884,OG07414,OG08826,OG13468,OG03187,OG09175,OG04467,OG07480,OG03898,OG13545,OG01617,OG05900,OG04062,OG10587,OG12495,OG06457,OG08603,OG03687,OG12366,OG05659,OG06970,OG08271,OG02070,OG04906,OG02809…
GO:0003723	RNA binding	molecular_function	0.14656	1	94	2023	254	5803	OG08102,OG04722,OG08358,OG04235,OG00443,OG03019,OG08483,OG03588,OG04780,OG08396,OG13509,OG05479,OG04712,OG01619,OG02152,OG02159,OG05334,OG05875,OG07637,OG07770,OG08903,OG05057,OG07464,OG08686,OG01732,OG02911,OG04690,OG10562,OG07990,OG05852,OG02591,OG05297,OG05494,OG03937,OG08197,OG05138,OG13191,OG03892,OG06529,OG07981,OG09181,OG04102,OG02492,OG12565,OG04651,OG01424,OG02594,OG04138,OG05364,OG02889…
GO:0034357	photosynthetic membrane	cellular_component	0.14747	1	26	2023	62	5803	OG08635,OG07624,OG11009,OG08285,OG05842,OG04137,OG09480,OG03582,OG07754,OG04233,OG07452,OG08826,OG03565,OG04809,OG08110,OG04734,OG04479,OG12348,OG13418,OG09359,OG05150,OG07501,OG05446,OG02819,OG04414,OG04043
GO:0006461	protein complex assembly	biological_process	0.14762	1	44	2023	109	5803	OG12553,OG04480,OG13290,OG04485,OG04649,OG05734,OG08498,OG08503,OG03858,OG07731,OG08576,OG03834,OG12772,OG05782,OG08098,OG05544,OG05776,OG02556,OG01659,OG01752,OG05153,OG07564,OG10359,OG11064,OG04031,OG02700,OG04798,OG12366,OG04483,OG08248,OG05073,OG12707,OG04575,OG12514,OG09180,OG04817,OG02890,OG04650,OG05566,OG13219,OG04660,OG05261,OG10264,OG07480
GO:0071822	protein complex subunit organization	biological_process	0.14787	1	47	2023	117	5803	OG05261,OG10264,OG04660,OG07480,OG13219,OG04817,OG09180,OG05566,OG02890,OG04650,OG05073,OG08248,OG12514,OG12707,OG04575,OG04483,OG12366,OG04031,OG11064,OG02700,OG04798,OG10359,OG05153,OG01752,OG07564,OG02948,OG02556,OG01659,OG05544,OG05776,OG05782,OG12772,OG08098,OG08498,OG08503,OG03834,OG04740,OG07731,OG03858,OG08576,OG04485,OG04649,OG05734,OG04480,OG13290,OG12553,OG03892
GO:0022626	cytosolic ribosome	cellular_component	0.1484	1	2	2023	2	5803	OG04138,OG01653
GO:0016886	ligase activity, forming phosphoric ester bonds	molecular_function	0.14892	1	4	2023	7	5803	OG04966,OG03650,OG04171,OG12736
GO:0015979	photosynthesis	biological_process	0.14898	1	29	2023	69	5803	OG13418,OG12348,OG09359,OG05150,OG07501,OG05446,OG02819,OG04414,OG02575,OG04043,OG12938,OG13417,OG04907,OG07624,OG11009,OG05842,OG08285,OG09480,OG04137,OG04970,OG04650,OG04419,OG03025,OG04233,OG07754,OG07452,OG08826,OG08110,OG04479
GO:0031109	microtubule polymerization or depolymerization	biological_process	0.14914	1	3	2023	4	5803	OG07906,OG05751,OG04485
GO:0031110	regulation of microtubule polymerization or depolymerization	biological_process	0.14914	1	3	2023	4	5803	OG07906,OG05751,OG04485
GO:0005506	iron ion binding	molecular_function	0.15	1	32	2023	78	5803	OG03706,OG06569,OG10263,OG12300,OG05043,OG12597,OG02429,OG02080,OG02915,OG00551,OG05660,OG10322,OG09335,OG07583,OG02074,OG04485,OG05008,OG04043,OG10884,OG05269,OG06031,OG12795,OG02853,OG04789,OG03525,OG09029,OG01500,OG04892,OG02883,OG02120,OG12519,OG05604
GO:0009228	thiamine biosynthetic process	biological_process	0.15012	1	4	2023	7	5803	OG01967,OG04982,OG08289,OG09081
GO:0042724	thiamine-containing compound biosynthetic process	biological_process	0.15012	1	4	2023	7	5803	OG01967,OG08289,OG09081,OG04982
GO:0007033	vacuole organization	biological_process	0.15097	1	2	2023	2	5803	OG03026,OG04368
GO:0006120	mitochondrial electron transport, NADH to ubiquinone	biological_process	0.15382	1	7	2023	14	5803	OG05917,OG06253,OG02809,OG02371,OG04584,OG04906,OG03700
GO:0016667	oxidoreductase activity, acting on a sulfur group of donors	molecular_function	0.15402	1	25	2023	58	5803	OG07647,OG03897,OG09365,OG05866,OG03628,OG08084,OG08684,OG04676,OG08591,OG03219,OG04182,OG05428,OG05117,OG03425,OG08324,OG00971,OG04169,OG07838,OG07887,OG04610,OG04159,OG07438,OG05623,OG03154,OG05118
GO:0051276	chromosome organization	biological_process	0.15417	1	36	2023	90	5803	OG10503,OG02038,OG04690,OG01757,OG02034,OG12400,OG02207,OG03078,OG03135,OG02744,OG13002,OG04842,OG09401,OG05734,OG02693,OG12734,OG03834,OG05628,OG08503,OG12707,OG10317,OG08248,OG05037,OG12414,OG02482,OG08075,OG05665,OG02842,OG12929,OG05479,OG10359,OG10427,OG04282,OG05245,OG01635,OG13615
GO:0019013	viral nucleocapsid	cellular_component	0.15461	1	3	2023	4	5803	OG02991,OG03762,OG05012
GO:0005669	transcription factor TFIID complex	cellular_component	0.15524	1	4	2023	6	5803	OG03769,OG05140,OG12713,OG03323
GO:0046039	GTP metabolic process	biological_process	0.15535	1	8	2023	16	5803	OG06123,OG12366,OG04731,OG13219,OG04318,OG04292,OG09427,OG12553
GO:0019814	immunoglobulin complex	cellular_component	0.15536	1	2	2023	2	5803	OG07552,OG12797
GO:0019865	immunoglobulin binding	molecular_function	0.15536	1	2	2023	2	5803	OG07552,OG12797
GO:0044769	ATPase activity, coupled to transmembrane movement of ions, rotational mechanism	molecular_function	0.15993	1	5	2023	9	5803	OG05814,OG05641,OG07891,OG05247,OG04467
GO:0042180	cellular ketone metabolic process	biological_process	0.16017	1	9	2023	19	5803	OG10454,OG02371,OG06253,OG02809,OG04584,OG03700,OG05917,OG01974,OG13340
GO:0015399	primary active transmembrane transporter activity	molecular_function	0.16026	1	9	2023	19	5803	OG05814,OG05641,OG05246,OG05247,OG02451,OG06436,OG07891,OG07999,OG04467
GO:0015405	P-P-bond-hydrolysis-driven transmembrane transporter activity	molecular_function	0.16026	1	9	2023	19	5803	OG07891,OG07999,OG04467,OG02451,OG06436,OG05641,OG05246,OG05247,OG05814
GO:0043623	cellular protein complex assembly	biological_process	0.16097	1	35	2023	85	5803	OG13290,OG12553,OG07731,OG03858,OG08576,OG03834,OG08503,OG08498,OG05734,OG04485,OG04649,OG08098,OG12772,OG01659,OG02556,OG05776,OG05544,OG10359,OG07564,OG01752,OG05153,OG12366,OG04483,OG02700,OG04031,OG02890,OG04650,OG09180,OG04817,OG12707,OG08248,OG04660,OG10264,OG05261,OG13219
GO:0000103	sulfate assimilation	biological_process	0.16118	1	4	2023	7	5803	OG05364,OG05287,OG02591,OG05115
GO:0004020	adenylylsulfate kinase activity	molecular_function	0.16118	1	4	2023	7	5803	OG05364,OG05287,OG02591,OG05115
GO:0070271	protein complex biogenesis	biological_process	0.1619	1	44	2023	110	5803	OG12514,OG04575,OG12707,OG05073,OG08248,OG02890,OG04650,OG05566,OG04817,OG09180,OG13219,OG07480,OG05261,OG10264,OG04660,OG07564,OG05153,OG01752,OG10359,OG04798,OG02700,OG04031,OG11064,OG04483,OG12366,OG08098,OG05782,OG12772,OG05776,OG05544,OG01659,OG02556,OG12553,OG13290,OG04480,OG05734,OG04485,OG04649,OG03834,OG07731,OG08576,OG03858,OG08498,OG08503
GO:0005227	calcium activated cation channel activity	molecular_function	0.16252	1	3	2023	4	5803	OG05989,OG04161,OG08272
GO:0015269	calcium-activated potassium channel activity	molecular_function	0.16252	1	3	2023	4	5803	OG05989,OG04161,OG08272
GO:0008131	primary amine oxidase activity	molecular_function	0.16558	1	2	2023	2	5803	OG07763,OG13044
GO:0009311	oligosaccharide metabolic process	biological_process	0.16585	1	23	2023	54	5803	OG13140,OG10840,OG11151,OG08821,OG13607,OG12615,OG01868,OG05701,OG11124,OG04084,OG13734,OG06733,OG10757,OG12423,OG05030,OG08065,OG02698,OG04722,OG02025,OG09071,OG08252,OG13508,OG07466
GO:0019076	viral release from host cell	biological_process	0.16586	1	5	2023	9	5803	OG13251,OG08322,OG05700,OG05370,OG12339
GO:0032801	receptor catabolic process	biological_process	0.16586	1	5	2023	9	5803	OG05370,OG05700,OG12339,OG13251,OG08322
GO:0016226	iron-sulfur cluster assembly	biological_process	0.16673	1	5	2023	9	5803	OG08191,OG02883,OG04043,OG05269,OG05660
GO:0031163	metallo-sulfur cluster assembly	biological_process	0.16673	1	5	2023	9	5803	OG02883,OG08191,OG04043,OG05269,OG05660
GO:0009259	ribonucleotide metabolic process	biological_process	0.16901	1	31	2023	76	5803	OG05603,OG05641,OG03596,OG02870,OG05983,OG01108,OG12553,OG04788,OG05153,OG06123,OG05803,OG12366,OG01211,OG07464,OG04318,OG05247,OG08470,OG05300,OG04292,OG08438,OG09427,OG04394,OG05814,OG03094,OG04467,OG07891,OG08100,OG13219,OG04731,OG09110,OG05544
GO:0019693	ribose phosphate metabolic process	biological_process	0.16901	1	31	2023	76	5803	OG07464,OG12366,OG05803,OG01211,OG06123,OG01108,OG05153,OG12553,OG04788,OG02870,OG05983,OG03596,OG05641,OG05603,OG05544,OG13219,OG08100,OG04731,OG09110,OG07891,OG04467,OG05814,OG03094,OG08438,OG04292,OG09427,OG04394,OG05247,OG04318,OG08470,OG05300
GO:0006298	mismatch repair	biological_process	0.16945	1	6	2023	11	5803	OG02065,OG12666,OG07969,OG07480,OG04485,OG08686
GO:0006865	amino acid transport	biological_process	0.1698	1	4	2023	7	5803	OG03563,OG10793,OG01983,OG06123
GO:0043169	cation binding	molecular_function	0.17055	1	285	2023	787	5803	OG13535,OG04843,OG05379,OG01858,OG08511,OG04982,OG13147,OG03208,OG01583,OG04789,OG08344,OG04585,OG07914,OG02853,OG12323,OG05003,OG06031,OG05466,OG11012,OG05516,OG13163,OG11092,OG07873,OG08018,OG13587,OG04524,OG08468,OG03934,OG05008,OG05135,OG02951,OG09335,OG04691,OG05678,OG08072,OG04208,OG03025,OG10263,OG03711,OG03706,OG07537,OG04985,OG02120,OG06947,OG01656,OG04892,OG08315,OG01575,OG03609,OG01691…
GO:0016679	oxidoreductase activity, acting on diphenols and related substances as donors	molecular_function	0.17095	1	10	2023	21	5803	OG12323,OG02705,OG03582,OG07740,OG12666,OG12380,OG10454,OG08635,OG07920,OG04119
GO:0051726	regulation of cell cycle	biological_process	0.17174	1	17	2023	40	5803	OG04660,OG05651,OG07480,OG10638,OG06008,OG00674,OG08370,OG04929,OG09413,OG09251,OG06910,OG02700,OG03596,OG04480,OG08354,OG03849,OG05739
GO:0006323	DNA packaging	biological_process	0.17206	1	11	2023	24	5803	OG05628,OG13615,OG02207,OG09401,OG10427,OG04480,OG04690,OG05251,OG05037,OG13002,OG12929
GO:0031984	organelle subcompartment	cellular_component	0.17258	1	5	2023	9	5803	OG04734,OG08651,OG09480,OG03565,OG13418
GO:0046906	tetrapyrrole binding	molecular_function	0.17417	1	35	2023	88	5803	OG01500,OG03525,OG09029,OG02194,OG05604,OG12519,OG02120,OG07799,OG06031,OG08172,OG08380,OG04789,OG04599,OG08379,OG02853,OG02090,OG09335,OG00551,OG09357,OG04290,OG02915,OG04807,OG02431,OG05008,OG04485,OG01983,OG12300,OG05043,OG07624,OG06569,OG03706,OG04826,OG02429,OG02080,OG12597
GO:0050662	coenzyme binding	molecular_function	0.17515	1	57	2023	152	5803	OG03653,OG04476,OG04416,OG04730,OG07826,OG04809,OG04654,OG05870,OG12623,OG02177,OG11044,OG04816,OG08039,OG13196,OG03680,OG07643,OG03424,OG06063,OG09256,OG03482,OG03940,OG08735,OG10368,OG12848,OG07876,OG04417,OG01604,OG07669,OG02046,OG09028,OG08094,OG02133,OG05678,OG02591,OG04305,OG06378,OG12983,OG08247,OG05064,OG02809,OG04709,OG05008,OG08847,OG13340,OG05503,OG07757,OG04013,OG02221,OG08434,OG12483…
GO:0065004	protein-DNA complex assembly	biological_process	0.1752	1	13	2023	28	5803	OG10359,OG12707,OG12929,OG08248,OG05037,OG13002,OG02207,OG03834,OG08075,OG13615,OG05628,OG05734,OG10427
GO:0071824	protein-DNA complex subunit organization	biological_process	0.1752	1	13	2023	28	5803	OG08075,OG03834,OG02207,OG05628,OG13615,OG05734,OG10427,OG10359,OG12707,OG08248,OG12929,OG13002,OG05037
GO:0043412	macromolecule modification	biological_process	0.1765	1	184	2023	514	5803	OG07620,OG11019,OG08043,OG04985,OG09279,OG13230,OG02875,OG04185,OG06916,OG03806,OG04658,OG05528,OG07564,OG04277,OG05518,OG04124,OG08825,OG09468,OG05141,OG01691,OG04809,OG04298,OG02681,OG05212,OG05475,OG01878,OG07521,OG03660,OG03587,OG04094,OG13195,OG13718,OG03802,OG03719,OG12484,OG13093,OG01384,OG04734,OG02034,OG10503,OG08271,OG02625,OG02070,OG05981,OG12676,OG10383,OG08218,OG08603,OG04843,OG05787…
GO:0016646	oxidoreductase activity, acting on the CH-NH group of donors, NAD or NADP as acceptor	molecular_function	0.17714	1	4	2023	7	5803	OG02647,OG07975,OG02079,OG03940
GO:0016903	oxidoreductase activity, acting on the aldehyde or oxo group of donors	molecular_function	0.1772	1	6	2023	13	5803	OG02221,OG05008,OG04274,OG03075,OG04959,OG05503
GO:0071702	organic substance transport	biological_process	0.17736	1	131	2023	363	5803	OG01744,OG03563,OG04870,OG02224,OG09019,OG03609,OG07906,OG04185,OG04832,OG04282,OG03115,OG07596,OG08336,OG05981,OG02809,OG09227,OG04450,OG02207,OG02034,OG04739,OG02994,OG13251,OG08656,OG05115,OG03568,OG04649,OG04094,OG09180,OG08307,OG10694,OG04660,OG09477,OG12703,OG12884,OG07791,OG04780,OG06457,OG00929,OG08168,OG01619,OG04400,OG05336,OG02142,OG03950,OG03659,OG04810,OG08774,OG03192,OG01693,OG04633…
GO:0004386	helicase activity	molecular_function	0.17761	1	29	2023	77	5803	OG13329,OG09314,OG01424,OG07464,OG05057,OG05245,OG05967,OG01619,OG02821,OG02420,OG03135,OG08006,OG04892,OG08197,OG02793,OG13251,OG13536,OG05007,OG04780,OG01757,OG03588,OG10316,OG03116,OG02411,OG07886,OG04690,OG03075,OG05364,OG09348
GO:0046907	intracellular transport	biological_process	0.17843	1	99	2023	273	5803	OG06031,OG09032,OG09180,OG03487,OG09477,OG07480,OG05261,OG04959,OG07790,OG04660,OG01623,OG04780,OG12703,OG00929,OG06457,OG01619,OG08722,OG08168,OG01752,OG01717,OG08101,OG04400,OG05710,OG10780,OG08686,OG03950,OG02142,OG08312,OG10562,OG03659,OG01693,OG08774,OG02591,OG05782,OG03094,OG02470,OG01415,OG09550,OG02119,OG03932,OG05419,OG09278,OG11188,OG03937,OG07991,OG03892,OG02951,OG05790,OG01971,OG08576…
GO:0071103	DNA conformation change	biological_process	0.17882	1	15	2023	35	5803	OG04690,OG05251,OG04480,OG12707,OG02386,OG12929,OG13002,OG05037,OG02207,OG05017,OG05628,OG13615,OG13349,OG09401,OG10427
GO:0043234	protein complex	cellular_component	0.17894	1	366	2023	1022	5803	OG09417,OG07846,OG05644,OG12518,OG05939,OG04981,OG11249,OG03621,OG04854,OG04630,OG07651,OG07581,OG08610,OG12879,OG10898,OG03026,OG04740,OG04929,OG04575,OG11009,OG08370,OG03323,OG04919,OG03582,OG05247,OG02482,OG12648,OG09110,OG03769,OG02365,OG08488,OG08129,OG02870,OG07671,OG01108,OG04475,OG03258,OG10637,OG04350,OG02789,OG13070,OG04414,OG06794,OG11064,OG04664,OG08735,OG11124,OG03094,OG05814,OG03153…
GO:0016830	carbon-carbon lyase activity	molecular_function	0.17927	1	22	2023	54	5803	OG01899,OG04972,OG04161,OG13723,OG12582,OG09011,OG07841,OG01676,OG08494,OG06733,OG11404,OG08614,OG04531,OG05382,OG04383,OG13587,OG03627,OG03139,OG02336,OG03984,OG08135,OG04124
GO:0044436	thylakoid part	cellular_component	0.1801	1	27	2023	66	5803	OG08635,OG07624,OG11009,OG09480,OG04137,OG08285,OG05842,OG03582,OG07452,OG04233,OG07754,OG08826,OG04809,OG08110,OG03565,OG04479,OG04734,OG13418,OG12348,OG10793,OG05150,OG09359,OG05446,OG07501,OG02819,OG04414,OG04043
GO:0044707	single-multicellular organism process	biological_process	0.18023	1	49	2023	127	5803	OG04585,OG04030,OG07755,OG04660,OG05261,OG08377,OG05353,OG04314,OG04344,OG03911,OG05247,OG01778,OG06031,OG09180,OG12390,OG08275,OG02700,OG05853,OG04403,OG01752,OG05153,OG01656,OG04350,OG13147,OG05776,OG04208,OG12926,OG07484,OG03744,OG02465,OG02574,OG07886,OG02906,OG02141,OG03809,OG13270,OG04485,OG04007,OG02841,OG08576,OG04015,OG03858,OG04938,OG03626,OG07322,OG05990,OG04592,OG02991,OG04613
GO:0008134	transcription factor binding	molecular_function	0.18341	1	22	2023	57	5803	OG03116,OG05078,OG03563,OG02411,OG08319,OG03662,OG07922,OG08906,OG07480,OG01619,OG02821,OG04892,OG08197,OG13251,OG05007,OG04480,OG05335,OG02700,OG03613,OG06910,OG08614,OG08871
GO:0004175	endopeptidase activity	molecular_function	0.18368	1	65	2023	172	5803	OG05996,OG13269,OG04696,OG04546,OG07674,OG04901,OG04878,OG13654,OG01945,OG08651,OG01858,OG05656,OG03929,OG04176,OG03588,OG09554,OG09407,OG03662,OG07002,OG07743,OG01368,OG08703,OG01728,OG09340,OG08725,OG07814,OG13200,OG08340,OG05297,OG11152,OG02375,OG05736,OG09225,OG12794,OG05203,OG08258,OG04097,OG02585,OG07561,OG08193,OG05141,OG07844,OG08182,OG04627,OG05457,OG12582,OG07996,OG03753,OG04905,OG05803…
GO:0007166	cell surface receptor signaling pathway	biological_process	0.18444	1	32	2023	79	5803	OG04344,OG08701,OG03911,OG08764,OG04919,OG07986,OG04780,OG07844,OG01391,OG03243,OG07462,OG13005,OG04546,OG01502,OG09184,OG07792,OG09330,OG05701,OG05820,OG05710,OG04289,OG06970,OG09417,OG02625,OG02097,OG03449,OG10861,OG05981,OG04613,OG08614,OG04015,OG08503
GO:0009116	nucleoside metabolic process	biological_process	0.18446	1	39	2023	98	5803	OG04467,OG04731,OG13219,OG09110,OG05247,OG03627,OG08470,OG05300,OG03870,OG12366,OG07464,OG03596,OG05641,OG02870,OG05983,OG01108,OG05153,OG07891,OG08100,OG07438,OG05544,OG02865,OG04318,OG02242,OG08065,OG04292,OG09427,OG08082,OG05814,OG03094,OG06123,OG04632,OG05038,OG01211,OG02052,OG05603,OG05858,OG04788,OG12553
GO:0042626	ATPase activity, coupled to transmembrane movement of substances	molecular_function	0.18457	1	8	2023	17	5803	OG02451,OG06436,OG07999,OG07891,OG04467,OG05814,OG05641,OG05247
GO:0043492	ATPase activity, coupled to movement of substances	molecular_function	0.18457	1	8	2023	17	5803	OG05641,OG05247,OG05814,OG07999,OG07891,OG04467,OG02451,OG06436
GO:0007599	hemostasis	biological_process	0.18466	1	10	2023	22	5803	OG09180,OG01752,OG05153,OG04660,OG05261,OG08576,OG03858,OG04485,OG05776,OG02700
GO:0050817	coagulation	biological_process	0.18466	1	10	2023	22	5803	OG08576,OG03858,OG05261,OG04660,OG02700,OG05776,OG04485,OG09180,OG05153,OG01752
GO:0050878	regulation of body fluid levels	biological_process	0.18466	1	10	2023	22	5803	OG05153,OG01752,OG09180,OG04485,OG02700,OG05776,OG05261,OG04660,OG03858,OG08576
GO:0020037	heme binding	molecular_function	0.18489	1	34	2023	85	5803	OG09335,OG00551,OG09357,OG02915,OG04290,OG02090,OG05008,OG04485,OG04807,OG02431,OG12300,OG05043,OG06569,OG03706,OG01983,OG02429,OG02080,OG12597,OG04826,OG03525,OG09029,OG02194,OG01500,OG02120,OG12519,OG07799,OG05604,OG08172,OG08380,OG06031,OG04599,OG08379,OG02853,OG04789
GO:0009522	photosystem I	cellular_component	0.18782	1	8	2023	16	5803	OG04414,OG04043,OG08110,OG09359,OG05150,OG12348,OG05446,OG05842
GO:0030983	mismatched DNA binding	molecular_function	0.18923	1	5	2023	9	5803	OG07969,OG07480,OG12666,OG08686,OG04485
GO:0009250	glucan biosynthetic process	biological_process	0.18959	1	4	2023	7	5803	OG13492,OG13508,OG02698,OG04084
GO:0070206	protein trimerization	biological_process	0.19006	1	6	2023	12	5803	OG09180,OG04480,OG07480,OG11064,OG05782,OG05776
GO:0010948	negative regulation of cell cycle process	biological_process	0.19115	1	8	2023	17	5803	OG07480,OG09413,OG02700,OG09251,OG03849,OG04480,OG05739,OG08370
GO:0017070	U6 snRNA binding	molecular_function	0.19178	1	1	2023	1	5803	OG09435
GO:0030623	U5 snRNA binding	molecular_function	0.19178	1	1	2023	1	5803	OG09435
GO:0006811	ion transport	biological_process	0.19199	1	144	2023	391	5803	OG02977,OG08126,OG04416,OG09110,OG08600,OG08488,OG05617,OG05700,OG07598,OG05989,OG07986,OG12390,OG07561,OG03075,OG08764,OG03575,OG05247,OG04037,OG04531,OG11064,OG05366,OG06059,OG03940,OG01502,OG07920,OG05153,OG01108,OG02870,OG05641,OG12815,OG05544,OG04381,OG10245,OG09051,OG04305,OG07398,OG11374,OG13574,OG04123,OG01983,OG13492,OG03909,OG05779,OG04740,OG04905,OG04480,OG13366,OG06448,OG07826,OG04959…
GO:0005815	microtubule organizing center	cellular_component	0.19407	1	6	2023	12	5803	OG11258,OG04569,OG02948,OG08546,OG07895,OG05088
GO:0006812	cation transport	biological_process	0.1944	1	121	2023	327	5803	OG03596,OG03931,OG10745,OG07876,OG11275,OG04546,OG06725,OG13545,OG05983,OG03525,OG08272,OG08322,OG05710,OG12339,OG02705,OG01778,OG03911,OG03527,OG04119,OG04959,OG05917,OG04660,OG04467,OG07826,OG07914,OG07841,OG08619,OG02164,OG04584,OG02475,OG05370,OG04645,OG09357,OG04691,OG01211,OG08295,OG09528,OG02722,OG04383,OG12444,OG12715,OG13281,OG02528,OG03094,OG05814,OG10701,OG02470,OG01415,OG05641,OG07920…
GO:0044427	chromosomal part	cellular_component	0.19447	1	61	2023	163	5803	OG02591,OG03116,OG03192,OG13574,OG05782,OG07886,OG12518,OG09348,OG08773,OG03468,OG01757,OG07858,OG10316,OG02821,OG07651,OG03746,OG03135,OG13002,OG08197,OG05714,OG08006,OG05335,OG13251,OG09314,OG09401,OG01424,OG04485,OG03834,OG01971,OG13294,OG05628,OG10418,OG08018,OG02411,OG05037,OG03588,OG08075,OG05665,OG07480,OG05739,OG01619,OG01575,OG12929,OG05074,OG04892,OG03175,OG07906,OG03849,OG05007,OG05876…
GO:0006334	nucleosome assembly	biological_process	0.19553	1	7	2023	14	5803	OG02207,OG05628,OG13615,OG10427,OG05037,OG12929,OG13002
GO:0031497	chromatin assembly	biological_process	0.19553	1	7	2023	14	5803	OG12929,OG13002,OG05037,OG10427,OG05628,OG13615,OG02207
GO:0034728	nucleosome organization	biological_process	0.19553	1	7	2023	14	5803	OG10427,OG05037,OG12929,OG13002,OG02207,OG13615,OG05628
GO:0072509	divalent inorganic cation transmembrane transporter activity	molecular_function	0.1956	1	21	2023	52	5803	OG12444,OG05710,OG06059,OG08614,OG06448,OG10745,OG03525,OG08613,OG04546,OG05153,OG09051,OG02034,OG07709,OG08071,OG05140,OG04037,OG13574,OG04907,OG03911,OG04305,OG07942
GO:0008092	cytoskeletal protein binding	molecular_function	0.19613	1	41	2023	105	5803	OG02848,OG12335,OG07906,OG03898,OG01752,OG06026,OG04300,OG07454,OG03940,OG07637,OG03006,OG11064,OG12837,OG04676,OG05551,OG01753,OG06031,OG04682,OG05059,OG04927,OG05006,OG04660,OG09018,OG07688,OG01430,OG04480,OG02371,OG08769,OG02214,OG09091,OG07731,OG04262,OG08576,OG03060,OG04485,OG09303,OG13098,OG04643,OG05997,OG05544,OG02208
GO:0030880	RNA polymerase complex	cellular_component	0.19687	1	14	2023	32	5803	OG13285,OG12713,OG03323,OG05656,OG12794,OG05140,OG04651,OG05384,OG03769,OG09407,OG02034,OG08182,OG09505,OG08503
GO:0016052	carbohydrate catabolic process	biological_process	0.19698	1	18	2023	44	5803	OG03482,OG09256,OG06063,OG08927,OG07915,OG02011,OG13117,OG02579,OG05003,OG07858,OG08094,OG03504,OG04734,OG04722,OG12623,OG03424,OG04962,OG02585
GO:0046487	glyoxylate metabolic process	biological_process	0.19739	1	6	2023	12	5803	OG07975,OG02647,OG04282,OG01974,OG03940,OG05382
GO:0046417	chorismate metabolic process	biological_process	0.19878	1	3	2023	5	5803	OG08387,OG08118,OG05913
GO:0000413	protein peptidyl-prolyl isomerization	biological_process	0.19982	1	7	2023	14	5803	OG03719,OG09275,OG05383,OG04277,OG07521,OG08218,OG04078
GO:0003755	peptidyl-prolyl cis-trans isomerase activity	molecular_function	0.19982	1	7	2023	14	5803	OG08218,OG04078,OG09275,OG03719,OG04277,OG07521,OG05383
GO:0016859	cis-trans isomerase activity	molecular_function	0.19982	1	7	2023	14	5803	OG04078,OG08218,OG05383,OG04277,OG07521,OG09275,OG03719
GO:0018208	peptidyl-proline modification	biological_process	0.19982	1	7	2023	14	5803	OG03719,OG09275,OG05383,OG07521,OG04277,OG08218,OG04078
GO:0015171	amino acid transmembrane transporter activity	molecular_function	0.20013	1	3	2023	5	5803	OG01983,OG10793,OG03563
GO:0047961	glycine N-acyltransferase activity	molecular_function	0.20073	1	1	2023	1	5803	OG01573
GO:0044703	multi-organism reproductive process	biological_process	0.20076	1	5	2023	10	5803	OG09263,OG05487,OG01778,OG07669,OG07755
GO:0042886	amide transport	biological_process	0.20095	1	4	2023	7	5803	OG03563,OG03573,OG03609,OG04637
GO:0019637	organophosphate metabolic process	biological_process	0.20118	1	76	2023	204	5803	OG05641,OG05153,OG01108,OG02870,OG03870,OG03940,OG05326,OG03482,OG09256,OG06063,OG03424,OG04394,OG08888,OG08039,OG08470,OG05300,OG05247,OG12623,OG05141,OG09081,OG09110,OG04731,OG05603,OG04788,OG12553,OG05660,OG04972,OG02011,OG05803,OG08847,OG03320,OG04292,OG06970,OG03756,OG08094,OG07891,OG04734,OG03621,OG07858,OG05544,OG07438,OG08100,OG03596,OG01617,OG06457,OG05983,OG02579,OG02907,OG12366,OG07464…
GO:0008137	NADH dehydrogenase (ubiquinone) activity	molecular_function	0.2021	1	6	2023	12	5803	OG03700,OG04584,OG02371,OG05917,OG02809,OG06253
GO:0050136	NADH dehydrogenase (quinone) activity	molecular_function	0.2021	1	6	2023	12	5803	OG03700,OG06253,OG05917,OG02809,OG02371,OG04584
GO:0005261	cation channel activity	molecular_function	0.20323	1	18	2023	42	5803	OG05617,OG02034,OG04305,OG05700,OG04907,OG13574,OG05989,OG08272,OG08322,OG03909,OG12339,OG05366,OG13251,OG10745,OG04161,OG05370,OG04645,OG05153
GO:0006733	oxidoreduction coenzyme metabolic process	biological_process	0.20351	1	20	2023	50	5803	OG02371,OG04584,OG02579,OG02011,OG03482,OG08847,OG09256,OG03700,OG06063,OG08927,OG03424,OG06253,OG02809,OG10454,OG12623,OG08094,OG05917,OG03504,OG04734,OG07858
GO:0003909	DNA ligase activity	molecular_function	0.20518	1	3	2023	5	5803	OG12736,OG04966,OG03650
GO:0006118	electron transport	biological_process	0.20544	1	53	2023	137	5803	OG10265,OG05866,OG03897,OG02090,OG10904,OG02835,OG04485,OG07474,OG05008,OG08635,OG03425,OG13644,OG06569,OG07624,OG02509,OG04159,OG02133,OG07838,OG07887,OG07858,OG07438,OG09365,OG07920,OG03628,OG04069,OG04531,OG02120,OG08684,OG13293,OG08084,OG09480,OG02705,OG03582,OG07740,OG06031,OG12380,OG12666,OG04419,OG08324,OG00971,OG10454,OG05117,OG04907,OG04119,OG04959,OG05917,OG04809,OG07681,OG02501,OG04169…
GO:0070925	organelle assembly	biological_process	0.20579	1	13	2023	29	5803	OG08248,OG12707,OG04575,OG02948,OG12514,OG10359,OG05544,OG04368,OG09251,OG05734,OG02332,OG04828,OG03834
GO:1901657	glycosyl compound metabolic process	biological_process	0.20582	1	39	2023	99	5803	OG05603,OG12553,OG04788,OG05858,OG01211,OG05038,OG06123,OG04632,OG02052,OG04292,OG09427,OG08065,OG02242,OG04318,OG03094,OG05814,OG08082,OG07891,OG02865,OG05544,OG07438,OG08100,OG03596,OG05641,OG05153,OG01108,OG05983,OG02870,OG12366,OG03870,OG07464,OG03627,OG08470,OG05300,OG05247,OG04467,OG09110,OG04731,OG13219
GO:0051179	localization	biological_process	0.20715	1	344	2023	969	5803	OG03911,OG09032,OG02705,OG04306,OG07681,OG05917,OG04959,OG06725,OG08722,OG09184,OG07501,OG05575,OG10780,OG04798,OG08322,OG05710,OG08101,OG03724,OG02591,OG02528,OG09278,OG02865,OG10870,OG09550,OG10793,OG07991,OG07768,OG04584,OG05714,OG02968,OG04485,OG02550,OG12459,OG08503,OG04637,OG12444,OG09065,OG02177,OG07598,OG04971,OG05989,OG03922,OG04817,OG07986,OG12390,OG03075,OG08764,OG03575,OG02977,OG07983…
GO:0016701	oxidoreductase activity, acting on single donors with incorporation of molecular oxygen	molecular_function	0.2073	1	10	2023	22	5803	OG13230,OG02405,OG12913,OG08039,OG10741,OG04982,OG04788,OG10263,OG04972,OG02715
GO:0019748	secondary metabolic process	biological_process	0.20797	1	6	2023	12	5803	OG04381,OG08586,OG11249,OG13250,OG03927,OG04959
GO:0009535	chloroplast thylakoid membrane	cellular_component	0.2081	1	4	2023	7	5803	OG13418,OG09480,OG03565,OG04734
GO:0055035	plastid thylakoid membrane	cellular_component	0.2081	1	4	2023	7	5803	OG04734,OG03565,OG09480,OG13418
GO:0046872	metal ion binding	molecular_function	0.20811	1	280	2023	777	5803	OG01575,OG08315,OG04892,OG06947,OG01656,OG02120,OG04985,OG07537,OG04694,OG06536,OG03731,OG05475,OG04394,OG12832,OG03660,OG02680,OG05270,OG08825,OG08113,OG01691,OG03609,OG00551,OG11571,OG13195,OG01628,OG05043,OG12835,OG09570,OG12597,OG08252,OG02034,OG03208,OG13147,OG04982,OG08511,OG01858,OG05379,OG04843,OG13535,OG04524,OG13587,OG11092,OG07873,OG13163,OG05516,OG11012,OG06031,OG05466,OG05003,OG02853…
GO:0004813	alanine-tRNA ligase activity	molecular_function	0.21004	1	1	2023	1	5803	OG09446
GO:0006419	alanyl-tRNA aminoacylation	biological_process	0.21004	1	1	2023	1	5803	OG09446
GO:0046914	transition metal ion binding	molecular_function	0.21055	1	184	2023	510	5803	OG07650,OG07680,OG02152,OG03525,OG05099,OG03208,OG04982,OG10383,OG08511,OG05379,OG04843,OG01858,OG13535,OG05787,OG13587,OG04524,OG07873,OG11092,OG13163,OG10741,OG01976,OG06031,OG12795,OG05516,OG11012,OG02853,OG05003,OG04585,OG02551,OG04789,OG02951,OG09335,OG08302,OG02475,OG05008,OG04973,OG04043,OG08468,OG03082,OG03706,OG10263,OG03711,OG06135,OG08027,OG03025,OG08072,OG01575,OG04892,OG01224,OG04985…
GO:0051273	beta-glucan metabolic process	biological_process	0.21065	1	3	2023	5	5803	OG13508,OG02698,OG04084
GO:0051274	beta-glucan biosynthetic process	biological_process	0.21065	1	3	2023	5	5803	OG04084,OG13508,OG02698
GO:0000325	plant-type vacuole	cellular_component	0.21089	1	1	2023	1	5803	OG05247
GO:0007030	Golgi organization	biological_process	0.21089	1	1	2023	1	5803	OG05247
GO:0004650	polygalacturonase activity	molecular_function	0.21089	1	3	2023	5	5803	OG05030,OG09071,OG12615
GO:0043043	peptide biosynthetic process	biological_process	0.21199	1	3	2023	5	5803	OG04381,OG13340,OG10560
GO:0015267	channel activity	molecular_function	0.21211	1	27	2023	66	5803	OG13574,OG04907,OG05989,OG04305,OG05700,OG05709,OG03075,OG12390,OG10245,OG03492,OG05617,OG02034,OG02870,OG04161,OG05370,OG04645,OG05153,OG02943,OG01656,OG10745,OG13251,OG13366,OG03909,OG12339,OG05366,OG08322,OG08272
GO:0022803	passive transmembrane transporter activity	molecular_function	0.21211	1	27	2023	66	5803	OG12390,OG05709,OG03075,OG04305,OG05700,OG13574,OG04907,OG05989,OG05617,OG03492,OG02034,OG10245,OG13251,OG10745,OG13366,OG02943,OG01656,OG04161,OG04645,OG05370,OG05153,OG02870,OG08272,OG08322,OG03909,OG12339,OG05366
GO:0042600	chorion	cellular_component	0.21221	1	7	2023	14	5803	OG05997,OG04314,OG05396,OG07891,OG12674,OG05604,OG06031
GO:0006013	mannose metabolic process	biological_process	0.21255	1	9	2023	20	5803	OG02097,OG09333,OG05115,OG02630,OG02585,OG07858,OG08927,OG03504,OG07792
GO:0032501	multicellular organismal process	biological_process	0.21319	1	59	2023	155	5803	OG04030,OG04585,OG05353,OG08377,OG05261,OG04660,OG07755,OG03911,OG04314,OG04344,OG10418,OG12390,OG09180,OG06031,OG05247,OG01778,OG05853,OG02700,OG08275,OG04403,OG05604,OG05153,OG01752,OG13147,OG04350,OG01656,OG04208,OG07858,OG05776,OG07891,OG07669,OG12926,OG05997,OG03744,OG05396,OG13574,OG07484,OG02141,OG12674,OG07886,OG02906,OG02574,OG02465,OG04007,OG02841,OG04485,OG03809,OG13270,OG03626,OG08576…
GO:0000151	ubiquitin ligase complex	cellular_component	0.21324	1	43	2023	110	5803	OG08825,OG09468,OG02365,OG06263,OG01691,OG04319,OG08370,OG03120,OG02960,OG11092,OG05475,OG13704,OG03574,OG11052,OG01976,OG05656,OG10638,OG03660,OG04843,OG10383,OG03877,OG04395,OG13650,OG02910,OG02159,OG05787,OG08735,OG04300,OG07650,OG04114,OG07737,OG04475,OG13070,OG03596,OG05099,OG08631,OG08072,OG05651,OG13195,OG10898,OG04929,OG02951,OG12879
GO:0009538	photosystem I reaction center	cellular_component	0.21376	1	4	2023	7	5803	OG04414,OG05446,OG08110,OG05842
GO:0044425	membrane part	cellular_component	0.21426	1	328	2023	918	5803	OG04252,OG04764,OG01945,OG03795,OG08686,OG07693,OG10587,OG04467,OG03839,OG03187,OG08460,OG05003,OG12703,OG12620,OG02175,OG04586,OG08222,OG08958,OG04592,OG09359,OG02951,OG05002,OG04167,OG07754,OG08725,OG03659,OG04859,OG01109,OG02820,OG13200,OG01693,OG04282,OG12990,OG07596,OG03936,OG08336,OG06884,OG05759,OG08013,OG08613,OG05696,OG09520,OG04978,OG13250,OG05141,OG08866,OG07709,OG08932,OG05146,OG02189…
GO:0005381	iron ion transmembrane transporter activity	molecular_function	0.21489	1	13	2023	31	5803	OG03525,OG04546,OG08613,OG03911,OG04037,OG05140,OG04381,OG06059,OG08614,OG07709,OG09051,OG05710,OG08071
GO:0005576	extracellular region	cellular_component	0.2149	1	101	2023	274	5803	OG07917,OG03972,OG08610,OG04160,OG01912,OG05693,OG13251,OG02975,OG07865,OG04007,OG05206,OG10478,OG03858,OG05751,OG04271,OG04274,OG12957,OG05487,OG05544,OG07669,OG05686,OG09051,OG12926,OG03688,OG09538,OG01955,OG05668,OG07891,OG05430,OG09263,OG05528,OG05153,OG01108,OG06947,OG05004,OG02700,OG05604,OG07537,OG09521,OG08695,OG05700,OG04962,OG12832,OG03195,OG03566,OG07983,OG08113,OG02945,OG09452,OG04592…
GO:0055114	oxidation-reduction process	biological_process	0.21597	1	196	2023	542	5803	OG04654,OG11044,OG04119,OG03680,OG12795,OG06031,OG10741,OG12947,OG12323,OG02853,OG08885,OG04789,OG13545,OG03525,OG07876,OG12848,OG04982,OG01676,OG13535,OG08635,OG03706,OG10263,OG07938,OG02820,OG05118,OG05083,OG03504,OG02046,OG10704,OG09028,OG09335,OG12483,OG07715,OG08708,OG07954,OG13104,OG05008,OG08927,OG13294,OG08422,OG02431,OG08878,OG04807,OG12623,OG10454,OG04870,OG05192,OG01201,OG06253,OG05030…
GO:1901575	organic substance catabolic process	biological_process	0.21686	1	86	2023	237	5803	OG08064,OG04868,OG07741,OG07768,OG05370,OG05790,OG06123,OG08927,OG03809,OG04485,OG02465,OG04318,OG03777,OG09427,OG03094,OG03504,OG03649,OG13269,OG03161,OG03596,OG05479,OG02579,OG02948,OG05070,OG12366,OG13117,OG04878,OG08322,OG12339,OG04341,OG09180,OG10638,OG04176,OG09219,OG04722,OG08018,OG13219,OG08546,OG07002,OG04730,OG05003,OG08610,OG05457,OG13251,OG07389,OG12553,OG07757,OG03626,OG04929,OG02011…
GO:0005126	cytokine receptor binding	molecular_function	0.21701	1	4	2023	7	5803	OG05003,OG04645,OG07480,OG04355
GO:0031224	intrinsic to membrane	cellular_component	0.21705	1	257	2023	715	5803	OG03922,OG04971,OG03575,OG11052,OG04419,OG08929,OG04817,OG09480,OG05617,OG07462,OG09225,OG05153,OG01502,OG07737,OG02700,OG05326,OG05974,OG03571,OG04305,OG08280,OG07886,OG09446,OG03089,OG05544,OG03756,OG04047,OG04905,OG07760,OG05311,OG13558,OG04480,OG03909,OG09314,OG05215,OG09251,OG09535,OG03911,OG02167,OG07748,OG07589,OG04137,OG06725,OG07501,OG09184,OG08101,OG02159,OG05710,OG08201,OG04365,OG05486…
GO:0010033	response to organic substance	biological_process	0.21711	1	18	2023	41	5803	OG04084,OG03026,OG13269,OG02557,OG13147,OG04086,OG03243,OG10793,OG02948,OG07768,OG09533,OG07983,OG04330,OG07721,OG04796,OG08032,OG04530,OG02866
GO:0044723	single-organism carbohydrate metabolic process	biological_process	0.21713	1	53	2023	141	5803	OG08065,OG12630,OG09333,OG02097,OG04734,OG08252,OG08094,OG03504,OG07858,OG13508,OG08821,OG11151,OG10840,OG02630,OG01868,OG05115,OG13607,OG03802,OG04084,OG13734,OG02011,OG05284,OG08709,OG13492,OG08927,OG06733,OG10757,OG12423,OG05030,OG03424,OG02585,OG02025,OG04907,OG02698,OG04722,OG12623,OG00443,OG09071,OG05003,OG07466,OG13140,OG02579,OG04658,OG12615,OG07792,OG05701,OG13117,OG11124,OG06063,OG09256…
GO:0016491	oxidoreductase activity	molecular_function	0.21792	1	205	2023	565	5803	OG03425,OG02591,OG12300,OG12396,OG02079,OG03649,OG02429,OG04826,OG04610,OG12913,OG02221,OG05124,OG13272,OG04584,OG08591,OG02074,OG04767,OG02835,OG02405,OG01971,OG02647,OG05117,OG04722,OG08324,OG13738,OG08172,OG13044,OG02705,OG11190,OG05655,OG12666,OG03154,OG04730,OG07826,OG03653,OG02949,OG05917,OG04959,OG02194,OG02907,OG01500,OG07799,OG04798,OG12544,OG08641,OG04193,OG04305,OG05657,OG05428,OG05107…
GO:0005201	extracellular matrix structural constituent	molecular_function	0.21878	1	2	2023	3	5803	OG09538,OG08610
GO:0009144	purine nucleoside triphosphate metabolic process	biological_process	0.2194	1	25	2023	62	5803	OG08100,OG13219,OG04731,OG09110,OG05544,OG04467,OG07891,OG05814,OG03094,OG04318,OG05247,OG05300,OG04292,OG09427,OG06123,OG12366,OG01211,OG02870,OG05983,OG01108,OG12553,OG05153,OG05603,OG05641,OG03596
GO:0009199	ribonucleoside triphosphate metabolic process	biological_process	0.2194	1	25	2023	62	5803	OG06123,OG12366,OG01211,OG05603,OG03596,OG05641,OG02870,OG05983,OG01108,OG05153,OG12553,OG04467,OG07891,OG13219,OG04731,OG08100,OG09110,OG05544,OG04318,OG05247,OG05300,OG09427,OG04292,OG05814,OG03094
GO:0009205	purine ribonucleoside triphosphate metabolic process	biological_process	0.2194	1	25	2023	62	5803	OG07891,OG04467,OG05544,OG09110,OG04731,OG13219,OG08100,OG09427,OG04292,OG05300,OG05247,OG04318,OG03094,OG05814,OG01211,OG12366,OG06123,OG03596,OG05641,OG05603,OG12553,OG05153,OG01108,OG05983,OG02870
GO:0048646	anatomical structure formation involved in morphogenesis	biological_process	0.22033	1	10	2023	22	5803	OG05604,OG07891,OG03512,OG09251,OG04350,OG12674,OG02948,OG08315,OG05396,OG05997
GO:0009555	pollen development	biological_process	0.22091	1	2	2023	3	5803	OG05247,OG02906
GO:0048229	gametophyte development	biological_process	0.22091	1	2	2023	3	5803	OG02906,OG05247
GO:0005856	cytoskeleton	cellular_component	0.22137	1	46	2023	121	5803	OG01500,OG07906,OG04696,OG07671,OG02948,OG12366,OG12837,OG04031,OG06794,OG11064,OG02700,OG06312,OG05727,OG06031,OG02890,OG05059,OG12514,OG04575,OG07480,OG04030,OG05088,OG04627,OG03662,OG08546,OG13219,OG04480,OG05714,OG08769,OG12553,OG07651,OG07895,OG11258,OG08576,OG07731,OG08614,OG04485,OG03613,OG08594,OG05782,OG12772,OG04569,OG01415,OG05544,OG08296,OG02208,OG05776
GO:0030030	cell projection organization	biological_process	0.22175	1	6	2023	13	5803	OG02948,OG04627,OG09251,OG05990,OG04828,OG04403
GO:0009496	plastoquinol--plastocyanin reductase activity	molecular_function	0.22199	1	2	2023	3	5803	OG08635,OG03582
GO:0052880	oxidoreductase activity, acting on diphenols and related substances as donors, with copper protein as acceptor	molecular_function	0.22199	1	2	2023	3	5803	OG03582,OG08635
GO:0009123	nucleoside monophosphate metabolic process	biological_process	0.222	1	6	2023	12	5803	OG08470,OG08438,OG04394,OG05803,OG04788,OG02079
GO:0009124	nucleoside monophosphate biosynthetic process	biological_process	0.222	1	6	2023	12	5803	OG02079,OG04788,OG08470,OG05803,OG08438,OG04394
GO:0007059	chromosome segregation	biological_process	0.22397	1	10	2023	23	5803	OG05714,OG04690,OG07906,OG02789,OG07651,OG05782,OG09401,OG10294,OG06794,OG04485
GO:0046834	lipid phosphorylation	biological_process	0.22456	1	3	2023	5	5803	OG08927,OG07783,OG12347
GO:0046854	phosphatidylinositol phosphorylation	biological_process	0.22456	1	3	2023	5	5803	OG12347,OG08927,OG07783
GO:0030430	host cell cytoplasm	cellular_component	0.23005	1	2	2023	3	5803	OG10478,OG02945
GO:0006352	DNA-dependent transcription, initiation	biological_process	0.23046	1	17	2023	41	5803	OG02463,OG09401,OG05379,OG07693,OG11132,OG04659,OG07426,OG08013,OG07552,OG03078,OG07661,OG03769,OG05140,OG03323,OG12713,OG04870,OG13285
GO:0015035	protein disulfide oxidoreductase activity	molecular_function	0.23123	1	16	2023	37	5803	OG08684,OG08084,OG03628,OG05866,OG09365,OG03897,OG03154,OG07438,OG04159,OG04169,OG07838,OG07887,OG08324,OG00971,OG03425,OG05117
GO:0015036	disulfide oxidoreductase activity	molecular_function	0.23123	1	16	2023	37	5803	OG08684,OG08084,OG03628,OG09365,OG05866,OG03897,OG03154,OG07438,OG04159,OG07887,OG07838,OG04169,OG08324,OG00971,OG03425,OG05117
GO:0008514	organic anion transmembrane transporter activity	molecular_function	0.23253	1	5	2023	10	5803	OG03563,OG07398,OG10793,OG01983,OG06777
GO:0000786	nucleosome	cellular_component	0.23333	1	8	2023	17	5803	OG07858,OG13615,OG05628,OG13002,OG05037,OG12929,OG13574,OG10418
GO:0010309	acireductone dioxygenase [iron(II)-requiring] activity	molecular_function	0.23336	1	3	2023	5	5803	OG10263,OG02405,OG10741
GO:0004827	proline-tRNA ligase activity	molecular_function	0.23378	1	2	2023	3	5803	OG02762,OG04124
GO:0006433	prolyl-tRNA aminoacylation	biological_process	0.23378	1	2	2023	3	5803	OG04124,OG02762
GO:0004375	glycine dehydrogenase (decarboxylating) activity	molecular_function	0.23439	1	1	2023	1	5803	OG02153
GO:0006546	glycine catabolic process	biological_process	0.23439	1	1	2023	1	5803	OG02153
GO:0009071	serine family amino acid catabolic process	biological_process	0.23439	1	1	2023	1	5803	OG02153
GO:0016642	oxidoreductase activity, acting on the CH-NH2 group of donors, disulfide as acceptor	molecular_function	0.23439	1	1	2023	1	5803	OG02153
GO:0016211	ammonia ligase activity	molecular_function	0.23488	1	2	2023	3	5803	OG05125,OG02153
GO:0016880	acid-ammonia (or amide) ligase activity	molecular_function	0.23488	1	2	2023	3	5803	OG05125,OG02153
GO:0045735	nutrient reservoir activity	molecular_function	0.23517	1	7	2023	14	5803	OG07659,OG02380,OG10741,OG05693,OG02405,OG10328,OG10263
GO:0004484	mRNA guanylyltransferase activity	molecular_function	0.23524	1	2	2023	3	5803	OG04966,OG04798
GO:0005956	protein kinase CK2 complex	cellular_component	0.23533	1	2	2023	3	5803	OG04262,OG04809
GO:0031099	regeneration	biological_process	0.23698	1	3	2023	5	5803	OG07737,OG02958,OG05696
GO:0042246	tissue regeneration	biological_process	0.23698	1	3	2023	5	5803	OG05696,OG02958,OG07737
GO:0000075	cell cycle checkpoint	biological_process	0.23698	1	7	2023	15	5803	OG02700,OG05739,OG08370,OG04480,OG09413,OG07480,OG03849
GO:0044724	single-organism carbohydrate catabolic process	biological_process	0.23865	1	16	2023	40	5803	OG03424,OG02585,OG04722,OG12623,OG04734,OG08094,OG03504,OG05003,OG07858,OG02579,OG02011,OG13117,OG09256,OG06063,OG08927,OG03482
GO:0004806	triglyceride lipase activity	molecular_function	0.23872	1	2	2023	3	5803	OG03777,OG04906
GO:0003013	circulatory system process	biological_process	0.23897	1	1	2023	1	5803	OG04592
GO:0003018	vascular process in circulatory system	biological_process	0.23897	1	1	2023	1	5803	OG04592
GO:0008015	blood circulation	biological_process	0.23897	1	1	2023	1	5803	OG04592
GO:0008217	regulation of blood pressure	biological_process	0.23897	1	1	2023	1	5803	OG04592
GO:0035150	regulation of tube size	biological_process	0.23897	1	1	2023	1	5803	OG04592
GO:0042311	vasodilation	biological_process	0.23897	1	1	2023	1	5803	OG04592
GO:0042312	regulation of vasodilation	biological_process	0.23897	1	1	2023	1	5803	OG04592
GO:0050880	regulation of blood vessel size	biological_process	0.23897	1	1	2023	1	5803	OG04592
GO:0022904	respiratory electron transport chain	biological_process	0.23911	1	18	2023	44	5803	OG04409,OG01982,OG03700,OG02371,OG10904,OG04584,OG13545,OG04978,OG05917,OG05146,OG05083,OG05145,OG02809,OG06253,OG02189,OG02705,OG02820,OG04906
GO:0006810	transport	biological_process	0.24007	1	329	2023	930	5803	OG02528,OG03724,OG02591,OG09278,OG02865,OG10870,OG09550,OG02968,OG04584,OG10793,OG07991,OG04637,OG08503,OG12459,OG12444,OG09065,OG04485,OG02550,OG09032,OG02705,OG03911,OG04959,OG05917,OG04306,OG07681,OG07501,OG09184,OG06725,OG08722,OG05710,OG08322,OG08101,OG05575,OG10780,OG05287,OG08280,OG07886,OG04305,OG07398,OG06569,OG13157,OG07911,OG04047,OG05544,OG10245,OG04381,OG04480,OG04905,OG05779,OG12799…
GO:0051234	establishment of localization	biological_process	0.24007	1	329	2023	930	5803	OG01623,OG07826,OG03487,OG05510,OG09163,OG05571,OG03527,OG08975,OG01717,OG08272,OG12339,OG05752,OG06904,OG08312,OG06777,OG11275,OG13269,OG10745,OG03931,OG03596,OG05983,OG01752,OG03573,OG04546,OG12874,OG07689,OG04569,OG02119,OG03932,OG02488,OG10562,OG10314,OG04686,OG05814,OG03094,OG08576,OG12715,OG01971,OG06123,OG02722,OG03466,OG03520,OG07841,OG03937,OG04645,OG03229,OG05790,OG09141,OG03401,OG08488…
GO:0016410	N-acyltransferase activity	molecular_function	0.24076	1	13	2023	30	5803	OG12518,OG02597,OG08027,OG03208,OG02482,OG02329,OG04119,OG04196,OG13726,OG01883,OG03070,OG08275,OG01573
GO:0006098	pentose-phosphate shunt	biological_process	0.24173	1	12	2023	29	5803	OG03424,OG02579,OG12623,OG04734,OG03504,OG02011,OG08094,OG08927,OG09256,OG06063,OG07858,OG03482
GO:0006740	NADPH regeneration	biological_process	0.24173	1	12	2023	29	5803	OG03482,OG07858,OG09256,OG06063,OG08927,OG02011,OG08094,OG03504,OG04734,OG12623,OG02579,OG03424
GO:0008135	translation factor activity, nucleic acid binding	molecular_function	0.2424	1	18	2023	44	5803	OG05334,OG06529,OG04740,OG04378,OG02841,OG13509,OG05138,OG02862,OG05027,OG08134,OG04712,OG03892,OG05128,OG12758,OG05494,OG05852,OG12762,OG08358
GO:0044420	extracellular matrix part	cellular_component	0.24252	1	2	2023	3	5803	OG09538,OG08610
GO:0006772	thiamine metabolic process	biological_process	0.24308	1	4	2023	8	5803	OG04982,OG08289,OG09081,OG01967
GO:0042723	thiamine-containing compound metabolic process	biological_process	0.24308	1	4	2023	8	5803	OG08289,OG09081,OG04982,OG01967
GO:0006006	glucose metabolic process	biological_process	0.2434	1	16	2023	40	5803	OG13117,OG02011,OG03482,OG01676,OG08927,OG06063,OG09256,OG02579,OG03504,OG08094,OG04734,OG07858,OG05003,OG02585,OG03424,OG12623
GO:0016645	oxidoreductase activity, acting on the CH-NH group of donors	molecular_function	0.24413	1	6	2023	13	5803	OG02079,OG07975,OG02647,OG07824,OG01971,OG03940
GO:0015385	sodium:hydrogen antiporter activity	molecular_function	0.24473	1	2	2023	3	5803	OG06725,OG08764
GO:0005874	microtubule	cellular_component	0.24499	1	8	2023	18	5803	OG12837,OG04485,OG13219,OG12366,OG12553,OG05782,OG12772,OG07906
GO:0000785	chromatin	cellular_component	0.24539	1	19	2023	46	5803	OG13615,OG05628,OG13294,OG12358,OG03175,OG04024,OG05876,OG05335,OG01575,OG12929,OG13002,OG03746,OG05665,OG01757,OG07858,OG12518,OG13574,OG10418,OG05037
GO:0009141	nucleoside triphosphate metabolic process	biological_process	0.24574	1	25	2023	63	5803	OG05603,OG05641,OG03596,OG05983,OG02870,OG12553,OG05153,OG01108,OG06123,OG01211,OG12366,OG05300,OG05247,OG04318,OG09427,OG04292,OG03094,OG05814,OG04467,OG07891,OG09110,OG04731,OG13219,OG08100,OG05544
GO:0046486	glycerolipid metabolic process	biological_process	0.24649	1	19	2023	49	5803	OG04868,OG06457,OG05660,OG05790,OG08709,OG05326,OG03940,OG08927,OG02585,OG02461,OG03777,OG09219,OG04906,OG06970,OG12347,OG05141,OG03756,OG03621,OG07783
GO:0044430	cytoskeletal part	cellular_component	0.24658	1	43	2023	114	5803	OG07480,OG03662,OG04627,OG13219,OG08546,OG05088,OG02890,OG06031,OG12514,OG04575,OG05059,OG12366,OG06312,OG02700,OG06794,OG04031,OG12837,OG11064,OG07906,OG01500,OG02948,OG04696,OG07671,OG01415,OG04569,OG02208,OG05776,OG05544,OG05782,OG12772,OG11258,OG07731,OG08576,OG08614,OG04485,OG03613,OG08594,OG05714,OG08769,OG04480,OG07651,OG07895,OG12553
GO:0030031	cell projection assembly	biological_process	0.24673	1	4	2023	8	5803	OG09251,OG04627,OG02948,OG04828
GO:0006000	fructose metabolic process	biological_process	0.24705	1	8	2023	18	5803	OG05115,OG09333,OG02097,OG02585,OG08927,OG07858,OG07792,OG03504
GO:0033180	proton-transporting V-type ATPase, V1 domain	cellular_component	0.24721	1	4	2023	9	5803	OG02625,OG04959,OG05779,OG05247
GO:0032990	cell part morphogenesis	biological_process	0.24772	1	4	2023	8	5803	OG02948,OG05990,OG09251,OG04403
GO:0048858	cell projection morphogenesis	biological_process	0.24772	1	4	2023	8	5803	OG04403,OG02948,OG05990,OG09251
GO:0004558	alpha-glucosidase activity	molecular_function	0.249	1	3	2023	5	5803	OG11124,OG05701,OG01868
GO:0004564	beta-fructofuranosidase activity	molecular_function	0.249	1	3	2023	5	5803	OG05701,OG11124,OG01868
GO:0004575	sucrose alpha-glucosidase activity	molecular_function	0.249	1	3	2023	5	5803	OG05701,OG11124,OG01868
GO:0017177	glucosidase II complex	cellular_component	0.249	1	3	2023	5	5803	OG11124,OG05701,OG01868
GO:0044428	nuclear part	cellular_component	0.24902	1	213	2023	588	5803	OG05782,OG08635,OG03025,OG03468,OG04241,OG03691,OG10583,OG03078,OG08072,OG01415,OG05370,OG04691,OG02951,OG05462,OG05335,OG01246,OG08619,OG08197,OG03945,OG08904,OG07954,OG03613,OG09445,OG11258,OG08008,OG03082,OG08018,OG11092,OG07873,OG10638,OG09180,OG01976,OG08211,OG07603,OG03662,OG02551,OG04660,OG07480,OG07650,OG01619,OG13330,OG07693,OG05007,OG05099,OG03208,OG04781,OG10383,OG08686,OG04843,OG05787…
GO:0005834	heterotrimeric G-protein complex	cellular_component	0.24914	1	3	2023	5	5803	OG09417,OG05710,OG05981
GO:0009898	internal side of plasma membrane	cellular_component	0.24914	1	3	2023	5	5803	OG09417,OG05710,OG05981
GO:0031234	extrinsic to internal side of plasma membrane	cellular_component	0.24914	1	3	2023	5	5803	OG09417,OG05981,OG05710
GO:0022884	macromolecule transmembrane transporter activity	molecular_function	0.24925	1	2	2023	3	5803	OG09163,OG10870
GO:0033227	dsRNA transport	biological_process	0.24925	1	2	2023	3	5803	OG10870,OG09163
GO:0051032	nucleic acid transmembrane transporter activity	molecular_function	0.24925	1	2	2023	3	5803	OG10870,OG09163
GO:0051033	RNA transmembrane transporter activity	molecular_function	0.24925	1	2	2023	3	5803	OG10870,OG09163
GO:0006163	purine nucleotide metabolic process	biological_process	0.24927	1	29	2023	74	5803	OG07891,OG04467,OG05544,OG09110,OG07438,OG04731,OG13219,OG08100,OG04292,OG09427,OG05300,OG08470,OG05247,OG04318,OG03094,OG05814,OG01211,OG12366,OG06123,OG07464,OG03596,OG05641,OG05603,OG12553,OG05153,OG01108,OG05983,OG09359,OG02870
GO:0006952	defense response	biological_process	0.24957	1	26	2023	65	5803	OG03688,OG02434,OG11268,OG04734,OG12365,OG05776,OG10381,OG01063,OG08768,OG13309,OG13689,OG03911,OG04530,OG07731,OG10478,OG03562,OG08987,OG03580,OG13350,OG04316,OG12704,OG13147,OG07525,OG02715,OG07462,OG03642
GO:0008509	anion transmembrane transporter activity	molecular_function	0.2503	1	12	2023	28	5803	OG07398,OG03563,OG10793,OG02870,OG12815,OG01983,OG02943,OG06777,OG08600,OG05141,OG12459,OG12715
GO:0016742	hydroxymethyl-, formyl- and related transferase activity	molecular_function	0.25073	1	2	2023	3	5803	OG09359,OG08615
GO:0070972	protein localization to endoplasmic reticulum	biological_process	0.2511	1	13	2023	32	5803	OG08259,OG07865,OG03936,OG04780,OG07760,OG08168,OG05115,OG02591,OG04633,OG02164,OG05287,OG10562,OG02793
GO:0016021	integral to membrane	cellular_component	0.25128	1	253	2023	707	5803	OG03525,OG04901,OG05900,OG07693,OG12933,OG10587,OG02142,OG03950,OG03795,OG08341,OG08686,OG05060,OG04252,OG04764,OG01945,OG07637,OG03988,OG02175,OG04586,OG04307,OG02892,OG12620,OG01778,OG13196,OG08460,OG05003,OG04210,OG03779,OG02451,OG13328,OG07086,OG04660,OG05261,OG03187,OG03839,OG07480,OG04592,OG02951,OG02164,OG03899,OG04642,OG07954,OG13281,OG08958,OG01728,OG04833,OG08222,OG13200,OG04633,OG08725…
GO:0000152	nuclear ubiquitin ligase complex	cellular_component	0.25175	1	41	2023	106	5803	OG10383,OG03877,OG04395,OG04843,OG05787,OG02910,OG02159,OG08735,OG13650,OG07650,OG04114,OG04300,OG13070,OG05099,OG03596,OG07737,OG02365,OG09468,OG08825,OG06263,OG01691,OG13704,OG04319,OG03120,OG08370,OG02960,OG11092,OG05656,OG10638,OG03660,OG03574,OG11052,OG01976,OG13195,OG04929,OG10898,OG02951,OG12879,OG08631,OG05651,OG08072
GO:0005680	anaphase-promoting complex	cellular_component	0.25175	1	41	2023	106	5803	OG08631,OG08072,OG05651,OG13195,OG10898,OG04929,OG02951,OG12879,OG09468,OG08825,OG02365,OG06263,OG01691,OG04319,OG08370,OG03120,OG02960,OG11092,OG13704,OG11052,OG01976,OG03574,OG05656,OG10638,OG03660,OG04843,OG10383,OG03877,OG04395,OG13650,OG02910,OG05787,OG02159,OG08735,OG04300,OG07650,OG04114,OG07737,OG13070,OG05099,OG03596
GO:0031461	cullin-RING ubiquitin ligase complex	cellular_component	0.25175	1	41	2023	106	5803	OG05656,OG03660,OG10638,OG11052,OG03574,OG01976,OG13704,OG04319,OG08370,OG03120,OG02960,OG11092,OG06263,OG01691,OG02365,OG08825,OG09468,OG13070,OG05099,OG03596,OG07737,OG07650,OG04114,OG04300,OG02910,OG02159,OG05787,OG08735,OG13650,OG10383,OG03877,OG04395,OG04843,OG08072,OG05651,OG08631,OG12879,OG02951,OG04929,OG10898,OG13195
GO:0000975	regulatory region DNA binding	molecular_function	0.25245	1	2	2023	3	5803	OG04901,OG08275
GO:0001067	regulatory region nucleic acid binding	molecular_function	0.25245	1	2	2023	3	5803	OG04901,OG08275
GO:0044212	transcription regulatory region DNA binding	molecular_function	0.25245	1	2	2023	3	5803	OG08275,OG04901
GO:0003697	single-stranded DNA binding	molecular_function	0.25291	1	6	2023	13	5803	OG04908,OG04171,OG07778,OG04117,OG07536,OG08006
GO:0051090	regulation of sequence-specific DNA binding transcription factor activity	biological_process	0.25295	1	1	2023	1	5803	OG03932
GO:0015939	pantothenate metabolic process	biological_process	0.25322	1	7	2023	15	5803	OG06063,OG07464,OG12623,OG07826,OG08248,OG10757,OG08615
GO:0015940	pantothenate biosynthetic process	biological_process	0.25322	1	7	2023	15	5803	OG06063,OG07464,OG08615,OG12623,OG07826,OG08248,OG10757
GO:0009653	anatomical structure morphogenesis	biological_process	0.2535	1	18	2023	44	5803	OG05638,OG05396,OG02599,OG05997,OG03139,OG12674,OG04208,OG07891,OG05449,OG08315,OG02948,OG05990,OG04350,OG08028,OG09251,OG05604,OG04403,OG03512
GO:0000922	spindle pole	cellular_component	0.2536	1	1	2023	1	5803	OG05088
GO:0007020	microtubule nucleation	biological_process	0.2536	1	1	2023	1	5803	OG05088
GO:0010968	regulation of microtubule nucleation	biological_process	0.2536	1	1	2023	1	5803	OG05088
GO:0090063	positive regulation of microtubule nucleation	biological_process	0.2536	1	1	2023	1	5803	OG05088
GO:0009057	macromolecule catabolic process	biological_process	0.25407	1	41	2023	110	5803	OG03626,OG04929,OG04485,OG03809,OG07915,OG13251,OG07741,OG05457,OG08610,OG05370,OG07768,OG02974,OG05484,OG04734,OG03649,OG02465,OG03094,OG03821,OG07447,OG08077,OG04878,OG08322,OG05070,OG04341,OG12339,OG05398,OG03596,OG13269,OG05736,OG02948,OG02681,OG08546,OG07002,OG04097,OG09180,OG04962,OG10638,OG02925,OG05700,OG08018,OG04176
GO:0006282	regulation of DNA repair	biological_process	0.25455	1	1	2023	1	5803	OG08125
GO:0080135	regulation of cellular response to stress	biological_process	0.25455	1	1	2023	1	5803	OG08125
GO:2001020	regulation of response to DNA damage stimulus	biological_process	0.25455	1	1	2023	1	5803	OG08125
GO:0003910	DNA ligase (ATP) activity	molecular_function	0.25498	1	2	2023	3	5803	OG12736,OG04966
GO:0071310	cellular response to organic substance	biological_process	0.25564	1	6	2023	13	5803	OG13269,OG03026,OG07721,OG10793,OG02948,OG07768
GO:0007617	mating behavior	biological_process	0.25568	1	2	2023	3	5803	OG09263,OG07669
GO:0019098	reproductive behavior	biological_process	0.25568	1	2	2023	3	5803	OG09263,OG07669
GO:0051705	multi-organism behavior	biological_process	0.25568	1	2	2023	3	5803	OG07669,OG09263
GO:0003937	IMP cyclohydrolase activity	molecular_function	0.256	1	1	2023	1	5803	OG09359
GO:0004643	phosphoribosylaminoimidazolecarboxamide formyltransferase activity	molecular_function	0.256	1	1	2023	1	5803	OG09359
GO:0009289	pilus	cellular_component	0.256	1	1	2023	1	5803	OG09359
GO:0016790	thiolester hydrolase activity	molecular_function	0.25624	1	2	2023	3	5803	OG07421,OG02141
GO:0016832	aldehyde-lyase activity	molecular_function	0.25631	1	2	2023	3	5803	OG04124,OG13587
GO:0004559	alpha-mannosidase activity	molecular_function	0.25643	1	1	2023	1	5803	OG02630
GO:0030216	keratinocyte differentiation	biological_process	0.25645	1	1	2023	1	5803	OG04030
GO:0004871	signal transducer activity	molecular_function	0.25728	1	33	2023	85	5803	OG04289,OG07450,OG09417,OG03449,OG02097,OG05981,OG10861,OG10793,OG08216,OG11228,OG08614,OG03568,OG04938,OG09091,OG08701,OG03911,OG12390,OG05416,OG04780,OG07844,OG08235,OG04546,OG05514,OG10587,OG01656,OG07693,OG08439,OG08686,OG05853,OG07792,OG05701,OG05820,OG05710
GO:0060089	molecular transducer activity	molecular_function	0.25728	1	33	2023	85	5803	OG08216,OG10793,OG11228,OG08614,OG09091,OG03568,OG04938,OG09417,OG02097,OG03449,OG04289,OG07450,OG10861,OG05981,OG04546,OG05514,OG08235,OG07693,OG08439,OG10587,OG01656,OG05853,OG08686,OG05701,OG05820,OG05710,OG07792,OG08701,OG03911,OG12390,OG05416,OG04780,OG07844
GO:0005743	mitochondrial inner membrane	cellular_component	0.25748	1	21	2023	52	5803	OG05146,OG08932,OG05544,OG09550,OG09110,OG08100,OG05083,OG11249,OG09477,OG07846,OG02705,OG07561,OG01982,OG03700,OG01211,OG07920,OG05983,OG09359,OG08302,OG03596,OG04584
GO:0019866	organelle inner membrane	cellular_component	0.25748	1	21	2023	52	5803	OG09477,OG11249,OG05083,OG08100,OG09110,OG09550,OG05544,OG08932,OG05146,OG07561,OG02705,OG07846,OG01211,OG03700,OG01982,OG04584,OG03596,OG08302,OG09359,OG05983,OG07920
GO:0000377	RNA splicing, via transesterification reactions with bulged adenosine as nucleophile	biological_process	0.25765	1	12	2023	29	5803	OG08686,OG09435,OG07603,OG02207,OG09231,OG07725,OG05076,OG05698,OG09328,OG07873,OG08211,OG04480
GO:0000398	mRNA splicing, via spliceosome	biological_process	0.25765	1	12	2023	29	5803	OG09328,OG07873,OG04480,OG08211,OG09435,OG07603,OG08686,OG05698,OG05076,OG02207,OG09231,OG07725
GO:0003873	6-phosphofructo-2-kinase activity	molecular_function	0.25847	1	3	2023	5	5803	OG05115,OG02097,OG07792
GO:0006826	iron ion transport	biological_process	0.25853	1	13	2023	32	5803	OG08614,OG04381,OG05140,OG06059,OG08071,OG05710,OG07709,OG09051,OG04546,OG03911,OG08613,OG03525,OG04037
GO:0006541	glutamine metabolic process	biological_process	0.25886	1	4	2023	8	5803	OG02153,OG01617,OG08470,OG10272
GO:0005048	signal sequence binding	molecular_function	0.25929	1	5	2023	10	5803	OG02164,OG03936,OG04633,OG07760,OG08259
GO:0042277	peptide binding	molecular_function	0.25929	1	5	2023	10	5803	OG04633,OG03936,OG08259,OG07760,OG02164
GO:0006119	oxidative phosphorylation	biological_process	0.25982	1	23	2023	58	5803	OG01982,OG03700,OG05641,OG02371,OG04584,OG13545,OG07920,OG07891,OG04978,OG05917,OG04467,OG05146,OG05083,OG05145,OG02809,OG06253,OG02189,OG02705,OG05246,OG07740,OG05247,OG04906,OG04119
GO:0030001	metal ion transport	biological_process	0.26021	1	74	2023	200	5803	OG08135,OG02977,OG05270,OG08600,OG08126,OG04416,OG08071,OG05617,OG07709,OG07598,OG06536,OG07942,OG04907,OG05989,OG06253,OG07986,OG04037,OG08764,OG10797,OG04531,OG06059,OG03700,OG13642,OG03940,OG08613,OG05153,OG04381,OG05140,OG09051,OG02034,OG11374,OG04305,OG04123,OG13574,OG02809,OG01983,OG08614,OG03909,OG13492,OG07548,OG04161,OG02371,OG06448,OG12582,OG07826,OG07914,OG05917,OG03527,OG03911,OG01778…
GO:0005216	ion channel activity	molecular_function	0.26114	1	26	2023	65	5803	OG08322,OG08272,OG03909,OG12339,OG05366,OG10745,OG13251,OG13366,OG02943,OG01656,OG04161,OG04645,OG05153,OG05370,OG02870,OG03492,OG05617,OG02034,OG10245,OG12390,OG03075,OG04305,OG05700,OG13574,OG04907,OG05989
GO:0022838	substrate-specific channel activity	molecular_function	0.26114	1	26	2023	65	5803	OG01656,OG02943,OG13366,OG10745,OG13251,OG02870,OG04645,OG05370,OG05153,OG04161,OG08322,OG08272,OG12339,OG05366,OG03909,OG03075,OG12390,OG05989,OG04907,OG13574,OG05700,OG04305,OG02034,OG03492,OG05617,OG10245
GO:0008083	growth factor activity	molecular_function	0.26167	1	6	2023	12	5803	OG05003,OG12664,OG11588,OG04355,OG02141,OG07480
GO:0008283	cell proliferation	biological_process	0.26167	1	6	2023	12	5803	OG12664,OG05003,OG07480,OG04355,OG11588,OG02141
GO:0043231	intracellular membrane-bounded organelle	cellular_component	0.26234	1	445	2023	1251	5803	OG07731,OG01653,OG05779,OG02463,OG09401,OG09314,OG07963,OG08765,OG12734,OG09286,OG09251,OG05311,OG04480,OG02646,OG04240,OG07760,OG12926,OG03565,OG09505,OG04225,OG05362,OG05544,OG08319,OG07398,OG08185,OG04748,OG13650,OG05326,OG02910,OG10427,OG02700,OG02502,OG07737,OG09095,OG05004,OG01781,OG05641,OG03785,OG04615,OG05739,OG09328,OG04659,OG04114,OG07920,OG07661,OG05617,OG02842,OG07922,OG07532,OG11052…
GO:0004797	thymidine kinase activity	molecular_function	0.2624	1	3	2023	5	5803	OG04394,OG08438,OG05803
GO:0006230	TMP biosynthetic process	biological_process	0.2624	1	3	2023	5	5803	OG08438,OG04394,OG05803
GO:0019136	deoxynucleoside kinase activity	molecular_function	0.2624	1	3	2023	5	5803	OG04394,OG08438,OG05803
GO:0019206	nucleoside kinase activity	molecular_function	0.2624	1	3	2023	5	5803	OG05803,OG04394,OG08438
GO:0046044	TMP metabolic process	biological_process	0.2624	1	3	2023	5	5803	OG05803,OG04394,OG08438
GO:0009119	ribonucleoside metabolic process	biological_process	0.26243	1	32	2023	83	5803	OG07464,OG03870,OG12366,OG01108,OG05153,OG02870,OG05983,OG03596,OG05641,OG04731,OG13219,OG09110,OG04467,OG05247,OG05300,OG08470,OG02052,OG01211,OG05038,OG06123,OG12553,OG04788,OG05603,OG05544,OG08100,OG07891,OG05814,OG03094,OG09427,OG04292,OG04318,OG08065
GO:0009156	ribonucleoside monophosphate biosynthetic process	biological_process	0.26248	1	5	2023	10	5803	OG04394,OG08438,OG05803,OG08470,OG04788
GO:0009161	ribonucleoside monophosphate metabolic process	biological_process	0.26248	1	5	2023	10	5803	OG08470,OG08438,OG04394,OG05803,OG04788
GO:0015846	polyamine transport	biological_process	0.26281	1	2	2023	3	5803	OG01983,OG03563
GO:0008652	cellular amino acid biosynthetic process	biological_process	0.26398	1	29	2023	77	5803	OG02439,OG04982,OG05288,OG05913,OG04972,OG07389,OG03940,OG13340,OG06063,OG09256,OG07464,OG10757,OG03424,OG10560,OG08372,OG02153,OG08615,OG02647,OG08248,OG08201,OG12623,OG09028,OG04663,OG05125,OG10777,OG10272,OG02079,OG07975,OG07826
GO:0046148	pigment biosynthetic process	biological_process	0.26448	1	13	2023	33	5803	OG08641,OG03940,OG11249,OG07669,OG02046,OG07826,OG07975,OG08708,OG02809,OG07766,OG12623,OG09464,OG05858
GO:0009070	serine family amino acid biosynthetic process	biological_process	0.26456	1	2	2023	3	5803	OG10777,OG02079
GO:0051225	spindle assembly	biological_process	0.26491	1	2	2023	3	5803	OG12514,OG04575
GO:0070652	HAUS complex	cellular_component	0.26491	1	2	2023	3	5803	OG04575,OG12514
GO:0016585	chromatin remodeling complex	cellular_component	0.26554	1	1	2023	1	5803	OG01757
GO:0031491	nucleosome binding	molecular_function	0.26554	1	1	2023	1	5803	OG01757
GO:0005694	chromosome	cellular_component	0.26565	1	64	2023	177	5803	OG07858,OG10316,OG05017,OG13349,OG13574,OG03116,OG07886,OG12518,OG09401,OG09314,OG02821,OG07651,OG13251,OG08075,OG05665,OG02411,OG05037,OG13329,OG13742,OG06794,OG12358,OG13615,OG05245,OG05739,OG01575,OG05074,OG07906,OG03849,OG04892,OG05876,OG02789,OG01781,OG03468,OG01757,OG02591,OG03192,OG05782,OG09348,OG08773,OG01424,OG04485,OG03834,OG01971,OG05628,OG13294,OG03746,OG03135,OG13002,OG04842,OG08197…
GO:0006007	glucose catabolic process	biological_process	0.2665	1	15	2023	38	5803	OG04734,OG02011,OG08094,OG13117,OG03504,OG09256,OG06063,OG08927,OG05003,OG03482,OG07858,OG03424,OG02585,OG02579,OG12623
GO:0019320	hexose catabolic process	biological_process	0.2665	1	15	2023	38	5803	OG02585,OG03424,OG12623,OG02579,OG03504,OG13117,OG02011,OG08094,OG04734,OG07858,OG05003,OG03482,OG08927,OG06063,OG09256
GO:0000726	non-recombinational repair	biological_process	0.26733	1	3	2023	5	5803	OG07661,OG09314,OG03863
GO:0006303	double-strand break repair via nonhomologous end joining	biological_process	0.26733	1	3	2023	5	5803	OG07661,OG03863,OG09314
GO:0003847	1-alkyl-2-acetylglycerophosphocholine esterase activity	molecular_function	0.26753	1	2	2023	3	5803	OG05790,OG04868
GO:0008247	1-alkyl-2-acetylglycerophosphocholine esterase complex	cellular_component	0.26753	1	2	2023	3	5803	OG05790,OG04868
GO:0009651	response to salt stress	biological_process	0.2679	1	2	2023	3	5803	OG04138,OG05247
GO:0006403	RNA localization	biological_process	0.26816	1	7	2023	16	5803	OG03937,OG04569,OG01415,OG07689,OG04739,OG10870,OG09163
GO:0050657	nucleic acid transport	biological_process	0.26816	1	7	2023	16	5803	OG03937,OG04569,OG07689,OG01415,OG04739,OG10870,OG09163
GO:0050658	RNA transport	biological_process	0.26816	1	7	2023	16	5803	OG09163,OG10870,OG07689,OG01415,OG04739,OG04569,OG03937
GO:0051236	establishment of RNA localization	biological_process	0.26816	1	7	2023	16	5803	OG09163,OG10870,OG04739,OG07689,OG01415,OG04569,OG03937
GO:0042157	lipoprotein metabolic process	biological_process	0.26866	1	11	2023	26	5803	OG05326,OG03621,OG05141,OG03756,OG07983,OG03932,OG05544,OG05153,OG09357,OG05660,OG01108
GO:0010467	gene expression	biological_process	0.26923	1	401	2023	1127	5803	OG09538,OG02034,OG04739,OG07725,OG02133,OG08094,OG05140,OG12835,OG02509,OG01628,OG12500,OG03070,OG05200,OG08614,OG12582,OG13251,OG02821,OG04518,OG07389,OG04978,OG06483,OG07394,OG02643,OG08563,OG04138,OG07746,OG03731,OG03563,OG04682,OG04942,OG13230,OG08250,OG13710,OG03134,OG11019,OG09491,OG04892,OG05822,OG08568,OG07863,OG08315,OG08013,OG07927,OG01415,OG10583,OG03691,OG03078,OG08436,OG04241,OG04229…
GO:0005542	folic acid binding	molecular_function	0.27022	1	1	2023	1	5803	OG03256
GO:0072341	modified amino acid binding	molecular_function	0.27022	1	1	2023	1	5803	OG03256
GO:0019955	cytokine binding	molecular_function	0.27083	1	1	2023	1	5803	OG01907
GO:0019956	chemokine binding	molecular_function	0.27083	1	1	2023	1	5803	OG01907
GO:0015103	inorganic anion transmembrane transporter activity	molecular_function	0.27122	1	6	2023	13	5803	OG02943,OG05141,OG12459,OG12815,OG02870,OG08600
GO:0009297	pilus assembly	biological_process	0.27216	1	1	2023	1	5803	OG04627
GO:0043711	pilus organization	biological_process	0.27216	1	1	2023	1	5803	OG04627
GO:0006011	UDP-glucose metabolic process	biological_process	0.27232	1	3	2023	5	5803	OG02698,OG13508,OG04084
GO:0051920	peroxiredoxin activity	molecular_function	0.27348	1	2	2023	3	5803	OG05107,OG05657
GO:0051052	regulation of DNA metabolic process	biological_process	0.27391	1	6	2023	13	5803	OG05544,OG03669,OG03849,OG05458,OG03512,OG08125
GO:0015031	protein transport	biological_process	0.27428	1	97	2023	276	5803	OG09180,OG09032,OG03487,OG10694,OG08307,OG04660,OG04959,OG01623,OG04780,OG12884,OG07791,OG12703,OG06457,OG00929,OG08722,OG01619,OG01752,OG08168,OG06725,OG01717,OG05710,OG04400,OG03950,OG05575,OG06904,OG02142,OG08312,OG02488,OG10562,OG03659,OG08774,OG02591,OG03192,OG01693,OG03724,OG03094,OG02470,OG03091,OG09550,OG03932,OG05419,OG09278,OG02951,OG05790,OG01971,OG04833,OG03466,OG02550,OG11404,OG04971…
GO:0045184	establishment of protein localization	biological_process	0.27428	1	97	2023	276	5803	OG09019,OG03401,OG02224,OG09141,OG07661,OG05617,OG02177,OG04870,OG04971,OG07596,OG03115,OG04531,OG08859,OG02700,OG08336,OG04185,OG04832,OG04664,OG04282,OG04615,OG10637,OG09095,OG07906,OG05544,OG02994,OG04450,OG01659,OG02034,OG02207,OG09227,OG09417,OG07911,OG05287,OG05981,OG02809,OG04171,OG09286,OG04649,OG07865,OG04094,OG05779,OG03568,OG12799,OG05115,OG04480,OG13251,OG02793,OG08610,OG12703,OG07791…
GO:0006730	one-carbon metabolic process	biological_process	0.2744	1	3	2023	5	5803	OG03940,OG13564,OG01281
GO:0007275	multicellular organismal development	biological_process	0.27455	1	28	2023	72	5803	OG03744,OG04314,OG07484,OG02141,OG06031,OG07886,OG02906,OG02465,OG05247,OG02574,OG04208,OG04030,OG04585,OG08377,OG12926,OG07755,OG05990,OG13147,OG04350,OG02991,OG04007,OG02841,OG03809,OG13270,OG04403,OG03626,OG04938,OG04015
GO:0045261	proton-transporting ATP synthase complex, catalytic core F(1)	cellular_component	0.27462	1	3	2023	5	5803	OG07891,OG05641,OG04467
GO:0034613	cellular protein localization	biological_process	0.27475	1	91	2023	259	5803	OG05714,OG02164,OG02951,OG07768,OG05790,OG01971,OG04833,OG11404,OG10562,OG03659,OG04633,OG08774,OG01693,OG02591,OG05782,OG03094,OG02470,OG09550,OG05776,OG03932,OG08259,OG05419,OG09278,OG13269,OG06457,OG00929,OG01619,OG02948,OG08722,OG08168,OG04546,OG01752,OG01717,OG04400,OG05710,OG04798,OG03950,OG02142,OG08312,OG09032,OG09180,OG03487,OG07480,OG04660,OG04959,OG01623,OG04780,OG12703,OG02793,OG08610…
GO:0070727	cellular macromolecule localization	biological_process	0.27475	1	91	2023	259	5803	OG12799,OG03568,OG05779,OG07865,OG04171,OG09286,OG04649,OG08610,OG02793,OG04480,OG07895,OG05115,OG07651,OG07760,OG01659,OG04450,OG05544,OG05287,OG07911,OG09227,OG04664,OG04282,OG04832,OG08336,OG03936,OG02700,OG08859,OG07596,OG03115,OG06794,OG07906,OG09095,OG10637,OG04615,OG05617,OG09141,OG09019,OG02224,OG03401,OG07986,OG04971,OG02177,OG04870,OG01971,OG04833,OG11404,OG05714,OG02164,OG07768,OG02951…
GO:0060589	nucleoside-triphosphatase regulator activity	molecular_function	0.27502	1	18	2023	46	5803	OG11374,OG04292,OG04419,OG04318,OG02049,OG07438,OG04731,OG04660,OG01624,OG02470,OG05089,OG07480,OG04480,OG02164,OG08619,OG03613,OG04379,OG10555
GO:0005294	neutral L-amino acid secondary active transmembrane transporter activity	molecular_function	0.27527	1	1	2023	1	5803	OG01983
GO:0015175	neutral amino acid transmembrane transporter activity	molecular_function	0.27527	1	1	2023	1	5803	OG01983
GO:0015655	alanine:sodium symporter activity	molecular_function	0.27527	1	1	2023	1	5803	OG01983
GO:0015804	neutral amino acid transport	biological_process	0.27527	1	1	2023	1	5803	OG01983
GO:0022858	alanine transmembrane transporter activity	molecular_function	0.27527	1	1	2023	1	5803	OG01983
GO:0032328	alanine transport	biological_process	0.27527	1	1	2023	1	5803	OG01983
GO:0003896	DNA primase activity	molecular_function	0.27536	1	5	2023	10	5803	OG08773,OG10316,OG08018,OG13742,OG02591
GO:0006269	DNA replication, synthesis of RNA primer	biological_process	0.27536	1	5	2023	10	5803	OG08773,OG10316,OG08018,OG02591,OG13742
GO:0030111	regulation of Wnt receptor signaling pathway	biological_process	0.27579	1	2	2023	3	5803	OG08764,OG02625
GO:0004828	serine-tRNA ligase activity	molecular_function	0.27603	1	1	2023	1	5803	OG08614
GO:0006434	seryl-tRNA aminoacylation	biological_process	0.27603	1	1	2023	1	5803	OG08614
GO:0004161	dimethylallyltranstransferase activity	molecular_function	0.27709	1	3	2023	6	5803	OG08197,OG04282,OG07746
GO:0006869	lipid transport	biological_process	0.27744	1	9	2023	20	5803	OG05153,OG03229,OG09357,OG01108,OG08656,OG03932,OG05544,OG07983,OG08503
GO:0010876	lipid localization	biological_process	0.27744	1	9	2023	20	5803	OG08656,OG01108,OG09357,OG05153,OG03229,OG08503,OG07983,OG05544,OG03932
GO:0007034	vacuolar transport	biological_process	0.2777	1	5	2023	10	5803	OG06031,OG05261,OG07884,OG03802,OG06569
GO:0043227	membrane-bounded organelle	cellular_component	0.27777	1	445	2023	1253	5803	OG08211,OG11012,OG10638,OG09180,OG07873,OG11092,OG08018,OG01969,OG04789,OG03662,OG04585,OG07603,OG08571,OG07693,OG05007,OG03208,OG04781,OG04086,OG02948,OG12929,OG01945,OG08651,OG04252,OG08686,OG05379,OG01573,OG04843,OG06910,OG08511,OG03672,OG04923,OG13200,OG08774,OG02396,OG01415,OG10583,OG03691,OG03078,OG08072,OG04241,OG04229,OG03025,OG03945,OG08619,OG01246,OG02951,OG05462,OG09359,OG13673,OG04691…
GO:0006739	NADP metabolic process	biological_process	0.27907	1	12	2023	30	5803	OG04734,OG03504,OG08094,OG02011,OG08927,OG06063,OG09256,OG07858,OG03482,OG03424,OG02579,OG12623
GO:0009395	phospholipid catabolic process	biological_process	0.28007	1	3	2023	6	5803	OG03940,OG09219,OG06970
GO:0019251	anaerobic cobalamin biosynthetic process	biological_process	0.28024	1	1	2023	1	5803	OG07766
GO:0046912	transferase activity, transferring acyl groups, acyl groups converted into alkyl on transfer	molecular_function	0.28059	1	3	2023	6	5803	OG09250,OG02467,OG05872
GO:0003954	NADH dehydrogenase activity	molecular_function	0.28074	1	6	2023	13	5803	OG03700,OG06253,OG05917,OG02809,OG02371,OG04584
GO:0007098	centrosome cycle	biological_process	0.28076	1	1	2023	1	5803	OG09251
GO:0010824	regulation of centrosome duplication	biological_process	0.28076	1	1	2023	1	5803	OG09251
GO:0010826	negative regulation of centrosome duplication	biological_process	0.28076	1	1	2023	1	5803	OG09251
GO:0031513	nonmotile primary cilium	cellular_component	0.28076	1	1	2023	1	5803	OG09251
GO:0035869	ciliary transition zone	cellular_component	0.28076	1	1	2023	1	5803	OG09251
GO:0036038	TCTN-B9D complex	cellular_component	0.28076	1	1	2023	1	5803	OG09251
GO:0044441	cilium part	cellular_component	0.28076	1	1	2023	1	5803	OG09251
GO:0046605	regulation of centrosome cycle	biological_process	0.28076	1	1	2023	1	5803	OG09251
GO:0051297	centrosome organization	biological_process	0.28076	1	1	2023	1	5803	OG09251
GO:0051298	centrosome duplication	biological_process	0.28076	1	1	2023	1	5803	OG09251
GO:0072372	primary cilium	cellular_component	0.28076	1	1	2023	1	5803	OG09251
GO:0030077	plasma membrane light-harvesting complex	cellular_component	0.28096	1	2	2023	3	5803	OG04907,OG04419
GO:0042716	plasma membrane-derived chromatophore	cellular_component	0.28096	1	2	2023	3	5803	OG04907,OG04419
GO:0016874	ligase activity	molecular_function	0.28255	1	69	2023	192	5803	OG09110,OG08901,OG09468,OG08825,OG04124,OG02365,OG01691,OG05125,OG05475,OG04319,OG08248,OG08470,OG11052,OG03660,OG04985,OG08735,OG02910,OG04114,OG05518,OG03650,OG02862,OG04475,OG07737,OG13070,OG01384,OG06846,OG09446,OG02153,OG13195,OG08614,OG05252,OG04171,OG10898,OG04544,OG12879,OG04596,OG06263,OG11092,OG02960,OG03120,OG04524,OG12736,OG13704,OG03574,OG01976,OG05656,OG04843,OG01732,OG03877,OG04395…
GO:0009108	coenzyme biosynthetic process	biological_process	0.28277	1	26	2023	68	5803	OG04584,OG02371,OG01617,OG04972,OG05967,OG03940,OG03700,OG06063,OG03320,OG07464,OG10757,OG08039,OG08470,OG06253,OG02809,OG02647,OG08615,OG10454,OG08248,OG12623,OG08201,OG09028,OG05917,OG02079,OG07975,OG07826
GO:0015093	ferrous iron transmembrane transporter activity	molecular_function	0.28285	1	12	2023	30	5803	OG07709,OG09051,OG08071,OG05710,OG05140,OG06059,OG08614,OG04037,OG03525,OG04546,OG03911,OG08613
GO:0015684	ferrous iron transport	biological_process	0.28285	1	12	2023	30	5803	OG04546,OG08613,OG03911,OG03525,OG04037,OG08614,OG05140,OG06059,OG08071,OG05710,OG07709,OG09051
GO:0046527	glucosyltransferase activity	molecular_function	0.28424	1	4	2023	8	5803	OG05675,OG04084,OG13508,OG02698
GO:0045116	protein neddylation	biological_process	0.28451	1	1	2023	1	5803	OG05518
GO:0019049	evasion or tolerance of host defenses by virus	biological_process	0.2846	1	1	2023	1	5803	OG03562
GO:0020012	evasion or tolerance of host immune response	biological_process	0.2846	1	1	2023	1	5803	OG03562
GO:0030682	evasion or tolerance of host defense response	biological_process	0.2846	1	1	2023	1	5803	OG03562
GO:0030683	evasion or tolerance by virus of host immune response	biological_process	0.2846	1	1	2023	1	5803	OG03562
GO:0044413	avoidance of host defenses	biological_process	0.2846	1	1	2023	1	5803	OG03562
GO:0044415	evasion or tolerance of host defenses	biological_process	0.2846	1	1	2023	1	5803	OG03562
GO:0051805	evasion or tolerance of immune response of other organism involved in symbiotic interaction	biological_process	0.2846	1	1	2023	1	5803	OG03562
GO:0051807	evasion or tolerance of defense response of other organism involved in symbiotic interaction	biological_process	0.2846	1	1	2023	1	5803	OG03562
GO:0051832	avoidance of defenses of other organism involved in symbiotic interaction	biological_process	0.2846	1	1	2023	1	5803	OG03562
GO:0051834	evasion or tolerance of defenses of other organism involved in symbiotic interaction	biological_process	0.2846	1	1	2023	1	5803	OG03562
GO:0052173	response to defenses of other organism involved in symbiotic interaction	biological_process	0.2846	1	1	2023	1	5803	OG03562
GO:0052200	response to host defenses	biological_process	0.2846	1	1	2023	1	5803	OG03562
GO:0052564	response to immune response of other organism involved in symbiotic interaction	biological_process	0.2846	1	1	2023	1	5803	OG03562
GO:0052572	response to host immune response	biological_process	0.2846	1	1	2023	1	5803	OG03562
GO:0075136	response to host	biological_process	0.2846	1	1	2023	1	5803	OG03562
GO:0006766	vitamin metabolic process	biological_process	0.28462	1	25	2023	66	5803	OG08039,OG08470,OG12623,OG08248,OG08201,OG07766,OG08615,OG09028,OG09081,OG07826,OG02079,OG10272,OG04982,OG08289,OG05250,OG01617,OG01654,OG04972,OG01967,OG07464,OG06063,OG13492,OG08847,OG10757,OG10588
GO:0006767	water-soluble vitamin metabolic process	biological_process	0.28462	1	25	2023	66	5803	OG08201,OG08248,OG12623,OG07766,OG08615,OG08039,OG08470,OG02079,OG07826,OG10272,OG09081,OG09028,OG01967,OG01654,OG04972,OG08289,OG01617,OG05250,OG04982,OG08847,OG10757,OG10588,OG07464,OG06063,OG13492
GO:0006743	ubiquinone metabolic process	biological_process	0.28519	1	7	2023	16	5803	OG04584,OG05917,OG02809,OG06253,OG02371,OG03700,OG10454
GO:0006744	ubiquinone biosynthetic process	biological_process	0.28519	1	7	2023	16	5803	OG04584,OG02809,OG05917,OG06253,OG02371,OG03700,OG10454
GO:0042375	quinone cofactor metabolic process	biological_process	0.28519	1	7	2023	16	5803	OG04584,OG05917,OG02809,OG06253,OG02371,OG03700,OG10454
GO:0045426	quinone cofactor biosynthetic process	biological_process	0.28519	1	7	2023	16	5803	OG10454,OG03700,OG02371,OG02809,OG05917,OG06253,OG04584
GO:0006207	'de novo' pyrimidine nucleobase biosynthetic process	biological_process	0.28635	1	2	2023	3	5803	OG04788,OG03627
GO:0034645	cellular macromolecule biosynthetic process	biological_process	0.28731	1	397	2023	1116	5803	OG04660,OG07480,OG07086,OG02551,OG09122,OG05005,OG08358,OG01619,OG13330,OG12743,OG05915,OG04966,OG04713,OG09028,OG03468,OG05494,OG08027,OG07646,OG05852,OG05782,OG04187,OG08635,OG04196,OG13294,OG03082,OG10757,OG07954,OG13669,OG09445,OG07941,OG04973,OG07743,OG01698,OG08197,OG08006,OG05370,OG08216,OG03892,OG03007,OG05715,OG10272,OG04124,OG04746,OG02981,OG08520,OG08193,OG10887,OG02411,OG04870,OG08695…
GO:0003824	catalytic activity	molecular_function	0.28751	1	880	2023	2532	5803	OG07430,OG05118,OG05675,OG04493,OG05678,OG10263,OG13200,OG05744,OG08065,OG02628,OG08725,OG03934,OG08927,OG02939,OG09469,OG03143,OG08878,OG09335,OG12483,OG03927,OG02162,OG04780,OG07002,OG12323,OG05003,OG07414,OG12884,OG04467,OG06685,OG08018,OG11044,OG13587,OG04654,OG02549,OG08663,OG09358,OG08387,OG10768,OG09180,OG04843,OG01676,OG01945,OG13535,OG03687,OG10587,OG05775,OG09365,OG05007,OG01617,OG07876…
GO:0042151	nematocyst	cellular_component	0.28866	1	2	2023	3	5803	OG03573,OG03609
GO:0045300	acyl-[acyl-carrier-protein] desaturase activity	molecular_function	0.28918	1	3	2023	5	5803	OG04798,OG02949,OG13005
GO:0009527	plastid outer membrane	cellular_component	0.29078	1	1	2023	1	5803	OG09427
GO:0009657	plastid organization	biological_process	0.29078	1	1	2023	1	5803	OG09427
GO:0009658	chloroplast organization	biological_process	0.29078	1	1	2023	1	5803	OG09427
GO:0009707	chloroplast outer membrane	cellular_component	0.29078	1	1	2023	1	5803	OG09427
GO:0010020	chloroplast fission	biological_process	0.29078	1	1	2023	1	5803	OG09427
GO:0031969	chloroplast membrane	cellular_component	0.29078	1	1	2023	1	5803	OG09427
GO:0042170	plastid membrane	cellular_component	0.29078	1	1	2023	1	5803	OG09427
GO:0043572	plastid fission	biological_process	0.29078	1	1	2023	1	5803	OG09427
GO:0016591	DNA-directed RNA polymerase II, holoenzyme	cellular_component	0.29159	1	8	2023	18	5803	OG08503,OG02034,OG03769,OG05140,OG05384,OG03323,OG12713,OG13285
GO:0006508	proteolysis	biological_process	0.29228	1	73	2023	203	5803	OG08525,OG07915,OG03626,OG05803,OG04929,OG07996,OG03753,OG05457,OG08610,OG03590,OG02974,OG07491,OG07847,OG08252,OG05484,OG03821,OG04748,OG07447,OG02509,OG03089,OG05286,OG08258,OG12794,OG08077,OG05736,OG02375,OG04627,OG07844,OG05141,OG08182,OG03778,OG05477,OG04097,OG02585,OG02925,OG09469,OG07742,OG03809,OG06565,OG08222,OG08297,OG08703,OG07768,OG07741,OG02854,OG07743,OG01368,OG08064,OG08340,OG11152…
GO:0042773	ATP synthesis coupled electron transport	biological_process	0.29239	1	15	2023	37	5803	OG03700,OG05083,OG01982,OG05146,OG04978,OG05917,OG04906,OG13545,OG04584,OG02371,OG02189,OG02705,OG05145,OG02809,OG06253
GO:0003676	nucleic acid binding	molecular_function	0.29259	1	376	2023	1074	5803	OG05335,OG01698,OG08197,OG08006,OG05370,OG08216,OG13002,OG13191,OG03892,OG08302,OG03007,OG13294,OG03082,OG02492,OG07954,OG09445,OG07941,OG13281,OG08027,OG04690,OG05852,OG04713,OG03468,OG05297,OG05494,OG13536,OG12360,OG07680,OG01619,OG02152,OG04901,OG07637,OG05070,OG02448,OG08358,OG04235,OG12414,OG10418,OG07480,OG02551,OG10706,OG05113,OG05027,OG06847,OG05855,OG05115,OG08987,OG05803,OG03568,OG04632…
GO:0009150	purine ribonucleotide metabolic process	biological_process	0.29319	1	27	2023	70	5803	OG04292,OG09427,OG08470,OG05300,OG05247,OG04318,OG03094,OG05814,OG07891,OG04467,OG05544,OG09110,OG08100,OG13219,OG04731,OG03596,OG05641,OG05603,OG05153,OG12553,OG01108,OG05983,OG02870,OG01211,OG12366,OG06123,OG07464
GO:0004324	ferredoxin-NADP+ reductase activity	molecular_function	0.29428	1	1	2023	1	5803	OG04809
GO:0016731	oxidoreductase activity, acting on iron-sulfur proteins as donors, NAD or NADP as acceptor	molecular_function	0.29428	1	1	2023	1	5803	OG04809
GO:0048284	organelle fusion	biological_process	0.29446	1	4	2023	8	5803	OG05779,OG05291,OG05544,OG07954
GO:0004651	polynucleotide 5'-phosphatase activity	molecular_function	0.29492	1	1	2023	1	5803	OG05784
GO:0019204	nucleotide phosphatase activity	molecular_function	0.29492	1	1	2023	1	5803	OG05784
GO:0042765	GPI-anchor transamidase complex	cellular_component	0.2955	1	2	2023	3	5803	OG03621,OG07581
GO:0002252	immune effector process	biological_process	0.29556	1	2	2023	3	5803	OG07731,OG05776
GO:0051607	defense response to virus	biological_process	0.29556	1	2	2023	3	5803	OG05776,OG07731
GO:0005484	SNAP receptor activity	molecular_function	0.29567	1	2	2023	3	5803	OG03568,OG02142
GO:0032993	protein-DNA complex	cellular_component	0.29583	1	8	2023	18	5803	OG07858,OG13615,OG05628,OG13574,OG10418,OG13002,OG05037,OG12929
GO:0061025	membrane fusion	biological_process	0.29641	1	7	2023	16	5803	OG05779,OG07637,OG01612,OG05291,OG05544,OG09435,OG07954
GO:0004357	glutamate-cysteine ligase activity	molecular_function	0.29678	1	1	2023	1	5803	OG13340
GO:0010565	regulation of cellular ketone metabolic process	biological_process	0.29678	1	1	2023	1	5803	OG13340
GO:0017109	glutamate-cysteine ligase complex	cellular_component	0.29678	1	1	2023	1	5803	OG13340
GO:0019216	regulation of lipid metabolic process	biological_process	0.29678	1	1	2023	1	5803	OG13340
GO:0019217	regulation of fatty acid metabolic process	biological_process	0.29678	1	1	2023	1	5803	OG13340
GO:0016055	Wnt receptor signaling pathway	biological_process	0.2968	1	6	2023	13	5803	OG02625,OG01502,OG07462,OG04919,OG08764,OG09184
GO:0000159	protein phosphatase type 2A complex	cellular_component	0.29686	1	3	2023	5	5803	OG12648,OG04828,OG10315
GO:0008287	protein serine/threonine phosphatase complex	cellular_component	0.29686	1	3	2023	5	5803	OG10315,OG04828,OG12648
GO:0008601	protein phosphatase type 2A regulator activity	molecular_function	0.29686	1	3	2023	5	5803	OG12648,OG10315,OG04828
GO:0004789	thiamine-phosphate diphosphorylase activity	molecular_function	0.297	1	3	2023	6	5803	OG04982,OG08289,OG09081
GO:1901988	negative regulation of cell cycle phase transition	biological_process	0.29709	1	7	2023	16	5803	OG08370,OG05739,OG02700,OG07480,OG03849,OG09413,OG04480
GO:0003678	DNA helicase activity	molecular_function	0.29744	1	18	2023	49	5803	OG05245,OG13329,OG01424,OG09314,OG05057,OG04892,OG08006,OG08197,OG13251,OG05007,OG02821,OG01619,OG03135,OG03588,OG07886,OG09348,OG03116,OG02411
GO:0006261	DNA-dependent DNA replication	biological_process	0.29784	1	17	2023	44	5803	OG04390,OG09401,OG01860,OG13742,OG12494,OG01781,OG03669,OG01659,OG10316,OG02034,OG05544,OG04585,OG08773,OG08193,OG08018,OG02591,OG13200
GO:0016272	prefoldin complex	cellular_component	0.29839	1	5	2023	10	5803	OG05544,OG03834,OG04740,OG07480,OG04660
GO:0007423	sensory organ development	biological_process	0.29865	1	1	2023	1	5803	OG04015
GO:0001836	release of cytochrome c from mitochondria	biological_process	0.29904	1	2	2023	3	5803	OG03012,OG05990
GO:0008637	apoptotic mitochondrial changes	biological_process	0.29904	1	2	2023	3	5803	OG03012,OG05990
GO:0097190	apoptotic signaling pathway	biological_process	0.29904	1	2	2023	3	5803	OG03012,OG05990
GO:0000375	RNA splicing, via transesterification reactions	biological_process	0.29906	1	13	2023	33	5803	OG09328,OG07873,OG08211,OG04480,OG08686,OG09435,OG07603,OG04030,OG02207,OG09231,OG07725,OG05698,OG05076
GO:0007007	inner mitochondrial membrane organization	biological_process	0.29957	1	2	2023	3	5803	OG08302,OG08932
GO:0042407	cristae formation	biological_process	0.29957	1	2	2023	3	5803	OG08932,OG08302
GO:0044284	mitochondrial crista junction	cellular_component	0.29957	1	2	2023	3	5803	OG08932,OG08302
GO:0009074	aromatic amino acid family catabolic process	biological_process	0.29965	1	2	2023	3	5803	OG07389,OG01974
GO:0019829	cation-transporting ATPase activity	molecular_function	0.30032	1	5	2023	11	5803	OG07891,OG05641,OG04467,OG05247,OG05814
GO:0042625	ATPase activity, coupled to transmembrane movement of ions	molecular_function	0.30032	1	5	2023	11	5803	OG05814,OG07891,OG05641,OG04467,OG05247
GO:0031023	microtubule organizing center organization	biological_process	0.30087	1	3	2023	6	5803	OG05776,OG04798,OG09251
GO:0006545	glycine biosynthetic process	biological_process	0.30097	1	1	2023	1	5803	OG02079
GO:0000097	sulfur amino acid biosynthetic process	biological_process	0.30161	1	2	2023	3	5803	OG10272,OG10777
GO:0003747	translation release factor activity	molecular_function	0.30265	1	2	2023	3	5803	OG03892,OG04740
GO:0008079	translation termination factor activity	molecular_function	0.30265	1	2	2023	3	5803	OG03892,OG04740
GO:0018444	translation release factor complex	cellular_component	0.30265	1	2	2023	3	5803	OG04740,OG03892
GO:0042440	pigment metabolic process	biological_process	0.3035	1	18	2023	47	5803	OG12623,OG07766,OG09155,OG02809,OG07975,OG07826,OG07669,OG02046,OG11249,OG05858,OG09464,OG04868,OG03161,OG08708,OG08064,OG04944,OG08641,OG03940
GO:0010639	negative regulation of organelle organization	biological_process	0.30407	1	5	2023	11	5803	OG02890,OG04031,OG09251,OG02700,OG08370
GO:0003688	DNA replication origin binding	molecular_function	0.30427	1	1	2023	1	5803	OG03512
GO:0046809	replication compartment	cellular_component	0.30427	1	1	2023	1	5803	OG03512
GO:0043235	receptor complex	cellular_component	0.30464	1	2	2023	3	5803	OG05003,OG07480
GO:0043094	cellular metabolic compound salvage	biological_process	0.3047	1	2	2023	3	5803	OG03870,OG05858
GO:0044711	single-organism biosynthetic process	biological_process	0.30476	1	61	2023	170	5803	OG02439,OG04982,OG04892,OG01617,OG08586,OG03940,OG07464,OG03700,OG06063,OG09256,OG10588,OG12795,OG08039,OG08470,OG06253,OG00935,OG03424,OG12623,OG08248,OG10454,OG10884,OG02647,OG05917,OG09081,OG04959,OG05125,OG04663,OG13250,OG10777,OG07975,OG04730,OG07826,OG10272,OG05288,OG07421,OG04584,OG08289,OG03927,OG02371,OG05913,OG05250,OG01654,OG04972,OG01967,OG07389,OG13340,OG07757,OG13492,OG10757,OG02153…
GO:0009396	folic acid-containing compound biosynthetic process	biological_process	0.30562	1	5	2023	11	5803	OG03940,OG02647,OG07975,OG02079,OG08201
GO:0008746	NAD(P)+ transhydrogenase activity	molecular_function	0.30628	1	1	2023	1	5803	OG08847
GO:0008750	NAD(P)+ transhydrogenase (AB-specific) activity	molecular_function	0.30628	1	1	2023	1	5803	OG08847
GO:0016652	oxidoreductase activity, acting on NAD(P)H, NAD(P) as acceptor	molecular_function	0.30628	1	1	2023	1	5803	OG08847
GO:0019385	methanogenesis, from acetate	biological_process	0.30628	1	1	2023	1	5803	OG08847
GO:0007018	microtubule-based movement	biological_process	0.30667	1	5	2023	11	5803	OG13219,OG12772,OG12837,OG12553,OG12366
GO:0071555	cell wall organization	biological_process	0.30785	1	11	2023	26	5803	OG07466,OG13350,OG13734,OG13607,OG01868,OG13140,OG11151,OG10840,OG12423,OG08821,OG10587
GO:0046365	monosaccharide catabolic process	biological_process	0.30841	1	15	2023	39	5803	OG03482,OG05003,OG07858,OG09256,OG06063,OG08927,OG02011,OG08094,OG13117,OG03504,OG04734,OG12623,OG02579,OG03424,OG02585
GO:0008406	gonad development	biological_process	0.30892	1	1	2023	1	5803	OG02141
GO:0045137	development of primary sexual characteristics	biological_process	0.30892	1	1	2023	1	5803	OG02141
GO:0003908	methylated-DNA-[protein]-cysteine S-methyltransferase activity	molecular_function	0.30941	1	1	2023	1	5803	OG04316
GO:0006354	DNA-dependent transcription, elongation	biological_process	0.30968	1	4	2023	8	5803	OG01415,OG02034,OG08503,OG05243
GO:0019670	anaerobic glutamate catabolic process	biological_process	0.30994	1	1	2023	1	5803	OG04870
GO:0050097	methylaspartate mutase activity	molecular_function	0.30994	1	1	2023	1	5803	OG04870
GO:0017119	Golgi transport complex	cellular_component	0.31043	1	4	2023	9	5803	OG09286,OG05782,OG07906,OG04160
GO:0000428	DNA-directed RNA polymerase complex	cellular_component	0.31081	1	9	2023	21	5803	OG05140,OG05384,OG03769,OG02034,OG09505,OG08503,OG13285,OG03323,OG12713
GO:0055029	nuclear DNA-directed RNA polymerase complex	cellular_component	0.31081	1	9	2023	21	5803	OG05384,OG05140,OG03769,OG02034,OG08503,OG09505,OG13285,OG12713,OG03323
GO:0003968	RNA-directed RNA polymerase activity	molecular_function	0.31094	1	5	2023	11	5803	OG05656,OG08182,OG09407,OG12794,OG04651
GO:0031379	RNA-directed RNA polymerase complex	cellular_component	0.31094	1	5	2023	11	5803	OG05656,OG08182,OG09407,OG12794,OG04651
GO:0061024	membrane organization	biological_process	0.31195	1	16	2023	40	5803	OG01612,OG07637,OG08503,OG08551,OG05779,OG07954,OG05291,OG08302,OG04546,OG07480,OG04450,OG05544,OG09435,OG08932,OG09180,OG07986
GO:0016881	acid-amino acid ligase activity	molecular_function	0.31228	1	48	2023	130	5803	OG10898,OG13340,OG13195,OG05653,OG04596,OG12879,OG04544,OG02951,OG01384,OG08072,OG08631,OG10560,OG08735,OG02910,OG02159,OG05787,OG04395,OG03877,OG10383,OG04843,OG04985,OG05099,OG13070,OG05518,OG07737,OG04475,OG04114,OG01752,OG07650,OG04300,OG01691,OG06263,OG02365,OG08825,OG09468,OG03660,OG05656,OG03574,OG11052,OG01976,OG08248,OG04524,OG13704,OG11092,OG05475,OG02960,OG03120,OG04319
GO:0000090	mitotic anaphase	biological_process	0.31229	1	2	2023	3	5803	OG07906,OG04485
GO:0051322	anaphase	biological_process	0.31229	1	2	2023	3	5803	OG04485,OG07906
GO:0044431	Golgi apparatus part	cellular_component	0.31248	1	11	2023	29	5803	OG08101,OG02470,OG05779,OG09286,OG01744,OG07906,OG09095,OG04160,OG04615,OG04686,OG05782
GO:0032507	maintenance of protein location in cell	biological_process	0.31277	1	10	2023	24	5803	OG06794,OG08259,OG03936,OG02164,OG05714,OG07760,OG05782,OG07895,OG04633,OG07651
GO:0045185	maintenance of protein location	biological_process	0.31277	1	10	2023	24	5803	OG05714,OG02164,OG04633,OG07651,OG07895,OG05782,OG07760,OG03936,OG06794,OG08259
GO:0051235	maintenance of location	biological_process	0.31277	1	10	2023	24	5803	OG07760,OG05782,OG07895,OG04633,OG07651,OG02164,OG05714,OG06794,OG08259,OG03936
GO:0051651	maintenance of location in cell	biological_process	0.31277	1	10	2023	24	5803	OG02164,OG05714,OG07760,OG05782,OG07895,OG07651,OG04633,OG06794,OG08259,OG03936
GO:0003994	aconitate hydratase activity	molecular_function	0.3128	1	1	2023	1	5803	OG04282
GO:0000105	histidine biosynthetic process	biological_process	0.31323	1	4	2023	9	5803	OG04982,OG09028,OG08372,OG04972
GO:0007399	nervous system development	biological_process	0.31325	1	3	2023	6	5803	OG07886,OG04403,OG05990
GO:0017150	tRNA dihydrouridine synthase activity	molecular_function	0.31435	1	3	2023	6	5803	OG04972,OG09028,OG08039
GO:0004379	glycylpeptide N-tetradecanoyltransferase activity	molecular_function	0.31436	1	1	2023	1	5803	OG01883
GO:0019107	myristoyltransferase activity	molecular_function	0.31436	1	1	2023	1	5803	OG01883
GO:0048038	quinone binding	molecular_function	0.31474	1	2	2023	3	5803	OG07763,OG13044
GO:0071554	cell wall organization or biogenesis	biological_process	0.31491	1	19	2023	48	5803	OG07480,OG07466,OG02153,OG12423,OG04962,OG02718,OG06378,OG08018,OG13734,OG04341,OG13350,OG08821,OG10587,OG10840,OG13140,OG11151,OG01868,OG04908,OG13607
GO:0009218	pyrimidine ribonucleotide metabolic process	biological_process	0.31495	1	4	2023	8	5803	OG04788,OG04394,OG08438,OG05803
GO:0009220	pyrimidine ribonucleotide biosynthetic process	biological_process	0.31495	1	4	2023	8	5803	OG04788,OG04394,OG08438,OG05803
GO:0009264	deoxyribonucleotide catabolic process	biological_process	0.31508	1	1	2023	1	5803	OG09081
GO:0004807	triose-phosphate isomerase activity	molecular_function	0.31648	1	1	2023	1	5803	OG02585
GO:0006020	inositol metabolic process	biological_process	0.31648	1	1	2023	1	5803	OG02585
GO:0005136	interleukin-4 receptor binding	molecular_function	0.31707	1	1	2023	1	5803	OG05003
GO:0016516	interleukin-4 receptor complex	cellular_component	0.31707	1	1	2023	1	5803	OG05003
GO:0006857	oligopeptide transport	biological_process	0.31735	1	1	2023	1	5803	OG03563
GO:0015558	p-aminobenzoyl-glutamate uptake transmembrane transporter activity	molecular_function	0.31735	1	1	2023	1	5803	OG03563
GO:0015563	uptake transmembrane transporter activity	molecular_function	0.31735	1	1	2023	1	5803	OG03563
GO:0015569	p-aminobenzoyl-glutamate transmembrane transporter activity	molecular_function	0.31735	1	1	2023	1	5803	OG03563
GO:0015814	p-aminobenzoyl-glutamate transport	biological_process	0.31735	1	1	2023	1	5803	OG03563
GO:0042938	dipeptide transport	biological_process	0.31735	1	1	2023	1	5803	OG03563
GO:0042974	retinoic acid receptor binding	molecular_function	0.31735	1	1	2023	1	5803	OG03563
GO:0072337	modified amino acid transport	biological_process	0.31735	1	1	2023	1	5803	OG03563
GO:0072349	modified amino acid transmembrane transporter activity	molecular_function	0.31735	1	1	2023	1	5803	OG03563
GO:0006900	membrane budding	biological_process	0.31805	1	1	2023	1	5803	OG08503
GO:0006901	vesicle coating	biological_process	0.31805	1	1	2023	1	5803	OG08503
GO:0007212	dopamine receptor signaling pathway	biological_process	0.31805	1	1	2023	1	5803	OG08503
GO:0030276	clathrin binding	molecular_function	0.31805	1	1	2023	1	5803	OG08503
GO:0032051	clathrin light chain binding	molecular_function	0.31805	1	1	2023	1	5803	OG08503
GO:0048268	clathrin coat assembly	biological_process	0.31805	1	1	2023	1	5803	OG08503
GO:0009606	tropism	biological_process	0.31819	1	1	2023	1	5803	OG05853
GO:0009637	response to blue light	biological_process	0.31819	1	1	2023	1	5803	OG05853
GO:0009638	phototropism	biological_process	0.31819	1	1	2023	1	5803	OG05853
GO:0009967	positive regulation of signal transduction	biological_process	0.31846	1	4	2023	8	5803	OG03026,OG08764,OG04350,OG02625
GO:0010647	positive regulation of cell communication	biological_process	0.31846	1	4	2023	8	5803	OG02625,OG03026,OG08764,OG04350
GO:0023056	positive regulation of signaling	biological_process	0.31846	1	4	2023	8	5803	OG02625,OG08764,OG03026,OG04350
GO:0008290	F-actin capping protein complex	cellular_component	0.3192	1	2	2023	3	5803	OG02890,OG04031
GO:0051016	barbed-end actin filament capping	biological_process	0.3192	1	2	2023	3	5803	OG04031,OG02890
GO:0015711	organic anion transport	biological_process	0.31985	1	10	2023	24	5803	OG06123,OG09477,OG05336,OG10793,OG07398,OG03563,OG07561,OG06777,OG03520,OG01983
GO:0016833	oxo-acid-lyase activity	molecular_function	0.32022	1	3	2023	6	5803	OG03139,OG01899,OG11404
GO:0016568	chromatin modification	biological_process	0.32089	1	17	2023	44	5803	OG02744,OG05479,OG12734,OG02693,OG04282,OG01635,OG08503,OG10317,OG12414,OG10503,OG02038,OG02482,OG01757,OG02034,OG05665,OG12400,OG03078
GO:0007224	smoothened signaling pathway	biological_process	0.32117	1	2	2023	3	5803	OG01391,OG09330
GO:0006906	vesicle fusion	biological_process	0.32151	1	1	2023	1	5803	OG05779
GO:0048280	vesicle fusion with Golgi apparatus	biological_process	0.32151	1	1	2023	1	5803	OG05779
GO:0006891	intra-Golgi vesicle-mediated transport	biological_process	0.32249	1	4	2023	9	5803	OG05782,OG08101,OG07906,OG03401
GO:0046112	nucleobase biosynthetic process	biological_process	0.32268	1	5	2023	11	5803	OG09464,OG05858,OG04788,OG03627,OG04467
GO:0019362	pyridine nucleotide metabolic process	biological_process	0.32514	1	13	2023	34	5803	OG03424,OG02579,OG12623,OG04734,OG08094,OG02011,OG03504,OG06063,OG09256,OG08927,OG03482,OG08847,OG07858
GO:0033218	amide binding	molecular_function	0.32583	1	5	2023	11	5803	OG02164,OG04633,OG03936,OG08259,OG07760
GO:0051015	actin filament binding	molecular_function	0.3264	1	1	2023	1	5803	OG04676
GO:0070603	SWI/SNF superfamily-type complex	cellular_component	0.32644	1	3	2023	6	5803	OG12400,OG04282,OG12518
GO:0052689	carboxylic ester hydrolase activity	molecular_function	0.32704	1	19	2023	48	5803	OG01868,OG13607,OG05790,OG08821,OG08064,OG13140,OG10840,OG11151,OG03161,OG04868,OG13734,OG04904,OG04906,OG09155,OG03777,OG12423,OG07466,OG08162,OG05201
GO:0065008	regulation of biological quality	biological_process	0.32775	1	81	2023	222	5803	OG07876,OG09365,OG12848,OG01752,OG06725,OG03404,OG06728,OG04031,OG08084,OG09180,OG03680,OG08324,OG03988,OG00971,OG04654,OG05117,OG02647,OG11044,OG04660,OG05261,OG03154,OG04210,OG03653,OG05124,OG02164,OG03897,OG04205,OG05714,OG03135,OG04592,OG12483,OG01728,OG08576,OG08878,OG09299,OG04485,OG04859,OG03425,OG05782,OG04633,OG04159,OG10704,OG08259,OG05776,OG04417,OG10368,OG08013,OG05153,OG04454,OG05245…
GO:0016407	acetyltransferase activity	molecular_function	0.32786	1	14	2023	34	5803	OG03070,OG13726,OG01883,OG08275,OG10777,OG12518,OG02597,OG07532,OG02482,OG08027,OG03208,OG04196,OG04119,OG02329
GO:0008565	protein transporter activity	molecular_function	0.32786	1	8	2023	20	5803	OG02700,OG02034,OG03192,OG03724,OG04971,OG03659,OG02809,OG09180
GO:0032446	protein modification by small protein conjugation	biological_process	0.32849	1	47	2023	128	5803	OG02159,OG02910,OG05787,OG08735,OG04985,OG04843,OG10383,OG03877,OG04395,OG04475,OG07737,OG05518,OG13070,OG05099,OG04300,OG01752,OG07650,OG04114,OG06263,OG01691,OG09468,OG08825,OG02365,OG11052,OG01976,OG03574,OG08764,OG05656,OG03660,OG04319,OG02960,OG03120,OG05475,OG11092,OG04524,OG13704,OG10898,OG05653,OG13195,OG04544,OG12879,OG04596,OG02951,OG08072,OG01384,OG08631,OG02625
GO:0019897	extrinsic to plasma membrane	cellular_component	0.3287	1	4	2023	8	5803	OG04919,OG05981,OG05710,OG09417
GO:0004557	alpha-galactosidase activity	molecular_function	0.32922	1	1	2023	1	5803	OG08709
GO:0004144	diacylglycerol O-acyltransferase activity	molecular_function	0.32959	1	1	2023	1	5803	OG02461
GO:0010286	heat acclimation	biological_process	0.32959	1	1	2023	1	5803	OG02829
GO:0016411	acylglycerol O-acyltransferase activity	molecular_function	0.32959	1	1	2023	1	5803	OG02461
GO:0043624	cellular protein complex disassembly	biological_process	0.32986	1	4	2023	8	5803	OG03892,OG04031,OG02890,OG04740
GO:0005520	insulin-like growth factor binding	molecular_function	0.32997	1	1	2023	1	5803	OG03153
GO:0016942	insulin-like growth factor binding protein complex	cellular_component	0.32997	1	1	2023	1	5803	OG03153
GO:0019838	growth factor binding	molecular_function	0.32997	1	1	2023	1	5803	OG03153
GO:0009058	biosynthetic process	biological_process	0.33063	1	526	2023	1497	5803	OG01654,OG10793,OG12303,OG04842,OG09026,OG09362,OG07583,OG12494,OG05674,OG08503,OG05284,OG13285,OG05997,OG02079,OG07552,OG02907,OG04517,OG07501,OG09184,OG07616,OG09507,OG13660,OG01860,OG05314,OG02437,OG03887,OG08337,OG02762,OG02698,OG02167,OG05269,OG02647,OG07457,OG08483,OG05917,OG02646,OG01875,OG04480,OG07757,OG09250,OG08185,OG07678,OG08319,OG09446,OG01498,OG02633,OG04381,OG07669,OG10699,OG05201…
GO:0030261	chromosome condensation	biological_process	0.33107	1	2	2023	4	5803	OG09401,OG04690
GO:0016879	ligase activity, forming carbon-nitrogen bonds	molecular_function	0.33196	1	52	2023	143	5803	OG04395,OG03877,OG10383,OG04843,OG04985,OG08735,OG02910,OG05787,OG02159,OG04114,OG07650,OG01752,OG09464,OG04300,OG05099,OG13070,OG05518,OG04475,OG07737,OG02365,OG08825,OG09468,OG01691,OG05125,OG06263,OG08248,OG04524,OG13704,OG11092,OG05475,OG03120,OG02960,OG04319,OG03660,OG05656,OG08470,OG11052,OG01976,OG03574,OG13195,OG05653,OG10898,OG13340,OG02951,OG04596,OG12879,OG04544,OG08631,OG01384,OG08072…
GO:0005085	guanyl-nucleotide exchange factor activity	molecular_function	0.33199	1	3	2023	6	5803	OG04731,OG04292,OG04318
GO:0070403	NAD+ binding	molecular_function	0.33221	1	1	2023	1	5803	OG08092
GO:0004152	dihydroorotate dehydrogenase activity	molecular_function	0.3331	1	1	2023	1	5803	OG04788
GO:0004158	dihydroorotate oxidase activity	molecular_function	0.3331	1	1	2023	1	5803	OG04788
GO:0006222	UMP biosynthetic process	biological_process	0.3331	1	1	2023	1	5803	OG04788
GO:0016635	oxidoreductase activity, acting on the CH-CH group of donors, quinone or related compound as acceptor	molecular_function	0.3331	1	1	2023	1	5803	OG04788
GO:0046049	UMP metabolic process	biological_process	0.3331	1	1	2023	1	5803	OG04788
GO:0007051	spindle organization	biological_process	0.33364	1	3	2023	6	5803	OG04575,OG12514,OG02948
GO:0015630	microtubule cytoskeleton	cellular_component	0.3337	1	27	2023	72	5803	OG04569,OG07480,OG05088,OG13219,OG08546,OG03662,OG12772,OG05782,OG04575,OG12514,OG12366,OG11258,OG03613,OG04485,OG08614,OG12837,OG06794,OG02700,OG06312,OG04480,OG07906,OG05714,OG07671,OG12553,OG07895,OG02948,OG07651
GO:0009308	amine metabolic process	biological_process	0.33379	1	22	2023	59	5803	OG04663,OG01974,OG04730,OG04780,OG12620,OG03424,OG13044,OG03449,OG07653,OG02591,OG10263,OG07757,OG03940,OG08494,OG09256,OG06063,OG07763,OG05913,OG05288,OG08613,OG07389,OG04972
GO:0050829	defense response to Gram-negative bacterium	biological_process	0.33413	1	2	2023	3	5803	OG12365,OG07462
GO:0004665	prephenate dehydrogenase (NADP+) activity	molecular_function	0.33458	1	3	2023	6	5803	OG06063,OG09256,OG03424
GO:0008977	prephenate dehydrogenase activity	molecular_function	0.33458	1	3	2023	6	5803	OG06063,OG09256,OG03424
GO:0008422	beta-glucosidase activity	molecular_function	0.33465	1	1	2023	1	5803	OG08252
GO:0042973	glucan endo-1,3-beta-D-glucosidase activity	molecular_function	0.33465	1	1	2023	1	5803	OG08252
GO:0006821	chloride transport	biological_process	0.33632	1	3	2023	6	5803	OG02870,OG02841,OG02943
GO:0047681	aryl-alcohol dehydrogenase (NADP+) activity	molecular_function	0.33639	1	1	2023	1	5803	OG03492
GO:0006081	cellular aldehyde metabolic process	biological_process	0.33729	1	6	2023	14	5803	OG07975,OG02647,OG04282,OG03940,OG01974,OG05382
GO:0006473	protein acetylation	biological_process	0.33739	1	2	2023	3	5803	OG02482,OG10503
GO:0006475	internal protein amino acid acetylation	biological_process	0.33739	1	2	2023	3	5803	OG10503,OG02482
GO:0016573	histone acetylation	biological_process	0.33739	1	2	2023	3	5803	OG02482,OG10503
GO:0018393	internal peptidyl-lysine acetylation	biological_process	0.33739	1	2	2023	3	5803	OG10503,OG02482
GO:0018394	peptidyl-lysine acetylation	biological_process	0.33739	1	2	2023	3	5803	OG02482,OG10503
GO:0043543	protein acylation	biological_process	0.33739	1	2	2023	3	5803	OG02482,OG10503
GO:0005861	troponin complex	cellular_component	0.33752	1	1	2023	1	5803	OG08594
GO:0005865	striated muscle thin filament	cellular_component	0.33752	1	1	2023	1	5803	OG08594
GO:0006808	regulation of nitrogen utilization	biological_process	0.33752	1	1	2023	1	5803	OG08372
GO:0019740	nitrogen utilization	biological_process	0.33752	1	1	2023	1	5803	OG08372
GO:0030016	myofibril	cellular_component	0.33752	1	1	2023	1	5803	OG08594
GO:0030017	sarcomere	cellular_component	0.33752	1	1	2023	1	5803	OG08594
GO:0036379	myofilament	cellular_component	0.33752	1	1	2023	1	5803	OG08594
GO:0043292	contractile fiber	cellular_component	0.33752	1	1	2023	1	5803	OG08594
GO:0044449	contractile fiber part	cellular_component	0.33752	1	1	2023	1	5803	OG08594
GO:0030284	estrogen receptor activity	molecular_function	0.33803	1	1	2023	1	5803	OG10793
GO:0000772	mating pheromone activity	molecular_function	0.33804	1	3	2023	6	5803	OG04352,OG03988,OG07478
GO:0008080	N-acetyltransferase activity	molecular_function	0.33879	1	12	2023	29	5803	OG13726,OG01883,OG03070,OG08275,OG03208,OG08027,OG02482,OG12518,OG02597,OG02329,OG04119,OG04196
GO:0042592	homeostatic process	biological_process	0.33906	1	38	2023	101	5803	OG12582,OG04205,OG03897,OG05866,OG03135,OG08878,OG03026,OG09299,OG07963,OG13574,OG03425,OG04305,OG07838,OG07887,OG02034,OG07725,OG10704,OG04159,OG07438,OG12308,OG09365,OG03404,OG06725,OG04454,OG03628,OG04465,OG05245,OG08084,OG08684,OG08764,OG04907,OG05117,OG00971,OG08324,OG03988,OG04169,OG04210,OG03154
GO:0046982	protein heterodimerization activity	molecular_function	0.33966	1	2	2023	3	5803	OG07661,OG12707
GO:0005129	granulocyte macrophage colony-stimulating factor receptor binding	molecular_function	0.34026	1	1	2023	1	5803	OG04355
GO:0045454	cell redox homeostasis	biological_process	0.34042	1	25	2023	64	5803	OG04159,OG07838,OG04169,OG07887,OG07725,OG10704,OG03154,OG12308,OG07438,OG03425,OG05117,OG00971,OG08324,OG04465,OG09299,OG08878,OG03628,OG07963,OG08084,OG08684,OG05866,OG09365,OG04205,OG03897,OG03404
GO:0042278	purine nucleoside metabolic process	biological_process	0.34077	1	30	2023	80	5803	OG05038,OG01211,OG12366,OG03870,OG06123,OG07464,OG03596,OG05641,OG05603,OG05153,OG12553,OG01108,OG05983,OG02870,OG07891,OG04467,OG05544,OG09110,OG08100,OG13219,OG04731,OG04292,OG09427,OG08470,OG08065,OG05300,OG05247,OG04318,OG03094,OG05814
GO:0046128	purine ribonucleoside metabolic process	biological_process	0.34077	1	30	2023	80	5803	OG05603,OG03596,OG05641,OG05983,OG02870,OG05153,OG12553,OG01108,OG06123,OG01211,OG05038,OG03870,OG12366,OG07464,OG08065,OG08470,OG05300,OG05247,OG04318,OG04292,OG09427,OG03094,OG05814,OG04467,OG07891,OG09110,OG04731,OG13219,OG08100,OG05544
GO:0035251	UDP-glucosyltransferase activity	molecular_function	0.34106	1	3	2023	6	5803	OG13508,OG02698,OG04084
GO:0004637	phosphoribosylamine-glycine ligase activity	molecular_function	0.34112	1	1	2023	1	5803	OG09464
GO:0016042	lipid catabolic process	biological_process	0.3417	1	7	2023	18	5803	OG03940,OG03777,OG04868,OG05790,OG06970,OG09219,OG04906
GO:0005993	trehalose catabolic process	biological_process	0.34192	1	1	2023	1	5803	OG04722
GO:0009313	oligosaccharide catabolic process	biological_process	0.34192	1	1	2023	1	5803	OG04722
GO:0044275	cellular carbohydrate catabolic process	biological_process	0.34192	1	1	2023	1	5803	OG04722
GO:0046352	disaccharide catabolic process	biological_process	0.34192	1	1	2023	1	5803	OG04722
GO:0009059	macromolecule biosynthetic process	biological_process	0.34209	1	399	2023	1128	5803	OG05915,OG01619,OG13330,OG12743,OG08358,OG09122,OG05005,OG02551,OG07086,OG04660,OG07480,OG08216,OG05370,OG03007,OG03892,OG07743,OG01698,OG08006,OG08197,OG07954,OG10757,OG04973,OG13669,OG09445,OG07941,OG13294,OG03082,OG08635,OG04187,OG05782,OG04196,OG08027,OG05852,OG07646,OG05494,OG03468,OG04713,OG04966,OG09028,OG04658,OG03119,OG02896,OG03849,OG12358,OG08195,OG13742,OG07982,OG02411,OG04870,OG04907…
GO:0006582	melanin metabolic process	biological_process	0.3425	1	1	2023	1	5803	OG11249
GO:0018958	phenol-containing compound metabolic process	biological_process	0.3425	1	1	2023	1	5803	OG11249
GO:0042438	melanin biosynthetic process	biological_process	0.3425	1	1	2023	1	5803	OG11249
GO:0046189	phenol-containing compound biosynthetic process	biological_process	0.3425	1	1	2023	1	5803	OG11249
GO:0005515	protein binding	molecular_function	0.34261	1	482	2023	1415	5803	OG01063,OG08319,OG09446,OG03089,OG02622,OG13157,OG02097,OG08185,OG09569,OG05089,OG07669,OG05201,OG03704,OG09435,OG05544,OG05623,OG05603,OG01574,OG04613,OG04480,OG04905,OG03953,OG03858,OG07731,OG05779,OG04964,OG03450,OG09251,OG03215,OG03075,OG11052,OG08764,OG02771,OG07986,OG12707,OG04319,OG03110,OG05059,OG12554,OG07661,OG08257,OG12508,OG04516,OG09018,OG08646,OG08612,OG12327,OG03247,OG08381,OG07922…
GO:0004425	indole-3-glycerol-phosphate synthase activity	molecular_function	0.34261	1	1	2023	1	5803	OG04972
GO:0070647	protein modification by small protein conjugation or removal	biological_process	0.34313	1	51	2023	141	5803	OG08735,OG02159,OG02910,OG05787,OG04395,OG03877,OG10383,OG04985,OG04843,OG05099,OG13070,OG05518,OG07737,OG04475,OG04114,OG07650,OG01752,OG04300,OG01691,OG06263,OG01907,OG02365,OG08825,OG09468,OG03660,OG05656,OG11052,OG01976,OG08764,OG03574,OG13704,OG04524,OG05475,OG11092,OG02960,OG04319,OG03120,OG10898,OG04767,OG13195,OG05653,OG13049,OG04596,OG07741,OG12879,OG04544,OG02951,OG01384,OG08072,OG08631…
GO:0007131	reciprocal meiotic recombination	biological_process	0.34351	1	2	2023	3	5803	OG09413,OG07592
GO:0035825	reciprocal DNA recombination	biological_process	0.34351	1	2	2023	3	5803	OG07592,OG09413
GO:0008373	sialyltransferase activity	molecular_function	0.34359	1	1	2023	1	5803	OG04658
GO:0000139	Golgi membrane	cellular_component	0.34487	1	7	2023	18	5803	OG04686,OG04615,OG02470,OG09095,OG08101,OG01744,OG05779
GO:0045017	glycerolipid biosynthetic process	biological_process	0.3451	1	6	2023	14	5803	OG02461,OG05141,OG03756,OG03621,OG05326,OG05660
GO:0000176	nuclear exosome (RNase complex)	cellular_component	0.34556	1	1	2023	1	5803	OG04748
GO:0008430	selenium binding	molecular_function	0.34585	1	1	2023	1	5803	OG02403
GO:0003677	DNA binding	molecular_function	0.34636	1	243	2023	694	5803	OG04117,OG05571,OG11240,OG04698,OG03632,OG02960,OG05227,OG12666,OG08768,OG05384,OG04257,OG08483,OG08722,OG04517,OG12566,OG05622,OG04928,OG04024,OG12817,OG07501,OG09184,OG03175,OG09507,OG07616,OG08275,OG01860,OG10780,OG08623,OG08322,OG03512,OG04440,OG05231,OG03887,OG03069,OG08431,OG02591,OG08046,OG06442,OG09348,OG05087,OG12713,OG01757,OG07552,OG04569,OG12603,OG08485,OG09026,OG03746,OG04908,OG08703…
GO:0022414	reproductive process	biological_process	0.34691	1	20	2023	51	5803	OG05997,OG13574,OG05396,OG10418,OG02141,OG12674,OG01778,OG07858,OG05487,OG07891,OG02160,OG04789,OG07669,OG07755,OG09263,OG13147,OG02991,OG12619,OG09413,OG05604
GO:1901615	organic hydroxy compound metabolic process	biological_process	0.34714	1	3	2023	6	5803	OG03570,OG11249,OG02585
GO:0007530	sex determination	biological_process	0.34718	1	1	2023	1	5803	OG04789
GO:0007531	mating type determination	biological_process	0.34718	1	1	2023	1	5803	OG04789
GO:0007532	regulation of mating-type specific transcription, DNA-dependent	biological_process	0.34718	1	1	2023	1	5803	OG04789
GO:0008301	DNA binding, bending	molecular_function	0.34718	1	1	2023	1	5803	OG04789
GO:0045895	positive regulation of mating-type specific transcription, DNA-dependent	biological_process	0.34718	1	1	2023	1	5803	OG04789
GO:0008703	5-amino-6-(5-phosphoribosylamino)uracil reductase activity	molecular_function	0.34753	1	1	2023	1	5803	OG13492
GO:0006166	purine ribonucleoside salvage	biological_process	0.3477	1	1	2023	1	5803	OG03870
GO:0006190	inosine salvage	biological_process	0.3477	1	1	2023	1	5803	OG03870
GO:0043174	nucleoside salvage	biological_process	0.3477	1	1	2023	1	5803	OG03870
GO:0046102	inosine metabolic process	biological_process	0.3477	1	1	2023	1	5803	OG03870
GO:0046103	inosine biosynthetic process	biological_process	0.3477	1	1	2023	1	5803	OG03870
GO:0050483	IMP 5'-nucleotidase activity	molecular_function	0.3477	1	1	2023	1	5803	OG03870
GO:0009056	catabolic process	biological_process	0.34788	1	110	2023	313	5803	OG04919,OG02925,OG04962,OG03424,OG04097,OG02585,OG02718,OG04870,OG05700,OG09155,OG12623,OG02681,OG01974,OG09081,OG04731,OG04350,OG05398,OG09263,OG05736,OG03940,OG01635,OG08077,OG09256,OG06063,OG03482,OG04944,OG04292,OG02153,OG05751,OG04123,OG06970,OG03821,OG07447,OG06846,OG04906,OG05484,OG04734,OG08094,OG02974,OG07438,OG05544,OG07858,OG08610,OG04480,OG13251,OG05457,OG12553,OG07389,OG07731,OG04929…
GO:0072525	pyridine-containing compound biosynthetic process	biological_process	0.34803	1	6	2023	15	5803	OG04972,OG09028,OG08039,OG08470,OG01617,OG05250
GO:0042181	ketone biosynthetic process	biological_process	0.34904	1	7	2023	17	5803	OG06253,OG05917,OG02809,OG02371,OG04584,OG10454,OG03700
GO:1901661	quinone metabolic process	biological_process	0.34904	1	7	2023	17	5803	OG04584,OG02809,OG05917,OG06253,OG02371,OG03700,OG10454
GO:1901663	quinone biosynthetic process	biological_process	0.34904	1	7	2023	17	5803	OG02371,OG05917,OG02809,OG06253,OG04584,OG10454,OG03700
GO:0006405	RNA export from nucleus	biological_process	0.34925	1	3	2023	6	5803	OG03937,OG04739,OG01415
GO:0006406	mRNA export from nucleus	biological_process	0.34925	1	3	2023	6	5803	OG01415,OG04739,OG03937
GO:0051168	nuclear export	biological_process	0.34925	1	3	2023	6	5803	OG03937,OG04739,OG01415
GO:0003864	3-methyl-2-oxobutanoate hydroxymethyltransferase activity	molecular_function	0.34938	1	1	2023	1	5803	OG08615
GO:0044057	regulation of system process	biological_process	0.34978	1	2	2023	4	5803	OG04592,OG07322
GO:0033646	host intracellular part	cellular_component	0.3501	1	14	2023	36	5803	OG05752,OG07541,OG03512,OG05668,OG12926,OG01613,OG10478,OG08695,OG02945,OG09452,OG05004,OG01246,OG03937,OG05365
GO:0043656	intracellular region of host	cellular_component	0.3501	1	14	2023	36	5803	OG05004,OG01246,OG05365,OG03937,OG08695,OG09452,OG02945,OG03512,OG05668,OG12926,OG01613,OG10478,OG05752,OG07541
GO:0004106	chorismate mutase activity	molecular_function	0.35077	1	1	2023	1	5803	OG05913
GO:0016831	carboxy-lyase activity	molecular_function	0.35112	1	17	2023	45	5803	OG07841,OG09011,OG12582,OG04161,OG13723,OG04972,OG04383,OG05382,OG06733,OG08494,OG08614,OG04531,OG01676,OG02336,OG03627,OG03984,OG08135
GO:0042710	biofilm formation	biological_process	0.35112	1	1	2023	1	5803	OG13350
GO:0043044	ATP-dependent chromatin remodeling	biological_process	0.35135	1	2	2023	4	5803	OG12400,OG01757
GO:0010628	positive regulation of gene expression	biological_process	0.3517	1	4	2023	9	5803	OG03026,OG04828,OG03512,OG04789
GO:0045893	positive regulation of transcription, DNA-dependent	biological_process	0.3517	1	4	2023	9	5803	OG03026,OG04828,OG03512,OG04789
GO:0043603	cellular amide metabolic process	biological_process	0.35267	1	17	2023	44	5803	OG05125,OG07632,OG04381,OG07826,OG10560,OG08102,OG02892,OG08248,OG12623,OG08615,OG13340,OG08156,OG07464,OG06063,OG10757,OG08847,OG04518
GO:0042623	ATPase activity, coupled	molecular_function	0.35281	1	14	2023	38	5803	OG09314,OG06436,OG03588,OG02451,OG04467,OG01971,OG06565,OG07891,OG07999,OG03192,OG05814,OG05247,OG05641,OG13536
GO:0004107	chorismate synthase activity	molecular_function	0.35291	1	1	2023	1	5803	OG05288
GO:0005850	eukaryotic translation initiation factor 2 complex	cellular_component	0.35297	1	1	2023	1	5803	OG05334
GO:0044710	single-organism metabolic process	biological_process	0.35311	1	394	2023	1127	5803	OG02120,OG03700,OG06063,OG13230,OG04409,OG04282,OG02715,OG02420,OG07863,OG04892,OG08135,OG05146,OG04978,OG13250,OG04663,OG05141,OG08959,OG08248,OG10454,OG12623,OG07746,OG06253,OG02585,OG02189,OG04394,OG12380,OG05300,OG04649,OG08614,OG00551,OG07389,OG04161,OG04788,OG05250,OG02371,OG12582,OG12308,OG07858,OG02091,OG01604,OG12597,OG07891,OG08094,OG02133,OG08350,OG03782,OG03492,OG04734,OG02070,OG01628…
GO:0000775	chromosome, centromeric region	cellular_component	0.3532	1	16	2023	41	5803	OG07480,OG08075,OG05782,OG12358,OG04485,OG06794,OG03834,OG13294,OG07651,OG03175,OG07906,OG05714,OG02789,OG10359,OG04024,OG05876
GO:0007610	behavior	biological_process	0.35376	1	2	2023	4	5803	OG09263,OG07669
GO:0030255	protein secretion by the type IV secretion system	biological_process	0.35395	1	1	2023	1	5803	OG08307
GO:0044097	secretion by the type IV secretion system	biological_process	0.35395	1	1	2023	1	5803	OG08307
GO:0033821	DNA beta-glucosyltransferase activity	molecular_function	0.35419	1	1	2023	1	5803	OG05675
GO:0005186	pheromone activity	molecular_function	0.35466	1	4	2023	9	5803	OG03988,OG07478,OG04352,OG05335
GO:0015288	porin activity	molecular_function	0.3554	1	1	2023	1	5803	OG05709
GO:0022829	wide pore channel activity	molecular_function	0.3554	1	1	2023	1	5803	OG05709
GO:0030436	asexual sporulation	biological_process	0.35547	1	3	2023	6	5803	OG03773,OG07743,OG07844
GO:0022411	cellular component disassembly	biological_process	0.35551	1	5	2023	11	5803	OG04031,OG03892,OG04480,OG04740,OG02890
GO:0032984	macromolecular complex disassembly	biological_process	0.35551	1	5	2023	11	5803	OG03892,OG04031,OG02890,OG04740,OG04480
GO:0006790	sulfur compound metabolic process	biological_process	0.35557	1	19	2023	51	5803	OG10272,OG10777,OG07632,OG09081,OG02175,OG02591,OG05287,OG05364,OG10560,OG08065,OG05038,OG03940,OG13340,OG13564,OG01967,OG05115,OG05967,OG08289,OG04982
GO:0010257	NADH dehydrogenase complex assembly	biological_process	0.3566	1	1	2023	1	5803	OG08098
GO:0032981	mitochondrial respiratory chain complex I assembly	biological_process	0.3566	1	1	2023	1	5803	OG08098
GO:0097031	mitochondrial respiratory chain complex I biogenesis	biological_process	0.3566	1	1	2023	1	5803	OG08098
GO:0003830	beta-1,4-mannosylglycoprotein 4-beta-N-acetylglucosaminyltransferase activity	molecular_function	0.35672	1	1	2023	1	5803	OG04936
GO:0072528	pyrimidine-containing compound biosynthetic process	biological_process	0.35723	1	11	2023	28	5803	OG03627,OG04982,OG08438,OG04394,OG08289,OG04788,OG01967,OG04467,OG09081,OG05803,OG02079
GO:0042967	acyl-carrier-protein biosynthetic process	biological_process	0.35741	1	18	2023	46	5803	OG02482,OG00935,OG02461,OG08027,OG12518,OG07532,OG04119,OG04196,OG13726,OG10272,OG10777,OG03208,OG02597,OG02329,OG03070,OG01883,OG01573,OG08275
GO:0019354	siroheme biosynthetic process	biological_process	0.35761	1	5	2023	12	5803	OG07826,OG07975,OG12623,OG03940,OG07669
GO:0043115	precorrin-2 dehydrogenase activity	molecular_function	0.35761	1	5	2023	12	5803	OG03940,OG07669,OG12623,OG07975,OG07826
GO:0046156	siroheme metabolic process	biological_process	0.35761	1	5	2023	12	5803	OG03940,OG07669,OG12623,OG07975,OG07826
GO:0017080	sodium channel regulator activity	molecular_function	0.35794	1	3	2023	6	5803	OG03573,OG07681,OG03609
GO:0019871	sodium channel inhibitor activity	molecular_function	0.35794	1	3	2023	6	5803	OG03573,OG07681,OG03609
GO:0004109	coproporphyrinogen oxidase activity	molecular_function	0.35809	1	1	2023	1	5803	OG07938
GO:0052855	ADP-dependent NAD(P)H-hydrate dehydratase activity	molecular_function	0.35895	1	1	2023	1	5803	OG06039
GO:0009163	nucleoside biosynthetic process	biological_process	0.35913	1	19	2023	50	5803	OG01108,OG05153,OG04788,OG05983,OG03596,OG05641,OG02052,OG07464,OG03870,OG01211,OG05814,OG03094,OG05247,OG08470,OG05544,OG08100,OG09110,OG07891,OG04467
GO:0042455	ribonucleoside biosynthetic process	biological_process	0.35913	1	19	2023	50	5803	OG04467,OG07891,OG09110,OG08100,OG05544,OG08470,OG05247,OG03094,OG05814,OG01211,OG03870,OG07464,OG02052,OG05641,OG03596,OG05983,OG05153,OG04788,OG01108
GO:0031981	nuclear lumen	cellular_component	0.35935	1	157	2023	439	5803	OG11532,OG05384,OG08483,OG04257,OG05571,OG02990,OG04393,OG04508,OG07457,OG05227,OG05743,OG08768,OG05752,OG13672,OG01860,OG10780,OG04440,OG07770,OG03069,OG10745,OG12817,OG09184,OG07501,OG09507,OG02079,OG07160,OG07552,OG04569,OG01613,OG13285,OG08046,OG02591,OG08773,OG02049,OG12713,OG05087,OG09466,OG08503,OG05628,OG08580,OG03834,OG09026,OG08703,OG07583,OG03520,OG07828,OG05714,OG11132,OG03769,OG07922…
GO:0005890	sodium:potassium-exchanging ATPase complex	cellular_component	0.35952	1	1	2023	1	5803	OG10797
GO:0003999	adenine phosphoribosyltransferase activity	molecular_function	0.35964	1	1	2023	1	5803	OG05858
GO:0006168	adenine salvage	biological_process	0.35964	1	1	2023	1	5803	OG05858
GO:0043096	purine nucleobase salvage	biological_process	0.35964	1	1	2023	1	5803	OG05858
GO:0046083	adenine metabolic process	biological_process	0.35964	1	1	2023	1	5803	OG05858
GO:0046084	adenine biosynthetic process	biological_process	0.35964	1	1	2023	1	5803	OG05858
GO:0005923	tight junction	cellular_component	0.36157	1	1	2023	1	5803	OG05269
GO:0043296	apical junction complex	cellular_component	0.36157	1	1	2023	1	5803	OG05269
GO:0070160	occluding junction	cellular_component	0.36157	1	1	2023	1	5803	OG05269
GO:0044281	small molecule metabolic process	biological_process	0.36182	1	204	2023	584	5803	OG02011,OG05803,OG04632,OG08614,OG04649,OG05250,OG02371,OG12582,OG12553,OG04788,OG04161,OG07389,OG13564,OG05115,OG07632,OG08094,OG07891,OG04734,OG02207,OG07858,OG07438,OG08100,OG02153,OG02809,OG02070,OG01281,OG04282,OG08494,OG03700,OG12794,OG06063,OG07863,OG04892,OG09263,OG02420,OG04663,OG09081,OG01974,OG04124,OG05715,OG10272,OG08135,OG05364,OG04394,OG06253,OG02585,OG12380,OG08039,OG08118,OG08470…
GO:0005665	DNA-directed RNA polymerase II, core complex	cellular_component	0.36197	1	1	2023	1	5803	OG05384
GO:0015849	organic acid transport	biological_process	0.36211	1	9	2023	22	5803	OG07398,OG03563,OG10793,OG01983,OG03520,OG07561,OG05336,OG09477,OG06123
GO:0046942	carboxylic acid transport	biological_process	0.36211	1	9	2023	22	5803	OG03563,OG07398,OG10793,OG01983,OG03520,OG07561,OG05336,OG09477,OG06123
GO:0007155	cell adhesion	biological_process	0.36218	1	13	2023	33	5803	OG07737,OG11188,OG04419,OG12832,OG09359,OG02958,OG05696,OG07650,OG08576,OG08113,OG04660,OG05544,OG08859
GO:0022610	biological adhesion	biological_process	0.36218	1	13	2023	33	5803	OG09359,OG05696,OG02958,OG07650,OG07737,OG11188,OG04419,OG12832,OG05544,OG08859,OG08576,OG08113,OG04660
GO:0016480	negative regulation of transcription from RNA polymerase III promoter	biological_process	0.36242	1	1	2023	1	5803	OG08545
GO:0000077	DNA damage checkpoint	biological_process	0.36303	1	3	2023	6	5803	OG05739,OG04480,OG03849
GO:0031570	DNA integrity checkpoint	biological_process	0.36303	1	3	2023	6	5803	OG05739,OG03849,OG04480
GO:0001671	ATPase activator activity	molecular_function	0.36366	1	1	2023	1	5803	OG05089
GO:0016073	snRNA metabolic process	biological_process	0.36405	1	1	2023	1	5803	OG02564
GO:0016180	snRNA processing	biological_process	0.36405	1	1	2023	1	5803	OG02564
GO:0034472	snRNA 3'-end processing	biological_process	0.36405	1	1	2023	1	5803	OG02564
GO:0034477	U6 snRNA 3'-end processing	biological_process	0.36405	1	1	2023	1	5803	OG02564
GO:0043628	ncRNA 3'-end processing	biological_process	0.36405	1	1	2023	1	5803	OG02564
GO:0005351	sugar:hydrogen symporter activity	molecular_function	0.36428	1	2	2023	4	5803	OG01744,OG04686
GO:0015295	solute:hydrogen symporter activity	molecular_function	0.36428	1	2	2023	4	5803	OG01744,OG04686
GO:0048589	developmental growth	biological_process	0.36437	1	3	2023	6	5803	OG02958,OG05696,OG07737
GO:0030154	cell differentiation	biological_process	0.36463	1	13	2023	33	5803	OG05604,OG04789,OG03512,OG04403,OG07891,OG02875,OG04030,OG07929,OG12674,OG08315,OG05396,OG05997,OG05990
GO:0009269	response to desiccation	biological_process	0.36478	1	1	2023	1	5803	OG07545
GO:0009414	response to water deprivation	biological_process	0.36478	1	1	2023	1	5803	OG07545
GO:0009846	pollen germination	biological_process	0.36478	1	1	2023	1	5803	OG07755
GO:0007263	nitric oxide mediated signal transduction	biological_process	0.36501	1	1	2023	1	5803	OG04530
GO:0009739	response to gibberellin stimulus	biological_process	0.36501	1	1	2023	1	5803	OG04530
GO:0019932	second-messenger-mediated signaling	biological_process	0.36501	1	1	2023	1	5803	OG04530
GO:0007213	G-protein coupled acetylcholine receptor signaling pathway	biological_process	0.36512	1	1	2023	1	5803	OG07986
GO:0043113	receptor clustering	biological_process	0.36512	1	1	2023	1	5803	OG07986
GO:0043236	laminin binding	molecular_function	0.36512	1	1	2023	1	5803	OG07986
GO:0072657	protein localization to membrane	biological_process	0.36512	1	1	2023	1	5803	OG07986
GO:0022804	active transmembrane transporter activity	molecular_function	0.36547	1	20	2023	55	5803	OG05641,OG06725,OG00621,OG07999,OG07451,OG08764,OG05247,OG01744,OG05246,OG04810,OG01983,OG04686,OG07398,OG05814,OG04467,OG07891,OG06436,OG03791,OG03779,OG02451
GO:0042775	mitochondrial ATP synthesis coupled electron transport	biological_process	0.36563	1	14	2023	36	5803	OG13545,OG04906,OG04584,OG06253,OG02809,OG02705,OG02189,OG02371,OG05083,OG03700,OG01982,OG05146,OG05917,OG04978
GO:0005213	structural constituent of chorion	molecular_function	0.36583	1	5	2023	11	5803	OG05396,OG05997,OG05604,OG12674,OG07891
GO:0007292	female gamete generation	biological_process	0.36583	1	5	2023	11	5803	OG05997,OG05396,OG07891,OG12674,OG05604
GO:0007304	chorion-containing eggshell formation	biological_process	0.36583	1	5	2023	11	5803	OG05997,OG05396,OG07891,OG12674,OG05604
GO:0030703	eggshell formation	biological_process	0.36583	1	5	2023	11	5803	OG07891,OG12674,OG05604,OG05997,OG05396
GO:0030707	ovarian follicle cell development	biological_process	0.36583	1	5	2023	11	5803	OG05997,OG05396,OG07891,OG12674,OG05604
GO:0048477	oogenesis	biological_process	0.36583	1	5	2023	11	5803	OG12674,OG07891,OG05604,OG05997,OG05396
GO:0019042	viral latency	biological_process	0.36713	1	1	2023	1	5803	OG02043
GO:0005342	organic acid transmembrane transporter activity	molecular_function	0.36716	1	4	2023	9	5803	OG10793,OG03563,OG07398,OG01983
GO:0046943	carboxylic acid transmembrane transporter activity	molecular_function	0.36716	1	4	2023	9	5803	OG10793,OG03563,OG07398,OG01983
GO:0009368	endopeptidase Clp complex	cellular_component	0.36807	1	1	2023	1	5803	OG08651
GO:0009840	chloroplastic endopeptidase Clp complex	cellular_component	0.36807	1	1	2023	1	5803	OG08651
GO:0004061	arylformamidase activity	molecular_function	0.36862	1	1	2023	1	5803	OG01974
GO:0006569	tryptophan catabolic process	biological_process	0.36862	1	1	2023	1	5803	OG01974
GO:0009310	amine catabolic process	biological_process	0.36862	1	1	2023	1	5803	OG01974
GO:0019441	tryptophan catabolic process to kynurenine	biological_process	0.36862	1	1	2023	1	5803	OG01974
GO:0042402	cellular biogenic amine catabolic process	biological_process	0.36862	1	1	2023	1	5803	OG01974
GO:0042436	indole-containing compound catabolic process	biological_process	0.36862	1	1	2023	1	5803	OG01974
GO:0046218	indolalkylamine catabolic process	biological_process	0.36862	1	1	2023	1	5803	OG01974
GO:0070189	kynurenine metabolic process	biological_process	0.36862	1	1	2023	1	5803	OG01974
GO:0000279	M phase	biological_process	0.36882	1	3	2023	6	5803	OG04485,OG09413,OG07906
GO:0022403	cell cycle phase	biological_process	0.36882	1	3	2023	6	5803	OG07906,OG09413,OG04485
GO:0005215	transporter activity	molecular_function	0.36926	1	146	2023	412	5803	OG02034,OG03492,OG07891,OG05140,OG08100,OG05145,OG02809,OG02625,OG00621,OG12740,OG07999,OG08614,OG12582,OG08656,OG00539,OG13251,OG04161,OG07709,OG05141,OG04978,OG08071,OG06436,OG08135,OG01744,OG05246,OG07740,OG05815,OG02189,OG04907,OG07942,OG03563,OG08871,OG13642,OG01656,OG08173,OG08613,OG01415,OG05010,OG10701,OG02339,OG03791,OG05709,OG04810,OG03659,OG03192,OG11258,OG01211,OG09528,OG08295,OG04383…
GO:0007417	central nervous system development	biological_process	0.3695	1	1	2023	1	5803	OG07886
GO:0007420	brain development	biological_process	0.3695	1	1	2023	1	5803	OG07886
GO:0021537	telencephalon development	biological_process	0.3695	1	1	2023	1	5803	OG07886
GO:0021543	pallium development	biological_process	0.3695	1	1	2023	1	5803	OG07886
GO:0021987	cerebral cortex development	biological_process	0.3695	1	1	2023	1	5803	OG07886
GO:0030900	forebrain development	biological_process	0.3695	1	1	2023	1	5803	OG07886
GO:1901576	organic substance biosynthetic process	biological_process	0.37003	1	510	2023	1454	5803	OG10757,OG07954,OG04973,OG13669,OG07941,OG09445,OG13294,OG01211,OG03082,OG08216,OG05370,OG03007,OG03892,OG01698,OG07743,OG08708,OG05913,OG08006,OG08197,OG05494,OG03468,OG03504,OG04713,OG04966,OG02046,OG09028,OG08635,OG05782,OG04187,OG04904,OG04196,OG08027,OG05852,OG07938,OG07646,OG13117,OG05915,OG09464,OG12743,OG01619,OG13330,OG12848,OG02551,OG07086,OG04660,OG07480,OG05302,OG08358,OG09122,OG03680…
GO:0051861	glycolipid binding	molecular_function	0.37108	1	3	2023	6	5803	OG07322,OG08656,OG08503
GO:0009029	tetraacyldisaccharide 4'-kinase activity	molecular_function	0.37158	1	1	2023	1	5803	OG10757
GO:0033313	meiotic cell cycle checkpoint	biological_process	0.3718	1	1	2023	1	5803	OG09413
GO:0040020	regulation of meiosis	biological_process	0.3718	1	1	2023	1	5803	OG09413
GO:0045835	negative regulation of meiosis	biological_process	0.3718	1	1	2023	1	5803	OG09413
GO:0051445	regulation of meiotic cell cycle	biological_process	0.3718	1	1	2023	1	5803	OG09413
GO:0051598	meiotic recombination checkpoint	biological_process	0.3718	1	1	2023	1	5803	OG09413
GO:2000242	negative regulation of reproductive process	biological_process	0.3718	1	1	2023	1	5803	OG09413
GO:0016628	oxidoreductase activity, acting on the CH-CH group of donors, NAD or NADP as acceptor	molecular_function	0.37208	1	9	2023	23	5803	OG03940,OG07669,OG07975,OG07826,OG09256,OG06063,OG03424,OG02647,OG12623
GO:0051304	chromosome separation	biological_process	0.37283	1	1	2023	1	5803	OG10294
GO:0051707	response to other organism	biological_process	0.37291	1	12	2023	29	5803	OG12365,OG04734,OG03562,OG07731,OG11268,OG02434,OG03688,OG05776,OG13147,OG04530,OG07462,OG12303
GO:0016853	isomerase activity	molecular_function	0.37306	1	27	2023	74	5803	OG01417,OG13660,OG05913,OG04277,OG03719,OG02439,OG02579,OG02386,OG08367,OG04972,OG04078,OG08218,OG02585,OG07521,OG09275,OG08039,OG04212,OG01701,OG08070,OG04870,OG09333,OG12707,OG05383,OG13349,OG05017,OG04734,OG05003
GO:0006536	glutamate metabolic process	biological_process	0.37372	1	4	2023	10	5803	OG08470,OG04982,OG04870,OG07389
GO:0004677	DNA-dependent protein kinase activity	molecular_function	0.37375	1	1	2023	1	5803	OG07661
GO:0004071	aspartate-ammonia ligase activity	molecular_function	0.37397	1	1	2023	1	5803	OG05125
GO:0055070	copper ion homeostasis	biological_process	0.37541	1	1	2023	1	5803	OG04454
GO:0006919	activation of cysteine-type endopeptidase activity involved in apoptotic process	biological_process	0.37579	1	1	2023	1	5803	OG05990
GO:0010950	positive regulation of endopeptidase activity	biological_process	0.37579	1	1	2023	1	5803	OG05990
GO:0010952	positive regulation of peptidase activity	biological_process	0.37579	1	1	2023	1	5803	OG05990
GO:0043280	positive regulation of cysteine-type endopeptidase activity involved in apoptotic process	biological_process	0.37579	1	1	2023	1	5803	OG05990
GO:0043281	regulation of cysteine-type endopeptidase activity involved in apoptotic process	biological_process	0.37579	1	1	2023	1	5803	OG05990
GO:0097202	activation of cysteine-type endopeptidase activity	biological_process	0.37579	1	1	2023	1	5803	OG05990
GO:2000116	regulation of cysteine-type endopeptidase activity	biological_process	0.37579	1	1	2023	1	5803	OG05990
GO:2001056	positive regulation of cysteine-type endopeptidase activity	biological_process	0.37579	1	1	2023	1	5803	OG05990
GO:0009767	photosynthetic electron transport chain	biological_process	0.3762	1	2	2023	4	5803	OG07624,OG09480
GO:0016151	nickel cation binding	molecular_function	0.37653	1	4	2023	9	5803	OG02951,OG10322,OG08591,OG10637
GO:0008380	RNA splicing	biological_process	0.37714	1	14	2023	38	5803	OG07873,OG09328,OG08211,OG04480,OG08686,OG09435,OG07603,OG04171,OG04030,OG02207,OG07725,OG09231,OG05698,OG05076
GO:0016567	protein ubiquitination	biological_process	0.37747	1	46	2023	127	5803	OG02365,OG08825,OG09468,OG01691,OG06263,OG13704,OG04524,OG11092,OG05475,OG04319,OG03120,OG02960,OG03660,OG05656,OG11052,OG01976,OG03574,OG08764,OG03877,OG04395,OG10383,OG04843,OG04985,OG08735,OG05787,OG02910,OG02159,OG04114,OG07650,OG01752,OG04300,OG05099,OG13070,OG07737,OG04475,OG08631,OG01384,OG08072,OG02625,OG13195,OG05653,OG10898,OG02951,OG04596,OG12879,OG04544
GO:0000444	MIS12/MIND type complex	cellular_component	0.37843	1	1	2023	1	5803	OG02789
GO:0005849	mRNA cleavage factor complex	cellular_component	0.37885	1	1	2023	1	5803	OG07770
GO:0006378	mRNA polyadenylation	biological_process	0.37885	1	1	2023	1	5803	OG07770
GO:0017003	protein-heme linkage	biological_process	0.37921	1	1	2023	1	5803	OG07564
GO:0016627	oxidoreductase activity, acting on the CH-CH group of donors	molecular_function	0.37936	1	18	2023	49	5803	OG12623,OG02647,OG07938,OG09358,OG08039,OG03424,OG06735,OG07975,OG07826,OG07669,OG09028,OG02133,OG04972,OG04788,OG04982,OG06063,OG09256,OG03940
GO:0006904	vesicle docking involved in exocytosis	biological_process	0.37987	1	5	2023	12	5803	OG04677,OG13251,OG04171,OG02550,OG01619
GO:0046789	host cell surface receptor binding	molecular_function	0.37992	1	2	2023	4	5803	OG04319,OG09435
GO:0046812	host cell surface binding	molecular_function	0.37992	1	2	2023	4	5803	OG09435,OG04319
GO:0009064	glutamine family amino acid metabolic process	biological_process	0.37999	1	15	2023	41	5803	OG04383,OG02762,OG04531,OG04124,OG10272,OG08494,OG08135,OG08470,OG12582,OG04982,OG07841,OG01617,OG02153,OG04870,OG07389
GO:0009698	phenylpropanoid metabolic process	biological_process	0.38077	1	1	2023	1	5803	OG03927
GO:0009699	phenylpropanoid biosynthetic process	biological_process	0.38077	1	1	2023	1	5803	OG03927
GO:0009804	coumarin metabolic process	biological_process	0.38077	1	1	2023	1	5803	OG03927
GO:0009805	coumarin biosynthetic process	biological_process	0.38077	1	1	2023	1	5803	OG03927
GO:0009808	lignin metabolic process	biological_process	0.38077	1	1	2023	1	5803	OG03927
GO:0009809	lignin biosynthetic process	biological_process	0.38077	1	1	2023	1	5803	OG03927
GO:0009810	stilbene metabolic process	biological_process	0.38077	1	1	2023	1	5803	OG03927
GO:0009811	stilbene biosynthetic process	biological_process	0.38077	1	1	2023	1	5803	OG03927
GO:0042409	caffeoyl-CoA O-methyltransferase activity	molecular_function	0.38077	1	1	2023	1	5803	OG03927
GO:1900674	olefin biosynthetic process	biological_process	0.38077	1	1	2023	1	5803	OG03927
GO:0006935	chemotaxis	biological_process	0.38106	1	7	2023	18	5803	OG05990,OG08235,OG07450,OG05008,OG04403,OG05416,OG09091
GO:0042330	taxis	biological_process	0.38106	1	7	2023	18	5803	OG05416,OG04403,OG09091,OG05008,OG07450,OG08235,OG05990
GO:0009635	response to herbicide	biological_process	0.38138	1	1	2023	1	5803	OG09480
GO:0042255	ribosome assembly	biological_process	0.38185	1	1	2023	1	5803	OG02332
GO:0042256	mature ribosome assembly	biological_process	0.38185	1	1	2023	1	5803	OG02332
GO:0042173	regulation of sporulation resulting in formation of a cellular spore	biological_process	0.38195	1	1	2023	1	5803	OG08315
GO:0043937	regulation of sporulation	biological_process	0.38195	1	1	2023	1	5803	OG08315
GO:0006032	chitin catabolic process	biological_process	0.38221	1	3	2023	6	5803	OG04341,OG03649,OG08018
GO:0046348	amino sugar catabolic process	biological_process	0.38221	1	3	2023	6	5803	OG08018,OG03649,OG04341
GO:1901072	glucosamine-containing compound catabolic process	biological_process	0.38221	1	3	2023	6	5803	OG08018,OG03649,OG04341
GO:0006302	double-strand break repair	biological_process	0.38231	1	5	2023	11	5803	OG04091,OG09314,OG03863,OG07661,OG09065
GO:0007156	homophilic cell adhesion	biological_process	0.38261	1	1	2023	1	5803	OG04419
GO:0005787	signal peptidase complex	cellular_component	0.38311	1	4	2023	8	5803	OG08156,OG04518,OG02892,OG08102
GO:0008899	homoserine O-succinyltransferase activity	molecular_function	0.38332	1	1	2023	1	5803	OG10272
GO:0009086	methionine biosynthetic process	biological_process	0.38332	1	1	2023	1	5803	OG10272
GO:0009092	homoserine metabolic process	biological_process	0.38332	1	1	2023	1	5803	OG10272
GO:0016748	succinyltransferase activity	molecular_function	0.38332	1	1	2023	1	5803	OG10272
GO:0016750	O-succinyltransferase activity	molecular_function	0.38332	1	1	2023	1	5803	OG10272
GO:0019279	L-methionine biosynthetic process from L-homoserine via cystathionine	biological_process	0.38332	1	1	2023	1	5803	OG10272
GO:0019281	L-methionine biosynthetic process from homoserine via O-succinyl-L-homoserine and cystathionine	biological_process	0.38332	1	1	2023	1	5803	OG10272
GO:0071265	L-methionine biosynthetic process	biological_process	0.38332	1	1	2023	1	5803	OG10272
GO:0071266	'de novo' L-methionine biosynthetic process	biological_process	0.38332	1	1	2023	1	5803	OG10272
GO:0016616	oxidoreductase activity, acting on the CH-OH group of donors, NAD or NADP as acceptor	molecular_function	0.3837	1	29	2023	79	5803	OG06063,OG13492,OG09256,OG03482,OG03940,OG07757,OG12483,OG10368,OG12848,OG07876,OG04417,OG05124,OG04416,OG03653,OG01604,OG04730,OG02091,OG07826,OG08385,OG03492,OG02046,OG08094,OG11044,OG02647,OG04305,OG12623,OG04654,OG03424,OG03680
GO:0004363	glutathione synthase activity	molecular_function	0.38403	1	1	2023	1	5803	OG10560
GO:0000990	core RNA polymerase binding transcription factor activity	molecular_function	0.38443	1	6	2023	15	5803	OG03078,OG07693,OG11132,OG04659,OG04870,OG09401
GO:0000996	core DNA-dependent RNA polymerase binding promoter specificity activity	molecular_function	0.38443	1	6	2023	15	5803	OG07693,OG03078,OG11132,OG04870,OG04659,OG09401
GO:0016987	sigma factor activity	molecular_function	0.38443	1	6	2023	15	5803	OG11132,OG03078,OG07693,OG09401,OG04870,OG04659
GO:0000045	autophagic vacuole assembly	biological_process	0.38493	1	1	2023	1	5803	OG04368
GO:0009267	cellular response to starvation	biological_process	0.38493	1	1	2023	1	5803	OG04368
GO:0016236	macroautophagy	biological_process	0.38493	1	1	2023	1	5803	OG04368
GO:0031667	response to nutrient levels	biological_process	0.38493	1	1	2023	1	5803	OG04368
GO:0031669	cellular response to nutrient levels	biological_process	0.38493	1	1	2023	1	5803	OG04368
GO:0042594	response to starvation	biological_process	0.38493	1	1	2023	1	5803	OG04368
GO:0009521	photosystem	cellular_component	0.385	1	20	2023	53	5803	OG04043,OG02819,OG04414,OG05446,OG07501,OG12348,OG05150,OG09359,OG08110,OG04479,OG07452,OG04233,OG07754,OG08826,OG04137,OG09480,OG08285,OG05842,OG11009,OG07624
GO:0043240	Fanconi anaemia nuclear complex	cellular_component	0.38533	1	1	2023	1	5803	OG07597
GO:0030151	molybdenum ion binding	molecular_function	0.38591	1	2	2023	4	5803	OG04767,OG04193
GO:0004174	electron-transferring-flavoprotein dehydrogenase activity	molecular_function	0.38672	1	1	2023	1	5803	OG07824
GO:0016649	oxidoreductase activity, acting on the CH-NH group of donors, quinone or similar compound as acceptor	molecular_function	0.38672	1	1	2023	1	5803	OG07824
GO:0046332	SMAD binding	molecular_function	0.38672	1	1	2023	1	5803	OG07824
GO:0016044	cellular membrane organization	biological_process	0.38686	1	13	2023	33	5803	OG05544,OG07954,OG05291,OG08932,OG07480,OG08503,OG04450,OG08551,OG05779,OG08302,OG04546,OG09180,OG07986
GO:0090231	regulation of spindle checkpoint	biological_process	0.38755	1	1	2023	1	5803	OG08370
GO:0090266	regulation of mitotic cell cycle spindle assembly checkpoint	biological_process	0.38755	1	1	2023	1	5803	OG08370
GO:1901976	regulation of cell cycle checkpoint	biological_process	0.38755	1	1	2023	1	5803	OG08370
GO:0016614	oxidoreductase activity, acting on CH-OH group of donors	molecular_function	0.38802	1	30	2023	82	5803	OG03940,OG07757,OG13492,OG06063,OG09256,OG03482,OG12848,OG10368,OG05124,OG04417,OG07876,OG12483,OG03492,OG02046,OG08385,OG08094,OG01604,OG03653,OG04416,OG02091,OG04730,OG07826,OG02809,OG03680,OG03424,OG04305,OG12623,OG04654,OG02647,OG11044
GO:0000776	kinetochore	cellular_component	0.38812	1	11	2023	28	5803	OG04485,OG06794,OG07480,OG03834,OG08075,OG07651,OG05782,OG07906,OG05714,OG10359,OG02789
GO:0016255	attachment of GPI anchor to protein	biological_process	0.38814	1	1	2023	1	5803	OG03621
GO:0016787	hydrolase activity	molecular_function	0.38828	1	332	2023	959	5803	OG12615,OG05245,OG05701,OG03177,OG10797,OG12794,OG05203,OG05030,OG05364,OG08193,OG08470,OG02411,OG08071,OG09081,OG01974,OG05665,OG06774,OG10272,OG06436,OG10706,OG04100,OG13564,OG12553,OG05115,OG07917,OG09050,OG07957,OG05803,OG02020,OG01734,OG02693,OG02051,OG02038,OG02564,OG04906,OG03821,OG03116,OG05078,OG07491,OG02207,OG10316,OG08100,OG08475,OG11219,OG03590,OG13536,OG08168,OG04901,OG01619,OG04878…
GO:0016307	phosphatidylinositol phosphate kinase activity	molecular_function	0.38847	1	1	2023	1	5803	OG12347
GO:0016308	1-phosphatidylinositol-4-phosphate 5-kinase activity	molecular_function	0.38847	1	1	2023	1	5803	OG12347
GO:0006397	mRNA processing	biological_process	0.38896	1	24	2023	66	5803	OG08211,OG03672,OG02906,OG04235,OG05782,OG07476,OG07873,OG05698,OG05076,OG04966,OG02207,OG07725,OG07603,OG09435,OG08631,OG08546,OG04480,OG02991,OG12582,OG09328,OG07770,OG09231,OG08686,OG04798
GO:0047869	dimethylpropiothetin dethiomethylase activity	molecular_function	0.3891	1	1	2023	1	5803	OG07906
GO:0022627	cytosolic small ribosomal subunit	cellular_component	0.38982	1	1	2023	1	5803	OG04138
GO:0016820	hydrolase activity, acting on acid anhydrides, catalyzing transmembrane movement of substances	molecular_function	0.39017	1	11	2023	30	5803	OG05814,OG02870,OG05641,OG05247,OG02451,OG06436,OG05779,OG07891,OG07999,OG04959,OG04467
GO:0031704	apelin receptor binding	molecular_function	0.39035	1	1	2023	1	5803	OG04484
GO:0000724	double-strand break repair via homologous recombination	biological_process	0.39045	1	1	2023	1	5803	OG09065
GO:0000725	recombinational repair	biological_process	0.39045	1	1	2023	1	5803	OG09065
GO:0009237	siderophore metabolic process	biological_process	0.39087	1	1	2023	1	5803	OG04381
GO:0015343	siderophore transmembrane transporter activity	molecular_function	0.39087	1	1	2023	1	5803	OG04381
GO:0015603	iron chelate transmembrane transporter activity	molecular_function	0.39087	1	1	2023	1	5803	OG04381
GO:0019290	siderophore biosynthetic process	biological_process	0.39087	1	1	2023	1	5803	OG04381
GO:0042927	siderophore transporter activity	molecular_function	0.39087	1	1	2023	1	5803	OG04381
GO:0008939	nicotinate-nucleotide-dimethylbenzimidazole phosphoribosyltransferase activity	molecular_function	0.39097	1	1	2023	1	5803	OG01654
GO:0044249	cellular biosynthetic process	biological_process	0.39151	1	492	2023	1406	5803	OG12623,OG03563,OG10454,OG08248,OG04682,OG03731,OG07746,OG06253,OG08563,OG04138,OG04394,OG02643,OG07394,OG13726,OG04978,OG05141,OG06483,OG04663,OG13250,OG08013,OG07927,OG08315,OG05822,OG07863,OG08568,OG04892,OG05074,OG03134,OG03700,OG06063,OG09491,OG13230,OG08250,OG13710,OG04282,OG04942,OG01628,OG02509,OG12835,OG02153,OG05140,OG07891,OG02133,OG09538,OG02034,OG04739,OG07389,OG04788,OG02821,OG13251…
GO:0009719	response to endogenous stimulus	biological_process	0.39153	1	14	2023	34	5803	OG10793,OG08032,OG04530,OG02866,OG09533,OG02557,OG07721,OG13147,OG04796,OG04086,OG04330,OG03026,OG04084,OG07983
GO:0006366	transcription from RNA polymerase II promoter	biological_process	0.39167	1	24	2023	66	5803	OG07457,OG02509,OG04289,OG13285,OG02034,OG07661,OG01415,OG02133,OG03691,OG04660,OG08129,OG05384,OG03258,OG05641,OG03520,OG08619,OG10745,OG13330,OG08013,OG03834,OG07731,OG08503,OG08686,OG11033
GO:0010374	stomatal complex development	biological_process	0.39177	1	1	2023	1	5803	OG07484
GO:0045684	positive regulation of epidermis development	biological_process	0.39177	1	1	2023	1	5803	OG07484
GO:0048582	positive regulation of post-embryonic development	biological_process	0.39177	1	1	2023	1	5803	OG07484
GO:0051240	positive regulation of multicellular organismal process	biological_process	0.39177	1	1	2023	1	5803	OG07484
GO:2000038	regulation of stomatal complex development	biological_process	0.39177	1	1	2023	1	5803	OG07484
GO:2000123	positive regulation of stomatal complex development	biological_process	0.39177	1	1	2023	1	5803	OG07484
GO:0005134	interleukin-2 receptor binding	molecular_function	0.39196	1	1	2023	1	5803	OG07480
GO:0005893	interleukin-2 receptor complex	cellular_component	0.39196	1	1	2023	1	5803	OG07480
GO:0004888	transmembrane signaling receptor activity	molecular_function	0.39204	1	13	2023	33	5803	OG01656,OG12390,OG05416,OG10861,OG07450,OG04289,OG08235,OG08701,OG03911,OG05701,OG09091,OG07844,OG05820
GO:0000165	MAPK cascade	biological_process	0.39224	1	1	2023	1	5803	OG03026
GO:0001881	receptor recycling	biological_process	0.39224	1	1	2023	1	5803	OG03026
GO:0001919	regulation of receptor recycling	biological_process	0.39224	1	1	2023	1	5803	OG03026
GO:0005768	endosome	cellular_component	0.39224	1	1	2023	1	5803	OG03026
GO:0005770	late endosome	cellular_component	0.39224	1	1	2023	1	5803	OG03026
GO:0007040	lysosome organization	biological_process	0.39224	1	1	2023	1	5803	OG03026
GO:0010008	endosome membrane	cellular_component	0.39224	1	1	2023	1	5803	OG03026
GO:0010243	response to organonitrogen compound	biological_process	0.39224	1	1	2023	1	5803	OG03026
GO:0031902	late endosome membrane	cellular_component	0.39224	1	1	2023	1	5803	OG03026
GO:0032008	positive regulation of TOR signaling cascade	biological_process	0.39224	1	1	2023	1	5803	OG03026
GO:0032439	endosome localization	biological_process	0.39224	1	1	2023	1	5803	OG03026
GO:0042632	cholesterol homeostasis	biological_process	0.39224	1	1	2023	1	5803	OG03026
GO:0043200	response to amino acid stimulus	biological_process	0.39224	1	1	2023	1	5803	OG03026
GO:0043408	regulation of MAPK cascade	biological_process	0.39224	1	1	2023	1	5803	OG03026
GO:0043410	positive regulation of MAPK cascade	biological_process	0.39224	1	1	2023	1	5803	OG03026
GO:0044440	endosomal part	cellular_component	0.39224	1	1	2023	1	5803	OG03026
GO:0045121	membrane raft	cellular_component	0.39224	1	1	2023	1	5803	OG03026
GO:0055088	lipid homeostasis	biological_process	0.39224	1	1	2023	1	5803	OG03026
GO:0055092	sterol homeostasis	biological_process	0.39224	1	1	2023	1	5803	OG03026
GO:0071230	cellular response to amino acid stimulus	biological_process	0.39224	1	1	2023	1	5803	OG03026
GO:0071417	cellular response to organonitrogen compound	biological_process	0.39224	1	1	2023	1	5803	OG03026
GO:0071986	Ragulator complex	cellular_component	0.39224	1	1	2023	1	5803	OG03026
GO:1901699	cellular response to nitrogen compound	biological_process	0.39224	1	1	2023	1	5803	OG03026
GO:1901701	cellular response to oxygen-containing compound	biological_process	0.39224	1	1	2023	1	5803	OG03026
GO:0051129	negative regulation of cellular component organization	biological_process	0.39259	1	5	2023	12	5803	OG02890,OG02700,OG08370,OG04031,OG09251
GO:0042168	heme metabolic process	biological_process	0.39271	1	7	2023	18	5803	OG03940,OG07669,OG07766,OG04944,OG07975,OG12623,OG07826
GO:0006722	triterpenoid metabolic process	biological_process	0.39281	1	1	2023	1	5803	OG13660
GO:0016104	triterpenoid biosynthetic process	biological_process	0.39281	1	1	2023	1	5803	OG13660
GO:0019742	pentacyclic triterpenoid metabolic process	biological_process	0.39281	1	1	2023	1	5803	OG13660
GO:0019745	pentacyclic triterpenoid biosynthetic process	biological_process	0.39281	1	1	2023	1	5803	OG13660
GO:0031559	oxidosqualene cyclase activity	molecular_function	0.39281	1	1	2023	1	5803	OG13660
GO:0042300	beta-amyrin synthase activity	molecular_function	0.39281	1	1	2023	1	5803	OG13660
GO:0008192	RNA guanylyltransferase activity	molecular_function	0.39373	1	2	2023	4	5803	OG04966,OG04798
GO:0070568	guanylyltransferase activity	molecular_function	0.39373	1	2	2023	4	5803	OG04966,OG04798
GO:0033692	cellular polysaccharide biosynthetic process	biological_process	0.39393	1	5	2023	12	5803	OG04084,OG13492,OG13508,OG10757,OG02698
GO:0009820	alkaloid metabolic process	biological_process	0.39497	1	2	2023	4	5803	OG07389,OG08847
GO:0006370	7-methylguanosine mRNA capping	biological_process	0.39729	1	2	2023	4	5803	OG04966,OG04798
GO:0009262	deoxyribonucleotide metabolic process	biological_process	0.39736	1	2	2023	4	5803	OG09081,OG02079
GO:0003006	developmental process involved in reproduction	biological_process	0.39739	1	9	2023	22	5803	OG05604,OG04789,OG07891,OG05396,OG05997,OG02991,OG13147,OG02141,OG12674
GO:0009532	plastid stroma	cellular_component	0.39759	1	4	2023	9	5803	OG04734,OG05382,OG08651,OG03565
GO:0009570	chloroplast stroma	cellular_component	0.39759	1	4	2023	9	5803	OG03565,OG04734,OG05382,OG08651
GO:0000904	cell morphogenesis involved in differentiation	biological_process	0.39769	1	2	2023	4	5803	OG05990,OG04403
GO:0007409	axonogenesis	biological_process	0.39769	1	2	2023	4	5803	OG04403,OG05990
GO:0007411	axon guidance	biological_process	0.39769	1	2	2023	4	5803	OG04403,OG05990
GO:0048667	cell morphogenesis involved in neuron differentiation	biological_process	0.39769	1	2	2023	4	5803	OG04403,OG05990
GO:0048812	neuron projection morphogenesis	biological_process	0.39769	1	2	2023	4	5803	OG05990,OG04403
GO:0061564	axon development	biological_process	0.39769	1	2	2023	4	5803	OG04403,OG05990
GO:0097485	neuron projection guidance	biological_process	0.39769	1	2	2023	4	5803	OG05990,OG04403
GO:0004176	ATP-dependent peptidase activity	molecular_function	0.398	1	2	2023	4	5803	OG03588,OG06565
GO:0006510	ATP-dependent proteolysis	biological_process	0.398	1	2	2023	4	5803	OG03588,OG06565
GO:0042384	cilium assembly	biological_process	0.3982	1	2	2023	4	5803	OG02948,OG09251
GO:0044782	cilium organization	biological_process	0.3982	1	2	2023	4	5803	OG02948,OG09251
GO:0060271	cilium morphogenesis	biological_process	0.3982	1	2	2023	4	5803	OG02948,OG09251
GO:0006270	DNA replication initiation	biological_process	0.39927	1	12	2023	33	5803	OG13200,OG08193,OG03669,OG12494,OG01781,OG09401,OG01860,OG04585,OG05544,OG01659,OG02034,OG04390
GO:1901659	glycosyl compound biosynthetic process	biological_process	0.39936	1	19	2023	51	5803	OG07891,OG04467,OG05544,OG09110,OG08100,OG08470,OG05247,OG03094,OG05814,OG01211,OG03870,OG02052,OG07464,OG03596,OG05641,OG05153,OG04788,OG01108,OG05983
GO:0004592	pantoate-beta-alanine ligase activity	molecular_function	0.39941	1	1	2023	1	5803	OG08248
GO:0030416	methylamine metabolic process	biological_process	0.39941	1	1	2023	1	5803	OG12620
GO:1901160	primary amino compound metabolic process	biological_process	0.39941	1	1	2023	1	5803	OG12620
GO:0052547	regulation of peptidase activity	biological_process	0.39944	1	2	2023	4	5803	OG02841,OG05990
GO:0052548	regulation of endopeptidase activity	biological_process	0.39944	1	2	2023	4	5803	OG02841,OG05990
GO:0015947	methane metabolic process	biological_process	0.39959	1	3	2023	7	5803	OG05192,OG08201,OG08847
GO:0015948	methanogenesis	biological_process	0.39959	1	3	2023	7	5803	OG05192,OG08847,OG08201
GO:0015975	energy derivation by oxidation of reduced inorganic compounds	biological_process	0.39959	1	3	2023	7	5803	OG08847,OG08201,OG05192
GO:0043446	cellular alkane metabolic process	biological_process	0.39959	1	3	2023	7	5803	OG08847,OG08201,OG05192
GO:0043447	alkane biosynthetic process	biological_process	0.39959	1	3	2023	7	5803	OG05192,OG08201,OG08847
GO:0006140	regulation of nucleotide metabolic process	biological_process	0.39965	1	5	2023	12	5803	OG04292,OG06123,OG04318,OG07438,OG04731
GO:0009118	regulation of nucleoside metabolic process	biological_process	0.39965	1	5	2023	12	5803	OG04292,OG04318,OG06123,OG04731,OG07438
GO:0030811	regulation of nucleotide catabolic process	biological_process	0.39965	1	5	2023	12	5803	OG04731,OG07438,OG04318,OG06123,OG04292
GO:0033121	regulation of purine nucleotide catabolic process	biological_process	0.39965	1	5	2023	12	5803	OG07438,OG04731,OG06123,OG04318,OG04292
GO:1900542	regulation of purine nucleotide metabolic process	biological_process	0.39965	1	5	2023	12	5803	OG04318,OG06123,OG04292,OG04731,OG07438
GO:0009225	nucleotide-sugar metabolic process	biological_process	0.40014	1	3	2023	6	5803	OG04084,OG13508,OG02698
GO:0006972	hyperosmotic response	biological_process	0.40016	1	1	2023	1	5803	OG03450
GO:0009642	response to light intensity	biological_process	0.40016	1	1	2023	1	5803	OG03450
GO:0009644	response to high light intensity	biological_process	0.40016	1	1	2023	1	5803	OG03450
GO:0042542	response to hydrogen peroxide	biological_process	0.40016	1	1	2023	1	5803	OG03450
GO:0009617	response to bacterium	biological_process	0.40084	1	7	2023	16	5803	OG07462,OG04530,OG11268,OG02434,OG04734,OG13147,OG12365
GO:0042742	defense response to bacterium	biological_process	0.40084	1	7	2023	16	5803	OG07462,OG04530,OG04734,OG11268,OG02434,OG13147,OG12365
GO:0004612	phosphoenolpyruvate carboxykinase (ATP) activity	molecular_function	0.402	1	1	2023	1	5803	OG01676
GO:0043648	dicarboxylic acid metabolic process	biological_process	0.40229	1	13	2023	36	5803	OG02079,OG05125,OG08201,OG07389,OG04870,OG02647,OG02439,OG08387,OG04982,OG08118,OG08470,OG09446,OG05913
GO:0005451	monovalent cation:hydrogen antiporter activity	molecular_function	0.40247	1	2	2023	4	5803	OG06725,OG08764
GO:0015491	cation:cation antiporter activity	molecular_function	0.40247	1	2	2023	4	5803	OG08764,OG06725
GO:0015631	tubulin binding	molecular_function	0.40269	1	11	2023	29	5803	OG07906,OG08769,OG06031,OG05059,OG07731,OG08576,OG11064,OG04485,OG05544,OG12837,OG02208
GO:0045298	tubulin complex	cellular_component	0.40269	1	11	2023	29	5803	OG05059,OG06031,OG08769,OG07906,OG12837,OG05544,OG04485,OG11064,OG02208,OG07731,OG08576
GO:0004659	prenyltransferase activity	molecular_function	0.40273	1	5	2023	13	5803	OG04842,OG07746,OG04282,OG10541,OG08197
GO:0008233	peptidase activity	molecular_function	0.40366	1	95	2023	268	5803	OG01858,OG01945,OG05070,OG08651,OG13654,OG04878,OG04901,OG07674,OG04696,OG04546,OG13269,OG05996,OG07002,OG03662,OG09407,OG04210,OG08162,OG09554,OG03588,OG05304,OG01907,OG03120,OG04176,OG02892,OG03988,OG03929,OG05656,OG08102,OG08156,OG07742,OG09469,OG09340,OG08222,OG06565,OG01728,OG08703,OG08297,OG01368,OG08064,OG07741,OG07743,OG11152,OG05297,OG08340,OG13200,OG03777,OG03796,OG07814,OG08725,OG12794…
GO:0045153	electron transporter, transferring electrons within CoQH2-cytochrome c reductase complex activity	molecular_function	0.40468	1	1	2023	1	5803	OG02705
GO:0043566	structure-specific DNA binding	molecular_function	0.40599	1	15	2023	40	5803	OG08571,OG12666,OG07969,OG08006,OG07532,OG04908,OG08185,OG07778,OG04117,OG03007,OG07536,OG07480,OG04485,OG04171,OG08686
GO:0051259	protein oligomerization	biological_process	0.40611	1	7	2023	18	5803	OG09180,OG04480,OG07480,OG11064,OG05782,OG05073,OG05776
GO:0009235	cobalamin metabolic process	biological_process	0.40616	1	4	2023	9	5803	OG01617,OG07766,OG10272,OG01654
GO:0009236	cobalamin biosynthetic process	biological_process	0.40616	1	4	2023	9	5803	OG01617,OG01654,OG07766,OG10272
GO:0003905	alkylbase DNA N-glycosylase activity	molecular_function	0.40653	1	2	2023	4	5803	OG02537,OG05392
GO:0008725	DNA-3-methyladenine glycosylase activity	molecular_function	0.40653	1	2	2023	4	5803	OG02537,OG05392
GO:0043733	DNA-3-methylbase glycosylase activity	molecular_function	0.40653	1	2	2023	4	5803	OG05392,OG02537
GO:0015297	antiporter activity	molecular_function	0.40684	1	5	2023	13	5803	OG06725,OG03779,OG07451,OG08764,OG00621
GO:0042221	response to chemical stimulus	biological_process	0.40727	1	38	2023	104	5803	OG04403,OG09533,OG08235,OG02948,OG03243,OG04086,OG13147,OG02557,OG13269,OG07983,OG08032,OG05416,OG12686,OG09480,OG04138,OG07721,OG03450,OG07451,OG13350,OG07545,OG05008,OG09091,OG12444,OG00621,OG03026,OG04084,OG05990,OG07768,OG08862,OG10793,OG04330,OG01659,OG02866,OG04530,OG07450,OG10861,OG04796,OG10562
GO:0006944	cellular membrane fusion	biological_process	0.40894	1	4	2023	9	5803	OG05291,OG07954,OG05544,OG05779
GO:0000271	polysaccharide biosynthetic process	biological_process	0.41059	1	6	2023	15	5803	OG04084,OG13492,OG04907,OG02698,OG13508,OG10757
GO:0008121	ubiquinol-cytochrome-c reductase activity	molecular_function	0.41183	1	4	2023	9	5803	OG04119,OG07920,OG07740,OG02705
GO:0016681	oxidoreductase activity, acting on diphenols and related substances as donors, cytochrome as acceptor	molecular_function	0.41183	1	4	2023	9	5803	OG04119,OG07920,OG07740,OG02705
GO:0008172	S-methyltransferase activity	molecular_function	0.4122	1	2	2023	4	5803	OG08201,OG04316
GO:0000062	fatty-acyl-CoA binding	molecular_function	0.41286	1	2	2023	4	5803	OG02485,OG13340
GO:0015931	nucleobase-containing compound transport	biological_process	0.41358	1	7	2023	18	5803	OG04739,OG07689,OG01415,OG03937,OG04569,OG09163,OG10870
GO:0004097	catechol oxidase activity	molecular_function	0.41478	1	3	2023	6	5803	OG12666,OG12380,OG12323
GO:0015095	magnesium ion transmembrane transporter activity	molecular_function	0.41566	1	2	2023	4	5803	OG07942,OG06448
GO:0015693	magnesium ion transport	biological_process	0.41566	1	2	2023	4	5803	OG06448,OG07942
GO:0009620	response to fungus	biological_process	0.41575	1	3	2023	6	5803	OG03688,OG02434,OG13147
GO:0050832	defense response to fungus	biological_process	0.41575	1	3	2023	6	5803	OG03688,OG02434,OG13147
GO:0016651	oxidoreductase activity, acting on NAD(P)H	molecular_function	0.41657	1	12	2023	33	5803	OG04584,OG02371,OG06253,OG05145,OG02809,OG04610,OG02835,OG05917,OG03700,OG08591,OG07858,OG08847
GO:0046496	nicotinamide nucleotide metabolic process	biological_process	0.41811	1	12	2023	33	5803	OG03424,OG12623,OG02579,OG03504,OG08094,OG02011,OG04734,OG07858,OG03482,OG08927,OG09256,OG06063
GO:0008272	sulfate transport	biological_process	0.41884	1	1	2023	1	5803	OG12815
GO:0015116	sulfate transmembrane transporter activity	molecular_function	0.41884	1	1	2023	1	5803	OG12815
GO:0072348	sulfur compound transport	biological_process	0.41884	1	1	2023	1	5803	OG12815
GO:1901682	sulfur compound transmembrane transporter activity	molecular_function	0.41884	1	1	2023	1	5803	OG12815
GO:0005819	spindle	cellular_component	0.41894	1	7	2023	18	5803	OG05088,OG04485,OG05782,OG06794,OG07651,OG07906,OG05714
GO:0019064	viral entry into host cell via membrane fusion with the plasma membrane	biological_process	0.41938	1	3	2023	7	5803	OG09435,OG07637,OG01612
GO:0030260	entry into host cell	biological_process	0.41938	1	3	2023	7	5803	OG07637,OG01612,OG09435
GO:0044409	entry into host	biological_process	0.41938	1	3	2023	7	5803	OG01612,OG07637,OG09435
GO:0046718	viral entry into host cell	biological_process	0.41938	1	3	2023	7	5803	OG01612,OG07637,OG09435
GO:0051806	entry into cell of other organism involved in symbiotic interaction	biological_process	0.41938	1	3	2023	7	5803	OG01612,OG07637,OG09435
GO:0051828	entry into other organism involved in symbiotic interaction	biological_process	0.41938	1	3	2023	7	5803	OG09435,OG01612,OG07637
GO:0005247	voltage-gated chloride channel activity	molecular_function	0.41983	1	2	2023	4	5803	OG02870,OG02943
GO:0005254	chloride channel activity	molecular_function	0.41983	1	2	2023	4	5803	OG02943,OG02870
GO:0008308	voltage-gated anion channel activity	molecular_function	0.41983	1	2	2023	4	5803	OG02943,OG02870
GO:0015108	chloride transmembrane transporter activity	molecular_function	0.41983	1	2	2023	4	5803	OG02870,OG02943
GO:0004616	phosphogluconate dehydrogenase (decarboxylating) activity	molecular_function	0.42144	1	6	2023	15	5803	OG03482,OG12623,OG06063,OG09256,OG08094,OG03424
GO:0019520	aldonic acid metabolic process	biological_process	0.42144	1	6	2023	15	5803	OG03424,OG08094,OG09256,OG06063,OG03482,OG12623
GO:0019521	D-gluconate metabolic process	biological_process	0.42144	1	6	2023	15	5803	OG06063,OG09256,OG12623,OG03482,OG03424,OG08094
GO:0006818	hydrogen transport	biological_process	0.42243	1	42	2023	117	5803	OG04480,OG02371,OG04584,OG09528,OG01211,OG05779,OG04740,OG05145,OG02809,OG05814,OG03094,OG02625,OG07891,OG10701,OG05544,OG08100,OG05641,OG03596,OG13545,OG01108,OG05153,OG06725,OG07920,OG02870,OG05983,OG11064,OG03700,OG06253,OG02705,OG02189,OG07740,OG05247,OG05246,OG08764,OG04119,OG05917,OG08488,OG04660,OG04978,OG04959,OG04467,OG09110
GO:0015992	proton transport	biological_process	0.42243	1	42	2023	117	5803	OG07891,OG10701,OG05544,OG08100,OG02809,OG05145,OG05814,OG02625,OG03094,OG09528,OG01211,OG05779,OG04740,OG02371,OG04480,OG04584,OG04959,OG04660,OG04978,OG08488,OG05917,OG04467,OG09110,OG06253,OG02705,OG02189,OG07740,OG05246,OG05247,OG08764,OG04119,OG11064,OG03700,OG03596,OG05641,OG01108,OG13545,OG06725,OG05153,OG07920,OG02870,OG05983
GO:0009512	cytochrome b6f complex	cellular_component	0.42325	1	3	2023	7	5803	OG03582,OG08635,OG10793
GO:0005199	structural constituent of cell wall	molecular_function	0.42468	1	2	2023	4	5803	OG06378,OG13350
GO:0009288	bacterial-type flagellum	cellular_component	0.42473	1	6	2023	16	5803	OG02051,OG04923,OG05008,OG02411,OG01752,OG07598
GO:0022836	gated channel activity	molecular_function	0.42505	1	15	2023	39	5803	OG04161,OG04305,OG04645,OG05153,OG04907,OG13574,OG02870,OG05989,OG10745,OG12390,OG02943,OG01656,OG03909,OG08272,OG02034
GO:0022839	ion gated channel activity	molecular_function	0.42505	1	15	2023	39	5803	OG03909,OG08272,OG02034,OG04305,OG04161,OG04645,OG05153,OG13574,OG04907,OG02870,OG05989,OG10745,OG12390,OG02943,OG01656
GO:0000096	sulfur amino acid metabolic process	biological_process	0.42514	1	4	2023	9	5803	OG10777,OG13564,OG10272,OG03940
GO:0006518	peptide metabolic process	biological_process	0.42519	1	8	2023	20	5803	OG02892,OG04518,OG10560,OG08102,OG08156,OG04381,OG13340,OG07632
GO:0034637	cellular carbohydrate biosynthetic process	biological_process	0.42612	1	6	2023	15	5803	OG04084,OG02698,OG10757,OG13508,OG02025,OG13492
GO:0006221	pyrimidine nucleotide biosynthetic process	biological_process	0.42619	1	5	2023	12	5803	OG02079,OG04788,OG05803,OG08438,OG04394
GO:0042435	indole-containing compound biosynthetic process	biological_process	0.42691	1	10	2023	27	5803	OG05288,OG05913,OG03424,OG04972,OG04904,OG07389,OG04663,OG05201,OG06063,OG09256
GO:0051382	kinetochore assembly	biological_process	0.42791	1	5	2023	11	5803	OG10359,OG03834,OG08248,OG12707,OG05734
GO:0051383	kinetochore organization	biological_process	0.42791	1	5	2023	11	5803	OG03834,OG10359,OG12707,OG05734,OG08248
GO:0006570	tyrosine metabolic process	biological_process	0.42791	1	13	2023	35	5803	OG04972,OG07389,OG05288,OG12666,OG12380,OG03424,OG05913,OG06063,OG09256,OG02799,OG12323,OG04966,OG04663
GO:0048511	rhythmic process	biological_process	0.42806	1	3	2023	7	5803	OG08275,OG03925,OG04465
GO:0016682	oxidoreductase activity, acting on diphenols and related substances as donors, oxygen as acceptor	molecular_function	0.42806	1	4	2023	9	5803	OG12380,OG12666,OG10454,OG12323
GO:1901607	alpha-amino acid biosynthetic process	biological_process	0.42816	1	21	2023	60	5803	OG03940,OG06063,OG09256,OG05288,OG02439,OG04982,OG05913,OG04972,OG07389,OG09028,OG05125,OG04663,OG10777,OG10272,OG02079,OG07975,OG03424,OG08372,OG02153,OG02647,OG08201
GO:1901135	carbohydrate derivative metabolic process	biological_process	0.42898	1	74	2023	209	5803	OG10757,OG02052,OG04084,OG06123,OG01211,OG05284,OG05038,OG05790,OG04908,OG13508,OG02079,OG03649,OG02865,OG05814,OG03094,OG04318,OG12630,OG08065,OG09427,OG08438,OG07464,OG04341,OG04936,OG12366,OG05983,OG06457,OG03596,OG13219,OG07480,OG04467,OG02175,OG08018,OG02698,OG04632,OG08709,OG05803,OG05858,OG04972,OG05660,OG04788,OG12553,OG03802,OG05603,OG02975,OG08100,OG07438,OG05544,OG03621,OG07891,OG03756…
GO:0071705	nitrogen compound transport	biological_process	0.4299	1	18	2023	50	5803	OG10870,OG04569,OG01415,OG07689,OG04739,OG03609,OG03563,OG09163,OG01983,OG04817,OG13281,OG04637,OG12715,OG06123,OG11258,OG03573,OG10793,OG03937
GO:0008654	phospholipid biosynthetic process	biological_process	0.42997	1	10	2023	26	5803	OG05326,OG03621,OG03940,OG03756,OG05141,OG10757,OG08888,OG09219,OG05302,OG05660
GO:0015988	energy coupled proton transmembrane transport, against electrochemical gradient	biological_process	0.43021	1	12	2023	33	5803	OG05247,OG04480,OG05145,OG02870,OG02625,OG04740,OG05779,OG04959,OG04660,OG10701,OG08488,OG11064
GO:0015991	ATP hydrolysis coupled proton transport	biological_process	0.43021	1	12	2023	33	5803	OG11064,OG04740,OG05779,OG04660,OG04959,OG10701,OG08488,OG02870,OG02625,OG05247,OG04480,OG05145
GO:0004784	superoxide dismutase activity	molecular_function	0.43073	1	3	2023	6	5803	OG01628,OG13670,OG11190
GO:0016721	oxidoreductase activity, acting on superoxide radicals as acceptor	molecular_function	0.43073	1	3	2023	6	5803	OG13670,OG11190,OG01628
GO:0018193	peptidyl-amino acid modification	biological_process	0.43147	1	10	2023	26	5803	OG10503,OG07521,OG02482,OG04277,OG09275,OG03719,OG04078,OG08218,OG05284,OG05383
GO:0043241	protein complex disassembly	biological_process	0.43327	1	4	2023	9	5803	OG04740,OG02890,OG03892,OG04031
GO:0043244	regulation of protein complex disassembly	biological_process	0.43327	1	4	2023	9	5803	OG02890,OG04740,OG04031,OG03892
GO:0005794	Golgi apparatus	cellular_component	0.4341	1	12	2023	34	5803	OG08101,OG02470,OG05779,OG09286,OG07906,OG01744,OG12630,OG09095,OG04160,OG04615,OG04686,OG05782
GO:0008194	UDP-glycosyltransferase activity	molecular_function	0.43443	1	9	2023	24	5803	OG02698,OG13508,OG04936,OG03991,OG10743,OG03756,OG05412,OG04084,OG03256
GO:0019751	polyol metabolic process	biological_process	0.43482	1	2	2023	4	5803	OG03570,OG02585
GO:0008017	microtubule binding	molecular_function	0.43595	1	8	2023	21	5803	OG05059,OG06031,OG07906,OG02208,OG12837,OG04485,OG11064,OG05544
GO:0016485	protein processing	biological_process	0.43726	1	8	2023	20	5803	OG08102,OG08408,OG03724,OG03192,OG02892,OG04518,OG05787,OG08156
GO:0051604	protein maturation	biological_process	0.43726	1	8	2023	20	5803	OG03192,OG02892,OG04518,OG08408,OG03724,OG08102,OG08156,OG05787
GO:0044283	small molecule biosynthetic process	biological_process	0.4376	1	55	2023	159	5803	OG10757,OG13492,OG07757,OG13340,OG01967,OG07389,OG04972,OG01654,OG02371,OG05250,OG05913,OG08289,OG04584,OG05288,OG07421,OG02079,OG09028,OG07766,OG08615,OG08201,OG08372,OG02153,OG02141,OG02809,OG10560,OG10588,OG03700,OG07464,OG06063,OG09256,OG03940,OG01617,OG02439,OG04892,OG04982,OG10272,OG07826,OG04730,OG07975,OG10777,OG05125,OG04663,OG05917,OG09081,OG10884,OG02647,OG12623,OG10454,OG08248,OG03424…
GO:0006094	gluconeogenesis	biological_process	0.43846	1	7	2023	19	5803	OG05003,OG07858,OG01676,OG08927,OG03504,OG02585,OG13117
GO:0019319	hexose biosynthetic process	biological_process	0.43846	1	7	2023	19	5803	OG01676,OG08927,OG05003,OG07858,OG13117,OG02585,OG03504
GO:0046364	monosaccharide biosynthetic process	biological_process	0.43846	1	7	2023	19	5803	OG01676,OG08927,OG05003,OG07858,OG02585,OG13117,OG03504
GO:0019067	viral assembly, maturation, egress, and release	biological_process	0.43934	1	10	2023	26	5803	OG04660,OG08322,OG12339,OG07541,OG13251,OG03192,OG09452,OG05700,OG05370,OG03724
GO:0046034	ATP metabolic process	biological_process	0.43946	1	17	2023	46	5803	OG05814,OG03094,OG05247,OG05300,OG05544,OG08100,OG09110,OG07891,OG04467,OG01108,OG05153,OG02870,OG05983,OG03596,OG05641,OG05603,OG01211
GO:0007548	sex differentiation	biological_process	0.43953	1	2	2023	4	5803	OG02991,OG02141
GO:0031974	membrane-enclosed lumen	cellular_component	0.44005	1	160	2023	453	5803	OG02643,OG03563,OG02411,OG04870,OG08695,OG03731,OG05715,OG07597,OG07863,OG03849,OG04892,OG07927,OG08315,OG08871,OG07982,OG13742,OG02809,OG04530,OG05078,OG03116,OG02509,OG05751,OG02133,OG10316,OG02034,OG05140,OG13251,OG12608,OG02821,OG08614,OG05200,OG09180,OG08018,OG04660,OG07480,OG02551,OG03662,OG03208,OG04781,OG07693,OG05007,OG01619,OG13330,OG08686,OG08635,OG05782,OG03691,OG10583,OG03078,OG01415…
GO:0010038	response to metal ion	biological_process	0.4404	1	2	2023	4	5803	OG12444,OG04138
GO:0033124	regulation of GTP catabolic process	biological_process	0.44123	1	4	2023	10	5803	OG04731,OG06123,OG04318,OG04292
GO:0043087	regulation of GTPase activity	biological_process	0.44123	1	4	2023	10	5803	OG04731,OG04292,OG04318,OG06123
GO:0016168	chlorophyll binding	molecular_function	0.44225	1	1	2023	2	5803	OG07624
GO:0000777	condensed chromosome kinetochore	cellular_component	0.4428	1	7	2023	18	5803	OG02789,OG05714,OG07906,OG06794,OG05782,OG04485,OG07651
GO:0000779	condensed chromosome, centromeric region	cellular_component	0.4428	1	7	2023	18	5803	OG02789,OG07906,OG05714,OG04485,OG05782,OG06794,OG07651
GO:0006783	heme biosynthetic process	biological_process	0.44372	1	6	2023	16	5803	OG03940,OG07669,OG07766,OG07975,OG12623,OG07826
GO:0004064	arylesterase activity	molecular_function	0.44442	1	2	2023	4	5803	OG04904,OG05201
GO:0072522	purine-containing compound biosynthetic process	biological_process	0.44529	1	20	2023	55	5803	OG04467,OG07891,OG09110,OG08100,OG05544,OG08470,OG05247,OG03094,OG05814,OG01211,OG03870,OG07464,OG03596,OG05641,OG09464,OG05983,OG09359,OG05858,OG05153,OG01108
GO:0006050	mannosamine metabolic process	biological_process	0.44663	1	2	2023	4	5803	OG08039,OG04972
GO:0006051	N-acetylmannosamine metabolic process	biological_process	0.44663	1	2	2023	4	5803	OG08039,OG04972
GO:0047465	N-acylglucosamine-6-phosphate 2-epimerase activity	molecular_function	0.44663	1	2	2023	4	5803	OG04972,OG08039
GO:0004812	aminoacyl-tRNA ligase activity	molecular_function	0.44789	1	11	2023	32	5803	OG02862,OG09446,OG05479,OG06846,OG02762,OG01732,OG08901,OG09110,OG05252,OG04124,OG08614
GO:0017089	glycolipid transporter activity	molecular_function	0.44804	1	2	2023	4	5803	OG08503,OG08656
GO:0046836	glycolipid transport	biological_process	0.44804	1	2	2023	4	5803	OG08503,OG08656
GO:0006415	translational termination	biological_process	0.44819	1	2	2023	4	5803	OG04740,OG03892
GO:0006449	regulation of translational termination	biological_process	0.44819	1	2	2023	4	5803	OG03892,OG04740
GO:0043022	ribosome binding	molecular_function	0.44876	1	2	2023	4	5803	OG02332,OG05027
GO:0004842	ubiquitin-protein ligase activity	molecular_function	0.4495	1	43	2023	121	5803	OG04300,OG04114,OG07650,OG07737,OG04475,OG05099,OG13070,OG04843,OG04985,OG03877,OG04395,OG10383,OG08735,OG02910,OG05787,OG02159,OG11092,OG05475,OG02960,OG04319,OG03120,OG04524,OG13704,OG11052,OG03574,OG01976,OG03660,OG05656,OG09468,OG08825,OG02365,OG01691,OG06263,OG02951,OG04544,OG04596,OG12879,OG13195,OG05653,OG10898,OG08631,OG01384,OG08072
GO:0019787	small conjugating protein ligase activity	molecular_function	0.4495	1	43	2023	121	5803	OG05475,OG11092,OG03120,OG04319,OG02960,OG13704,OG04524,OG03574,OG11052,OG01976,OG03660,OG05656,OG08825,OG09468,OG02365,OG01691,OG06263,OG04300,OG04114,OG07650,OG04475,OG07737,OG05099,OG13070,OG04843,OG04985,OG04395,OG03877,OG10383,OG08735,OG02159,OG02910,OG05787,OG08631,OG01384,OG08072,OG02951,OG04544,OG04596,OG12879,OG13195,OG05653,OG10898
GO:0005876	spindle microtubule	cellular_component	0.44984	1	3	2023	7	5803	OG07906,OG04485,OG05782
GO:0051701	interaction with host	biological_process	0.45027	1	16	2023	45	5803	OG03571,OG07886,OG04859,OG03575,OG05486,OG08825,OG09435,OG08013,OG07650,OG07693,OG08686,OG06728,OG07637,OG03562,OG01612,OG01728
GO:0009401	phosphoenolpyruvate-dependent sugar phosphotransferase system	biological_process	0.4508	1	4	2023	10	5803	OG03659,OG04810,OG04633,OG03791
GO:0043233	organelle lumen	cellular_component	0.45116	1	159	2023	451	5803	OG08686,OG07693,OG05007,OG03208,OG04781,OG01619,OG13330,OG07480,OG04660,OG03662,OG02551,OG09180,OG08018,OG11258,OG08008,OG03082,OG09445,OG07657,OG08904,OG07954,OG03613,OG03945,OG08197,OG05335,OG01246,OG08619,OG05462,OG05370,OG04691,OG01415,OG03078,OG10583,OG03691,OG03468,OG04241,OG03025,OG05782,OG08635,OG07982,OG08871,OG13742,OG03849,OG04892,OG07863,OG08315,OG07927,OG07597,OG05715,OG02643,OG03731…
GO:0070013	intracellular organelle lumen	cellular_component	0.45116	1	159	2023	451	5803	OG08129,OG08488,OG07922,OG03769,OG04182,OG12648,OG03665,OG02482,OG03323,OG01404,OG06794,OG02700,OG01781,OG05004,OG03598,OG04350,OG05641,OG10637,OG03258,OG04659,OG05739,OG04854,OG09505,OG04630,OG12926,OG05544,OG04981,OG05362,OG12518,OG05644,OG08319,OG04748,OG02344,OG10306,OG07731,OG03026,OG01653,OG09401,OG04480,OG02646,OG07651,OG04240,OG08483,OG04257,OG11532,OG05384,OG04508,OG05227,OG07457,OG08768…
GO:0030176	integral to endoplasmic reticulum membrane	cellular_component	0.45153	1	5	2023	13	5803	OG02951,OG08336,OG07581,OG03621,OG01778
GO:0031227	intrinsic to endoplasmic reticulum membrane	cellular_component	0.45153	1	5	2023	13	5803	OG08336,OG02951,OG01778,OG03621,OG07581
GO:0000272	polysaccharide catabolic process	biological_process	0.45375	1	2	2023	4	5803	OG04962,OG07915
GO:0009306	protein secretion	biological_process	0.45454	1	5	2023	13	5803	OG07661,OG03091,OG06904,OG12884,OG08307
GO:0005975	carbohydrate metabolic process	biological_process	0.45456	1	83	2023	237	5803	OG04936,OG01676,OG13117,OG02579,OG05420,OG07466,OG07707,OG08192,OG05003,OG04105,OG06685,OG09071,OG00443,OG13587,OG02698,OG02647,OG08018,OG04722,OG12795,OG06733,OG10757,OG02939,OG08927,OG05284,OG13620,OG13734,OG04084,OG13607,OG01868,OG11151,OG10840,OG08821,OG04993,OG13508,OG03504,OG12630,OG08065,OG03177,OG03482,OG09256,OG06063,OG12794,OG11124,OG05701,OG07792,OG12615,OG04658,OG05430,OG04591,OG13140…
GO:0016998	cell wall macromolecule catabolic process	biological_process	0.45524	1	3	2023	7	5803	OG02718,OG08018,OG04341
GO:0016469	proton-transporting two-sector ATPase complex	cellular_component	0.45598	1	24	2023	67	5803	OG03596,OG05641,OG04480,OG05983,OG02870,OG05153,OG01108,OG04740,OG01211,OG05779,OG11064,OG05247,OG05145,OG02625,OG05814,OG04467,OG08488,OG07891,OG04959,OG04660,OG10701,OG09110,OG08100,OG05544
GO:0009605	response to external stimulus	biological_process	0.45953	1	12	2023	33	5803	OG08235,OG09250,OG07450,OG05990,OG08006,OG05416,OG05008,OG04368,OG05853,OG04403,OG09091,OG07536
GO:0004197	cysteine-type endopeptidase activity	molecular_function	0.46032	1	10	2023	27	5803	OG09407,OG12794,OG05803,OG08182,OG07674,OG04696,OG08703,OG03089,OG05656,OG02375
GO:0016559	peroxisome fission	biological_process	0.46052	1	3	2023	7	5803	OG04252,OG09427,OG03550
GO:0051028	mRNA transport	biological_process	0.46104	1	5	2023	13	5803	OG03937,OG04569,OG07689,OG01415,OG04739
GO:0010181	FMN binding	molecular_function	0.46189	1	4	2023	10	5803	OG04642,OG04013,OG05250,OG04476
GO:0006721	terpenoid metabolic process	biological_process	0.46214	1	11	2023	32	5803	OG08641,OG05503,OG05201,OG04282,OG02046,OG08708,OG13660,OG02809,OG08197,OG07746,OG04904
GO:0016114	terpenoid biosynthetic process	biological_process	0.46214	1	11	2023	32	5803	OG02046,OG04282,OG05201,OG05503,OG08641,OG08197,OG08708,OG13660,OG02809,OG07746,OG04904
GO:0000162	tryptophan biosynthetic process	biological_process	0.46245	1	8	2023	22	5803	OG04663,OG06063,OG09256,OG03424,OG05913,OG05288,OG07389,OG04972
GO:0006558	L-phenylalanine metabolic process	biological_process	0.46245	1	8	2023	22	5803	OG04972,OG07389,OG05288,OG05913,OG03424,OG06063,OG09256,OG04663
GO:0006571	tyrosine biosynthetic process	biological_process	0.46245	1	8	2023	22	5803	OG04663,OG09256,OG06063,OG05913,OG03424,OG05288,OG07389,OG04972
GO:0009073	aromatic amino acid family biosynthetic process	biological_process	0.46245	1	8	2023	22	5803	OG06063,OG09256,OG04663,OG04972,OG07389,OG05288,OG05913,OG03424
GO:0009094	L-phenylalanine biosynthetic process	biological_process	0.46245	1	8	2023	22	5803	OG05288,OG05913,OG03424,OG04972,OG07389,OG04663,OG06063,OG09256
GO:0009095	aromatic amino acid family biosynthetic process, prephenate pathway	biological_process	0.46245	1	8	2023	22	5803	OG04663,OG06063,OG09256,OG05288,OG03424,OG05913,OG04972,OG07389
GO:0046219	indolalkylamine biosynthetic process	biological_process	0.46245	1	8	2023	22	5803	OG06063,OG09256,OG04663,OG04972,OG07389,OG05288,OG03424,OG05913
GO:1902221	erythrose 4-phosphate/phosphoenolpyruvate family amino acid metabolic process	biological_process	0.46245	1	8	2023	22	5803	OG06063,OG09256,OG04663,OG07389,OG04972,OG03424,OG05913,OG05288
GO:1902223	erythrose 4-phosphate/phosphoenolpyruvate family amino acid biosynthetic process	biological_process	0.46245	1	8	2023	22	5803	OG06063,OG09256,OG04663,OG04972,OG07389,OG05288,OG05913,OG03424
GO:0019033	viral tegument	cellular_component	0.46248	1	4	2023	10	5803	OG07965,OG08825,OG04661,OG05743
GO:0050660	flavin adenine dinucleotide binding	molecular_function	0.4637	1	14	2023	41	5803	OG04730,OG07826,OG07669,OG02046,OG09028,OG02133,OG04809,OG04972,OG02177,OG12983,OG08039,OG02809,OG08708,OG07643
GO:0006760	folic acid-containing compound metabolic process	biological_process	0.46382	1	5	2023	13	5803	OG03940,OG02647,OG07975,OG02079,OG08201
GO:0009425	bacterial-type flagellum basal body	cellular_component	0.46462	1	2	2023	4	5803	OG02411,OG07598
GO:0002115	store-operated calcium entry	biological_process	0.4663	1	1	2023	2	5803	OG01778
GO:0010959	regulation of metal ion transport	biological_process	0.4663	1	1	2023	2	5803	OG01778
GO:0043269	regulation of ion transport	biological_process	0.4663	1	1	2023	2	5803	OG01778
GO:0051924	regulation of calcium ion transport	biological_process	0.4663	1	1	2023	2	5803	OG01778
GO:2001256	regulation of store-operated calcium entry	biological_process	0.4663	1	1	2023	2	5803	OG01778
GO:0004497	monooxygenase activity	molecular_function	0.4672	1	6	2023	17	5803	OG04788,OG04972,OG02715,OG02120,OG08039,OG04982
GO:0009403	toxin biosynthetic process	biological_process	0.46797	1	3	2023	7	5803	OG04959,OG13250,OG08586
GO:0009404	toxin metabolic process	biological_process	0.46797	1	3	2023	7	5803	OG04959,OG13250,OG08586
GO:0016829	lyase activity	molecular_function	0.46823	1	41	2023	119	5803	OG01899,OG09011,OG07906,OG05912,OG01676,OG04531,OG08494,OG05382,OG04282,OG03076,OG13587,OG03627,OG08387,OG02336,OG06039,OG04124,OG08135,OG04730,OG04663,OG04972,OG13723,OG04161,OG12582,OG05288,OG07841,OG08614,OG06733,OG03143,OG11404,OG05380,OG08222,OG03774,OG04383,OG01281,OG04904,OG07766,OG03139,OG02153,OG03984,OG02046,OG05201
GO:0008643	carbohydrate transport	biological_process	0.47041	1	6	2023	16	5803	OG04686,OG04633,OG03791,OG03659,OG01744,OG04810
GO:0016298	lipase activity	molecular_function	0.47072	1	2	2023	5	5803	OG04906,OG03777
GO:0044265	cellular macromolecule catabolic process	biological_process	0.4712	1	29	2023	84	5803	OG13269,OG08610,OG03596,OG05457,OG07741,OG02948,OG07768,OG05736,OG05070,OG04929,OG04878,OG08077,OG03626,OG03809,OG04485,OG02925,OG02465,OG10638,OG09180,OG04097,OG04176,OG03821,OG07447,OG03094,OG05484,OG04734,OG02974,OG08546,OG07002
GO:0006368	transcription elongation from RNA polymerase II promoter	biological_process	0.47146	1	3	2023	7	5803	OG02034,OG01415,OG08503
GO:0004721	phosphoprotein phosphatase activity	molecular_function	0.47169	1	3	2023	7	5803	OG02799,OG07893,OG04966
GO:0006470	protein dephosphorylation	biological_process	0.47169	1	3	2023	7	5803	OG02799,OG07893,OG04966
GO:0015105	arsenite transmembrane transporter activity	molecular_function	0.47178	1	1	2023	2	5803	OG08600
GO:0015700	arsenite transport	biological_process	0.47178	1	1	2023	2	5803	OG08600
GO:0006694	steroid biosynthetic process	biological_process	0.4721	1	17	2023	47	5803	OG07746,OG02647,OG11044,OG04654,OG03680,OG03653,OG01604,OG12483,OG08197,OG10368,OG12848,OG07876,OG04417,OG05124,OG04282,OG07757,OG05503
GO:0008202	steroid metabolic process	biological_process	0.4721	1	17	2023	47	5803	OG07757,OG05503,OG04282,OG07876,OG05124,OG04417,OG12848,OG10368,OG08197,OG12483,OG01604,OG03653,OG03680,OG04654,OG02647,OG11044,OG07746
GO:0055036	virion membrane	cellular_component	0.47262	1	2	2023	4	5803	OG02975,OG09528
GO:0022892	substrate-specific transporter activity	molecular_function	0.4727	1	113	2023	323	5803	OG02625,OG04305,OG07398,OG13574,OG01983,OG02809,OG05145,OG05544,OG04381,OG05140,OG10245,OG08100,OG07891,OG02034,OG09051,OG03492,OG04161,OG04905,OG04480,OG08656,OG13366,OG13251,OG12582,OG06448,OG08614,OG03909,OG04740,OG05700,OG07942,OG03563,OG04971,OG05989,OG04907,OG12390,OG02189,OG03075,OG08764,OG05247,OG01744,OG07740,OG03575,OG04037,OG08135,OG09110,OG08126,OG08600,OG05141,OG08071,OG08488,OG04978…
GO:0030896	checkpoint clamp complex	cellular_component	0.47341	1	2	2023	4	5803	OG03849,OG05739
GO:0004017	adenylate kinase activity	molecular_function	0.47364	1	2	2023	4	5803	OG05300,OG05603
GO:0004402	histone acetyltransferase activity	molecular_function	0.47447	1	2	2023	4	5803	OG03208,OG02482
GO:0042451	purine nucleoside biosynthetic process	biological_process	0.47515	1	17	2023	47	5803	OG03870,OG01211,OG07464,OG03596,OG05641,OG01108,OG05153,OG05983,OG07891,OG04467,OG05544,OG08100,OG09110,OG05247,OG08470,OG05814,OG03094
GO:0046129	purine ribonucleoside biosynthetic process	biological_process	0.47515	1	17	2023	47	5803	OG05544,OG09110,OG08100,OG07891,OG04467,OG03094,OG05814,OG08470,OG05247,OG07464,OG01211,OG03870,OG05153,OG01108,OG05983,OG03596,OG05641
GO:0009725	response to hormone stimulus	biological_process	0.47527	1	13	2023	33	5803	OG04330,OG04084,OG07983,OG08032,OG10793,OG09533,OG02866,OG04530,OG07721,OG02557,OG04086,OG04796,OG13147
GO:0051536	iron-sulfur cluster binding	molecular_function	0.47556	1	16	2023	46	5803	OG04043,OG02835,OG02715,OG01967,OG05660,OG02883,OG04599,OG02501,OG10341,OG04959,OG07681,OG08635,OG05269,OG03582,OG05655,OG05486
GO:0051540	metal cluster binding	molecular_function	0.47556	1	16	2023	46	5803	OG02835,OG04043,OG02883,OG01967,OG05660,OG02715,OG07681,OG10341,OG04959,OG02501,OG04599,OG05486,OG05655,OG03582,OG05269,OG08635
GO:0004523	ribonuclease H activity	molecular_function	0.47603	1	2	2023	4	5803	OG11570,OG04102
GO:0006465	signal peptide processing	biological_process	0.47634	1	4	2023	9	5803	OG08102,OG08156,OG04518,OG02892
GO:0006544	glycine metabolic process	biological_process	0.47718	1	3	2023	8	5803	OG02153,OG02079,OG08614
GO:0045935	positive regulation of nucleobase-containing compound metabolic process	biological_process	0.47766	1	5	2023	13	5803	OG03512,OG04789,OG04828,OG03026,OG05243
GO:0051173	positive regulation of nitrogen compound metabolic process	biological_process	0.47766	1	5	2023	13	5803	OG03026,OG04789,OG03512,OG04828,OG05243
GO:0051254	positive regulation of RNA metabolic process	biological_process	0.47766	1	5	2023	13	5803	OG05243,OG03026,OG03512,OG04828,OG04789
GO:0008053	mitochondrial fusion	biological_process	0.47802	1	3	2023	7	5803	OG05291,OG05544,OG07954
GO:0016032	viral process	biological_process	0.47919	1	45	2023	127	5803	OG05486,OG07886,OG04859,OG03724,OG05997,OG03571,OG03192,OG03116,OG05668,OG02043,OG09435,OG04477,OG13251,OG08197,OG05370,OG08297,OG08408,OG09452,OG01728,OG01612,OG04651,OG04924,OG03575,OG05700,OG02926,OG04319,OG04660,OG04689,OG07541,OG08825,OG07693,OG13536,OG04892,OG07650,OG08013,OG01619,OG08322,OG05521,OG05787,OG07637,OG03562,OG03006,OG06728,OG12339,OG08686
GO:0000003	reproduction	biological_process	0.47942	1	40	2023	111	5803	OG12817,OG13147,OG09263,OG09413,OG07637,OG05604,OG01778,OG10418,OG07844,OG04789,OG04660,OG07755,OG07541,OG04480,OG07743,OG12619,OG02991,OG09452,OG07592,OG11258,OG01612,OG10912,OG07954,OG02141,OG12674,OG03724,OG05997,OG05396,OG13574,OG03192,OG04569,OG04630,OG02160,OG07891,OG07669,OG09435,OG07858,OG05544,OG03773,OG05487
GO:0051537	2 iron, 2 sulfur cluster binding	molecular_function	0.47971	1	5	2023	13	5803	OG08635,OG02715,OG10341,OG05655,OG03582
GO:0042559	pteridine-containing compound biosynthetic process	biological_process	0.48016	1	5	2023	13	5803	OG03940,OG02647,OG07975,OG02079,OG08201
GO:0009372	quorum sensing	biological_process	0.48056	1	3	2023	7	5803	OG04210,OG03988,OG12582
GO:0048872	homeostasis of number of cells	biological_process	0.48056	1	3	2023	7	5803	OG12582,OG03988,OG04210
GO:0048874	homeostasis of number of cells in a free-living population	biological_process	0.48056	1	3	2023	7	5803	OG04210,OG03988,OG12582
GO:0031411	gas vesicle	cellular_component	0.48187	1	2	2023	4	5803	OG08046,OG07914
GO:0031412	gas vesicle organization	biological_process	0.48187	1	2	2023	4	5803	OG08046,OG07914
GO:0001076	RNA polymerase II transcription factor binding transcription factor activity	molecular_function	0.4823	1	15	2023	42	5803	OG08686,OG03834,OG07731,OG03691,OG02133,OG08129,OG04660,OG02509,OG13330,OG03258,OG05641,OG03520,OG08619,OG07457,OG10745
GO:0001104	RNA polymerase II transcription cofactor activity	molecular_function	0.4823	1	15	2023	42	5803	OG07731,OG03834,OG04660,OG08129,OG02133,OG03691,OG08686,OG03258,OG07457,OG08619,OG10745,OG05641,OG03520,OG13330,OG02509
GO:0090066	regulation of anatomical structure size	biological_process	0.48253	1	3	2023	7	5803	OG02890,OG04592,OG04031
GO:0008375	acetylglucosaminyltransferase activity	molecular_function	0.48275	1	6	2023	16	5803	OG05412,OG03756,OG03256,OG04936,OG10743,OG03991
GO:0006275	regulation of DNA replication	biological_process	0.48338	1	4	2023	10	5803	OG03512,OG03669,OG03849,OG05544
GO:0034508	centromere complex assembly	biological_process	0.48358	1	6	2023	15	5803	OG08075,OG03834,OG10359,OG12707,OG05734,OG08248
GO:0018205	peptidyl-lysine modification	biological_process	0.48393	1	2	2023	4	5803	OG10503,OG02482
GO:0005471	ATP:ADP antiporter activity	molecular_function	0.48404	1	1	2023	2	5803	OG03779
GO:0006576	cellular biogenic amine metabolic process	biological_process	0.48431	1	19	2023	55	5803	OG07757,OG03940,OG08494,OG09256,OG06063,OG05913,OG05288,OG07389,OG08613,OG04972,OG04663,OG01974,OG04730,OG04780,OG03424,OG03449,OG07653,OG02591,OG10263
GO:0044106	cellular amine metabolic process	biological_process	0.48431	1	19	2023	55	5803	OG08613,OG07389,OG04972,OG05913,OG05288,OG08494,OG09256,OG06063,OG07757,OG03940,OG03449,OG07653,OG02591,OG10263,OG03424,OG04730,OG04780,OG04663,OG01974
GO:0016780	phosphotransferase activity, for other substituted phosphate groups	molecular_function	0.48432	1	3	2023	7	5803	OG05302,OG04908,OG08888
GO:0030042	actin filament depolymerization	biological_process	0.48445	1	2	2023	4	5803	OG04031,OG02890
GO:0030834	regulation of actin filament depolymerization	biological_process	0.48445	1	2	2023	4	5803	OG04031,OG02890
GO:0030835	negative regulation of actin filament depolymerization	biological_process	0.48445	1	2	2023	4	5803	OG04031,OG02890
GO:0030837	negative regulation of actin filament polymerization	biological_process	0.48445	1	2	2023	4	5803	OG02890,OG04031
GO:0031333	negative regulation of protein complex assembly	biological_process	0.48445	1	2	2023	4	5803	OG04031,OG02890
GO:0032272	negative regulation of protein polymerization	biological_process	0.48445	1	2	2023	4	5803	OG02890,OG04031
GO:0051261	protein depolymerization	biological_process	0.48445	1	2	2023	4	5803	OG02890,OG04031
GO:0051494	negative regulation of cytoskeleton organization	biological_process	0.48445	1	2	2023	4	5803	OG02890,OG04031
GO:0051693	actin filament capping	biological_process	0.48445	1	2	2023	4	5803	OG02890,OG04031
GO:1901879	regulation of protein depolymerization	biological_process	0.48445	1	2	2023	4	5803	OG02890,OG04031
GO:1901880	negative regulation of protein depolymerization	biological_process	0.48445	1	2	2023	4	5803	OG02890,OG04031
GO:0016740	transferase activity	molecular_function	0.4846	1	281	2023	822	5803	OG08904,OG03934,OG08408,OG09359,OG02467,OG03927,OG04493,OG05675,OG05396,OG08438,OG08065,OG05744,OG01573,OG03687,OG04400,OG05397,OG05659,OG05007,OG04781,OG03208,OG10587,OG04982,OG07414,OG12884,OG04585,OG06685,OG03187,OG08018,OG04119,OG10638,OG02549,OG03587,OG04649,OG03070,OG01883,OG13718,OG08803,OG07389,OG13093,OG02091,OG08094,OG05017,OG08271,OG02070,OG05872,OG12676,OG11019,OG04832,OG06916,OG13230…
GO:0003972	RNA ligase (ATP) activity	molecular_function	0.48537	1	1	2023	2	5803	OG04171
GO:0008452	RNA ligase activity	molecular_function	0.48537	1	1	2023	2	5803	OG04171
GO:0043066	negative regulation of apoptotic process	biological_process	0.48575	1	2	2023	4	5803	OG04350,OG03626
GO:0043069	negative regulation of programmed cell death	biological_process	0.48575	1	2	2023	4	5803	OG04350,OG03626
GO:0060548	negative regulation of cell death	biological_process	0.48575	1	2	2023	4	5803	OG04350,OG03626
GO:0004356	glutamate-ammonia ligase activity	molecular_function	0.48618	1	1	2023	2	5803	OG02153
GO:0006542	glutamine biosynthetic process	biological_process	0.48618	1	1	2023	2	5803	OG02153
GO:1901564	organonitrogen compound metabolic process	biological_process	0.48709	1	205	2023	596	5803	OG02591,OG03449,OG05814,OG08201,OG03094,OG04318,OG07160,OG02079,OG03649,OG10870,OG03932,OG02865,OG07552,OG01654,OG08703,OG02221,OG01967,OG09026,OG04908,OG09362,OG05288,OG08064,OG07841,OG07583,OG08156,OG04651,OG02052,OG13340,OG06123,OG09466,OG05038,OG09535,OG02647,OG12666,OG08768,OG05656,OG13044,OG08102,OG13219,OG10777,OG07826,OG04730,OG11532,OG09407,OG08483,OG02579,OG02907,OG05983,OG09184,OG09507…
GO:0006497	protein lipidation	biological_process	0.48855	1	5	2023	13	5803	OG05141,OG03756,OG05326,OG03621,OG05660
GO:0006506	GPI anchor biosynthetic process	biological_process	0.48855	1	5	2023	13	5803	OG05141,OG03756,OG03621,OG05326,OG05660
GO:0006661	phosphatidylinositol biosynthetic process	biological_process	0.48855	1	5	2023	13	5803	OG05660,OG05141,OG03756,OG05326,OG03621
GO:0042158	lipoprotein biosynthetic process	biological_process	0.48855	1	5	2023	13	5803	OG05660,OG05141,OG03756,OG03621,OG05326
GO:0046474	glycerophospholipid biosynthetic process	biological_process	0.48855	1	5	2023	13	5803	OG03756,OG05141,OG05326,OG03621,OG05660
GO:0006096	glycolysis	biological_process	0.48896	1	6	2023	17	5803	OG13117,OG02585,OG03504,OG05003,OG07858,OG08927
GO:0016811	hydrolase activity, acting on carbon-nitrogen (but not peptide) bonds, in linear amides	molecular_function	0.48936	1	5	2023	13	5803	OG10870,OG01617,OG05775,OG08470,OG01974
GO:0016641	oxidoreductase activity, acting on the CH-NH2 group of donors, oxygen as acceptor	molecular_function	0.49039	1	3	2023	7	5803	OG13044,OG05250,OG07763
GO:0051336	regulation of hydrolase activity	biological_process	0.49045	1	7	2023	19	5803	OG05990,OG02841,OG04731,OG07438,OG04292,OG04318,OG06123
GO:0003682	chromatin binding	molecular_function	0.49106	1	10	2023	27	5803	OG13294,OG05665,OG12358,OG01757,OG04024,OG05335,OG05876,OG03175,OG03746,OG01575
GO:0001539	ciliary or bacterial-type flagellar motility	biological_process	0.49262	1	5	2023	13	5803	OG05008,OG07598,OG02411,OG06569,OG06031
GO:0071973	bacterial-type flagellar cell motility	biological_process	0.49262	1	5	2023	13	5803	OG06031,OG02411,OG06569,OG07598,OG05008
GO:0050661	NADP binding	molecular_function	0.49264	1	4	2023	12	5803	OG04809,OG02221,OG05008,OG08847
GO:0008312	7S RNA binding	molecular_function	0.49276	1	3	2023	8	5803	OG10562,OG02591,OG05115
GO:0033647	host intracellular organelle	cellular_component	0.49416	1	12	2023	33	5803	OG08695,OG09452,OG05004,OG01246,OG05365,OG03937,OG07541,OG05752,OG12926,OG01613,OG05668,OG03512
GO:0033648	host intracellular membrane-bounded organelle	cellular_component	0.49416	1	12	2023	33	5803	OG01613,OG12926,OG05668,OG03512,OG05752,OG07541,OG03937,OG05365,OG01246,OG05004,OG09452,OG08695
GO:0042025	host cell nucleus	cellular_component	0.49416	1	12	2023	33	5803	OG12926,OG01613,OG03512,OG05668,OG05752,OG07541,OG05004,OG01246,OG03937,OG05365,OG08695,OG09452
GO:0007243	intracellular protein kinase cascade	biological_process	0.49467	1	2	2023	4	5803	OG04350,OG03026
GO:0010627	regulation of intracellular protein kinase cascade	biological_process	0.49467	1	2	2023	4	5803	OG04350,OG03026
GO:0010740	positive regulation of intracellular protein kinase cascade	biological_process	0.49467	1	2	2023	4	5803	OG03026,OG04350
GO:0006260	DNA replication	biological_process	0.49493	1	59	2023	173	5803	OG03849,OG05074,OG02862,OG07616,OG03650,OG01781,OG05007,OG02896,OG02907,OG09328,OG13230,OG03512,OG04390,OG04400,OG13742,OG13329,OG01860,OG08193,OG12707,OG12736,OG08018,OG04978,OG04257,OG08488,OG04585,OG08006,OG08197,OG03669,OG12494,OG04480,OG01971,OG11258,OG13294,OG05116,OG09401,OG05200,OG04102,OG08614,OG03591,OG05087,OG05644,OG08319,OG08773,OG05078,OG13200,OG08046,OG02591,OG03192,OG05751,OG05997…
GO:0051213	dioxygenase activity	molecular_function	0.49587	1	7	2023	18	5803	OG10263,OG12913,OG12304,OG10741,OG13230,OG04960,OG02405
GO:0006040	amino sugar metabolic process	biological_process	0.49622	1	5	2023	13	5803	OG08018,OG04341,OG03649,OG04972,OG08039
GO:0019079	viral genome replication	biological_process	0.49683	1	9	2023	24	5803	OG13251,OG13536,OG04892,OG08197,OG05997,OG03116,OG01619,OG03006,OG04651
GO:0006769	nicotinamide metabolic process	biological_process	0.49688	1	1	2023	2	5803	OG08847
GO:0019725	cellular homeostasis	biological_process	0.49846	1	29	2023	80	5803	OG04205,OG03897,OG09365,OG05866,OG03404,OG08878,OG09299,OG03628,OG04465,OG08084,OG07963,OG08684,OG13574,OG04907,OG05117,OG03425,OG00971,OG04305,OG08324,OG04169,OG07838,OG02034,OG07887,OG07725,OG10704,OG04159,OG07438,OG03154,OG12308
GO:0033993	response to lipid	biological_process	0.49889	1	3	2023	7	5803	OG10793,OG04530,OG07721
GO:0019566	arabinose metabolic process	biological_process	0.49893	1	1	2023	2	5803	OG00443
GO:0046373	L-arabinose metabolic process	biological_process	0.49893	1	1	2023	2	5803	OG00443
GO:0006220	pyrimidine nucleotide metabolic process	biological_process	0.49913	1	5	2023	13	5803	OG04788,OG02079,OG04394,OG08438,OG05803
GO:0009067	aspartate family amino acid biosynthetic process	biological_process	0.49946	1	4	2023	10	5803	OG05125,OG02439,OG02647,OG10272
GO:0005262	calcium channel activity	molecular_function	0.5001	1	6	2023	16	5803	OG05153,OG04305,OG04907,OG13574,OG10745,OG02034
GO:0015085	calcium ion transmembrane transporter activity	molecular_function	0.5001	1	6	2023	16	5803	OG04907,OG13574,OG04305,OG05153,OG02034,OG10745
GO:0019087	transformation of host cell by virus	biological_process	0.50071	1	5	2023	14	5803	OG04859,OG01728,OG08013,OG03571,OG06728
GO:0015985	energy coupled proton transport, down electrochemical gradient	biological_process	0.50267	1	14	2023	39	5803	OG05544,OG08100,OG09110,OG07891,OG01211,OG04467,OG01108,OG05814,OG05153,OG03094,OG05983,OG05641,OG03596,OG05247
GO:0015986	ATP synthesis coupled proton transport	biological_process	0.50267	1	14	2023	39	5803	OG04467,OG01211,OG07891,OG09110,OG08100,OG05544,OG05247,OG03596,OG05641,OG05983,OG05153,OG03094,OG01108,OG05814
GO:0006030	chitin metabolic process	biological_process	0.50416	1	3	2023	7	5803	OG08018,OG04341,OG03649
GO:1901071	glucosamine-containing compound metabolic process	biological_process	0.50416	1	3	2023	7	5803	OG08018,OG04341,OG03649
GO:0070469	respiratory chain	cellular_component	0.5042	1	10	2023	27	5803	OG05146,OG01982,OG05083,OG04978,OG11249,OG07846,OG13545,OG07920,OG02705,OG02189
GO:0009260	ribonucleotide biosynthetic process	biological_process	0.50448	1	20	2023	56	5803	OG05983,OG01108,OG04788,OG05153,OG05641,OG03596,OG07464,OG05803,OG01211,OG05814,OG03094,OG05247,OG08470,OG08438,OG04394,OG08100,OG09110,OG05544,OG04467,OG07891
GO:0046390	ribose phosphate biosynthetic process	biological_process	0.50448	1	20	2023	56	5803	OG07464,OG01211,OG05803,OG05153,OG04788,OG01108,OG05983,OG03596,OG05641,OG05544,OG09110,OG08100,OG07891,OG04467,OG03094,OG05814,OG08438,OG04394,OG08470,OG05247
GO:0016625	oxidoreductase activity, acting on the aldehyde or oxo group of donors, iron-sulfur protein as acceptor	molecular_function	0.50492	1	1	2023	2	5803	OG04959
GO:0045259	proton-transporting ATP synthase complex	cellular_component	0.50534	1	13	2023	36	5803	OG03596,OG05641,OG05247,OG05814,OG01108,OG05153,OG05983,OG07891,OG01211,OG04467,OG05544,OG08100,OG09110
GO:0019069	viral capsid assembly	biological_process	0.5064	1	5	2023	13	5803	OG04660,OG03192,OG09452,OG07541,OG03724
GO:0017025	TBP-class protein binding	molecular_function	0.50647	1	2	2023	5	5803	OG06910,OG08906
GO:0016798	hydrolase activity, acting on glycosyl bonds	molecular_function	0.50694	1	36	2023	104	5803	OG05392,OG08252,OG01955,OG01734,OG02939,OG08525,OG13620,OG08709,OG02630,OG07917,OG08434,OG01868,OG04993,OG02975,OG08192,OG02537,OG09071,OG06685,OG08018,OG02647,OG04722,OG00443,OG12795,OG05030,OG04962,OG12794,OG04341,OG03177,OG05701,OG11124,OG05420,OG05430,OG12615,OG05759,OG03602,OG04591
GO:0006820	anion transport	biological_process	0.50694	1	18	2023	50	5803	OG05141,OG09477,OG08600,OG01983,OG07561,OG07398,OG03563,OG05336,OG12459,OG12715,OG06123,OG02841,OG12815,OG03520,OG06777,OG02943,OG02870,OG10793
GO:0009061	anaerobic respiration	biological_process	0.50702	1	3	2023	8	5803	OG05192,OG08847,OG08201
GO:0016571	histone methylation	biological_process	0.5078	1	2	2023	6	5803	OG01635,OG05479
GO:0034968	histone lysine methylation	biological_process	0.5078	1	2	2023	6	5803	OG01635,OG05479
GO:0052126	movement in host environment	biological_process	0.50877	1	6	2023	16	5803	OG09435,OG05486,OG07886,OG07637,OG03575,OG01612
GO:0052192	movement in environment of other organism involved in symbiotic interaction	biological_process	0.50877	1	6	2023	16	5803	OG05486,OG01612,OG03575,OG07637,OG07886,OG09435
GO:0044706	multi-multicellular organism process	biological_process	0.5104	1	3	2023	8	5803	OG07669,OG01778,OG07755
GO:0005882	intermediate filament	cellular_component	0.51108	1	6	2023	18	5803	OG08576,OG01415,OG01500,OG04627,OG02700,OG05776
GO:0045111	intermediate filament cytoskeleton	cellular_component	0.51108	1	6	2023	18	5803	OG08576,OG01415,OG01500,OG04627,OG02700,OG05776
GO:0005829	cytosol	cellular_component	0.51135	1	10	2023	27	5803	OG00935,OG12648,OG04138,OG04660,OG04740,OG07480,OG03834,OG01653,OG05544,OG08892
GO:0006848	pyruvate transport	biological_process	0.51219	1	2	2023	4	5803	OG09477,OG07561
GO:0006850	mitochondrial pyruvate transport	biological_process	0.51219	1	2	2023	4	5803	OG07561,OG09477
GO:0019643	reductive tricarboxylic acid cycle	biological_process	0.51225	1	1	2023	2	5803	OG04282
GO:0006732	coenzyme metabolic process	biological_process	0.51312	1	39	2023	114	5803	OG08470,OG08039,OG03424,OG06253,OG02647,OG10454,OG12623,OG08248,OG05917,OG07826,OG07975,OG01617,OG02579,OG05967,OG03940,OG06063,OG03700,OG09256,OG07464,OG03482,OG08065,OG02809,OG08615,OG08201,OG04734,OG09028,OG08094,OG03504,OG02079,OG07858,OG04584,OG02371,OG04972,OG02011,OG05038,OG03320,OG08927,OG08847,OG10757
GO:0007006	mitochondrial membrane organization	biological_process	0.51333	1	3	2023	7	5803	OG08302,OG08932,OG04450
GO:0001533	cornified envelope	cellular_component	0.51463	1	1	2023	2	5803	OG04030
GO:0007205	protein kinase C-activating G-protein coupled receptor signaling pathway	biological_process	0.5153	1	1	2023	2	5803	OG06970
GO:0022008	neurogenesis	biological_process	0.51651	1	2	2023	5	5803	OG04403,OG05990
GO:0030182	neuron differentiation	biological_process	0.51651	1	2	2023	5	5803	OG05990,OG04403
GO:0031175	neuron projection development	biological_process	0.51651	1	2	2023	5	5803	OG04403,OG05990
GO:0048666	neuron development	biological_process	0.51651	1	2	2023	5	5803	OG05990,OG04403
GO:0048699	generation of neurons	biological_process	0.51651	1	2	2023	5	5803	OG05990,OG04403
GO:0040011	locomotion	biological_process	0.51696	1	22	2023	64	5803	OG09435,OG08984,OG08825,OG05416,OG05486,OG03575,OG06031,OG07886,OG07598,OG02411,OG06569,OG07450,OG04403,OG09091,OG01612,OG07637,OG03613,OG05008,OG08686,OG07693,OG05990,OG08235
GO:0005852	eukaryotic translation initiation factor 3 complex	cellular_component	0.51716	1	2	2023	5	5803	OG05138,OG05027
GO:0015672	monovalent inorganic cation transport	biological_process	0.51745	1	63	2023	181	5803	OG01983,OG05145,OG02809,OG03094,OG02625,OG05814,OG10701,OG07891,OG08100,OG05544,OG04584,OG12582,OG02371,OG07841,OG04480,OG04645,OG04161,OG12715,OG04740,OG05779,OG01211,OG09528,OG04383,OG03909,OG08764,OG07740,OG05247,OG05246,OG02705,OG02189,OG06253,OG05989,OG04119,OG04467,OG05617,OG08488,OG05917,OG04959,OG04978,OG04660,OG04416,OG09110,OG08600,OG07826,OG08135,OG03596,OG03931,OG05641,OG07876,OG05983…
GO:0004748	ribonucleoside-diphosphate reductase activity, thioredoxin disulfide as acceptor	molecular_function	0.51753	1	1	2023	2	5803	OG02907
GO:0005971	ribonucleoside-diphosphate reductase complex	cellular_component	0.51753	1	1	2023	2	5803	OG02907
GO:0016728	oxidoreductase activity, acting on CH or CH2 groups, disulfide as acceptor	molecular_function	0.51753	1	1	2023	2	5803	OG02907
GO:0003916	DNA topoisomerase activity	molecular_function	0.51771	1	4	2023	11	5803	OG02386,OG12707,OG13349,OG05017
GO:0006265	DNA topological change	biological_process	0.51771	1	4	2023	11	5803	OG02386,OG12707,OG05017,OG13349
GO:0015934	large ribosomal subunit	cellular_component	0.51878	1	3	2023	7	5803	OG03212,OG02437,OG04755
GO:0000042	protein targeting to Golgi	biological_process	0.5189	1	1	2023	2	5803	OG03401
GO:0000301	retrograde transport, vesicle recycling within Golgi	biological_process	0.5189	1	1	2023	2	5803	OG03401
GO:0034067	protein localization to Golgi apparatus	biological_process	0.5189	1	1	2023	2	5803	OG03401
GO:0072600	establishment of protein localization to Golgi	biological_process	0.5189	1	1	2023	2	5803	OG03401
GO:0016071	mRNA metabolic process	biological_process	0.52056	1	24	2023	70	5803	OG02991,OG12582,OG04480,OG09328,OG07770,OG09231,OG08686,OG04798,OG08211,OG03672,OG02906,OG07873,OG04235,OG07476,OG05782,OG02207,OG07725,OG05698,OG05076,OG04966,OG08546,OG09435,OG07603,OG08631
GO:0019031	viral envelope	cellular_component	0.52065	1	15	2023	43	5803	OG04319,OG05153,OG04908,OG01599,OG05759,OG05640,OG05544,OG09435,OG08242,OG01612,OG08576,OG02034,OG07637,OG04491,OG05521
GO:0036338	viral membrane	cellular_component	0.52065	1	15	2023	43	5803	OG05759,OG01599,OG05153,OG04908,OG04319,OG05521,OG04491,OG02034,OG07637,OG08576,OG01612,OG09435,OG05544,OG08242,OG05640
GO:0000976	transcription regulatory region sequence-specific DNA binding	molecular_function	0.52133	1	1	2023	2	5803	OG08275
GO:0032922	circadian regulation of gene expression	biological_process	0.52133	1	1	2023	2	5803	OG08275
GO:0004555	alpha,alpha-trehalase activity	molecular_function	0.52139	1	1	2023	2	5803	OG04722
GO:0015927	trehalase activity	molecular_function	0.52139	1	1	2023	2	5803	OG04722
GO:0051188	cofactor biosynthetic process	biological_process	0.52164	1	31	2023	90	5803	OG10757,OG07464,OG03700,OG06063,OG03320,OG03940,OG05967,OG04972,OG01617,OG02371,OG04584,OG02079,OG03984,OG07975,OG07826,OG04381,OG05917,OG07669,OG09028,OG12623,OG10454,OG08201,OG08248,OG07766,OG02647,OG08615,OG06253,OG02809,OG07938,OG08039,OG08470
GO:0045229	external encapsulating structure organization	biological_process	0.52173	1	11	2023	30	5803	OG10840,OG13140,OG11151,OG12423,OG08821,OG10587,OG13607,OG01868,OG13734,OG07466,OG13350
GO:0001575	globoside metabolic process	biological_process	0.52177	1	1	2023	2	5803	OG08709
GO:0009084	glutamine family amino acid biosynthetic process	biological_process	0.52203	1	2	2023	6	5803	OG02153,OG04982
GO:0043015	gamma-tubulin binding	molecular_function	0.52256	1	1	2023	2	5803	OG08769
GO:0016634	oxidoreductase activity, acting on the CH-CH group of donors, oxygen as acceptor	molecular_function	0.52277	1	2	2023	5	5803	OG07938,OG04788
GO:0019954	asexual reproduction	biological_process	0.52286	1	11	2023	30	5803	OG04480,OG12817,OG07743,OG04569,OG07844,OG04630,OG11258,OG10912,OG05544,OG07954,OG03773
GO:0006886	intracellular protein transport	biological_process	0.52314	1	73	2023	221	5803	OG03487,OG09180,OG09032,OG04780,OG12703,OG04959,OG01623,OG04660,OG08722,OG01619,OG01752,OG08168,OG06457,OG00929,OG03950,OG08312,OG02142,OG01717,OG05710,OG04400,OG02591,OG08774,OG01693,OG03094,OG10562,OG03659,OG09550,OG09278,OG03932,OG05419,OG02470,OG02951,OG05790,OG11404,OG01971,OG04833,OG04971,OG04870,OG02177,OG05617,OG09141,OG09019,OG03401,OG02224,OG04615,OG07906,OG09095,OG10637,OG08336,OG02700…
GO:0004146	dihydrofolate reductase activity	molecular_function	0.52416	1	1	2023	2	5803	OG02079
GO:0006761	dihydrofolate biosynthetic process	biological_process	0.52416	1	1	2023	2	5803	OG02079
GO:0046452	dihydrofolate metabolic process	biological_process	0.52416	1	1	2023	2	5803	OG02079
GO:0051260	protein homooligomerization	biological_process	0.52578	1	1	2023	2	5803	OG05073
GO:0010927	cellular component assembly involved in morphogenesis	biological_process	0.52593	1	2	2023	5	5803	OG09251,OG02948
GO:0005774	vacuolar membrane	cellular_component	0.52675	1	3	2023	9	5803	OG04959,OG05779,OG05247
GO:0044437	vacuolar part	cellular_component	0.52675	1	3	2023	9	5803	OG05247,OG04959,OG05779
GO:0007623	circadian rhythm	biological_process	0.52681	1	2	2023	5	5803	OG08275,OG03925
GO:0019205	nucleobase-containing compound kinase activity	molecular_function	0.52685	1	7	2023	19	5803	OG05300,OG05603,OG04394,OG08438,OG05803,OG02420,OG07464
GO:0016837	carbon-oxygen lyase activity, acting on polysaccharides	molecular_function	0.52854	1	1	2023	2	5803	OG08387
GO:0030570	pectate lyase activity	molecular_function	0.52854	1	1	2023	2	5803	OG08387
GO:0048468	cell development	biological_process	0.52873	1	7	2023	19	5803	OG05604,OG12674,OG04403,OG07891,OG05396,OG05990,OG05997
GO:0042126	nitrate metabolic process	biological_process	0.529	1	2	2023	5	5803	OG04193,OG05379
GO:0042128	nitrate assimilation	biological_process	0.529	1	2	2023	5	5803	OG04193,OG05379
GO:2001057	reactive nitrogen species metabolic process	biological_process	0.529	1	2	2023	5	5803	OG05379,OG04193
GO:0006113	fermentation	biological_process	0.53023	1	2	2023	5	5803	OG04870,OG09263
GO:0019665	anaerobic amino acid catabolic process	biological_process	0.53023	1	2	2023	5	5803	OG04870,OG09263
GO:0005402	cation:sugar symporter activity	molecular_function	0.53048	1	2	2023	5	5803	OG01744,OG04686
GO:0051119	sugar transmembrane transporter activity	molecular_function	0.53048	1	2	2023	5	5803	OG04686,OG01744
GO:0006538	glutamate catabolic process	biological_process	0.53204	1	1	2023	2	5803	OG04870
GO:0009065	glutamine family amino acid catabolic process	biological_process	0.53204	1	1	2023	2	5803	OG04870
GO:0043649	dicarboxylic acid catabolic process	biological_process	0.53204	1	1	2023	2	5803	OG04870
GO:0016586	RSC complex	cellular_component	0.53216	1	1	2023	2	5803	OG12400
GO:0016592	mediator complex	cellular_component	0.53226	1	15	2023	43	5803	OG10745,OG08619,OG07457,OG05641,OG03520,OG03258,OG02509,OG13330,OG04660,OG08129,OG02133,OG03691,OG07731,OG03834,OG08686
GO:0030174	regulation of DNA-dependent DNA replication initiation	biological_process	0.53271	1	1	2023	2	5803	OG05544
GO:0032297	negative regulation of DNA-dependent DNA replication initiation	biological_process	0.53271	1	1	2023	2	5803	OG05544
GO:0004664	prephenate dehydratase activity	molecular_function	0.53374	1	1	2023	2	5803	OG04663
GO:0006779	porphyrin-containing compound biosynthetic process	biological_process	0.53392	1	8	2023	23	5803	OG07766,OG12623,OG07938,OG03984,OG07975,OG07826,OG03940,OG07669
GO:0046915	transition metal ion transmembrane transporter activity	molecular_function	0.53492	1	15	2023	43	5803	OG04037,OG11275,OG03525,OG03911,OG08613,OG04546,OG09051,OG12444,OG07709,OG05710,OG08071,OG06059,OG04381,OG05140,OG08614
GO:0009986	cell surface	cellular_component	0.5352	1	2	2023	5	5803	OG04319,OG09435
GO:0006099	tricarboxylic acid cycle	biological_process	0.53542	1	2	2023	5	5803	OG01676,OG04282
GO:0004553	hydrolase activity, hydrolyzing O-glycosyl compounds	molecular_function	0.53568	1	33	2023	96	5803	OG01955,OG08252,OG02939,OG08525,OG01734,OG08709,OG13620,OG07917,OG02630,OG01868,OG02975,OG04993,OG08192,OG09071,OG06685,OG02647,OG08018,OG04722,OG00443,OG05030,OG04962,OG12795,OG03177,OG04341,OG12794,OG05701,OG11124,OG12615,OG05420,OG05430,OG05759,OG03602,OG04591
GO:0008653	lipopolysaccharide metabolic process	biological_process	0.53658	1	1	2023	2	5803	OG10757
GO:0009103	lipopolysaccharide biosynthetic process	biological_process	0.53658	1	1	2023	2	5803	OG10757
GO:0016763	transferase activity, transferring pentosyl groups	molecular_function	0.53662	1	7	2023	20	5803	OG04853,OG01654,OG05858,OG02052,OG02242,OG02189,OG08372
GO:0030474	spindle pole body duplication	biological_process	0.5367	1	2	2023	5	5803	OG05776,OG04798
GO:0044380	protein localization to cytoskeleton	biological_process	0.5367	1	2	2023	5	5803	OG05776,OG04798
GO:0051300	spindle pole body organization	biological_process	0.5367	1	2	2023	5	5803	OG04798,OG05776
GO:0071988	protein localization to spindle pole body	biological_process	0.5367	1	2	2023	5	5803	OG05776,OG04798
GO:0015074	DNA integration	biological_process	0.53679	1	3	2023	8	5803	OG05815,OG09491,OG09359
GO:0000070	mitotic sister chromatid segregation	biological_process	0.53693	1	1	2023	2	5803	OG09401
GO:0000796	condensin complex	cellular_component	0.53693	1	1	2023	2	5803	OG09401
GO:0000819	sister chromatid segregation	biological_process	0.53693	1	1	2023	2	5803	OG09401
GO:0007076	mitotic chromosome condensation	biological_process	0.53693	1	1	2023	2	5803	OG09401
GO:0048878	chemical homeostasis	biological_process	0.53737	1	8	2023	23	5803	OG03026,OG02034,OG04907,OG13574,OG04305,OG04454,OG06725,OG08764
GO:0015097	mercury ion transmembrane transporter activity	molecular_function	0.53814	1	1	2023	2	5803	OG12444
GO:0015694	mercury ion transport	biological_process	0.53814	1	1	2023	2	5803	OG12444
GO:0046689	response to mercury ion	biological_process	0.53814	1	1	2023	2	5803	OG12444
GO:0050787	detoxification of mercury ion	biological_process	0.53814	1	1	2023	2	5803	OG12444
GO:0006749	glutathione metabolic process	biological_process	0.53862	1	3	2023	8	5803	OG13340,OG07632,OG10560
GO:0016868	intramolecular transferase activity, phosphotransferases	molecular_function	0.53916	1	2	2023	5	5803	OG05003,OG09333
GO:0019208	phosphatase regulator activity	molecular_function	0.53958	1	3	2023	7	5803	OG10315,OG04828,OG12648
GO:0019888	protein phosphatase regulator activity	molecular_function	0.53958	1	3	2023	7	5803	OG12648,OG04828,OG10315
GO:0006614	SRP-dependent cotranslational protein targeting to membrane	biological_process	0.54014	1	8	2023	24	5803	OG02793,OG10562,OG05287,OG05115,OG02591,OG08168,OG04780,OG07865
GO:0045047	protein targeting to ER	biological_process	0.54014	1	8	2023	24	5803	OG08168,OG02591,OG05115,OG05287,OG02793,OG10562,OG04780,OG07865
GO:0072599	establishment of protein localization to endoplasmic reticulum	biological_process	0.54014	1	8	2023	24	5803	OG04780,OG07865,OG08168,OG05115,OG02591,OG05287,OG02793,OG10562
GO:0042720	mitochondrial inner membrane peptidase complex	cellular_component	0.54149	1	1	2023	2	5803	OG09359
GO:0016810	hydrolase activity, acting on carbon-nitrogen (but not peptide) bonds	molecular_function	0.54215	1	8	2023	24	5803	OG03688,OG01974,OG10870,OG04982,OG08470,OG01617,OG05775,OG09359
GO:0000390	spliceosomal complex disassembly	biological_process	0.54228	1	1	2023	2	5803	OG04480
GO:0005684	U2-type spliceosomal complex	cellular_component	0.54228	1	1	2023	2	5803	OG04480
GO:0032988	ribonucleoprotein complex disassembly	biological_process	0.54228	1	1	2023	2	5803	OG04480
GO:0071008	U2-type post-mRNA release spliceosomal complex	cellular_component	0.54228	1	1	2023	2	5803	OG04480
GO:0071014	post-mRNA release spliceosomal complex	cellular_component	0.54228	1	1	2023	2	5803	OG04480
GO:0007093	mitotic cell cycle checkpoint	biological_process	0.54251	1	3	2023	8	5803	OG07480,OG02700,OG08370
GO:0016852	sirohydrochlorin cobaltochelatase activity	molecular_function	0.54255	1	1	2023	2	5803	OG07766
GO:0030145	manganese ion binding	molecular_function	0.54269	1	2	2023	5	5803	OG10741,OG05003
GO:0000041	transition metal ion transport	biological_process	0.54341	1	16	2023	46	5803	OG08613,OG04546,OG03525,OG02475,OG11275,OG08614,OG06059,OG05710,OG12444,OG03911,OG04037,OG04381,OG05140,OG08071,OG09051,OG07709
GO:0003922	GMP synthase (glutamine-hydrolyzing) activity	molecular_function	0.54354	1	1	2023	2	5803	OG08470
GO:0006177	GMP biosynthetic process	biological_process	0.54354	1	1	2023	2	5803	OG08470
GO:0046037	GMP metabolic process	biological_process	0.54354	1	1	2023	2	5803	OG08470
GO:0008318	protein prenyltransferase activity	molecular_function	0.54423	1	1	2023	2	5803	OG10541
GO:0018342	protein prenylation	biological_process	0.54423	1	1	2023	2	5803	OG10541
GO:0097354	prenylation	biological_process	0.54423	1	1	2023	2	5803	OG10541
GO:0006575	cellular modified amino acid metabolic process	biological_process	0.54455	1	18	2023	52	5803	OG12623,OG08248,OG08201,OG08615,OG02647,OG08065,OG10560,OG07975,OG02079,OG07826,OG01974,OG07632,OG07464,OG06063,OG10757,OG13340,OG03940,OG05038
GO:0019058	viral infectious cycle	biological_process	0.54498	1	24	2023	68	5803	OG07541,OG04660,OG05668,OG04689,OG05700,OG05997,OG03724,OG03116,OG04319,OG03192,OG03006,OG04651,OG12339,OG05787,OG08322,OG05521,OG08408,OG05370,OG09452,OG01619,OG13251,OG13536,OG04892,OG08197
GO:0008479	queuine tRNA-ribosyltransferase activity	molecular_function	0.54618	1	1	2023	2	5803	OG02052
GO:0008616	queuosine biosynthetic process	biological_process	0.54618	1	1	2023	2	5803	OG02052
GO:0046116	queuosine metabolic process	biological_process	0.54618	1	1	2023	2	5803	OG02052
GO:0003854	3-beta-hydroxy-delta5-steroid dehydrogenase activity	molecular_function	0.54727	1	13	2023	36	5803	OG03653,OG01604,OG07757,OG02647,OG11044,OG04654,OG12483,OG03680,OG04417,OG07876,OG05124,OG10368,OG12848
GO:0008207	C21-steroid hormone metabolic process	biological_process	0.54727	1	13	2023	36	5803	OG03653,OG01604,OG07757,OG12483,OG04654,OG11044,OG02647,OG10368,OG12848,OG05124,OG04417,OG07876,OG03680
GO:0008209	androgen metabolic process	biological_process	0.54727	1	13	2023	36	5803	OG12848,OG10368,OG03680,OG04417,OG07876,OG05124,OG12483,OG02647,OG11044,OG04654,OG07757,OG01604,OG03653
GO:0008210	estrogen metabolic process	biological_process	0.54727	1	13	2023	36	5803	OG02647,OG11044,OG04654,OG12483,OG03680,OG05124,OG04417,OG07876,OG10368,OG12848,OG01604,OG03653,OG07757
GO:0016229	steroid dehydrogenase activity	molecular_function	0.54727	1	13	2023	36	5803	OG07757,OG03653,OG01604,OG12848,OG10368,OG03680,OG04417,OG05124,OG07876,OG12483,OG11044,OG02647,OG04654
GO:0033764	steroid dehydrogenase activity, acting on the CH-OH group of donors, NAD or NADP as acceptor	molecular_function	0.54727	1	13	2023	36	5803	OG07757,OG03653,OG01604,OG10368,OG12848,OG04417,OG07876,OG05124,OG03680,OG12483,OG04654,OG11044,OG02647
GO:0009231	riboflavin biosynthetic process	biological_process	0.54734	1	2	2023	5	5803	OG10588,OG13492
GO:0042727	flavin-containing compound biosynthetic process	biological_process	0.54734	1	2	2023	5	5803	OG13492,OG10588
GO:0006418	tRNA aminoacylation for protein translation	biological_process	0.54748	1	11	2023	34	5803	OG02762,OG08901,OG01732,OG09110,OG05252,OG04124,OG08614,OG02862,OG09446,OG05479,OG06846
GO:0010109	regulation of photosynthesis	biological_process	0.5475	1	1	2023	2	5803	OG07624
GO:0042548	regulation of photosynthesis, light reaction	biological_process	0.5475	1	1	2023	2	5803	OG07624
GO:0042549	photosystem II stabilization	biological_process	0.5475	1	1	2023	2	5803	OG07624
GO:0043467	regulation of generation of precursor metabolites and energy	biological_process	0.5475	1	1	2023	2	5803	OG07624
GO:0004619	phosphoglycerate mutase activity	molecular_function	0.54823	1	1	2023	2	5803	OG05003
GO:0044391	ribosomal subunit	cellular_component	0.55016	1	4	2023	10	5803	OG03212,OG02437,OG04138,OG04755
GO:0017069	snRNA binding	molecular_function	0.55035	1	1	2023	3	5803	OG09435
GO:0006029	proteoglycan metabolic process	biological_process	0.55114	1	1	2023	2	5803	OG02175
GO:0015012	heparan sulfate proteoglycan biosynthetic process	biological_process	0.55114	1	1	2023	2	5803	OG02175
GO:0030166	proteoglycan biosynthetic process	biological_process	0.55114	1	1	2023	2	5803	OG02175
GO:0030201	heparan sulfate proteoglycan metabolic process	biological_process	0.55114	1	1	2023	2	5803	OG02175
GO:0046658	anchored to plasma membrane	cellular_component	0.55139	1	1	2023	2	5803	OG02718
GO:0003911	DNA ligase (NAD+) activity	molecular_function	0.55153	1	1	2023	2	5803	OG03650
GO:0031226	intrinsic to plasma membrane	cellular_component	0.5516	1	15	2023	42	5803	OG04645,OG09454,OG02718,OG07841,OG08466,OG04419,OG05003,OG10797,OG10595,OG03909,OG07844,OG05529,OG04167,OG05383,OG07480
GO:0009891	positive regulation of biosynthetic process	biological_process	0.55201	1	5	2023	14	5803	OG05243,OG03512,OG04789,OG04828,OG03026
GO:0010557	positive regulation of macromolecule biosynthetic process	biological_process	0.55201	1	5	2023	14	5803	OG05243,OG04828,OG03512,OG04789,OG03026
GO:0010604	positive regulation of macromolecule metabolic process	biological_process	0.55201	1	5	2023	14	5803	OG05243,OG03026,OG03512,OG04789,OG04828
GO:0031328	positive regulation of cellular biosynthetic process	biological_process	0.55201	1	5	2023	14	5803	OG05243,OG04789,OG03512,OG04828,OG03026
GO:0070011	peptidase activity, acting on L-amino acid peptides	molecular_function	0.55214	1	81	2023	237	5803	OG07814,OG08725,OG03796,OG03777,OG13200,OG08340,OG05297,OG11152,OG07741,OG07743,OG08064,OG01368,OG08703,OG06565,OG01728,OG09340,OG09469,OG07742,OG05656,OG03929,OG04176,OG01907,OG05304,OG03588,OG09554,OG09407,OG03662,OG07002,OG05996,OG13269,OG04546,OG04696,OG07674,OG04901,OG04878,OG13654,OG01945,OG05070,OG08651,OG01858,OG03089,OG05286,OG00833,OG08280,OG04748,OG03821,OG02509,OG07491,OG02974,OG02034…
GO:0019104	DNA N-glycosylase activity	molecular_function	0.55397	1	2	2023	5	5803	OG02537,OG05392
GO:0033013	tetrapyrrole metabolic process	biological_process	0.55418	1	19	2023	55	5803	OG01654,OG02221,OG09362,OG08064,OG04868,OG03161,OG01617,OG05008,OG04944,OG03940,OG12623,OG09155,OG07766,OG07938,OG07975,OG03984,OG07826,OG10272,OG07669
GO:0009247	glycolipid biosynthetic process	biological_process	0.55434	1	7	2023	20	5803	OG10757,OG04930,OG05660,OG05326,OG03621,OG03756,OG05141
GO:0046467	membrane lipid biosynthetic process	biological_process	0.55434	1	7	2023	20	5803	OG04930,OG05660,OG10757,OG03756,OG05141,OG03621,OG05326
GO:0006754	ATP biosynthetic process	biological_process	0.55436	1	14	2023	40	5803	OG05641,OG03596,OG05247,OG05153,OG03094,OG01108,OG05814,OG05983,OG01211,OG07891,OG04467,OG05544,OG09110,OG08100
GO:0008963	phospho-N-acetylmuramoyl-pentapeptide-transferase activity	molecular_function	0.55446	1	1	2023	2	5803	OG04908
GO:0004853	uroporphyrinogen decarboxylase activity	molecular_function	0.55493	1	1	2023	2	5803	OG03984
GO:0005942	phosphatidylinositol 3-kinase complex	cellular_component	0.55514	1	1	2023	2	5803	OG08892
GO:0005944	1-phosphatidylinositol-4-phosphate 3-kinase, class IB complex	cellular_component	0.55514	1	1	2023	2	5803	OG08892
GO:0035014	phosphatidylinositol 3-kinase regulator activity	molecular_function	0.55514	1	1	2023	2	5803	OG08892
GO:0046935	1-phosphatidylinositol-3-kinase regulator activity	molecular_function	0.55514	1	1	2023	2	5803	OG08892
GO:0016655	oxidoreductase activity, acting on NAD(P)H, quinone or similar compound as acceptor	molecular_function	0.55527	1	7	2023	21	5803	OG03700,OG07858,OG04584,OG02371,OG05917,OG06253,OG02809
GO:0008443	phosphofructokinase activity	molecular_function	0.55543	1	3	2023	8	5803	OG05115,OG02097,OG07792
GO:0009913	epidermal cell differentiation	biological_process	0.55569	1	1	2023	2	5803	OG04030
GO:0008677	2-dehydropantoate 2-reductase activity	molecular_function	0.55598	1	3	2023	8	5803	OG12623,OG07826,OG06063
GO:0010638	positive regulation of organelle organization	biological_process	0.55615	1	2	2023	5	5803	OG03012,OG05088
GO:0090407	organophosphate biosynthetic process	biological_process	0.55621	1	38	2023	110	5803	OG09110,OG04467,OG05141,OG09219,OG05302,OG05247,OG08470,OG08039,OG08888,OG04394,OG07464,OG05326,OG03940,OG05983,OG01108,OG05153,OG01617,OG03596,OG05641,OG08100,OG05544,OG02079,OG03621,OG09028,OG07891,OG03756,OG05814,OG03094,OG08438,OG03320,OG10757,OG05803,OG02011,OG01211,OG09359,OG04972,OG05660,OG04788
GO:0033057	multicellular organismal reproductive behavior	biological_process	0.55628	1	1	2023	2	5803	OG07669
GO:0045297	post-mating behavior	biological_process	0.55628	1	1	2023	2	5803	OG07669
GO:0045924	regulation of female receptivity	biological_process	0.55628	1	1	2023	2	5803	OG07669
GO:0046008	regulation of female receptivity, post-mating	biological_process	0.55628	1	1	2023	2	5803	OG07669
GO:0060180	female mating behavior	biological_process	0.55628	1	1	2023	2	5803	OG07669
GO:0090544	BAF-type complex	cellular_component	0.55675	1	1	2023	2	5803	OG04282
GO:0009581	detection of external stimulus	biological_process	0.55684	1	1	2023	2	5803	OG09250
GO:0009582	detection of abiotic stimulus	biological_process	0.55684	1	1	2023	2	5803	OG09250
GO:0009583	detection of light stimulus	biological_process	0.55684	1	1	2023	2	5803	OG09250
GO:0009584	detection of visible light	biological_process	0.55684	1	1	2023	2	5803	OG09250
GO:0015081	sodium ion transmembrane transporter activity	molecular_function	0.55729	1	9	2023	26	5803	OG07398,OG06725,OG12582,OG08764,OG01983,OG07841,OG08135,OG04531,OG04383
GO:0005343	organic acid:sodium symporter activity	molecular_function	0.55754	1	2	2023	5	5803	OG07398,OG01983
GO:0016875	ligase activity, forming carbon-oxygen bonds	molecular_function	0.55808	1	11	2023	34	5803	OG09110,OG08901,OG01732,OG04124,OG08614,OG05252,OG02762,OG06846,OG09446,OG02862,OG05479
GO:0016876	ligase activity, forming aminoacyl-tRNA and related compounds	molecular_function	0.55808	1	11	2023	34	5803	OG05479,OG09446,OG02862,OG06846,OG02762,OG08614,OG04124,OG05252,OG09110,OG01732,OG08901
GO:0004810	tRNA adenylyltransferase activity	molecular_function	0.55825	1	1	2023	2	5803	OG08470
GO:0033014	tetrapyrrole biosynthetic process	biological_process	0.55869	1	13	2023	38	5803	OG12623,OG07766,OG02221,OG01654,OG01617,OG07938,OG07826,OG07975,OG03984,OG10272,OG05008,OG07669,OG03940
GO:0005991	trehalose metabolic process	biological_process	0.55928	1	2	2023	5	5803	OG02025,OG04722
GO:0030234	enzyme regulator activity	molecular_function	0.56114	1	46	2023	133	5803	OG08133,OG05997,OG11374,OG02049,OG04318,OG04292,OG08372,OG00488,OG07438,OG02470,OG05089,OG01624,OG01868,OG08144,OG04480,OG08619,OG02164,OG10840,OG04379,OG05889,OG03613,OG02841,OG10555,OG04262,OG07731,OG02020,OG07717,OG10315,OG12828,OG05517,OG04419,OG02482,OG03631,OG05416,OG12648,OG04731,OG08035,OG08162,OG02681,OG07480,OG04828,OG04809,OG04660,OG11588,OG08892,OG08077
GO:0015932	nucleobase-containing compound transmembrane transporter activity	molecular_function	0.56166	1	2	2023	5	5803	OG09163,OG10870
GO:0015923	mannosidase activity	molecular_function	0.56263	1	1	2023	2	5803	OG02630
GO:0003879	ATP phosphoribosyltransferase activity	molecular_function	0.56275	1	1	2023	2	5803	OG08372
GO:0005200	structural constituent of cytoskeleton	molecular_function	0.56302	1	1	2023	2	5803	OG01500
GO:0032797	SMN complex	cellular_component	0.56363	1	1	2023	2	5803	OG04135
GO:0001558	regulation of cell growth	biological_process	0.56364	1	1	2023	2	5803	OG03153
GO:0040008	regulation of growth	biological_process	0.56364	1	1	2023	2	5803	OG03153
GO:0004140	dephospho-CoA kinase activity	molecular_function	0.56435	1	1	2023	2	5803	OG07464
GO:0015936	coenzyme A metabolic process	biological_process	0.56435	1	1	2023	2	5803	OG07464
GO:0015937	coenzyme A biosynthetic process	biological_process	0.56435	1	1	2023	2	5803	OG07464
GO:0033865	nucleoside bisphosphate metabolic process	biological_process	0.56435	1	1	2023	2	5803	OG07464
GO:0033866	nucleoside bisphosphate biosynthetic process	biological_process	0.56435	1	1	2023	2	5803	OG07464
GO:0033875	ribonucleoside bisphosphate metabolic process	biological_process	0.56435	1	1	2023	2	5803	OG07464
GO:0034030	ribonucleoside bisphosphate biosynthetic process	biological_process	0.56435	1	1	2023	2	5803	OG07464
GO:0034032	purine nucleoside bisphosphate metabolic process	biological_process	0.56435	1	1	2023	2	5803	OG07464
GO:0034033	purine nucleoside bisphosphate biosynthetic process	biological_process	0.56435	1	1	2023	2	5803	OG07464
GO:0006720	isoprenoid metabolic process	biological_process	0.56444	1	13	2023	40	5803	OG08197,OG04650,OG08708,OG13660,OG02809,OG07746,OG04904,OG04842,OG02046,OG04282,OG05201,OG05503,OG08641
GO:0008299	isoprenoid biosynthetic process	biological_process	0.56444	1	13	2023	40	5803	OG04282,OG02046,OG05503,OG08641,OG05201,OG04904,OG07746,OG04842,OG08197,OG04650,OG02809,OG13660,OG08708
GO:0009100	glycoprotein metabolic process	biological_process	0.56498	1	6	2023	18	5803	OG02175,OG04658,OG04936,OG03802,OG05284,OG12630
GO:0009101	glycoprotein biosynthetic process	biological_process	0.56498	1	6	2023	18	5803	OG12630,OG05284,OG04936,OG02175,OG04658,OG03802
GO:0000988	protein binding transcription factor activity	molecular_function	0.565	1	24	2023	70	5803	OG02133,OG03691,OG03078,OG04660,OG08129,OG02482,OG07457,OG04870,OG02509,OG08046,OG03834,OG07731,OG08686,OG09401,OG03520,OG07693,OG05641,OG03208,OG08619,OG10745,OG11132,OG03258,OG04659,OG13330
GO:0000940	condensed chromosome outer kinetochore	cellular_component	0.56639	1	6	2023	17	5803	OG04485,OG05782,OG06794,OG07651,OG07906,OG05714
GO:0006066	alcohol metabolic process	biological_process	0.56796	1	2	2023	5	5803	OG02585,OG03570
GO:0006026	aminoglycan catabolic process	biological_process	0.56816	1	3	2023	8	5803	OG04341,OG03649,OG08018
GO:0016702	oxidoreductase activity, acting on single donors with incorporation of molecular oxygen, incorporation of two atoms of oxygen	molecular_function	0.56817	1	5	2023	13	5803	OG02405,OG13230,OG10741,OG12913,OG10263
GO:0008837	diaminopimelate epimerase activity	molecular_function	0.56826	1	1	2023	2	5803	OG02439
GO:0047661	amino-acid racemase activity	molecular_function	0.56826	1	1	2023	2	5803	OG02439
GO:0005319	lipid transporter activity	molecular_function	0.56901	1	2	2023	5	5803	OG08656,OG08503
GO:0004799	thymidylate synthase activity	molecular_function	0.56932	1	1	2023	2	5803	OG02079
GO:0006231	dTMP biosynthetic process	biological_process	0.56932	1	1	2023	2	5803	OG02079
GO:0009157	deoxyribonucleoside monophosphate biosynthetic process	biological_process	0.56932	1	1	2023	2	5803	OG02079
GO:0009162	deoxyribonucleoside monophosphate metabolic process	biological_process	0.56932	1	1	2023	2	5803	OG02079
GO:0009176	pyrimidine deoxyribonucleoside monophosphate metabolic process	biological_process	0.56932	1	1	2023	2	5803	OG02079
GO:0009177	pyrimidine deoxyribonucleoside monophosphate biosynthetic process	biological_process	0.56932	1	1	2023	2	5803	OG02079
GO:0009221	pyrimidine deoxyribonucleotide biosynthetic process	biological_process	0.56932	1	1	2023	2	5803	OG02079
GO:0009263	deoxyribonucleotide biosynthetic process	biological_process	0.56932	1	1	2023	2	5803	OG02079
GO:0009265	2'-deoxyribonucleotide biosynthetic process	biological_process	0.56932	1	1	2023	2	5803	OG02079
GO:0042083	5,10-methylenetetrahydrofolate-dependent methyltransferase activity	molecular_function	0.56932	1	1	2023	2	5803	OG02079
GO:0046073	dTMP metabolic process	biological_process	0.56932	1	1	2023	2	5803	OG02079
GO:0046385	deoxyribose phosphate biosynthetic process	biological_process	0.56932	1	1	2023	2	5803	OG02079
GO:0006835	dicarboxylic acid transport	biological_process	0.56959	1	4	2023	11	5803	OG03520,OG05336,OG07398,OG03563
GO:0015075	ion transmembrane transporter activity	molecular_function	0.57074	1	100	2023	290	5803	OG01211,OG08295,OG09528,OG12459,OG04383,OG12715,OG12444,OG04645,OG05370,OG09357,OG10793,OG07841,OG10701,OG01415,OG03094,OG05814,OG04686,OG12339,OG08322,OG08272,OG05710,OG06725,OG04546,OG13545,OG05983,OG03525,OG03596,OG10745,OG11275,OG06777,OG02943,OG04660,OG04467,OG03527,OG03911,OG04119,OG02705,OG08614,OG03909,OG04740,OG04161,OG04905,OG04480,OG13366,OG13251,OG12582,OG06448,OG05544,OG04381,OG05140…
GO:0000793	condensed chromosome	cellular_component	0.57089	1	10	2023	29	5803	OG06794,OG04485,OG09401,OG05782,OG07651,OG05739,OG02789,OG05714,OG03849,OG07906
GO:0005283	sodium:amino acid symporter activity	molecular_function	0.57122	1	1	2023	2	5803	OG01983
GO:0005416	cation:amino acid symporter activity	molecular_function	0.57122	1	1	2023	2	5803	OG01983
GO:0022891	substrate-specific transmembrane transporter activity	molecular_function	0.57172	1	104	2023	302	5803	OG01415,OG10701,OG03791,OG10870,OG04810,OG04686,OG03094,OG05814,OG12444,OG12715,OG01211,OG08295,OG12459,OG09528,OG04383,OG07841,OG10793,OG04645,OG05370,OG09357,OG04467,OG04660,OG02705,OG04119,OG09163,OG03911,OG03527,OG08272,OG08322,OG05710,OG12339,OG11275,OG02943,OG06777,OG03596,OG10745,OG05983,OG03525,OG04546,OG06725,OG13545,OG02034,OG09051,OG03492,OG07891,OG04381,OG05140,OG08100,OG10245,OG05544…
GO:1901617	organic hydroxy compound biosynthetic process	biological_process	0.57237	1	1	2023	2	5803	OG11249
GO:0006855	drug transmembrane transport	biological_process	0.5726	1	2	2023	5	5803	OG00621,OG07451
GO:0015238	drug transmembrane transporter activity	molecular_function	0.5726	1	2	2023	5	5803	OG07451,OG00621
GO:0015893	drug transport	biological_process	0.5726	1	2	2023	5	5803	OG00621,OG07451
GO:0090484	drug transporter activity	molecular_function	0.5726	1	2	2023	5	5803	OG07451,OG00621
GO:0016843	amine-lyase activity	molecular_function	0.57261	1	2	2023	5	5803	OG04904,OG05201
GO:0016844	strictosidine synthase activity	molecular_function	0.57261	1	2	2023	5	5803	OG05201,OG04904
GO:0042431	indole metabolic process	biological_process	0.57261	1	2	2023	5	5803	OG04904,OG05201
GO:0042432	indole biosynthetic process	biological_process	0.57261	1	2	2023	5	5803	OG04904,OG05201
GO:0000049	tRNA binding	molecular_function	0.57314	1	3	2023	9	5803	OG01732,OG05479,OG02862
GO:0004615	phosphomannomutase activity	molecular_function	0.57343	1	1	2023	2	5803	OG09333
GO:0009523	photosystem II	cellular_component	0.5735	1	13	2023	38	5803	OG08110,OG04479,OG07754,OG04233,OG02819,OG07452,OG08826,OG08285,OG04137,OG09480,OG07501,OG07624,OG11009
GO:0016247	channel regulator activity	molecular_function	0.57359	1	8	2023	23	5803	OG08619,OG02164,OG04160,OG11374,OG03573,OG07681,OG02470,OG03609
GO:0006364	rRNA processing	biological_process	0.57361	1	10	2023	30	5803	OG08436,OG05038,OG08094,OG13138,OG05200,OG08043,OG01498,OG04696,OG03953,OG04393
GO:0016072	rRNA metabolic process	biological_process	0.57361	1	10	2023	30	5803	OG01498,OG04393,OG03953,OG04696,OG05038,OG08436,OG08094,OG08043,OG05200,OG13138
GO:0031123	RNA 3'-end processing	biological_process	0.57374	1	2	2023	5	5803	OG07770,OG02564
GO:0009072	aromatic amino acid family metabolic process	biological_process	0.5738	1	18	2023	53	5803	OG05913,OG05288,OG07389,OG04972,OG07757,OG03940,OG09256,OG06063,OG03424,OG12380,OG12666,OG10263,OG04663,OG04966,OG01974,OG12323,OG04730,OG02799
GO:0016458	gene silencing	biological_process	0.57381	1	1	2023	3	5803	OG03452
GO:0031047	gene silencing by RNA	biological_process	0.57381	1	1	2023	3	5803	OG03452
GO:0009678	hydrogen-translocating pyrophosphatase activity	molecular_function	0.57388	1	1	2023	2	5803	OG05246
GO:0002532	production of molecular mediator involved in inflammatory response	biological_process	0.57391	1	1	2023	2	5803	OG03911
GO:0004896	cytokine receptor activity	molecular_function	0.57391	1	1	2023	2	5803	OG03911
GO:0006954	inflammatory response	biological_process	0.57391	1	1	2023	2	5803	OG03911
GO:0031967	organelle envelope	cellular_component	0.57402	1	38	2023	110	5803	OG08957,OG13673,OG09359,OG08302,OG02475,OG04584,OG11404,OG07954,OG01211,OG07846,OG08774,OG09427,OG05544,OG08639,OG05083,OG08100,OG09550,OG04450,OG04734,OG11249,OG07920,OG05983,OG03596,OG07737,OG05291,OG03115,OG01982,OG03700,OG08651,OG04971,OG05510,OG02705,OG05247,OG07561,OG08932,OG05146,OG09110,OG09477
GO:0031124	mRNA 3'-end processing	biological_process	0.57535	1	1	2023	2	5803	OG07770
GO:0005267	potassium channel activity	molecular_function	0.57621	1	6	2023	16	5803	OG05989,OG03909,OG04645,OG04161,OG05617,OG08272
GO:0007049	cell cycle	biological_process	0.57635	1	44	2023	127	5803	OG04798,OG02700,OG06910,OG09413,OG02948,OG05739,OG07927,OG03849,OG07906,OG03596,OG12817,OG08354,OG08035,OG07480,OG04660,OG12514,OG08370,OG04575,OG05059,OG10638,OG09401,OG10830,OG05734,OG09251,OG10912,OG04485,OG07954,OG11258,OG07731,OG04740,OG04929,OG07592,OG04480,OG10294,OG05776,OG05544,OG04569,OG04630,OG05651,OG03116,OG08046,OG05644,OG06008,OG00674
GO:0019439	aromatic compound catabolic process	biological_process	0.57725	1	25	2023	74	5803	OG03094,OG09155,OG04318,OG03139,OG09180,OG09427,OG04292,OG13219,OG04731,OG08546,OG07438,OG01974,OG04734,OG09081,OG07389,OG12553,OG08064,OG04868,OG03161,OG04485,OG04944,OG11404,OG05070,OG06123,OG12366
GO:1901137	carbohydrate derivative biosynthetic process	biological_process	0.57774	1	39	2023	115	5803	OG02175,OG04394,OG05247,OG08470,OG09110,OG05141,OG04467,OG07480,OG04658,OG01108,OG04930,OG05153,OG05983,OG03596,OG05641,OG04936,OG07464,OG03870,OG05326,OG05814,OG03094,OG02153,OG08438,OG12630,OG05544,OG02079,OG08100,OG07891,OG03756,OG03621,OG05660,OG04788,OG04908,OG03802,OG10757,OG02052,OG05803,OG05284,OG01211
GO:0051205	protein insertion into membrane	biological_process	0.57808	1	3	2023	8	5803	OG04546,OG09180,OG07480
GO:0051668	localization within membrane	biological_process	0.57808	1	3	2023	8	5803	OG04546,OG07480,OG09180
GO:0019783	small conjugating protein-specific protease activity	molecular_function	0.57901	1	2	2023	5	5803	OG01907,OG07741
GO:0000446	nucleoplasmic THO complex	cellular_component	0.5792	1	1	2023	2	5803	OG01415
GO:0006547	histidine metabolic process	biological_process	0.57947	1	4	2023	12	5803	OG04972,OG08372,OG09028,OG04982
GO:0052803	imidazole-containing compound metabolic process	biological_process	0.57947	1	4	2023	12	5803	OG04972,OG09028,OG04982,OG08372
GO:0006072	glycerol-3-phosphate metabolic process	biological_process	0.58052	1	2	2023	5	5803	OG03424,OG06063
GO:0046168	glycerol-3-phosphate catabolic process	biological_process	0.58052	1	2	2023	5	5803	OG03424,OG06063
GO:0052646	alditol phosphate metabolic process	biological_process	0.58052	1	2	2023	5	5803	OG03424,OG06063
GO:0004725	protein tyrosine phosphatase activity	molecular_function	0.58074	1	2	2023	5	5803	OG04966,OG02799
GO:0016854	racemase and epimerase activity	molecular_function	0.58089	1	3	2023	8	5803	OG04972,OG02439,OG08039
GO:0044271	cellular nitrogen compound biosynthetic process	biological_process	0.58093	1	295	2023	856	5803	OG11132,OG03520,OG07828,OG02221,OG08703,OG01967,OG03834,OG08545,OG09466,OG02052,OG05087,OG12713,OG02049,OG03518,OG08773,OG04289,OG03094,OG05814,OG08431,OG01613,OG04569,OG07160,OG03932,OG03175,OG03596,OG12817,OG04024,OG10745,OG05983,OG03069,OG03512,OG08623,OG07464,OG05752,OG05743,OG03925,OG05227,OG04508,OG02960,OG05243,OG02990,OG05571,OG04689,OG04257,OG07826,OG11532,OG04177,OG04972,OG05858,OG03026…
GO:0048584	positive regulation of response to stimulus	biological_process	0.581	1	4	2023	11	5803	OG04350,OG03026,OG08764,OG02625
GO:0043401	steroid hormone mediated signaling pathway	biological_process	0.58176	1	2	2023	5	5803	OG10793,OG07721
GO:0048545	response to steroid hormone stimulus	biological_process	0.58176	1	2	2023	5	5803	OG10793,OG07721
GO:0071383	cellular response to steroid hormone stimulus	biological_process	0.58176	1	2	2023	5	5803	OG07721,OG10793
GO:0071396	cellular response to lipid	biological_process	0.58176	1	2	2023	5	5803	OG07721,OG10793
GO:0071407	cellular response to organic cyclic compound	biological_process	0.58176	1	2	2023	5	5803	OG07721,OG10793
GO:0044036	cell wall macromolecule metabolic process	biological_process	0.58176	1	7	2023	20	5803	OG02153,OG04962,OG07480,OG04341,OG04908,OG08018,OG02718
GO:0010646	regulation of cell communication	biological_process	0.58221	1	7	2023	20	5803	OG02625,OG05598,OG07322,OG04350,OG08764,OG03026,OG03012
GO:0023051	regulation of signaling	biological_process	0.58221	1	7	2023	20	5803	OG04350,OG03026,OG08764,OG03012,OG02625,OG05598,OG07322
GO:0009309	amine biosynthetic process	biological_process	0.58225	1	9	2023	27	5803	OG04663,OG06063,OG09256,OG08494,OG05288,OG03424,OG05913,OG04972,OG07389
GO:0042401	cellular biogenic amine biosynthetic process	biological_process	0.58225	1	9	2023	27	5803	OG05288,OG05913,OG03424,OG04972,OG07389,OG04663,OG06063,OG09256,OG08494
GO:0004312	fatty acid synthase activity	molecular_function	0.583	1	1	2023	2	5803	OG00935
GO:0004315	3-oxoacyl-[acyl-carrier-protein] synthase activity	molecular_function	0.583	1	1	2023	2	5803	OG00935
GO:0005835	fatty acid synthase complex	cellular_component	0.583	1	1	2023	2	5803	OG00935
GO:0071495	cellular response to endogenous stimulus	biological_process	0.58314	1	3	2023	8	5803	OG03026,OG07721,OG10793
GO:0006885	regulation of pH	biological_process	0.58373	1	2	2023	6	5803	OG06725,OG08764
GO:0055067	monovalent inorganic cation homeostasis	biological_process	0.58373	1	2	2023	6	5803	OG06725,OG08764
GO:0006535	cysteine biosynthetic process from serine	biological_process	0.58374	1	1	2023	2	5803	OG10777
GO:0009001	serine O-acetyltransferase activity	molecular_function	0.58374	1	1	2023	2	5803	OG10777
GO:0016412	serine O-acyltransferase activity	molecular_function	0.58374	1	1	2023	2	5803	OG10777
GO:0019344	cysteine biosynthetic process	biological_process	0.58374	1	1	2023	2	5803	OG10777
GO:0004014	adenosylmethionine decarboxylase activity	molecular_function	0.58386	1	1	2023	2	5803	OG08494
GO:0006595	polyamine metabolic process	biological_process	0.58386	1	1	2023	2	5803	OG08494
GO:0006596	polyamine biosynthetic process	biological_process	0.58386	1	1	2023	2	5803	OG08494
GO:0006597	spermine biosynthetic process	biological_process	0.58386	1	1	2023	2	5803	OG08494
GO:0008215	spermine metabolic process	biological_process	0.58386	1	1	2023	2	5803	OG08494
GO:0008216	spermidine metabolic process	biological_process	0.58386	1	1	2023	2	5803	OG08494
GO:0008295	spermidine biosynthetic process	biological_process	0.58386	1	1	2023	2	5803	OG08494
GO:0006383	transcription from RNA polymerase III promoter	biological_process	0.58428	1	2	2023	5	5803	OG08545,OG09505
GO:1900673	olefin metabolic process	biological_process	0.58507	1	1	2023	2	5803	OG03927
GO:0010821	regulation of mitochondrion organization	biological_process	0.58516	1	1	2023	2	5803	OG03012
GO:0010822	positive regulation of mitochondrion organization	biological_process	0.58516	1	1	2023	2	5803	OG03012
GO:0090199	regulation of release of cytochrome c from mitochondria	biological_process	0.58516	1	1	2023	2	5803	OG03012
GO:0090200	positive regulation of release of cytochrome c from mitochondria	biological_process	0.58516	1	1	2023	2	5803	OG03012
GO:0097193	intrinsic apoptotic signaling pathway	biological_process	0.58516	1	1	2023	2	5803	OG03012
GO:2001233	regulation of apoptotic signaling pathway	biological_process	0.58516	1	1	2023	2	5803	OG03012
GO:0042752	regulation of circadian rhythm	biological_process	0.58523	1	1	2023	2	5803	OG03925
GO:0042754	negative regulation of circadian rhythm	biological_process	0.58523	1	1	2023	2	5803	OG03925
GO:0048609	multicellular organismal reproductive process	biological_process	0.58525	1	10	2023	28	5803	OG12619,OG12674,OG05396,OG10418,OG13574,OG05997,OG07669,OG05604,OG07891,OG07858
GO:0006529	asparagine biosynthetic process	biological_process	0.58595	1	1	2023	2	5803	OG05125
GO:0031975	envelope	cellular_component	0.58623	1	39	2023	113	5803	OG04734,OG11249,OG04450,OG09550,OG08100,OG05083,OG08639,OG05544,OG09427,OG08774,OG07846,OG01211,OG07954,OG11404,OG04584,OG02475,OG08302,OG09359,OG08957,OG13673,OG09477,OG09110,OG08932,OG05146,OG07561,OG05247,OG02705,OG05510,OG04971,OG08651,OG03700,OG01982,OG05291,OG03115,OG07737,OG03596,OG05983,OG07920,OG07650
GO:0015232	heme transporter activity	molecular_function	0.58692	1	1	2023	2	5803	OG11258
GO:0015698	inorganic anion transport	biological_process	0.5874	1	8	2023	23	5803	OG02943,OG12815,OG02870,OG12715,OG12459,OG05141,OG08600,OG02841
GO:0042430	indole-containing compound metabolic process	biological_process	0.58747	1	15	2023	45	5803	OG09256,OG06063,OG04730,OG03940,OG01974,OG04663,OG07757,OG05201,OG10263,OG04972,OG04904,OG07389,OG05288,OG05913,OG03424
GO:0004525	ribonuclease III activity	molecular_function	0.58754	1	1	2023	2	5803	OG09181
GO:0004392	heme oxygenase (decyclizing) activity	molecular_function	0.58783	1	1	2023	2	5803	OG04944
GO:0006788	heme oxidation	biological_process	0.58783	1	1	2023	2	5803	OG04944
GO:0019438	aromatic compound biosynthetic process	biological_process	0.58822	1	286	2023	830	5803	OG09401,OG02463,OG07731,OG04240,OG02646,OG04480,OG08289,OG05544,OG12926,OG07669,OG09505,OG04225,OG05201,OG09250,OG08185,OG08319,OG02700,OG03940,OG09328,OG05153,OG07426,OG04659,OG03785,OG05641,OG05004,OG07661,OG04828,OG08604,OG07532,OG04817,OG03665,OG04182,OG05674,OG08580,OG05628,OG08503,OG12303,OG10793,OG01654,OG09026,OG05288,OG07583,OG07735,OG02079,OG07552,OG02591,OG08046,OG13285,OG08201,OG10780…
GO:0017006	protein-tetrapyrrole linkage	biological_process	0.58945	1	1	2023	2	5803	OG07564
GO:0000790	nuclear chromatin	cellular_component	0.58982	1	1	2023	2	5803	OG12518
GO:0031011	Ino80 complex	cellular_component	0.58982	1	1	2023	2	5803	OG12518
GO:0097346	INO80-type complex	cellular_component	0.58982	1	1	2023	2	5803	OG12518
GO:0010207	photosystem II assembly	biological_process	0.59008	1	1	2023	2	5803	OG04650
GO:0031300	intrinsic to organelle membrane	cellular_component	0.59021	1	8	2023	24	5803	OG08101,OG03621,OG04252,OG08336,OG07581,OG01778,OG02951,OG03550
GO:0031301	integral to organelle membrane	cellular_component	0.59021	1	8	2023	24	5803	OG04252,OG03621,OG08101,OG08336,OG01778,OG07581,OG03550,OG02951
GO:0004838	L-tyrosine:2-oxoglutarate aminotransferase activity	molecular_function	0.59072	1	1	2023	2	5803	OG07389
GO:0009821	alkaloid biosynthetic process	biological_process	0.59072	1	1	2023	2	5803	OG07389
GO:0070547	L-tyrosine aminotransferase activity	molecular_function	0.59072	1	1	2023	2	5803	OG07389
GO:0008610	lipid biosynthetic process	biological_process	0.59096	1	47	2023	140	5803	OG07757,OG05503,OG04332,OG10757,OG05124,OG08708,OG07421,OG08197,OG04842,OG05660,OG12483,OG05201,OG03756,OG02046,OG03621,OG01604,OG02461,OG02141,OG02809,OG04904,OG08641,OG05326,OG04282,OG03940,OG06063,OG07876,OG04417,OG13660,OG12848,OG10368,OG04892,OG04930,OG05141,OG04730,OG03653,OG00935,OG08888,OG03680,OG12795,OG04650,OG09219,OG04654,OG05302,OG02647,OG10884,OG11044,OG07746
GO:0031929	TOR signaling cascade	biological_process	0.59178	1	1	2023	2	5803	OG03026
GO:0032006	regulation of TOR signaling cascade	biological_process	0.59178	1	1	2023	2	5803	OG03026
GO:0005801	cis-Golgi network	cellular_component	0.59237	1	4	2023	11	5803	OG01623,OG07906,OG08859,OG07991
GO:0005758	mitochondrial intermembrane space	cellular_component	0.59239	1	1	2023	2	5803	OG02475
GO:0016530	metallochaperone activity	molecular_function	0.59239	1	1	2023	2	5803	OG02475
GO:0016531	copper chaperone activity	molecular_function	0.59239	1	1	2023	2	5803	OG02475
GO:0031970	organelle envelope lumen	cellular_component	0.59239	1	1	2023	2	5803	OG02475
GO:0007160	cell-matrix adhesion	biological_process	0.5924	1	1	2023	2	5803	OG08113
GO:0031589	cell-substrate adhesion	biological_process	0.5924	1	1	2023	2	5803	OG08113
GO:0010817	regulation of hormone levels	biological_process	0.59365	1	13	2023	37	5803	OG01604,OG03653,OG07757,OG02647,OG11044,OG04654,OG12483,OG03680,OG05124,OG04417,OG07876,OG10368,OG12848
GO:0034754	cellular hormone metabolic process	biological_process	0.59365	1	13	2023	37	5803	OG10368,OG12848,OG04417,OG07876,OG05124,OG03680,OG12483,OG04654,OG02647,OG11044,OG07757,OG03653,OG01604
GO:0042445	hormone metabolic process	biological_process	0.59365	1	13	2023	37	5803	OG03653,OG01604,OG07757,OG04654,OG11044,OG02647,OG12483,OG04417,OG05124,OG07876,OG03680,OG10368,OG12848
GO:0015298	solute:cation antiporter activity	molecular_function	0.59369	1	2	2023	6	5803	OG08764,OG06725
GO:0015299	solute:hydrogen antiporter activity	molecular_function	0.59369	1	2	2023	6	5803	OG06725,OG08764
GO:0004590	orotidine-5'-phosphate decarboxylase activity	molecular_function	0.59466	1	1	2023	2	5803	OG03627
[truncated: 1,035 more rows]
