# Supplementary material for: Comparative transcriptomics reveals the selection patterns of domesticated ramie
Source: Ecol Evol. 2019 May 22;9(12):7057–68. doi: 10.1002/ece3.5271 (PMC6662332; doi:10.1002/ece3.5271)
Supplement: Supplementary file 11 [file ECE3-9-7057-s011.xlsx]

## Sheet: Sheet1
GO_accession	Description	Term_type	Over_represented_pValue	Corrected_pValue	DEG_item	DEG_list	Bg_item	Bg_list	Gene_names
GO:0003674	molecular_function	molecular_function	0.84012	1	153	192	4883	5803	OG05935,OG10333,OG10590,OG05000,OG03633,OG12331,OG08207,OG13501,OG05035,OG07035,OG07526,OG04172,OG04578,OG05526,OG07835,OG01887,OG05387,OG05184,OG10951,OG10406,OG07485,OG04626,OG09564,OG12536,OG12847,OG12456,OG12482,OG09551,OG08729,OG10944,OG13466,OG01968,OG13012,OG09002,OG12803,OG05708,OG05877,OG07615,OG05158,OG07023,OG13735,OG02590,OG04072,OG10980,OG13274,OG13515,OG03274,OG06027,OG07958,OG12776…
GO:0008150	biological_process	biological_process	0.74655	1	138	192	4257	5803	OG01968,OG13012,OG05708,OG13152,OG05877,OG07594,OG09002,OG08729,OG12482,OG10944,OG13515,OG13274,OG07615,OG05158,OG10980,OG04072,OG05526,OG07035,OG07526,OG05000,OG03633,OG05935,OG10590,OG05035,OG13501,OG08207,OG08705,OG09564,OG04626,OG07485,OG12456,OG12847,OG12536,OG01887,OG05387,OG10406,OG12602,OG04522,OG07442,OG10647,OG01607,OG09344,OG06163,OG07512,OG02359,OG02478,OG08054,OG02795,OG02516,OG02983…
GO:0009987	cellular process	biological_process	0.26215	1	116	192	3409	5803	OG08982,OG01450,OG07155,OG05729,OG10986,OG13287,OG11593,OG12321,OG12735,OG02036,OG03476,OG13703,OG09463,OG09187,OG07958,OG05357,OG03160,OG01687,OG12776,OG10509,OG08054,OG12756,OG02478,OG07529,OG02983,OG08509,OG06163,OG05717,OG13711,OG09344,OG01607,OG02359,OG07512,OG05707,OG07508,OG11564,OG10647,OG09424,OG08139,OG07579,OG10448,OG07829,OG05290,OG12992,OG07714,OG11450,OG12569,OG12836,OG02464,OG07442…
GO:0005488	binding	molecular_function	0.3557	1	103	192	3273	5803	OG07829,OG11418,OG10633,OG12314,OG12836,OG07442,OG02464,OG12389,OG07569,OG04522,OG05626,OG13711,OG01607,OG05717,OG06163,OG07437,OG09343,OG09085,OG10647,OG09424,OG07508,OG05836,OG07402,OG07958,OG09187,OG07557,OG10509,OG05531,OG12756,OG02478,OG08054,OG11324,OG07529,OG07889,OG11046,OG07155,OG05729,OG10986,OG04717,OG01450,OG08982,OG02763,OG11593,OG12321,OG02957,OG13287,OG12723,OG03476,OG09463,OG11319…
GO:0005575	cellular_component	cellular_component	0.56215	1	99	192	2995	5803	OG07508,OG09424,OG08121,OG02359,OG07512,OG09343,OG05707,OG01979,OG05717,OG08509,OG12625,OG04954,OG05626,OG07569,OG04522,OG12602,OG12569,OG07714,OG07442,OG12836,OG02464,OG07579,OG01490,OG05290,OG07829,OG12503,OG09463,OG02036,OG03476,OG04469,OG11593,OG12735,OG12321,OG02763,OG07440,OG12592,OG01975,OG07529,OG02983,OG02795,OG02478,OG12756,OG07566,OG10509,OG12776,OG01687,OG07958,OG09187,OG05357,OG03160…
GO:0008152	metabolic process	biological_process	0.68008	1	99	192	3180	5803	OG02478,OG02516,OG07529,OG02983,OG03160,OG09187,OG07958,OG05357,OG01687,OG12723,OG02036,OG03476,OG09463,OG13238,OG13703,OG07155,OG05729,OG10986,OG08355,OG01450,OG08982,OG07440,OG12321,OG13287,OG12602,OG07569,OG04522,OG07829,OG10448,OG07579,OG02464,OG12836,OG07442,OG12992,OG11450,OG09424,OG10647,OG07508,OG08139,OG13711,OG08509,OG05717,OG06163,OG02359,OG07512,OG05687,OG05526,OG07526,OG07035,OG09519…
GO:0044237	cellular metabolic process	biological_process	0.28255	1	87	192	2587	5803	OG08532,OG13152,OG13362,OG09002,OG07594,OG13239,OG13012,OG05556,OG10497,OG11359,OG08729,OG06476,OG12482,OG02596,OG13551,OG13274,OG10980,OG04072,OG05158,OG07615,OG09519,OG05526,OG05687,OG07035,OG07526,OG13501,OG13358,OG05000,OG03633,OG10590,OG01665,OG11336,OG12847,OG12456,OG12536,OG02513,OG09564,OG07485,OG04626,OG02191,OG08584,OG10406,OG05963,OG03269,OG05387,OG01866,OG01887,OG12602,OG04522,OG07569…
GO:0071704	organic substance metabolic process	biological_process	0.36828	1	87	192	2657	5803	OG13287,OG12321,OG07440,OG01450,OG08982,OG10986,OG05729,OG07155,OG13703,OG13238,OG09463,OG02036,OG03476,OG01687,OG05357,OG09187,OG07958,OG07529,OG02983,OG02516,OG02478,OG07512,OG02359,OG05717,OG06163,OG08509,OG13711,OG08139,OG07508,OG09424,OG10647,OG12992,OG12836,OG07442,OG02464,OG10448,OG07829,OG07569,OG04522,OG12602,OG02191,OG08584,OG10406,OG05387,OG12435,OG01887,OG05963,OG03269,OG12536,OG02513…
GO:0044238	primary metabolic process	biological_process	0.41661	1	82	192	2530	5803	OG09187,OG05357,OG07958,OG01687,OG02478,OG02516,OG07529,OG02983,OG07155,OG05729,OG10986,OG01450,OG08982,OG07440,OG12321,OG13287,OG03476,OG02036,OG09463,OG13703,OG13238,OG07829,OG10448,OG12836,OG02464,OG07442,OG12992,OG12602,OG07569,OG04522,OG13711,OG08509,OG05717,OG06163,OG02359,OG07512,OG09424,OG10647,OG07508,OG08139,OG05000,OG03633,OG12412,OG11336,OG10590,OG13358,OG05526,OG05687,OG07526,OG09519…
GO:0043170	macromolecule metabolic process	biological_process	0.12361	1	75	192	2099	5803	OG09463,OG13238,OG13703,OG02036,OG03476,OG12321,OG13287,OG10986,OG05729,OG07155,OG07440,OG01450,OG08982,OG02516,OG07529,OG02983,OG02478,OG01687,OG09187,OG07958,OG05357,OG10647,OG09424,OG07508,OG02359,OG07512,OG13711,OG05717,OG06163,OG08509,OG12602,OG04522,OG07569,OG12836,OG02464,OG07442,OG07829,OG10448,OG12536,OG02513,OG02191,OG10406,OG08584,OG05963,OG03269,OG05387,OG01887,OG12435,OG09519,OG05526…
GO:0005623	cell	cellular_component	0.35713	1	73	192	2086	5803	OG02596,OG02503,OG13274,OG10980,OG04072,OG05158,OG05708,OG08532,OG07594,OG13239,OG05556,OG10497,OG10397,OG08729,OG11359,OG06476,OG12456,OG02513,OG12536,OG09502,OG07485,OG08584,OG02191,OG07499,OG03269,OG05963,OG01866,OG01887,OG05387,OG02964,OG09519,OG05687,OG05526,OG07035,OG07526,OG02845,OG09106,OG13501,OG03633,OG05000,OG11512,OG01665,OG10590,OG09424,OG07508,OG01979,OG05707,OG02359,OG07512,OG08509…
GO:0044464	cell part	cellular_component	0.35713	1	73	192	2086	5803	OG13274,OG02503,OG02596,OG05158,OG04072,OG10980,OG05556,OG13239,OG07594,OG05708,OG08532,OG06476,OG08729,OG11359,OG10497,OG10397,OG07485,OG09502,OG12536,OG02513,OG12456,OG01887,OG01866,OG05387,OG05963,OG03269,OG07499,OG08584,OG02191,OG07526,OG07035,OG02845,OG05687,OG05526,OG02964,OG09519,OG01665,OG10590,OG03633,OG05000,OG11512,OG13501,OG09106,OG07508,OG09424,OG08509,OG05717,OG07512,OG02359,OG01979…
GO:0005622	intracellular	cellular_component	0.30507	1	69	192	1952	5803	OG02513,OG12536,OG12456,OG07485,OG09502,OG07499,OG08584,OG02191,OG01887,OG01866,OG05387,OG05963,OG03269,OG02964,OG07526,OG02845,OG05687,OG05526,OG13501,OG09106,OG01665,OG10590,OG03633,OG05000,OG11512,OG02596,OG13274,OG02503,OG04072,OG05158,OG07594,OG05708,OG08532,OG05556,OG13239,OG10497,OG06476,OG08729,OG11359,OG09463,OG02036,OG03476,OG01975,OG07529,OG02983,OG12756,OG02478,OG01687,OG05357,OG09187…
GO:0044424	intracellular part	cellular_component	0.27189	1	68	192	1899	5803	OG13239,OG05556,OG05708,OG08532,OG07594,OG08729,OG11359,OG06476,OG10497,OG02503,OG13274,OG02596,OG05158,OG04072,OG05526,OG05687,OG07526,OG02845,OG02964,OG03633,OG05000,OG11512,OG01665,OG10590,OG09106,OG09502,OG07485,OG12456,OG02513,OG12536,OG03269,OG05963,OG01866,OG01887,OG05387,OG08584,OG02191,OG07499,OG12602,OG07569,OG04522,OG05290,OG07829,OG07579,OG02464,OG12836,OG07442,OG09424,OG07508,OG08509…
GO:0044260	cellular macromolecule metabolic process	biological_process	0.24513	1	67	192	1943	5803	OG12602,OG07569,OG04522,OG12836,OG02464,OG07442,OG07829,OG10448,OG10647,OG09424,OG07508,OG07512,OG02359,OG13711,OG06163,OG05717,OG08509,OG02983,OG07529,OG02478,OG01687,OG09187,OG05357,OG07958,OG09463,OG13703,OG03476,OG02036,OG12321,OG13287,OG10986,OG05729,OG07155,OG08982,OG01450,OG13152,OG08532,OG13362,OG07594,OG13239,OG10497,OG11359,OG08729,OG06476,OG02596,OG13551,OG13274,OG04072,OG05158,OG07615…
GO:0003824	catalytic activity	molecular_function	0.99312	1	62	192	2543	5803	OG09002,OG13124,OG07604,OG05708,OG07569,OG05556,OG13012,OG01968,OG12992,OG07714,OG11450,OG10944,OG07442,OG12836,OG06476,OG12482,OG10633,OG07579,OG11359,OG09551,OG07829,OG08139,OG07508,OG13274,OG13551,OG09424,OG04072,OG13172,OG10980,OG07615,OG13735,OG09519,OG02983,OG08054,OG07526,OG07035,OG02478,OG12756,OG13501,OG11336,OG05935,OG12412,OG03633,OG12331,OG02513,OG13238,OG12456,OG12847,OG07485,OG12723…
GO:0043229	intracellular organelle	cellular_component	0.16125	1	61	192	1600	5803	OG08584,OG02191,OG07499,OG03269,OG05963,OG01975,OG01866,OG01887,OG05387,OG12456,OG09463,OG12536,OG02513,OG09502,OG07485,OG02036,OG03476,OG09106,OG01687,OG05000,OG03633,OG11512,OG03160,OG05357,OG09187,OG10590,OG07958,OG02964,OG07529,OG12756,OG05526,OG05687,OG07526,OG01979,OG05707,OG02359,OG04072,OG08509,OG05158,OG05717,OG02596,OG02503,OG09424,OG13274,OG07508,OG12836,OG02464,OG07442,OG10497,OG07829…
GO:0043226	organelle	cellular_component	0.16455	1	61	192	1602	5803	OG07529,OG02964,OG05687,OG05526,OG12756,OG07526,OG01687,OG09106,OG11512,OG03160,OG05000,OG03633,OG09187,OG07958,OG10590,OG05357,OG09463,OG12456,OG12536,OG02513,OG09502,OG03476,OG02036,OG07485,OG02191,OG08584,OG07499,OG01975,OG03269,OG05963,OG05387,OG01866,OG01887,OG08532,OG05708,OG07594,OG12602,OG13239,OG05556,OG04522,OG07442,OG12836,OG02464,OG10497,OG11359,OG07829,OG05290,OG08729,OG06476,OG02596…
GO:0097159	organic cyclic compound binding	molecular_function	0.091663	1	58	192	1660	5803	OG02464,OG07442,OG10497,OG12389,OG13239,OG05556,OG04522,OG07569,OG05708,OG13362,OG08532,OG09002,OG02590,OG07615,OG05717,OG06163,OG09424,OG07508,OG02596,OG05836,OG05000,OG12331,OG03633,OG11512,OG07402,OG12395,OG09187,OG07958,OG10590,OG13501,OG04662,OG12756,OG02478,OG08054,OG11324,OG07529,OG07889,OG07155,OG03269,OG10986,OG05184,OG12562,OG08982,OG01450,OG02763,OG12321,OG02957,OG08584,OG10406,OG02191…
GO:1901363	heterocyclic compound binding	molecular_function	0.091663	1	58	192	1660	5803	OG09002,OG08532,OG13362,OG05708,OG04522,OG07569,OG05556,OG13239,OG12389,OG10497,OG07442,OG02464,OG05836,OG02596,OG07508,OG09424,OG05717,OG06163,OG07615,OG02590,OG07529,OG07889,OG11324,OG08054,OG02478,OG12756,OG04662,OG13501,OG09187,OG07958,OG10590,OG07402,OG12395,OG11512,OG03633,OG12331,OG05000,OG11319,OG09463,OG12847,OG03476,OG12723,OG09564,OG10951,OG13287,OG02191,OG02957,OG12321,OG08584,OG10406…
GO:0044699	single-organism process	biological_process	0.67531	1	53	192	1708	5803	OG13515,OG02503,OG11564,OG10980,OG05707,OG03965,OG01607,OG09344,OG05717,OG07615,OG05877,OG05626,OG05708,OG09002,OG12739,OG13012,OG13239,OG05556,OG12569,OG10497,OG07714,OG11359,OG05290,OG01490,OG07579,OG12456,OG02513,OG09502,OG12334,OG12457,OG07485,OG12735,OG11593,OG12321,OG10986,OG05729,OG07440,OG12435,OG01866,OG02964,OG02478,OG12756,OG07035,OG10509,OG05035,OG12776,OG08207,OG11512,OG07958,OG09187…
GO:0034641	cellular nitrogen compound metabolic process	biological_process	0.16023	1	50	192	1428	5803	OG10986,OG07155,OG03269,OG01450,OG02191,OG08584,OG12321,OG10406,OG09564,OG02036,OG03476,OG02513,OG13703,OG05000,OG03633,OG10590,OG09187,OG07958,OG01687,OG13358,OG05526,OG02478,OG07035,OG05158,OG06163,OG08509,OG07615,OG10980,OG02359,OG07512,OG07508,OG02596,OG08139,OG11359,OG08729,OG06476,OG07442,OG12836,OG02464,OG10497,OG12602,OG13239,OG13012,OG05556,OG07569,OG13152,OG08532,OG13362,OG09002,OG07594
GO:0044249	cellular biosynthetic process	biological_process	0.22214	1	50	192	1418	5803	OG02359,OG05717,OG05158,OG06163,OG08509,OG02596,OG07508,OG12992,OG10497,OG02464,OG12836,OG07442,OG08729,OG07594,OG08532,OG13152,OG04522,OG05556,OG07569,OG12602,OG13239,OG02191,OG08584,OG12321,OG05387,OG01887,OG01450,OG05729,OG03269,OG07155,OG05963,OG12536,OG13703,OG09463,OG12456,OG02036,OG03476,OG09564,OG13358,OG01687,OG10590,OG05357,OG07958,OG05000,OG03633,OG07529,OG07035,OG02478,OG05526,OG05687
GO:1901576	organic substance biosynthetic process	biological_process	0.31639	1	50	192	1467	5803	OG01687,OG13358,OG03633,OG05000,OG10590,OG07958,OG05357,OG07529,OG05526,OG02478,OG05687,OG07035,OG08584,OG12321,OG02191,OG05729,OG03269,OG07155,OG05963,OG01450,OG01887,OG05387,OG12456,OG09463,OG13703,OG12536,OG09564,OG03476,OG02036,OG12836,OG07442,OG02464,OG12992,OG10497,OG08729,OG13152,OG08532,OG07594,OG13239,OG12602,OG04522,OG07569,OG05556,OG02359,OG08509,OG05717,OG05158,OG06163,OG02596,OG07508
GO:0009058	biosynthetic process	biological_process	0.37672	1	50	192	1509	5803	OG09463,OG12456,OG12536,OG13703,OG09564,OG03476,OG02036,OG02191,OG08584,OG12321,OG05729,OG03269,OG07155,OG05963,OG05387,OG01887,OG01450,OG07529,OG02478,OG05526,OG05687,OG07035,OG01687,OG13358,OG05000,OG03633,OG10590,OG05357,OG07958,OG02596,OG07508,OG02359,OG05158,OG05717,OG06163,OG08509,OG08532,OG13152,OG07594,OG13239,OG12602,OG07569,OG04522,OG05556,OG02464,OG12836,OG07442,OG12992,OG10497,OG08729
GO:0006807	nitrogen compound metabolic process	biological_process	0.42322	1	50	192	1576	5803	OG11359,OG08729,OG06476,OG07442,OG12836,OG02464,OG10497,OG13012,OG12602,OG13239,OG05556,OG07569,OG08532,OG13152,OG13362,OG09002,OG07594,OG05158,OG06163,OG07615,OG08509,OG10980,OG07512,OG02359,OG07508,OG08139,OG02596,OG05000,OG03633,OG09187,OG07958,OG10590,OG01687,OG13358,OG05526,OG02478,OG07035,OG10986,OG03269,OG07155,OG01450,OG02191,OG10406,OG12321,OG08584,OG09564,OG02036,OG03476,OG02513,OG13703
GO:0043231	intracellular membrane-bounded organelle	cellular_component	0.11104	1	49	192	1277	5803	OG01866,OG03269,OG01975,OG07499,OG08584,OG02191,OG07485,OG03476,OG02036,OG09502,OG12456,OG09187,OG07958,OG10590,OG05000,OG03633,OG03160,OG09106,OG01687,OG07526,OG12756,OG05526,OG02964,OG08509,OG05158,OG02359,OG04072,OG01979,OG05707,OG13274,OG07508,OG02503,OG09424,OG02596,OG06476,OG05290,OG08729,OG07829,OG11359,OG10497,OG12836,OG07442,OG02464,OG05556,OG12602,OG13239,OG07594,OG05708,OG08532
GO:0043227	membrane-bounded organelle	cellular_component	0.11386	1	49	192	1279	5803	OG07499,OG08584,OG02191,OG01866,OG03269,OG01975,OG12456,OG07485,OG02036,OG03476,OG09502,OG09106,OG01687,OG09187,OG07958,OG10590,OG05000,OG03633,OG03160,OG02964,OG07526,OG12756,OG05526,OG02359,OG04072,OG01979,OG05707,OG08509,OG05158,OG02596,OG13274,OG07508,OG09424,OG02503,OG10497,OG12836,OG02464,OG07442,OG06476,OG05290,OG08729,OG07829,OG11359,OG07594,OG05708,OG08532,OG05556,OG12602,OG13239
GO:0046483	heterocycle metabolic process	biological_process	0.25086	1	48	192	1423	5803	OG07035,OG02478,OG05526,OG10590,OG09187,OG07958,OG03633,OG05000,OG13358,OG01687,OG03476,OG02036,OG09564,OG02513,OG13703,OG01450,OG10986,OG03269,OG07155,OG02191,OG12321,OG10406,OG08584,OG05556,OG07569,OG13239,OG12602,OG13012,OG07594,OG08532,OG13152,OG13362,OG11359,OG08729,OG10497,OG12836,OG07442,OG02464,OG07508,OG02596,OG08139,OG06163,OG05158,OG08509,OG07615,OG02359,OG07512,OG10980
GO:0032991	macromolecular complex	cellular_component	0.25738	1	48	192	1296	5803	OG07035,OG07526,OG02845,OG05687,OG05526,OG07529,OG02964,OG07958,OG05357,OG01665,OG03160,OG05000,OG03633,OG09106,OG01687,OG05035,OG03476,OG02036,OG07485,OG02513,OG12536,OG09463,OG05387,OG01887,OG01866,OG05963,OG02191,OG08584,OG04522,OG05556,OG13239,OG12602,OG07594,OG06476,OG07579,OG08729,OG07829,OG10497,OG07442,OG13274,OG02503,OG09424,OG05158,OG05717,OG08509,OG04072,OG03965,OG02359
GO:1901360	organic cyclic compound metabolic process	biological_process	0.3556	1	48	192	1474	5803	OG10497,OG07442,OG12836,OG02464,OG11359,OG08729,OG07594,OG08532,OG13152,OG13362,OG07569,OG05556,OG13012,OG12602,OG13239,OG02359,OG07512,OG10980,OG06163,OG05158,OG08509,OG07615,OG08139,OG02596,OG07508,OG13358,OG01687,OG09187,OG10590,OG07958,OG05000,OG03633,OG07035,OG05526,OG02478,OG02191,OG10406,OG12321,OG08584,OG01450,OG10986,OG03269,OG07155,OG02513,OG13703,OG02036,OG03476,OG09564
GO:0010467	gene expression	biological_process	0.039996	1	47	192	1133	5803	OG06476,OG08729,OG10497,OG07442,OG12836,OG02464,OG07569,OG04522,OG13239,OG12602,OG07594,OG13362,OG13152,OG08532,OG08509,OG05158,OG05717,OG06163,OG07512,OG02359,OG07508,OG09424,OG02596,OG05357,OG07958,OG10590,OG05000,OG03633,OG13358,OG01687,OG02478,OG05526,OG05687,OG07529,OG01887,OG01450,OG05387,OG07155,OG05963,OG03269,OG12321,OG02191,OG03476,OG02036,OG13703,OG12536,OG09463
GO:0065007	biological regulation	biological_process	0.14714	1	47	192	1266	5803	OG02359,OG05717,OG06163,OG05158,OG08509,OG07615,OG09344,OG02596,OG11564,OG09424,OG12569,OG10497,OG10944,OG07442,OG11359,OG08729,OG09002,OG07594,OG13152,OG08532,OG05626,OG12602,OG13239,OG12739,OG02191,OG12321,OG11593,OG01450,OG05729,OG03269,OG07155,OG13703,OG02036,OG03476,OG04626,OG13358,OG08207,OG10509,OG01687,OG07958,OG11336,OG05935,OG12412,OG03633,OG05000,OG07035,OG05526
GO:0050789	regulation of biological process	biological_process	0.070787	1	46	192	1160	5803	OG12569,OG10497,OG10944,OG07442,OG11359,OG08729,OG09002,OG07594,OG08532,OG13152,OG05626,OG12602,OG13239,OG12739,OG02359,OG06163,OG05717,OG05158,OG07615,OG08509,OG09344,OG02596,OG11564,OG09424,OG13358,OG08207,OG10509,OG01687,OG07958,OG11336,OG05935,OG12412,OG05000,OG03633,OG07035,OG05526,OG02191,OG11593,OG12321,OG01450,OG07155,OG03269,OG13703,OG02036,OG03476,OG04626
GO:0006139	nucleobase-containing compound metabolic process	biological_process	0.14157	1	46	192	1283	5803	OG09564,OG03476,OG02036,OG13703,OG02513,OG03269,OG07155,OG10986,OG01450,OG12321,OG10406,OG08584,OG02191,OG02478,OG05526,OG05000,OG03633,OG10590,OG09187,OG07958,OG01687,OG13358,OG07508,OG08139,OG02596,OG07615,OG08509,OG06163,OG05158,OG10980,OG07512,OG02359,OG13239,OG12602,OG07569,OG05556,OG13362,OG08532,OG13152,OG07594,OG08729,OG11359,OG07442,OG12836,OG02464,OG10497
GO:0006725	cellular aromatic compound metabolic process	biological_process	0.34327	1	46	192	1399	5803	OG06163,OG05158,OG07615,OG08509,OG07512,OG02359,OG10980,OG07508,OG02596,OG08139,OG11359,OG08729,OG10497,OG02464,OG12836,OG07442,OG05556,OG07569,OG12602,OG13239,OG07594,OG13152,OG08532,OG13362,OG01450,OG10986,OG07155,OG03269,OG02191,OG08584,OG10406,OG12321,OG02036,OG03476,OG09564,OG02513,OG13703,OG09187,OG07958,OG10590,OG05000,OG03633,OG13358,OG01687,OG05526,OG02478
GO:0043167	ion binding	molecular_function	0.46701	1	45	192	1430	5803	OG09424,OG13551,OG02596,OG02590,OG13711,OG08887,OG07615,OG04072,OG13012,OG12739,OG12389,OG07569,OG08532,OG05626,OG05708,OG12803,OG09002,OG07829,OG02464,OG12836,OG10497,OG09564,OG12723,OG04717,OG12562,OG03269,OG05729,OG02763,OG01866,OG08982,OG02191,OG02957,OG13287,OG04578,OG02478,OG05531,OG12756,OG04662,OG08054,OG04172,OG07526,OG11512,OG12331,OG07402,OG13501
GO:0003676	nucleic acid binding	molecular_function	0.023998	1	44	192	1083	5803	OG13239,OG05556,OG04522,OG13362,OG05708,OG09002,OG02464,OG07442,OG10497,OG07508,OG05836,OG02596,OG02590,OG05717,OG06163,OG07615,OG02478,OG12756,OG11324,OG07889,OG03633,OG05000,OG09187,OG10590,OG07958,OG12395,OG07402,OG03476,OG09463,OG11319,OG05184,OG12562,OG10986,OG03269,OG07155,OG02763,OG01450,OG08982,OG02191,OG08584,OG02957,OG10406,OG12321,OG10951
GO:0034645	cellular macromolecule biosynthetic process	biological_process	0.11024	1	44	192	1124	5803	OG07958,OG05357,OG03633,OG05000,OG13358,OG01687,OG05687,OG02478,OG05526,OG07529,OG05387,OG01450,OG01887,OG05729,OG03269,OG05963,OG07155,OG02191,OG12321,OG08584,OG03476,OG02036,OG12536,OG13703,OG09463,OG08729,OG10497,OG12836,OG07442,OG02464,OG07569,OG04522,OG13239,OG12602,OG07594,OG08532,OG13152,OG05717,OG05158,OG06163,OG08509,OG02359,OG07508,OG02596
GO:0009059	macromolecule biosynthetic process	biological_process	0.12458	1	44	192	1136	5803	OG02359,OG08509,OG05158,OG05717,OG06163,OG02596,OG07508,OG12836,OG07442,OG02464,OG10497,OG08729,OG08532,OG13152,OG07594,OG12602,OG13239,OG04522,OG07569,OG12321,OG08584,OG02191,OG03269,OG05729,OG07155,OG05963,OG01887,OG01450,OG05387,OG09463,OG13703,OG12536,OG02036,OG03476,OG01687,OG13358,OG03633,OG05000,OG05357,OG07958,OG07529,OG05687,OG02478,OG05526
GO:0016020	membrane	cellular_component	0.49356	1	44	192	1368	5803	OG07442,OG10397,OG07714,OG11359,OG01490,OG06476,OG07579,OG13239,OG05556,OG05707,OG10980,OG08121,OG03965,OG12625,OG02596,OG02503,OG09424,OG10509,OG01924,OG09106,OG12776,OG05035,OG03160,OG10590,OG12338,OG01665,OG12383,OG02964,OG07566,OG02795,OG07035,OG02191,OG12735,OG11593,OG12321,OG04469,OG07499,OG03269,OG07440,OG02763,OG01866,OG02513,OG12503,OG07485
GO:0044763	single-organism cellular process	biological_process	0.67573	1	44	192	1440	5803	OG11359,OG05290,OG12569,OG10497,OG07714,OG13012,OG13239,OG12739,OG05556,OG05877,OG05626,OG05708,OG09002,OG01607,OG09344,OG05717,OG07615,OG05707,OG10980,OG03965,OG02503,OG13515,OG11564,OG11512,OG09187,OG07958,OG05935,OG11336,OG10509,OG12776,OG05035,OG08207,OG12756,OG07035,OG02964,OG10986,OG05729,OG12435,OG11593,OG12735,OG12321,OG09502,OG12334,OG02513
GO:0050794	regulation of cellular process	biological_process	0.12683	1	43	192	1125	5803	OG11564,OG02596,OG09344,OG05717,OG06163,OG05158,OG08509,OG07615,OG02359,OG12602,OG12739,OG13239,OG08532,OG13152,OG05626,OG09002,OG07594,OG11359,OG08729,OG07442,OG12569,OG10497,OG03476,OG02036,OG04626,OG13703,OG03269,OG07155,OG01450,OG02191,OG11593,OG12321,OG05526,OG07035,OG03633,OG05000,OG07958,OG11336,OG05935,OG10509,OG01687,OG13358,OG08207
GO:0090304	nucleic acid metabolic process	biological_process	0.089973	1	42	192	1121	5803	OG07508,OG02596,OG06163,OG05158,OG08509,OG07615,OG02359,OG07512,OG07569,OG13239,OG12602,OG07594,OG13152,OG08532,OG13362,OG11359,OG08729,OG10497,OG12836,OG02464,OG07442,OG02036,OG03476,OG02513,OG13703,OG01450,OG10986,OG03269,OG07155,OG02191,OG10406,OG12321,OG08584,OG02478,OG05526,OG10590,OG09187,OG07958,OG05000,OG03633,OG13358,OG01687
GO:0005515	protein binding	molecular_function	0.3923	1	41	192	1416	5803	OG08207,OG09106,OG07557,OG10509,OG10333,OG07402,OG03633,OG11046,OG07835,OG07035,OG07526,OG04172,OG05531,OG03539,OG11593,OG05729,OG02513,OG04626,OG03476,OG10497,OG12836,OG10633,OG12314,OG07829,OG11418,OG05626,OG08532,OG13124,OG13466,OG12739,OG09085,OG04072,OG09343,OG07615,OG09320,OG07023,OG01607,OG06027,OG07508,OG13515,OG10647
GO:0044446	intracellular organelle part	cellular_component	0.12124	1	39	192	985	5803	OG05000,OG03633,OG03160,OG09187,OG05357,OG07958,OG01687,OG09106,OG05526,OG07526,OG02964,OG01866,OG05387,OG08584,OG02191,OG07499,OG07485,OG02036,OG03476,OG02513,OG05290,OG08729,OG07829,OG06476,OG12836,OG10497,OG12602,OG13239,OG05556,OG07594,OG08509,OG05158,OG02359,OG04072,OG02503,OG09424,OG13274,OG07508,OG02596
GO:0044422	organelle part	cellular_component	0.13572	1	39	192	993	5803	OG09106,OG01687,OG03160,OG05000,OG03633,OG05357,OG09187,OG07958,OG02964,OG05526,OG07526,OG02191,OG08584,OG07499,OG05387,OG01866,OG02513,OG02036,OG03476,OG07485,OG12836,OG10497,OG05290,OG08729,OG07829,OG06476,OG07594,OG13239,OG12602,OG05556,OG04072,OG02359,OG05158,OG08509,OG02596,OG09424,OG02503,OG07508,OG13274
GO:0043234	protein complex	cellular_component	0.17977	1	38	192	1031	5803	OG03476,OG02036,OG07485,OG02513,OG01866,OG02191,OG08584,OG05526,OG02845,OG07526,OG07035,OG02964,OG03160,OG03633,OG05000,OG07958,OG01665,OG05035,OG01687,OG09106,OG02503,OG09424,OG13274,OG05158,OG08509,OG04072,OG03965,OG02359,OG12602,OG13239,OG05556,OG07594,OG08729,OG07829,OG06476,OG07579,OG07442,OG10497
GO:0016070	RNA metabolic process	biological_process	0.059274	1	36	192	901	5803	OG07508,OG02596,OG08509,OG06163,OG05158,OG07512,OG02359,OG07569,OG13239,OG12602,OG07594,OG13362,OG13152,OG08532,OG08729,OG10497,OG12836,OG02464,OG07442,OG02036,OG03476,OG13703,OG01450,OG07155,OG03269,OG10406,OG12321,OG02191,OG02478,OG05526,OG07958,OG10590,OG05000,OG03633,OG13358,OG01687
GO:0044425	membrane part	cellular_component	0.09249	1	36	192	923	5803	OG03269,OG01866,OG07440,OG02763,OG11593,OG12321,OG12735,OG07499,OG07485,OG12503,OG02513,OG03160,OG01665,OG12338,OG05035,OG09106,OG10509,OG07566,OG07035,OG02795,OG12383,OG02964,OG10980,OG05707,OG03965,OG02503,OG09424,OG02596,OG01490,OG11359,OG07579,OG06476,OG07442,OG07714,OG13239,OG05556
GO:0006810	transport	biological_process	0.1089	1	36	192	935	5803	OG12456,OG02513,OG12503,OG12334,OG09502,OG12457,OG07485,OG12735,OG07499,OG05729,OG12592,OG01866,OG02964,OG02478,OG02795,OG07035,OG05035,OG12776,OG09106,OG11512,OG07958,OG10590,OG10647,OG02503,OG05707,OG10980,OG03965,OG09344,OG07615,OG13239,OG05556,OG07442,OG07714,OG11359,OG01490,OG07579
GO:0051234	establishment of localization	biological_process	0.1089	1	36	192	935	5803	OG12735,OG07499,OG05729,OG12592,OG01866,OG12456,OG12503,OG02513,OG12457,OG12334,OG09502,OG07485,OG09106,OG12776,OG05035,OG11512,OG07958,OG10590,OG02964,OG02478,OG07035,OG02795,OG10980,OG05707,OG03965,OG09344,OG07615,OG10647,OG02503,OG07442,OG07714,OG01490,OG11359,OG07579,OG13239,OG05556
GO:0051179	localization	biological_process	0.157	1	36	192	974	5803	OG09106,OG12776,OG05035,OG10590,OG07958,OG11512,OG02964,OG02795,OG07035,OG02478,OG07499,OG12735,OG12592,OG01866,OG05729,OG02513,OG12503,OG12456,OG07485,OG12334,OG09502,OG12457,OG07714,OG07442,OG07579,OG11359,OG01490,OG05556,OG13239,OG03965,OG05707,OG10980,OG07615,OG09344,OG10647,OG02503
GO:0019538	protein metabolic process	biological_process	0.41531	1	35	192	1039	5803	OG05729,OG03269,OG05963,OG08982,OG01887,OG12435,OG07440,OG05387,OG02191,OG13287,OG09463,OG13238,OG12536,OG12412,OG05357,OG05687,OG02478,OG07526,OG02516,OG07529,OG02983,OG13711,OG05717,OG04072,OG10647,OG13551,OG09424,OG07829,OG10448,OG06476,OG10944,OG01968,OG04522,OG07569,OG13124
GO:0018130	heterocycle biosynthetic process	biological_process	0.088051	1	34	192	857	5803	OG05000,OG03633,OG07958,OG10590,OG01687,OG13358,OG05526,OG07035,OG07155,OG03269,OG01450,OG02191,OG12321,OG09564,OG02036,OG03476,OG13703,OG08729,OG02464,OG07442,OG12836,OG10497,OG12602,OG13239,OG05556,OG13152,OG08532,OG07594,OG06163,OG05158,OG08509,OG02359,OG07508,OG02596
GO:0044271	cellular nitrogen compound biosynthetic process	biological_process	0.090952	1	34	192	859	5803	OG12836,OG07442,OG02464,OG10497,OG08729,OG08532,OG13152,OG07594,OG12602,OG13239,OG05556,OG02359,OG06163,OG05158,OG08509,OG02596,OG07508,OG01687,OG13358,OG03633,OG05000,OG07958,OG10590,OG05526,OG07035,OG02191,OG12321,OG03269,OG07155,OG01450,OG13703,OG09564,OG03476,OG02036
GO:1901362	organic cyclic compound biosynthetic process	biological_process	0.14595	1	34	192	904	5803	OG07508,OG02596,OG08509,OG05158,OG06163,OG02359,OG12602,OG13239,OG05556,OG13152,OG08532,OG07594,OG08729,OG07442,OG02464,OG12836,OG10497,OG09564,OG02036,OG03476,OG13703,OG07155,OG03269,OG01450,OG12321,OG02191,OG05526,OG07035,OG05000,OG03633,OG10590,OG07958,OG01687,OG13358
GO:0005737	cytoplasm	cellular_component	0.14618	1	34	192	817	5803	OG11512,OG03160,OG10590,OG05357,OG02964,OG02983,OG07529,OG02478,OG05687,OG02191,OG07499,OG05963,OG01887,OG01866,OG05387,OG12456,OG09463,OG02513,OG12536,OG09502,OG07485,OG07442,OG06476,OG13239,OG04522,OG07569,OG05556,OG05707,OG07512,OG05717,OG02596,OG09424,OG02503,OG13274
GO:0005634	nucleus	cellular_component	0.20009	1	34	192	912	5803	OG05290,OG08729,OG07829,OG11359,OG10497,OG12836,OG07442,OG02464,OG12602,OG07594,OG05708,OG08532,OG08509,OG05158,OG02359,OG04072,OG01979,OG07508,OG02596,OG07958,OG09187,OG05000,OG03633,OG09106,OG01687,OG07526,OG12756,OG05526,OG03269,OG01975,OG08584,OG02191,OG02036,OG03476
GO:0019438	aromatic compound biosynthetic process	biological_process	0.097985	1	33	192	833	5803	OG05526,OG13358,OG01687,OG10590,OG07958,OG05000,OG03633,OG13703,OG02036,OG03476,OG09564,OG12321,OG02191,OG01450,OG07155,OG03269,OG07594,OG08532,OG13152,OG05556,OG12602,OG13239,OG10497,OG12836,OG07442,OG02464,OG08729,OG02596,OG07508,OG02359,OG08509,OG06163,OG05158
GO:0019222	regulation of metabolic process	biological_process	0.033179	1	32	192	741	5803	OG03269,OG07155,OG01450,OG02191,OG12321,OG02036,OG03476,OG04626,OG13703,OG12412,OG05000,OG03633,OG07958,OG01687,OG13358,OG05526,OG06163,OG05717,OG05158,OG08509,OG02359,OG09424,OG02596,OG08729,OG10944,OG07442,OG10497,OG13239,OG12602,OG13152,OG08532,OG07594
GO:0034654	nucleobase-containing compound biosynthetic process	biological_process	0.054403	1	32	192	747	5803	OG07594,OG13152,OG08532,OG05556,OG12602,OG13239,OG10497,OG12836,OG07442,OG02464,OG08729,OG02596,OG07508,OG02359,OG06163,OG05158,OG08509,OG05526,OG13358,OG01687,OG07958,OG05000,OG03633,OG13703,OG02036,OG03476,OG09564,OG02191,OG12321,OG01450,OG03269,OG07155
GO:0006351	transcription, DNA-dependent	biological_process	0.03941	1	30	192	673	5803	OG08509,OG01450,OG06163,OG05158,OG07155,OG03269,OG02359,OG12321,OG02191,OG02036,OG03476,OG07508,OG13703,OG02596,OG07958,OG08729,OG03633,OG05000,OG10497,OG13358,OG01687,OG02464,OG07442,OG12836,OG13239,OG12602,OG05526,OG07594,OG13152,OG08532
GO:0032774	RNA biosynthetic process	biological_process	0.043545	1	30	192	680	5803	OG07155,OG03269,OG05158,OG06163,OG01450,OG08509,OG02191,OG12321,OG02359,OG03476,OG02036,OG07508,OG02596,OG13703,OG08729,OG05000,OG03633,OG07958,OG02464,OG01687,OG07442,OG12836,OG13358,OG10497,OG12602,OG05526,OG13239,OG13152,OG08532,OG07594
GO:0044444	cytoplasmic part	cellular_component	0.14351	1	30	192	692	5803	OG11512,OG03160,OG06476,OG10590,OG05357,OG07442,OG05687,OG13239,OG04522,OG05556,OG02964,OG07529,OG05963,OG01866,OG01887,OG05717,OG05387,OG05707,OG02191,OG07499,OG09424,OG02503,OG09502,OG07485,OG13274,OG12456,OG02596,OG09463,OG02513,OG12536
GO:0060255	regulation of macromolecule metabolic process	biological_process	0.050848	1	29	192	687	5803	OG07155,OG03269,OG08509,OG01450,OG06163,OG05717,OG05158,OG12321,OG02191,OG02359,OG09424,OG02036,OG03476,OG02596,OG13703,OG08729,OG05000,OG03633,OG07958,OG01687,OG07442,OG10497,OG13358,OG05526,OG12602,OG13239,OG13152,OG08532,OG07594
GO:0031323	regulation of cellular metabolic process	biological_process	0.076607	1	29	192	711	5803	OG07442,OG01687,OG13358,OG10497,OG08729,OG03633,OG05000,OG07958,OG08532,OG13152,OG07594,OG12602,OG05526,OG13239,OG02191,OG12321,OG02359,OG03269,OG07155,OG05717,OG06163,OG05158,OG01450,OG08509,OG02596,OG13703,OG03476,OG02036,OG04626
GO:0046872	metal ion binding	molecular_function	0.31775	1	29	192	790	5803	OG03269,OG13711,OG02590,OG04717,OG08982,OG08887,OG01866,OG02763,OG02957,OG02191,OG04072,OG13551,OG12723,OG07829,OG07402,OG02464,OG12836,OG10497,OG13501,OG04662,OG05531,OG02478,OG12739,OG13012,OG04578,OG04172,OG07526,OG05626,OG12803
GO:0043169	cation binding	molecular_function	0.33895	1	29	192	800	5803	OG02464,OG12836,OG13501,OG10497,OG07829,OG07402,OG05626,OG12803,OG04578,OG02478,OG12739,OG13012,OG04662,OG05531,OG04172,OG07526,OG02191,OG02957,OG04072,OG04717,OG02590,OG13711,OG03269,OG02763,OG08982,OG08887,OG01866,OG12723,OG13551
GO:0044710	single-organism metabolic process	biological_process	0.89839	1	29	192	1147	5803	OG02191,OG10980,OG01866,OG08355,OG08139,OG12456,OG07508,OG07485,OG09564,OG12723,OG09424,OG12457,OG13501,OG10497,OG12992,OG10590,OG12482,OG05935,OG11336,OG07579,OG11359,OG03160,OG05556,OG07569,OG07035,OG13012,OG02478,OG13239,OG05687
GO:0010468	regulation of gene expression	biological_process	0.041476	1	28	192	643	5803	OG05000,OG08729,OG07958,OG01687,OG07442,OG13358,OG10497,OG12602,OG05526,OG13239,OG08532,OG13152,OG07594,OG03269,OG07155,OG05717,OG06163,OG05158,OG01450,OG08509,OG02191,OG12321,OG02359,OG09424,OG03476,OG02036,OG02596,OG13703
GO:0080090	regulation of primary metabolic process	biological_process	0.087429	1	28	192	694	5803	OG02191,OG12321,OG02359,OG03269,OG07155,OG06163,OG05717,OG05158,OG01450,OG08509,OG02596,OG13703,OG03476,OG02036,OG01687,OG07442,OG13358,OG10497,OG05000,OG08729,OG03633,OG07958,OG08532,OG13152,OG07594,OG05526,OG12602,OG13239
GO:0016787	hydrolase activity	molecular_function	0.60704	1	28	192	963	5803	OG10986,OG07440,OG07615,OG12435,OG13274,OG02513,OG13238,OG11359,OG12412,OG03633,OG06476,OG11336,OG10633,OG10944,OG07442,OG12836,OG07714,OG13012,OG12756,OG01968,OG08054,OG05556,OG07035,OG13124,OG05708,OG07604,OG09002,OG02983
GO:0051252	regulation of RNA metabolic process	biological_process	0.023058	1	27	192	569	5803	OG10497,OG13358,OG01687,OG07442,OG07958,OG03633,OG08729,OG05000,OG07594,OG13152,OG08532,OG12602,OG13239,OG05526,OG02359,OG12321,OG02191,OG08509,OG01450,OG06163,OG05158,OG03269,OG07155,OG13703,OG02596,OG03476,OG02036
GO:0019219	regulation of nucleobase-containing compound metabolic process	biological_process	0.034006	1	27	192	592	5803	OG07958,OG08729,OG03633,OG05000,OG10497,OG13358,OG01687,OG07442,OG12602,OG05526,OG13239,OG07594,OG08532,OG13152,OG08509,OG01450,OG06163,OG05158,OG03269,OG07155,OG02359,OG12321,OG02191,OG03476,OG02036,OG13703,OG02596
GO:0051171	regulation of nitrogen compound metabolic process	biological_process	0.034006	1	27	192	592	5803	OG03269,OG07155,OG06163,OG05158,OG01450,OG08509,OG02191,OG12321,OG02359,OG02036,OG03476,OG02596,OG13703,OG03633,OG08729,OG05000,OG07958,OG07442,OG01687,OG13358,OG10497,OG13239,OG12602,OG05526,OG08532,OG13152,OG07594
GO:2000112	regulation of cellular macromolecule biosynthetic process	biological_process	0.062382	1	27	192	639	5803	OG05717,OG06163,OG05158,OG01450,OG08509,OG03269,OG07155,OG02359,OG02191,OG12321,OG03476,OG02036,OG13703,OG02596,OG07958,OG08729,OG05000,OG13358,OG10497,OG01687,OG07442,OG12602,OG05526,OG13239,OG07594,OG13152,OG08532
GO:0010556	regulation of macromolecule biosynthetic process	biological_process	0.063019	1	27	192	640	5803	OG03269,OG07155,OG05717,OG06163,OG05158,OG08509,OG01450,OG02191,OG12321,OG02359,OG03476,OG02036,OG02596,OG13703,OG08729,OG05000,OG07958,OG01687,OG07442,OG13358,OG10497,OG12602,OG05526,OG13239,OG08532,OG13152,OG07594
GO:0031326	regulation of cellular biosynthetic process	biological_process	0.063019	1	27	192	640	5803	OG13703,OG02596,OG03476,OG02036,OG02359,OG02191,OG12321,OG05158,OG05717,OG06163,OG08509,OG01450,OG07155,OG03269,OG07594,OG08532,OG13152,OG12602,OG05526,OG13239,OG13358,OG10497,OG07442,OG01687,OG07958,OG08729,OG05000
GO:0009889	regulation of biosynthetic process	biological_process	0.06362	1	27	192	641	5803	OG13703,OG02596,OG02036,OG03476,OG02359,OG12321,OG02191,OG08509,OG01450,OG06163,OG05717,OG05158,OG03269,OG07155,OG07594,OG13152,OG08532,OG05526,OG12602,OG13239,OG10497,OG13358,OG01687,OG07442,OG07958,OG05000,OG08729
GO:0044765	single-organism transport	biological_process	0.10695	1	27	192	655	5803	OG02964,OG02478,OG13239,OG05556,OG07035,OG12776,OG05035,OG07714,OG01490,OG11512,OG11359,OG07579,OG10590,OG07958,OG12456,OG02503,OG12457,OG12334,OG09502,OG07485,OG12735,OG10980,OG03965,OG05729,OG09344,OG01866,OG07615
GO:0003677	DNA binding	molecular_function	0.12378	1	27	192	701	5803	OG05000,OG03633,OG07958,OG09187,OG07442,OG02464,OG10497,OG13239,OG11324,OG07889,OG10986,OG12562,OG03269,OG07155,OG06163,OG07615,OG01450,OG02191,OG12321,OG02957,OG08584,OG10951,OG03476,OG07508,OG02596,OG05836,OG11319
GO:0006355	regulation of transcription, DNA-dependent	biological_process	0.026718	1	26	192	550	5803	OG13703,OG02596,OG03476,OG02036,OG02359,OG12321,OG02191,OG01450,OG08509,OG06163,OG05158,OG03269,OG07155,OG07594,OG08532,OG13152,OG13239,OG12602,OG05526,OG10497,OG13358,OG01687,OG07442,OG07958,OG08729,OG05000
GO:2001141	regulation of RNA biosynthetic process	biological_process	0.027064	1	26	192	551	5803	OG10497,OG13358,OG01687,OG07442,OG07958,OG08729,OG05000,OG07594,OG08532,OG13152,OG05526,OG12602,OG13239,OG02359,OG12321,OG02191,OG08509,OG01450,OG06163,OG05158,OG03269,OG07155,OG13703,OG02596,OG02036,OG03476
GO:0044267	cellular protein metabolic process	biological_process	0.62537	1	26	192	832	5803	OG04072,OG13287,OG02191,OG05387,OG05717,OG01887,OG08982,OG03269,OG13711,OG05963,OG12536,OG09463,OG13551,OG10647,OG09424,OG05357,OG06476,OG10448,OG07829,OG07529,OG02983,OG07569,OG07526,OG04522,OG05687,OG02478
GO:0071840	cellular component organization or biogenesis	biological_process	0.38587	1	25	192	664	5803	OG05717,OG05387,OG01887,OG01607,OG05963,OG02191,OG13515,OG02503,OG02513,OG12536,OG09463,OG05357,OG09187,OG11359,OG11512,OG05290,OG03633,OG10497,OG07035,OG04522,OG05687,OG12756,OG07529,OG02964,OG05708
GO:0016021	integral to membrane	cellular_component	0.36038	1	24	192	711	5803	OG03269,OG07440,OG02763,OG12321,OG11593,OG12735,OG05707,OG10980,OG07499,OG09424,OG12503,OG02513,OG01490,OG11359,OG12338,OG06476,OG09106,OG07442,OG10509,OG07714,OG07566,OG07035,OG02795,OG12383
GO:0031224	intrinsic to membrane	cellular_component	0.37641	1	24	192	719	5803	OG07499,OG12321,OG11593,OG12735,OG10980,OG05707,OG02763,OG07440,OG03269,OG12503,OG02513,OG09424,OG07714,OG07442,OG09106,OG10509,OG12338,OG06476,OG01490,OG11359,OG12383,OG07035,OG02795,OG07566
GO:0044428	nuclear part	cellular_component	0.2126	1	23	192	593	5803	OG12602,OG05526,OG07526,OG07594,OG05000,OG08729,OG07829,OG05290,OG09187,OG07958,OG01687,OG09106,OG12836,OG10497,OG02036,OG07508,OG03476,OG08509,OG05158,OG08584,OG02191,OG02359,OG04072
GO:0050896	response to stimulus	biological_process	0.61678	1	23	192	704	5803	OG09002,OG05626,OG07035,OG13012,OG12739,OG13581,OG08207,OG13358,OG12517,OG08705,OG10509,OG09495,OG07442,OG04503,OG11336,OG11359,OG11564,OG09309,OG10980,OG11593,OG07615,OG09344,OG10986
GO:0046914	transition metal ion binding	molecular_function	0.19365	1	20	192	517	5803	OG07402,OG07829,OG10497,OG12836,OG02464,OG04172,OG07526,OG05531,OG04662,OG12739,OG08982,OG02763,OG13711,OG03269,OG02590,OG04072,OG02957,OG02191,OG13551,OG12723
GO:0043228	non-membrane-bounded organelle	cellular_component	0.56378	1	20	192	575	5803	OG12836,OG09187,OG05357,OG03633,OG05290,OG11512,OG07529,OG04522,OG05687,OG08584,OG02191,OG01887,OG05387,OG05717,OG05963,OG02513,OG12536,OG02596,OG09463,OG07508
GO:0043232	intracellular non-membrane-bounded organelle	cellular_component	0.56378	1	20	192	575	5803	OG05357,OG09187,OG05290,OG03633,OG11512,OG12836,OG04522,OG05687,OG07529,OG01887,OG05387,OG05717,OG05963,OG08584,OG02191,OG07508,OG02513,OG12536,OG09463,OG02596
GO:0031981	nuclear lumen	cellular_component	0.12702	1	19	192	444	5803	OG08509,OG05158,OG02359,OG08584,OG02191,OG02036,OG07508,OG03476,OG09187,OG07958,OG08729,OG05000,OG05290,OG10497,OG12836,OG01687,OG05526,OG12602,OG07594
GO:0043233	organelle lumen	cellular_component	0.15685	1	19	192	457	5803	OG05158,OG08509,OG02191,OG08584,OG02359,OG02036,OG03476,OG07508,OG05290,OG05000,OG08729,OG07958,OG09187,OG12836,OG01687,OG10497,OG05526,OG12602,OG07594
GO:0070013	intracellular organelle lumen	cellular_component	0.15685	1	19	192	457	5803	OG10497,OG12836,OG01687,OG07958,OG09187,OG05000,OG05290,OG08729,OG07594,OG12602,OG05526,OG02359,OG08584,OG02191,OG08509,OG05158,OG07508,OG02036,OG03476
GO:0031974	membrane-enclosed lumen	cellular_component	0.1627	1	19	192	459	5803	OG07594,OG12602,OG05526,OG12836,OG01687,OG10497,OG08729,OG05000,OG05290,OG07958,OG09187,OG02036,OG07508,OG03476,OG08584,OG02191,OG02359,OG08509,OG05158
GO:0000166	nucleotide binding	molecular_function	0.54534	1	19	192	700	5803	OG13501,OG11512,OG12331,OG08532,OG05708,OG07529,OG09002,OG02478,OG04662,OG12756,OG12389,OG08054,OG07569,OG13287,OG12562,OG07615,OG02596,OG12847,OG09564
GO:1901265	nucleoside phosphate binding	molecular_function	0.54534	1	19	192	700	5803	OG12331,OG11512,OG13501,OG12756,OG04662,OG12389,OG02478,OG07569,OG08054,OG05708,OG08532,OG07529,OG09002,OG12562,OG07615,OG13287,OG09564,OG12847,OG02596
GO:0043168	anion binding	molecular_function	0.55003	1	19	192	703	5803	OG02596,OG09564,OG09424,OG13287,OG07615,OG12562,OG05729,OG09002,OG08532,OG05708,OG08054,OG07569,OG02478,OG12756,OG12389,OG04662,OG13501,OG11512,OG12331
GO:0036094	small molecule binding	molecular_function	0.56164	1	19	192	711	5803	OG09564,OG12847,OG02596,OG07615,OG12562,OG13287,OG07569,OG08054,OG12756,OG04662,OG12389,OG02478,OG09002,OG07529,OG05708,OG08532,OG12331,OG11512,OG13501
GO:0008270	zinc ion binding	molecular_function	0.062837	1	18	192	403	5803	OG13551,OG02191,OG02957,OG04072,OG02590,OG03269,OG02763,OG08982,OG12739,OG04662,OG05531,OG07526,OG04172,OG02464,OG12836,OG10497,OG07829,OG07402
GO:0044281	small molecule metabolic process	biological_process	0.54476	1	18	192	603	5803	OG02191,OG10980,OG07508,OG09564,OG12456,OG08139,OG10590,OG12482,OG11359,OG10497,OG13501,OG07569,OG05556,OG07035,OG02478,OG13012,OG05687,OG13239
GO:0006811	ion transport	biological_process	0.16643	1	17	192	394	5803	OG12456,OG07485,OG10980,OG03965,OG05729,OG01866,OG02478,OG13239,OG07035,OG05556,OG12776,OG05035,OG07714,OG01490,OG11359,OG07579,OG10590
GO:0032559	adenyl ribonucleotide binding	molecular_function	0.22501	1	17	192	516	5803	OG12331,OG11512,OG13501,OG07569,OG08054,OG04662,OG12389,OG12756,OG02478,OG09002,OG05708,OG08532,OG07615,OG12562,OG13287,OG09564,OG02596
GO:0030554	adenyl nucleotide binding	molecular_function	0.23966	1	17	192	523	5803	OG13287,OG12562,OG07615,OG02596,OG09564,OG13501,OG11512,OG12331,OG08532,OG05708,OG09002,OG02478,OG04662,OG12389,OG12756,OG08054,OG07569
GO:0001882	nucleoside binding	molecular_function	0.44684	1	17	192	584	5803	OG12389,OG12756,OG04662,OG02478,OG07569,OG08054,OG05708,OG08532,OG09002,OG12331,OG11512,OG13501,OG09564,OG02596,OG12562,OG07615,OG13287
GO:0001883	purine nucleoside binding	molecular_function	0.44684	1	17	192	584	5803	OG13501,OG11512,OG12331,OG08532,OG05708,OG09002,OG02478,OG04662,OG12756,OG12389,OG08054,OG07569,OG13287,OG12562,OG07615,OG02596,OG09564
GO:0032549	ribonucleoside binding	molecular_function	0.44684	1	17	192	584	5803	OG08054,OG07569,OG02478,OG12389,OG04662,OG12756,OG09002,OG08532,OG05708,OG11512,OG12331,OG13501,OG09564,OG02596,OG07615,OG12562,OG13287
GO:0032550	purine ribonucleoside binding	molecular_function	0.44684	1	17	192	584	5803	OG02596,OG09564,OG13287,OG07615,OG12562,OG09002,OG05708,OG08532,OG07569,OG08054,OG12756,OG12389,OG04662,OG02478,OG13501,OG12331,OG11512
GO:0032555	purine ribonucleotide binding	molecular_function	0.44684	1	17	192	584	5803	OG09564,OG02596,OG07615,OG12562,OG13287,OG07569,OG08054,OG12756,OG12389,OG04662,OG02478,OG09002,OG05708,OG08532,OG12331,OG11512,OG13501
GO:0017076	purine nucleotide binding	molecular_function	0.46417	1	17	192	591	5803	OG12562,OG07615,OG13287,OG09564,OG02596,OG11512,OG12331,OG13501,OG02478,OG12756,OG04662,OG12389,OG08054,OG07569,OG08532,OG05708,OG09002
GO:0032553	ribonucleotide binding	molecular_function	0.47526	1	17	192	594	5803	OG02596,OG09564,OG13287,OG07615,OG12562,OG09002,OG05708,OG08532,OG07569,OG08054,OG04662,OG12756,OG12389,OG02478,OG13501,OG12331,OG11512
GO:0005524	ATP binding	molecular_function	0.29347	1	16	192	512	5803	OG09002,OG05708,OG08532,OG07569,OG08054,OG04662,OG12756,OG02478,OG13501,OG12331,OG11512,OG02596,OG09564,OG13287,OG07615,OG12562
GO:0044085	cellular component biogenesis	biological_process	0.46891	1	16	192	414	5803	OG11359,OG11512,OG05290,OG03633,OG05357,OG05687,OG07035,OG04522,OG07529,OG05963,OG05387,OG01887,OG02191,OG09463,OG12536,OG02513
GO:0035639	purine ribonucleoside triphosphate binding	molecular_function	0.53084	1	16	192	580	5803	OG07615,OG12562,OG13287,OG09564,OG02596,OG12331,OG11512,OG13501,OG07569,OG08054,OG12756,OG04662,OG02478,OG09002,OG05708,OG08532
GO:0022857	transmembrane transporter activity	molecular_function	0.17703	1	15	192	342	5803	OG07714,OG03965,OG12735,OG05035,OG12776,OG10980,OG01866,OG07579,OG10590,OG01490,OG11359,OG05556,OG07035,OG07485,OG13239
GO:0005215	transporter activity	molecular_function	0.41242	1	15	192	413	5803	OG07714,OG03965,OG05035,OG12776,OG12735,OG10980,OG07579,OG01866,OG10590,OG01490,OG11359,OG07035,OG07485,OG05556,OG13239
GO:0006796	phosphate-containing compound metabolic process	biological_process	0.60399	1	15	192	510	5803	OG13501,OG13287,OG10980,OG02191,OG07579,OG01866,OG11336,OG03160,OG12456,OG07485,OG04626,OG05556,OG02478,OG13239,OG09564
GO:0006793	phosphorus metabolic process	biological_process	0.61757	1	15	192	517	5803	OG13239,OG02478,OG09564,OG04626,OG07485,OG05556,OG12456,OG03160,OG01866,OG11336,OG07579,OG02191,OG10980,OG13287,OG13501
GO:0051716	cellular response to stimulus	biological_process	0.62168	1	15	192	493	5803	OG11564,OG07035,OG12739,OG13012,OG09002,OG05626,OG07615,OG11336,OG11359,OG10986,OG09344,OG08207,OG10509,OG10980,OG11593
GO:0005654	nucleoplasm	cellular_component	0.22982	1	14	192	350	5803	OG05000,OG08729,OG07958,OG05158,OG08509,OG02191,OG01687,OG02359,OG10497,OG05526,OG12602,OG03476,OG02036,OG07594
GO:0044451	nucleoplasm part	cellular_component	0.22982	1	14	192	350	5803	OG05000,OG08729,OG05158,OG07958,OG08509,OG02191,OG01687,OG10497,OG02359,OG12602,OG05526,OG02036,OG03476,OG07594
GO:0016043	cellular component organization	biological_process	0.55297	1	14	192	436	5803	OG10497,OG05717,OG09187,OG11512,OG01607,OG11359,OG05290,OG02513,OG02964,OG05708,OG07035,OG02503,OG12756,OG13515
GO:0043412	macromolecule modification	biological_process	0.67378	1	14	192	519	5803	OG13551,OG10647,OG09424,OG07526,OG13711,OG03269,OG07829,OG10448,OG08982,OG10406,OG07442,OG07512,OG13287,OG04072
GO:1901564	organonitrogen compound metabolic process	biological_process	0.88894	1	14	192	609	5803	OG06476,OG10590,OG11359,OG10980,OG07508,OG07569,OG05556,OG07035,OG02478,OG09564,OG13012,OG13239,OG09002,OG08139
GO:0015075	ion transmembrane transporter activity	molecular_function	0.21234	1	13	192	291	5803	OG10590,OG07579,OG01866,OG11359,OG03965,OG07714,OG10980,OG12776,OG05035,OG07035,OG05556,OG07485,OG13239
GO:0006412	translation	biological_process	0.22489	1	13	192	280	5803	OG05687,OG02478,OG07569,OG04522,OG09463,OG12536,OG07529,OG05963,OG01887,OG05717,OG05387,OG05357,OG02191
GO:0022891	substrate-specific transmembrane transporter activity	molecular_function	0.24785	1	13	192	303	5803	OG05556,OG07035,OG07485,OG13239,OG07714,OG03965,OG05035,OG12776,OG10980,OG07579,OG01866,OG10590,OG11359
GO:0006812	cation transport	biological_process	0.31118	1	13	192	328	5803	OG07714,OG03965,OG05035,OG07579,OG01866,OG10590,OG11359,OG12456,OG05556,OG07035,OG07485,OG02478,OG13239
GO:0022892	substrate-specific transporter activity	molecular_function	0.31208	1	13	192	324	5803	OG07035,OG07485,OG05556,OG13239,OG10590,OG01866,OG07579,OG11359,OG03965,OG07714,OG10980,OG05035,OG12776
GO:0007154	cell communication	biological_process	0.44259	1	13	192	376	5803	OG12739,OG11564,OG07035,OG05626,OG09002,OG09344,OG11359,OG11336,OG07615,OG10980,OG10509,OG11593,OG08207
GO:0055114	oxidation-reduction process	biological_process	0.88694	1	13	192	550	5803	OG07485,OG02478,OG12723,OG09424,OG12457,OG12456,OG12482,OG07579,OG01866,OG05935,OG08355,OG03160,OG12992
GO:0055085	transmembrane transport	biological_process	0.10587	1	12	192	252	5803	OG11359,OG03965,OG07714,OG12776,OG05035,OG12735,OG07035,OG05556,OG12334,OG13239,OG02503,OG02964
GO:0008233	peptidase activity	molecular_function	0.14323	1	12	192	269	5803	OG11359,OG12412,OG10633,OG12435,OG06476,OG07440,OG10944,OG07714,OG01968,OG13124,OG13238,OG02983
GO:0006996	organelle organization	biological_process	0.16007	1	12	192	265	5803	OG02964,OG02513,OG05708,OG02503,OG12756,OG13515,OG10497,OG09187,OG05290,OG01607,OG11512,OG11359
GO:0005667	transcription factor complex	cellular_component	0.24065	1	12	192	291	5803	OG07594,OG12602,OG05526,OG03476,OG02036,OG01687,OG02191,OG05000,OG08729,OG08509,OG07958,OG05158
GO:0007165	signal transduction	biological_process	0.50437	1	12	192	359	5803	OG07615,OG11336,OG09344,OG11359,OG08207,OG10509,OG11593,OG11564,OG07035,OG12739,OG09002,OG05626
GO:0023052	signaling	biological_process	0.51252	1	12	192	361	5803	OG05626,OG09002,OG12739,OG07035,OG11564,OG11593,OG10509,OG08207,OG09344,OG11359,OG11336,OG07615
GO:0044700	single organism signaling	biological_process	0.51252	1	12	192	361	5803	OG11564,OG07035,OG12739,OG09002,OG05626,OG07615,OG11336,OG09344,OG11359,OG08207,OG10509,OG11593
GO:0030529	ribonucleoprotein complex	cellular_component	0.52141	1	12	192	299	5803	OG04522,OG05687,OG12536,OG07529,OG09463,OG01887,OG05357,OG05387,OG05717,OG03633,OG05963,OG02191
GO:0016491	oxidoreductase activity	molecular_function	0.96133	1	12	192	566	5803	OG12992,OG12482,OG07579,OG01866,OG05935,OG08355,OG12456,OG07485,OG12723,OG02478,OG12457,OG09424
GO:0015672	monovalent inorganic cation transport	biological_process	0.04784	1	11	192	181	5803	OG01866,OG07579,OG11359,OG03965,OG05035,OG05556,OG07485,OG07035,OG13239,OG02478,OG12456
GO:0070011	peptidase activity, acting on L-amino acid peptides	molecular_function	0.10811	1	11	192	238	5803	OG02983,OG13238,OG13124,OG01968,OG07714,OG10944,OG07440,OG10633,OG12435,OG12412,OG11359
GO:0001071	nucleic acid binding transcription factor activity	molecular_function	0.14606	1	11	192	231	5803	OG12602,OG05526,OG02036,OG03476,OG02191,OG01687,OG08729,OG05000,OG05158,OG07958,OG08509
GO:0003700	sequence-specific DNA binding transcription factor activity	molecular_function	0.14606	1	11	192	231	5803	OG05158,OG07958,OG08509,OG05000,OG08729,OG02191,OG01687,OG02036,OG03476,OG05526,OG12602
GO:0008324	cation transmembrane transporter activity	molecular_function	0.26699	1	11	192	253	5803	OG05556,OG07035,OG07485,OG13239,OG03965,OG07714,OG05035,OG10590,OG07579,OG01866,OG11359
GO:0042254	ribosome biogenesis	biological_process	0.29609	1	11	192	221	5803	OG07529,OG12536,OG09463,OG04522,OG05687,OG02191,OG01887,OG05357,OG05387,OG03633,OG05963
GO:0022613	ribonucleoprotein complex biogenesis	biological_process	0.30451	1	11	192	223	5803	OG02191,OG05387,OG05357,OG01887,OG03633,OG05963,OG12536,OG07529,OG09463,OG04522,OG05687
GO:0051704	multi-organism process	biological_process	0.3286	1	11	192	269	5803	OG04503,OG12592,OG03269,OG11359,OG13358,OG12569,OG11593,OG10509,OG08054,OG13703,OG02183
GO:0005840	ribosome	cellular_component	0.33848	1	11	192	223	5803	OG05963,OG05387,OG05357,OG05717,OG01887,OG02191,OG05687,OG04522,OG09463,OG07529,OG12536
GO:0006950	response to stress	biological_process	0.49774	1	11	192	305	5803	OG13581,OG07035,OG07442,OG09495,OG10980,OG13358,OG08705,OG09309,OG10986,OG04503,OG07615
GO:0005198	structural molecule activity	molecular_function	0.54278	1	11	192	275	5803	OG05687,OG07035,OG04522,OG09463,OG07529,OG12536,OG05963,OG01887,OG05387,OG05357,OG02191
GO:0006464	cellular protein modification process	biological_process	0.83158	1	11	192	468	5803	OG10448,OG08982,OG13711,OG07829,OG03269,OG13287,OG04072,OG07526,OG10647,OG09424,OG13551
GO:0036211	protein modification process	biological_process	0.83158	1	11	192	468	5803	OG13711,OG03269,OG07829,OG08982,OG10448,OG04072,OG13287,OG09424,OG10647,OG13551,OG07526
GO:0016740	transferase activity	molecular_function	0.99969	1	11	192	829	5803	OG07508,OG09564,OG09519,OG05729,OG12331,OG09551,OG13735,OG13287,OG13501,OG12836,OG10980
GO:0004175	endopeptidase activity	molecular_function	0.043579	1	10	192	174	5803	OG13124,OG13238,OG02983,OG10944,OG07714,OG12412,OG11359,OG12435,OG10633,OG07440
GO:0022890	inorganic cation transmembrane transporter activity	molecular_function	0.18417	1	10	192	203	5803	OG03965,OG05035,OG01866,OG07579,OG10590,OG11359,OG05556,OG07035,OG07485,OG13239
GO:0003723	RNA binding	molecular_function	0.1922	1	10	192	258	5803	OG10406,OG12395,OG05717,OG10590,OG03633,OG09002,OG09463,OG05556,OG04522,OG02478
GO:0003735	structural constituent of ribosome	molecular_function	0.21554	1	10	192	168	5803	OG04522,OG05687,OG07529,OG12536,OG09463,OG01887,OG05357,OG05387,OG05963,OG02191
GO:0005576	extracellular region	cellular_component	0.42365	1	10	192	277	5803	OG07035,OG09519,OG05626,OG04954,OG08509,OG12592,OG12569,OG08207,OG02359,OG10509
GO:0033036	macromolecule localization	biological_process	0.52781	1	10	192	345	5803	OG02503,OG10647,OG12457,OG02964,OG07615,OG07958,OG09344,OG11512,OG07499,OG05707
GO:0071702	organic substance transport	biological_process	0.62134	1	10	192	366	5803	OG02964,OG10647,OG02503,OG12457,OG07499,OG05707,OG07958,OG07615,OG11512,OG09344
GO:0006818	hydrogen transport	biological_process	0.017286	1	9	192	117	5803	OG12456,OG07485,OG05556,OG07035,OG13239,OG03965,OG05035,OG07579,OG01866
GO:0015992	proton transport	biological_process	0.017286	1	9	192	117	5803	OG01866,OG07579,OG03965,OG05035,OG07035,OG07485,OG05556,OG13239,OG12456
GO:0015077	monovalent inorganic cation transmembrane transporter activity	molecular_function	0.067958	1	9	192	139	5803	OG07579,OG01866,OG11359,OG03965,OG05035,OG05556,OG07035,OG07485,OG13239
GO:0006508	proteolysis	biological_process	0.12972	1	9	192	203	5803	OG10944,OG07440,OG12435,OG12412,OG02983,OG13238,OG13124,OG05687,OG01968
GO:0031090	organelle membrane	cellular_component	0.23345	1	9	192	199	5803	OG07499,OG03160,OG06476,OG02596,OG02964,OG02503,OG13239,OG07485,OG05556
GO:0015031	protein transport	biological_process	0.35657	1	9	192	279	5803	OG07615,OG07958,OG11512,OG09344,OG07499,OG05707,OG10647,OG02503,OG02964
GO:0045184	establishment of protein localization	biological_process	0.35657	1	9	192	279	5803	OG10647,OG02503,OG02964,OG07615,OG07958,OG09344,OG11512,OG07499,OG05707
GO:0008104	protein localization	biological_process	0.51206	1	9	192	316	5803	OG09344,OG11512,OG07958,OG07615,OG05707,OG07499,OG10647,OG02503,OG02964
GO:0006259	DNA metabolic process	biological_process	0.6807	1	9	192	347	5803	OG08584,OG12836,OG07442,OG10986,OG11359,OG09187,OG07615,OG02513,OG13703
GO:0016772	transferase activity, transferring phosphorus-containing groups	molecular_function	0.91254	1	9	192	435	5803	OG09551,OG12331,OG13735,OG13287,OG13501,OG12836,OG10980,OG07508,OG09564
GO:0015078	hydrogen ion transmembrane transporter activity	molecular_function	0.018204	1	8	192	97	5803	OG03965,OG05035,OG01866,OG07579,OG07485,OG05556,OG07035,OG13239
GO:0006091	generation of precursor metabolites and energy	biological_process	0.049815	1	8	192	125	5803	OG07579,OG01866,OG03160,OG02513,OG12456,OG07485,OG09424,OG02478
GO:0031975	envelope	cellular_component	0.053295	1	8	192	116	5803	OG02964,OG07485,OG02503,OG13239,OG10397,OG09106,OG01866,OG03160
GO:0044764	multi-organism cellular process	biological_process	0.11456	1	8	192	142	5803	OG12569,OG11593,OG10509,OG03269,OG11359,OG13703,OG02183,OG08054
GO:0019637	organophosphate metabolic process	biological_process	0.29268	1	8	192	209	5803	OG02478,OG13239,OG09564,OG05556,OG02191,OG10980,OG13501,OG11336
GO:0016817	hydrolase activity, acting on acid anhydrides	molecular_function	0.60343	1	8	192	293	5803	OG07615,OG12836,OG12756,OG05556,OG08054,OG05708,OG07604,OG09002
GO:0051649	establishment of localization in cell	biological_process	0.63255	1	8	192	301	5803	OG02964,OG02503,OG09502,OG05707,OG11512,OG09344,OG07615,OG07958
GO:0051641	cellular localization	biological_process	0.75674	1	8	192	337	5803	OG02964,OG02503,OG09502,OG05707,OG09344,OG11512,OG07615,OG07958
GO:0031967	organelle envelope	cellular_component	0.10061	1	7	192	113	5803	OG02964,OG09106,OG01866,OG07485,OG02503,OG03160,OG13239
GO:0016032	viral process	biological_process	0.12915	1	7	192	126	5803	OG12569,OG13703,OG02183,OG10509,OG11593,OG08054,OG03269
GO:0044403	symbiosis, encompassing mutualism through parasitism	biological_process	0.17841	1	7	192	140	5803	OG11593,OG10509,OG13703,OG02183,OG12569,OG03269,OG08054
GO:0044419	interspecies interaction between organisms	biological_process	0.17841	1	7	192	140	5803	OG03269,OG08054,OG11593,OG10509,OG13703,OG02183,OG12569
GO:0006886	intracellular protein transport	biological_process	0.37231	1	7	192	221	5803	OG07615,OG07958,OG02503,OG09344,OG11512,OG02964,OG05707
GO:1901135	carbohydrate derivative metabolic process	biological_process	0.47477	1	7	192	212	5803	OG05556,OG02478,OG09564,OG13239,OG08139,OG02191,OG10980
GO:0034613	cellular protein localization	biological_process	0.55088	1	7	192	259	5803	OG05707,OG02964,OG11512,OG09344,OG02503,OG07958,OG07615
GO:0070727	cellular macromolecule localization	biological_process	0.55088	1	7	192	259	5803	OG07958,OG07615,OG09344,OG11512,OG02503,OG02964,OG05707
GO:0065008	regulation of biological quality	biological_process	0.57942	1	7	192	223	5803	OG05729,OG09424,OG03269,OG11359,OG07035,OG05935,OG12569
GO:0044248	cellular catabolic process	biological_process	0.63828	1	7	192	265	5803	OG11450,OG02359,OG02513,OG07442,OG02478,OG05687,OG10986
GO:0046907	intracellular transport	biological_process	0.64924	1	7	192	273	5803	OG07958,OG07615,OG09344,OG11512,OG02503,OG02964,OG05707
GO:0055086	nucleobase-containing small molecule metabolic process	biological_process	0.65431	1	7	192	246	5803	OG13239,OG09564,OG05556,OG07508,OG08139,OG10980,OG02191
GO:0009056	catabolic process	biological_process	0.80372	1	7	192	321	5803	OG02513,OG02359,OG11450,OG07442,OG02478,OG05687,OG10986
GO:0022904	respiratory electron transport chain	biological_process	0.0045121	1	6	192	44	5803	OG09424,OG03160,OG01866,OG07485,OG07579,OG12456
GO:0045333	cellular respiration	biological_process	0.012355	1	6	192	57	5803	OG12456,OG09424,OG03160,OG07485,OG01866,OG07579
GO:0022900	electron transport chain	biological_process	0.012823	1	6	192	55	5803	OG12456,OG01866,OG07485,OG07579,OG09424,OG03160
GO:0006605	protein targeting	biological_process	0.016456	1	6	192	68	5803	OG09344,OG11512,OG02503,OG07958,OG07615,OG02964
GO:0015980	energy derivation by oxidation of organic compounds	biological_process	0.018648	1	6	192	64	5803	OG12456,OG01866,OG07485,OG07579,OG09424,OG03160
GO:0005740	mitochondrial envelope	cellular_component	0.15559	1	6	192	97	5803	OG07485,OG01866,OG02503,OG03160,OG13239,OG02964
GO:0034220	ion transmembrane transport	biological_process	0.16212	1	6	192	108	5803	OG11359,OG13239,OG07035,OG05556,OG05035,OG03965
GO:0044429	mitochondrial part	cellular_component	0.21697	1	6	192	107	5803	OG02964,OG13239,OG03160,OG02503,OG01866,OG07485
GO:0044283	small molecule biosynthetic process	biological_process	0.2712	1	6	192	163	5803	OG12456,OG05687,OG02478,OG10590,OG07569,OG07035
GO:0044711	single-organism biosynthetic process	biological_process	0.33467	1	6	192	174	5803	OG12456,OG07569,OG07035,OG10590,OG05687,OG02478
GO:0005739	mitochondrion	cellular_component	0.52979	1	6	192	159	5803	OG02964,OG02503,OG13239,OG03160,OG07485,OG01866
GO:1901566	organonitrogen compound biosynthetic process	biological_process	0.68279	1	6	192	237	5803	OG09564,OG13239,OG07035,OG05556,OG07569,OG10590
GO:0016788	hydrolase activity, acting on ester bonds	molecular_function	0.68975	1	6	192	228	5803	OG07035,OG11336,OG03633,OG13012,OG02513,OG07442
GO:0016818	hydrolase activity, acting on acid anhydrides, in phosphorus-containing anhydrides	molecular_function	0.75712	1	6	192	260	5803	OG05708,OG12836,OG09002,OG12756,OG07615,OG08054
GO:0016301	kinase activity	molecular_function	0.86382	1	6	192	284	5803	OG12331,OG09551,OG09564,OG10980,OG13501,OG13287
GO:0016310	phosphorylation	biological_process	0.91145	1	6	192	304	5803	OG01866,OG07579,OG07485,OG03160,OG13287,OG12456
GO:0006082	organic acid metabolic process	biological_process	0.92253	1	6	192	338	5803	OG10497,OG07569,OG12482,OG05687,OG02478,OG11359
GO:0043436	oxoacid metabolic process	biological_process	0.92253	1	6	192	338	5803	OG05687,OG02478,OG11359,OG12482,OG07569,OG10497
GO:0042775	mitochondrial ATP synthesis coupled electron transport	biological_process	0.010522	1	5	192	36	5803	OG12456,OG01866,OG07579,OG07485,OG03160
GO:0042773	ATP synthesis coupled electron transport	biological_process	0.012282	1	5	192	37	5803	OG03160,OG01866,OG07579,OG07485,OG12456
GO:0033177	proton-transporting two-sector ATPase complex, proton-transporting domain	cellular_component	0.031466	1	5	192	48	5803	OG07035,OG05556,OG13239,OG03965,OG05035
GO:0044455	mitochondrial membrane part	cellular_component	0.045994	1	5	192	55	5803	OG02964,OG07485,OG13239,OG03160,OG02503
GO:0006119	oxidative phosphorylation	biological_process	0.055166	1	5	192	58	5803	OG12456,OG07485,OG01866,OG07579,OG03160
GO:0033365	protein localization to organelle	biological_process	0.0684	1	5	192	73	5803	OG07958,OG07615,OG11512,OG02503,OG02964
GO:0016469	proton-transporting two-sector ATPase complex	cellular_component	0.072843	1	5	192	67	5803	OG13239,OG05556,OG07035,OG05035,OG03965
GO:0016482	cytoplasmic transport	biological_process	0.087182	1	5	192	78	5803	OG07958,OG07615,OG11512,OG02503,OG02964
GO:0006399	tRNA metabolic process	biological_process	0.106	1	5	192	106	5803	OG07512,OG10590,OG07569,OG02478,OG03633
GO:0007166	cell surface receptor signaling pathway	biological_process	0.12927	1	5	192	79	5803	OG11359,OG12739,OG07615,OG07035,OG11564
GO:0051276	chromosome organization	biological_process	0.1923	1	5	192	92	5803	OG05708,OG09187,OG05290,OG12756,OG11359
GO:0034660	ncRNA metabolic process	biological_process	0.20745	1	5	192	132	5803	OG10590,OG07569,OG02478,OG03633,OG07512
GO:0008092	cytoskeletal protein binding	molecular_function	0.24289	1	5	192	105	5803	OG13515,OG03633,OG01607,OG10497,OG02513
GO:0005783	endoplasmic reticulum	cellular_component	0.26311	1	5	192	103	5803	OG05707,OG02596,OG07499,OG06476,OG13274
GO:0031966	mitochondrial membrane	cellular_component	0.26352	1	5	192	92	5803	OG02964,OG03160,OG13239,OG02503,OG07485
GO:0044421	extracellular region part	cellular_component	0.32741	1	5	192	113	5803	OG12569,OG02359,OG05626,OG08509,OG07035
GO:0044255	cellular lipid metabolic process	biological_process	0.42734	1	5	192	166	5803	OG12992,OG12482,OG11336,OG05687,OG02478
GO:0009117	nucleotide metabolic process	biological_process	0.44276	1	5	192	137	5803	OG09564,OG13239,OG05556,OG02191,OG10980
GO:0006753	nucleoside phosphate metabolic process	biological_process	0.46174	1	5	192	140	5803	OG13239,OG09564,OG05556,OG10980,OG02191
GO:0043933	macromolecular complex subunit organization	biological_process	0.50162	1	5	192	140	5803	OG02513,OG11512,OG11359,OG05717,OG07035
GO:0005694	chromosome	cellular_component	0.61805	1	5	192	182	5803	OG09187,OG05290,OG12836,OG08584,OG02596
GO:0016874	ligase activity	molecular_function	0.64117	1	5	192	193	5803	OG13551,OG07829,OG07526,OG07569,OG04072
GO:0022607	cellular component assembly	biological_process	0.74803	1	5	192	188	5803	OG02513,OG05290,OG11359,OG11512,OG07035
GO:0006629	lipid metabolic process	biological_process	0.79454	1	5	192	243	5803	OG12992,OG05687,OG02478,OG11336,OG12482
GO:0030001	metal ion transport	biological_process	0.80668	1	5	192	201	5803	OG10590,OG02478,OG11359,OG07714,OG12456
GO:1901575	organic substance catabolic process	biological_process	0.80967	1	5	192	244	5803	OG05687,OG02478,OG10986,OG02513,OG07442
GO:0071944	cell periphery	cellular_component	0.89313	1	5	192	221	5803	OG11359,OG10397,OG09519,OG02513,OG10980
GO:0019752	carboxylic acid metabolic process	biological_process	0.96231	1	5	192	331	5803	OG05687,OG02478,OG11359,OG07569,OG12482
GO:0033176	proton-transporting V-type ATPase complex	cellular_component	0.01145	1	4	192	29	5803	OG05556,OG07035,OG03965,OG05035
GO:0004197	cysteine-type endopeptidase activity	molecular_function	0.013866	1	4	192	28	5803	OG10944,OG13124,OG12435,OG12412
GO:0070469	respiratory chain	cellular_component	0.021993	1	4	192	28	5803	OG07485,OG01866,OG07579,OG03160
GO:0072594	establishment of protein localization to organelle	biological_process	0.032657	1	4	192	40	5803	OG07615,OG02503,OG11512,OG02964
GO:0008234	cysteine-type peptidase activity	molecular_function	0.048678	1	4	192	41	5803	OG13124,OG10944,OG12412,OG12435
GO:0051701	interaction with host	biological_process	0.049999	1	4	192	45	5803	OG12569,OG10509,OG11593,OG03269
GO:0006325	chromatin organization	biological_process	0.12751	1	4	192	60	5803	OG05708,OG09187,OG12756,OG11359
GO:0003779	actin binding	molecular_function	0.15633	1	4	192	63	5803	OG02513,OG10497,OG01607,OG13515
GO:0044265	cellular macromolecule catabolic process	biological_process	0.18219	1	4	192	84	5803	OG10986,OG05687,OG02513,OG07442
GO:0044432	endoplasmic reticulum part	cellular_component	0.21317	1	4	192	71	5803	OG02596,OG07499,OG06476,OG13274
GO:0009259	ribonucleotide metabolic process	biological_process	0.27584	1	4	192	78	5803	OG05556,OG13239,OG09564,OG10980
GO:0019693	ribose phosphate metabolic process	biological_process	0.27584	1	4	192	78	5803	OG10980,OG05556,OG13239,OG09564
GO:0005102	receptor binding	molecular_function	0.29704	1	4	192	86	5803	OG10509,OG11593,OG08207,OG07035
GO:0008236	serine-type peptidase activity	molecular_function	0.31328	1	4	192	88	5803	OG13238,OG02983,OG01968,OG11359
GO:0017171	serine hydrolase activity	molecular_function	0.31328	1	4	192	88	5803	OG02983,OG13238,OG11359,OG01968
GO:0012505	endomembrane system	cellular_component	0.33256	1	4	192	99	5803	OG02596,OG09106,OG07499,OG06476
GO:0032787	monocarboxylic acid metabolic process	biological_process	0.34764	1	4	192	106	5803	OG12482,OG02478,OG11359,OG05687
GO:0009057	macromolecule catabolic process	biological_process	0.36976	1	4	192	111	5803	OG02513,OG07442,OG05687,OG10986
GO:0007010	cytoskeleton organization	biological_process	0.37935	1	4	192	98	5803	OG10497,OG02513,OG13515,OG01607
GO:0009116	nucleoside metabolic process	biological_process	0.42522	1	4	192	100	5803	OG13239,OG05556,OG10980,OG08139
GO:1901657	glycosyl compound metabolic process	biological_process	0.43009	1	4	192	101	5803	OG05556,OG13239,OG08139,OG10980
GO:0004842	ubiquitin-protein ligase activity	molecular_function	0.52735	1	4	192	122	5803	OG04072,OG07526,OG07829,OG13551
GO:0019787	small conjugating protein ligase activity	molecular_function	0.52735	1	4	192	122	5803	OG04072,OG07526,OG07829,OG13551
GO:0034622	cellular macromolecular complex assembly	biological_process	0.53647	1	4	192	106	5803	OG07035,OG11359,OG11512,OG02513
GO:0016567	protein ubiquitination	biological_process	0.55317	1	4	192	128	5803	OG13551,OG07829,OG07526,OG04072
GO:0032446	protein modification by small protein conjugation	biological_process	0.5562	1	4	192	129	5803	OG04072,OG13551,OG07829,OG07526
GO:0071822	protein complex subunit organization	biological_process	0.55815	1	4	192	118	5803	OG02513,OG11512,OG07035,OG05717
GO:0016881	acid-amino acid ligase activity	molecular_function	0.57889	1	4	192	131	5803	OG04072,OG13551,OG07829,OG07526
GO:0070647	protein modification by small protein conjugation or removal	biological_process	0.63291	1	4	192	142	5803	OG07829,OG13551,OG07526,OG04072
GO:0016879	ligase activity, forming carbon-nitrogen bonds	molecular_function	0.6374	1	4	192	144	5803	OG04072,OG07829,OG13551,OG07526
GO:0065003	macromolecular complex assembly	biological_process	0.64714	1	4	192	130	5803	OG02513,OG07035,OG11359,OG11512
GO:0032502	developmental process	biological_process	0.67917	1	4	192	130	5803	OG10980,OG07035,OG09187,OG07440
GO:0006396	RNA processing	biological_process	0.72019	1	4	192	184	5803	OG13362,OG07512,OG03633,OG10590
GO:0044427	chromosomal part	cellular_component	0.73851	1	4	192	166	5803	OG02596,OG12836,OG08584,OG05290
GO:0072521	purine-containing compound metabolic process	biological_process	0.79143	1	4	192	165	5803	OG10980,OG13239,OG05556,OG07508
GO:0017111	nucleoside-triphosphatase activity	molecular_function	0.86751	1	4	192	222	5803	OG12836,OG09002,OG07615,OG08054
GO:0016462	pyrophosphatase activity	molecular_function	0.88427	1	4	192	228	5803	OG08054,OG07615,OG09002,OG12836
GO:0016773	phosphotransferase activity, alcohol group as acceptor	molecular_function	0.96239	1	4	192	268	5803	OG13501,OG13287,OG12331,OG09551
GO:0004129	cytochrome-c oxidase activity	molecular_function	0.023976	1	3	192	17	5803	OG01866,OG07579,OG07485
GO:0006123	mitochondrial electron transport, cytochrome c to oxygen	biological_process	0.023976	1	3	192	17	5803	OG07579,OG01866,OG07485
GO:0016675	oxidoreductase activity, acting on a heme group of donors	molecular_function	0.023976	1	3	192	17	5803	OG01866,OG07579,OG07485
GO:0016676	oxidoreductase activity, acting on a heme group of donors, oxygen as acceptor	molecular_function	0.023976	1	3	192	17	5803	OG01866,OG07485,OG07579
GO:0045277	respiratory chain complex IV	cellular_component	0.023976	1	3	192	17	5803	OG01866,OG07485,OG07579
GO:0043531	ADP binding	molecular_function	0.025123	1	3	192	20	5803	OG09002,OG12389,OG11512
GO:0015002	heme-copper terminal oxidase activity	molecular_function	0.025284	1	3	192	18	5803	OG07485,OG01866,OG07579
GO:0033179	proton-transporting V-type ATPase, V0 domain	cellular_component	0.030922	1	3	192	19	5803	OG07035,OG03965,OG05035
GO:0006308	DNA catabolic process	biological_process	0.033878	1	3	192	30	5803	OG10986,OG02513,OG07442
GO:0017038	protein import	biological_process	0.062597	1	3	192	32	5803	OG02503,OG07958,OG02964
GO:0015988	energy coupled proton transmembrane transport, against electrochemical gradient	biological_process	0.070894	1	3	192	33	5803	OG05035,OG03965,OG07035
GO:0015991	ATP hydrolysis coupled proton transport	biological_process	0.070894	1	3	192	33	5803	OG05035,OG03965,OG07035
GO:0000228	nuclear chromosome	cellular_component	0.090617	1	3	192	39	5803	OG05290,OG09187,OG08584
GO:0031410	cytoplasmic vesicle	cellular_component	0.11206	1	3	192	35	5803	OG11512,OG09502,OG05556
GO:0009523	photosystem II	cellular_component	0.12062	1	3	192	38	5803	OG02513,OG01665,OG09424
GO:0031982	vesicle	cellular_component	0.12996	1	3	192	37	5803	OG09502,OG11512,OG05556
GO:0009536	plastid	cellular_component	0.15011	1	3	192	42	5803	OG12456,OG10590,OG09424
GO:0006631	fatty acid metabolic process	biological_process	0.18001	1	3	192	52	5803	OG02478,OG05687,OG12482
GO:0050790	regulation of catalytic activity	biological_process	0.19081	1	3	192	48	5803	OG12412,OG04626,OG10944
GO:0065009	regulation of molecular function	biological_process	0.19349	1	3	192	49	5803	OG10944,OG04626,OG12412
GO:0034655	nucleobase-containing compound catabolic process	biological_process	0.20064	1	3	192	55	5803	OG02513,OG07442,OG10986
GO:0046034	ATP metabolic process	biological_process	0.21212	1	3	192	47	5803	OG13239,OG05556,OG10980
GO:0007186	G-protein coupled receptor signaling pathway	biological_process	0.23538	1	3	192	50	5803	OG07615,OG11359,OG12739
GO:0008033	tRNA processing	biological_process	0.23764	1	3	192	70	5803	OG03633,OG10590,OG07512
GO:0051082	unfolded protein binding	molecular_function	0.24982	1	3	192	47	5803	OG07035,OG07402,OG07023
GO:0004252	serine-type endopeptidase activity	molecular_function	0.27426	1	3	192	52	5803	OG11359,OG13238,OG02983
GO:0009521	photosystem	cellular_component	0.28146	1	3	192	53	5803	OG09424,OG01665,OG02513
GO:0006820	anion transport	biological_process	0.28451	1	3	192	51	5803	OG10980,OG05729,OG01490
GO:0006366	transcription from RNA polymerase II promoter	biological_process	0.28973	1	3	192	66	5803	OG02359,OG10497,OG07594
GO:0006766	vitamin metabolic process	biological_process	0.29532	1	3	192	68	5803	OG07035,OG10590,OG13012
GO:0006767	water-soluble vitamin metabolic process	biological_process	0.29532	1	3	192	68	5803	OG07035,OG10590,OG13012
GO:0040011	locomotion	biological_process	0.2989	1	3	192	64	5803	OG07035,OG10509,OG11593
GO:0009260	ribonucleotide biosynthetic process	biological_process	0.30555	1	3	192	56	5803	OG13239,OG09564,OG05556
GO:0046390	ribose phosphate biosynthetic process	biological_process	0.30555	1	3	192	56	5803	OG13239,OG09564,OG05556
GO:0006457	protein folding	biological_process	0.30801	1	3	192	55	5803	OG03269,OG08982,OG02983
GO:0004386	helicase activity	molecular_function	0.31698	1	3	192	78	5803	OG08054,OG12836,OG09002
GO:0005743	mitochondrial inner membrane	cellular_component	0.32294	1	3	192	53	5803	OG03160,OG13239,OG07485
GO:0019866	organelle inner membrane	cellular_component	0.32294	1	3	192	53	5803	OG07485,OG13239,OG03160
GO:0006397	mRNA processing	biological_process	0.3291	1	3	192	66	5803	OG10590,OG03633,OG13362
GO:0044270	cellular nitrogen compound catabolic process	biological_process	0.33189	1	3	192	71	5803	OG10986,OG07442,OG02513
GO:0046700	heterocycle catabolic process	biological_process	0.33189	1	3	192	71	5803	OG07442,OG02513,OG10986
GO:0000988	protein binding transcription factor activity	molecular_function	0.3493	1	3	192	70	5803	OG05000,OG10497,OG02359
GO:0016071	mRNA metabolic process	biological_process	0.35483	1	3	192	70	5803	OG03633,OG10590,OG13362
GO:0005789	endoplasmic reticulum membrane	cellular_component	0.35857	1	3	192	63	5803	OG06476,OG07499,OG02596
GO:0042175	nuclear outer membrane-endoplasmic reticulum membrane network	cellular_component	0.35857	1	3	192	63	5803	OG06476,OG07499,OG02596
GO:1901361	organic cyclic compound catabolic process	biological_process	0.35886	1	3	192	74	5803	OG10986,OG07442,OG02513
GO:0016853	isomerase activity	molecular_function	0.36245	1	3	192	78	5803	OG08982,OG03269,OG10406
GO:0034357	photosynthetic membrane	cellular_component	0.36594	1	3	192	64	5803	OG02513,OG01665,OG09424
GO:0009144	purine nucleoside triphosphate metabolic process	biological_process	0.37791	1	3	192	64	5803	OG10980,OG05556,OG13239
GO:0009199	ribonucleoside triphosphate metabolic process	biological_process	0.37791	1	3	192	64	5803	OG10980,OG13239,OG05556
GO:0009205	purine ribonucleoside triphosphate metabolic process	biological_process	0.37791	1	3	192	64	5803	OG13239,OG05556,OG10980
GO:0004518	nuclease activity	molecular_function	0.37927	1	3	192	75	5803	OG03633,OG02513,OG07442
GO:0009141	nucleoside triphosphate metabolic process	biological_process	0.38284	1	3	192	65	5803	OG05556,OG13239,OG10980
GO:0044767	single-organism developmental process	biological_process	0.38449	1	3	192	62	5803	OG09187,OG07440,OG07035
GO:0019439	aromatic compound catabolic process	biological_process	0.38866	1	3	192	76	5803	OG10986,OG07442,OG02513
GO:0044436	thylakoid part	cellular_component	0.39963	1	3	192	68	5803	OG02513,OG09424,OG01665
GO:0019867	outer membrane	cellular_component	0.40319	1	3	192	61	5803	OG02503,OG10397,OG02964
GO:0009165	nucleotide biosynthetic process	biological_process	0.40793	1	3	192	69	5803	OG09564,OG13239,OG05556
GO:1901293	nucleoside phosphate biosynthetic process	biological_process	0.40793	1	3	192	69	5803	OG09564,OG13239,OG05556
GO:0009579	thylakoid	cellular_component	0.40798	1	3	192	69	5803	OG02513,OG01665,OG09424
GO:0034470	ncRNA processing	biological_process	0.41322	1	3	192	96	5803	OG07512,OG03633,OG10590
GO:0009150	purine ribonucleotide metabolic process	biological_process	0.44921	1	3	192	72	5803	OG10980,OG05556,OG13239
GO:0015979	photosynthesis	biological_process	0.454	1	3	192	69	5803	OG01665,OG09424,OG02513
GO:0006163	purine nucleotide metabolic process	biological_process	0.4899	1	3	192	76	5803	OG10980,OG13239,OG05556
GO:0006952	defense response	biological_process	0.49283	1	3	192	69	5803	OG04503,OG09309,OG07442
GO:0042278	purine nucleoside metabolic process	biological_process	0.50893	1	3	192	82	5803	OG13239,OG05556,OG10980
GO:0046128	purine ribonucleoside metabolic process	biological_process	0.50893	1	3	192	82	5803	OG10980,OG05556,OG13239
GO:0044262	cellular carbohydrate metabolic process	biological_process	0.51053	1	3	192	83	5803	OG09519,OG13274,OG02478
GO:0009119	ribonucleoside metabolic process	biological_process	0.52406	1	3	192	85	5803	OG13239,OG05556,OG10980
GO:0004871	signal transducer activity	molecular_function	0.53974	1	3	192	85	5803	OG07615,OG12739,OG11359
GO:0060089	molecular transducer activity	molecular_function	0.53974	1	3	192	85	5803	OG12739,OG11359,OG07615
GO:0043623	cellular protein complex assembly	biological_process	0.60766	1	3	192	85	5803	OG07035,OG11512,OG02513
GO:0016053	organic acid biosynthetic process	biological_process	0.60942	1	3	192	119	5803	OG05687,OG02478,OG07569
GO:0046394	carboxylic acid biosynthetic process	biological_process	0.60942	1	3	192	119	5803	OG02478,OG05687,OG07569
GO:0009112	nucleobase metabolic process	biological_process	0.65831	1	3	192	111	5803	OG07508,OG09564,OG10980
GO:0090407	organophosphate biosynthetic process	biological_process	0.68267	1	3	192	110	5803	OG09564,OG13239,OG05556
GO:0042592	homeostatic process	biological_process	0.68978	1	3	192	101	5803	OG11359,OG05729,OG05935
GO:0000152	nuclear ubiquitin ligase complex	cellular_component	0.6921	1	3	192	106	5803	OG04072,OG07526,OG07829
GO:0005680	anaphase-promoting complex	cellular_component	0.6921	1	3	192	106	5803	OG04072,OG07829,OG07526
GO:1901137	carbohydrate derivative biosynthetic process	biological_process	0.69414	1	3	192	115	5803	OG13239,OG09564,OG05556
GO:0031461	cullin-RING ubiquitin ligase complex	cellular_component	0.70221	1	3	192	108	5803	OG04072,OG07829,OG07526
GO:0000151	ubiquitin ligase complex	cellular_component	0.71554	1	3	192	112	5803	OG07829,OG07526,OG04072
GO:0006461	protein complex assembly	biological_process	0.71943	1	3	192	109	5803	OG02513,OG07035,OG11512
GO:0070271	protein complex biogenesis	biological_process	0.72181	1	3	192	110	5803	OG02513,OG07035,OG11512
GO:0005525	GTP binding	molecular_function	0.74272	1	3	192	128	5803	OG11512,OG07615,OG09002
GO:0019001	guanyl nucleotide binding	molecular_function	0.74272	1	3	192	128	5803	OG09002,OG07615,OG11512
GO:0032561	guanyl ribonucleotide binding	molecular_function	0.74272	1	3	192	128	5803	OG09002,OG07615,OG11512
GO:0008610	lipid biosynthetic process	biological_process	0.75021	1	3	192	145	5803	OG12992,OG05687,OG02478
GO:0033554	cellular response to stress	biological_process	0.76861	1	3	192	131	5803	OG10980,OG07615,OG10986
GO:0042221	response to chemical stimulus	biological_process	0.77036	1	3	192	105	5803	OG07035,OG13012,OG12517
GO:0009055	electron carrier activity	molecular_function	0.77824	1	3	192	98	5803	OG09424,OG03592,OG03274
GO:0043565	sequence-specific DNA binding	molecular_function	0.78917	1	3	192	134	5803	OG02191,OG03269,OG07958
GO:0000003	reproduction	biological_process	0.79181	1	3	192	114	5803	OG07440,OG09187,OG05290
GO:0006260	DNA replication	biological_process	0.86241	1	3	192	174	5803	OG13703,OG12836,OG08584
GO:0046873	metal ion transmembrane transporter activity	molecular_function	0.87183	1	3	192	140	5803	OG10590,OG11359,OG07714
GO:0006118	electron transport	biological_process	0.91402	1	3	192	141	5803	OG03274,OG03592,OG09424
GO:1901605	alpha-amino acid metabolic process	biological_process	0.93864	1	3	192	204	5803	OG11359,OG02478,OG07569
GO:0004672	protein kinase activity	molecular_function	0.96727	1	3	192	221	5803	OG13287,OG09551,OG12331
GO:0005975	carbohydrate metabolic process	biological_process	0.98073	1	3	192	244	5803	OG13274,OG02478,OG09519
GO:0006520	cellular amino acid metabolic process	biological_process	0.98317	1	3	192	269	5803	OG07569,OG02478,OG11359
GO:0044000	movement in host	biological_process	0.039095	1	2	192	9	5803	OG10509,OG11593
GO:0046739	spread of virus in multicellular host	biological_process	0.039095	1	2	192	9	5803	OG11593,OG10509
GO:0046740	spread of virus in host, cell to cell	biological_process	0.039095	1	2	192	9	5803	OG11593,OG10509
GO:0051814	movement in other organism involved in symbiotic interaction	biological_process	0.039095	1	2	192	9	5803	OG10509,OG11593
GO:0015934	large ribosomal subunit	cellular_component	0.047973	1	2	192	8	5803	OG05357,OG05387
GO:0016311	dephosphorylation	biological_process	0.05609	1	2	192	15	5803	OG11336,OG04626
GO:0006626	protein targeting to mitochondrion	biological_process	0.06201	1	2	192	9	5803	OG02964,OG02503
GO:0070585	protein localization to mitochondrion	biological_process	0.06201	1	2	192	9	5803	OG02503,OG02964
GO:0072655	establishment of protein localization to mitochondrion	biological_process	0.06201	1	2	192	9	5803	OG02503,OG02964
GO:0042651	thylakoid membrane	cellular_component	0.064775	1	2	192	14	5803	OG09424,OG01665
GO:0044743	intracellular protein transmembrane import	biological_process	0.066187	1	2	192	13	5803	OG02964,OG02503
GO:0065002	intracellular protein transmembrane transport	biological_process	0.066187	1	2	192	13	5803	OG02964,OG02503
GO:0005746	mitochondrial respiratory chain	cellular_component	0.070371	1	2	192	10	5803	OG07485,OG03160
GO:0071806	protein transmembrane transport	biological_process	0.072771	1	2	192	14	5803	OG02964,OG02503
GO:0005742	mitochondrial outer membrane translocase complex	cellular_component	0.078712	1	2	192	13	5803	OG02964,OG02503
GO:0000413	protein peptidyl-prolyl isomerization	biological_process	0.086487	1	2	192	15	5803	OG08982,OG03269
GO:0003755	peptidyl-prolyl cis-trans isomerase activity	molecular_function	0.086487	1	2	192	15	5803	OG03269,OG08982
GO:0016859	cis-trans isomerase activity	molecular_function	0.086487	1	2	192	15	5803	OG08982,OG03269
GO:0006771	riboflavin metabolic process	biological_process	0.092649	1	2	192	16	5803	OG13012,OG07035
GO:0042726	flavin-containing compound metabolic process	biological_process	0.092649	1	2	192	16	5803	OG07035,OG13012
GO:0018208	peptidyl-proline modification	biological_process	0.096348	1	2	192	16	5803	OG08982,OG03269
GO:0006549	isoleucine metabolic process	biological_process	0.11202	1	2	192	23	5803	OG07569,OG02478
GO:0006551	leucine metabolic process	biological_process	0.11202	1	2	192	23	5803	OG02478,OG07569
GO:0006573	valine metabolic process	biological_process	0.11202	1	2	192	23	5803	OG07569,OG02478
GO:0052126	movement in host environment	biological_process	0.11345	1	2	192	16	5803	OG10509,OG11593
GO:0052192	movement in environment of other organism involved in symbiotic interaction	biological_process	0.11345	1	2	192	16	5803	OG10509,OG11593
GO:0019205	nucleobase-containing compound kinase activity	molecular_function	0.11422	1	2	192	19	5803	OG09564,OG10980
GO:0044391	ribosomal subunit	cellular_component	0.116	1	2	192	13	5803	OG05357,OG05387
GO:0019048	modulation by virus of host morphology or physiology	biological_process	0.12286	1	2	192	20	5803	OG03269,OG12569
GO:0019684	photosynthesis, light reaction	biological_process	0.12398	1	2	192	17	5803	OG09424,OG02513
GO:0004536	deoxyribonuclease activity	molecular_function	0.13332	1	2	192	27	5803	OG02513,OG07442
GO:0009081	branched-chain amino acid metabolic process	biological_process	0.13492	1	2	192	24	5803	OG07569,OG02478
GO:0044003	modification by symbiont of host morphology or physiology	biological_process	0.13854	1	2	192	23	5803	OG12569,OG03269
GO:0051817	modification of morphology or physiology of other organism involved in symbiotic interaction	biological_process	0.13854	1	2	192	23	5803	OG12569,OG03269
GO:0006839	mitochondrial transport	biological_process	0.14169	1	2	192	13	5803	OG02503,OG02964
GO:0006614	SRP-dependent cotranslational protein targeting to membrane	biological_process	0.14508	1	2	192	24	5803	OG07615,OG11512
GO:0045047	protein targeting to ER	biological_process	0.14508	1	2	192	24	5803	OG11512,OG07615
GO:0072599	establishment of protein localization to endoplasmic reticulum	biological_process	0.14508	1	2	192	24	5803	OG07615,OG11512
GO:0031072	heat shock protein binding	molecular_function	0.14582	1	2	192	15	5803	OG07023,OG07402
GO:0006613	cotranslational protein targeting to membrane	biological_process	0.15787	1	2	192	26	5803	OG11512,OG07615
GO:0006612	protein targeting to membrane	biological_process	0.16449	1	2	192	27	5803	OG11512,OG07615
GO:0004930	G-protein coupled receptor activity	molecular_function	0.16641	1	2	192	18	5803	OG12739,OG11359
GO:0006418	tRNA aminoacylation for protein translation	biological_process	0.17477	1	2	192	34	5803	OG02478,OG07569
GO:0035821	modification of morphology or physiology of other organism	biological_process	0.17911	1	2	192	27	5803	OG03269,OG12569
GO:0048468	cell development	biological_process	0.18129	1	2	192	19	5803	OG09187,OG07035
GO:0006323	DNA packaging	biological_process	0.19132	1	2	192	25	5803	OG09187,OG11359
GO:0043038	amino acid activation	biological_process	0.19785	1	2	192	36	5803	OG07569,OG02478
GO:0043039	tRNA aminoacylation	biological_process	0.19785	1	2	192	36	5803	OG07569,OG02478
GO:0015698	inorganic anion transport	biological_process	0.20309	1	2	192	23	5803	OG01490,OG05729
GO:0019079	viral genome replication	biological_process	0.21218	1	2	192	24	5803	OG02183,OG08054
GO:0016023	cytoplasmic membrane-bounded vesicle	cellular_component	0.22395	1	2	192	28	5803	OG09502,OG05556
GO:0018193	peptidyl-amino acid modification	biological_process	0.22697	1	2	192	28	5803	OG08982,OG03269
GO:0005179	hormone activity	molecular_function	0.24021	1	2	192	31	5803	OG08207,OG10509
GO:0000287	magnesium ion binding	molecular_function	0.24843	1	2	192	33	5803	OG02478,OG13501
GO:0070972	protein localization to endoplasmic reticulum	biological_process	0.25243	1	2	192	32	5803	OG07615,OG11512
GO:0031988	membrane-bounded vesicle	cellular_component	0.25426	1	2	192	30	5803	OG09502,OG05556
GO:0030246	carbohydrate binding	molecular_function	0.25557	1	2	192	32	5803	OG05877,OG07437
GO:0044454	nuclear chromosome part	cellular_component	0.25596	1	2	192	35	5803	OG05290,OG08584
GO:0006338	chromatin remodeling	biological_process	0.25927	1	2	192	32	5803	OG05708,OG12756
GO:0009605	response to external stimulus	biological_process	0.26339	1	2	192	34	5803	OG10980,OG07035
GO:0045263	proton-transporting ATP synthase complex, coupling factor F(o)	cellular_component	0.26596	1	2	192	27	5803	OG13239,OG05556
GO:0009611	response to wounding	biological_process	0.26904	1	2	192	32	5803	OG13581,OG07035
GO:0033647	host intracellular organelle	cellular_component	0.29448	1	2	192	33	5803	OG08509,OG12569
GO:0033648	host intracellular membrane-bounded organelle	cellular_component	0.29448	1	2	192	33	5803	OG12569,OG08509
GO:0042025	host cell nucleus	cellular_component	0.29448	1	2	192	33	5803	OG12569,OG08509
GO:0044445	cytosolic part	cellular_component	0.30047	1	2	192	29	5803	OG05556,OG05387
GO:0006633	fatty acid biosynthetic process	biological_process	0.30258	1	2	192	42	5803	OG05687,OG02478
GO:0005615	extracellular space	cellular_component	0.31584	1	2	192	35	5803	OG02359,OG07035
GO:0071103	DNA conformation change	biological_process	0.3205	1	2	192	36	5803	OG11359,OG09187
GO:0033646	host intracellular part	cellular_component	0.32215	1	2	192	36	5803	OG12569,OG08509
GO:0043656	intracellular region of host	cellular_component	0.32215	1	2	192	36	5803	OG12569,OG08509
GO:0072330	monocarboxylic acid biosynthetic process	biological_process	0.33287	1	2	192	46	5803	OG05687,OG02478
GO:0001076	RNA polymerase II transcription factor binding transcription factor activity	molecular_function	0.34262	1	2	192	42	5803	OG10497,OG02359
GO:0001104	RNA polymerase II transcription cofactor activity	molecular_function	0.34262	1	2	192	42	5803	OG10497,OG02359
GO:0009507	chloroplast	cellular_component	0.34858	1	2	192	40	5803	OG09424,OG10590
GO:0005829	cytosol	cellular_component	0.35373	1	2	192	32	5803	OG05556,OG05387
GO:0004888	transmembrane signaling receptor activity	molecular_function	0.36009	1	2	192	33	5803	OG11359,OG12739
GO:0016592	mediator complex	cellular_component	0.36055	1	2	192	43	5803	OG10497,OG02359
GO:0007005	mitochondrion organization	biological_process	0.36767	1	2	192	34	5803	OG02964,OG02503
GO:0006352	DNA-dependent transcription, initiation	biological_process	0.37495	1	2	192	41	5803	OG05000,OG07594
GO:0045259	proton-transporting ATP synthase complex	cellular_component	0.37616	1	2	192	36	5803	OG05556,OG13239
GO:0006814	sodium ion transport	biological_process	0.37883	1	2	192	39	5803	OG12456,OG11359
GO:0030154	cell differentiation	biological_process	0.39135	1	2	192	34	5803	OG07035,OG09187
GO:0016568	chromatin modification	biological_process	0.39459	1	2	192	45	5803	OG05708,OG12756
GO:0015985	energy coupled proton transport, down electrochemical gradient	biological_process	0.39721	1	2	192	39	5803	OG13239,OG05556
GO:0015986	ATP synthesis coupled proton transport	biological_process	0.39721	1	2	192	39	5803	OG13239,OG05556
GO:0006357	regulation of transcription from RNA polymerase II promoter	biological_process	0.40333	1	2	192	49	5803	OG10497,OG02359
GO:0009451	RNA modification	biological_process	0.4039	1	2	192	48	5803	OG07512,OG10406
GO:0051707	response to other organism	biological_process	0.40726	1	2	192	33	5803	OG13358,OG04503
GO:0006754	ATP biosynthetic process	biological_process	0.41593	1	2	192	40	5803	OG05556,OG13239
GO:0019031	viral envelope	cellular_component	0.41603	1	2	192	43	5803	OG09343,OG07035
GO:0036338	viral membrane	cellular_component	0.41603	1	2	192	43	5803	OG07035,OG09343
GO:0006576	cellular biogenic amine metabolic process	biological_process	0.41837	1	2	192	55	5803	OG02478,OG09002
GO:0044106	cellular amine metabolic process	biological_process	0.41837	1	2	192	55	5803	OG02478,OG09002
GO:0016791	phosphatase activity	molecular_function	0.42058	1	2	192	44	5803	OG11336,OG13012
GO:0009110	vitamin biosynthetic process	biological_process	0.42787	1	2	192	53	5803	OG07035,OG10590
GO:0042364	water-soluble vitamin biosynthetic process	biological_process	0.42787	1	2	192	53	5803	OG07035,OG10590
GO:0004190	aspartic-type endopeptidase activity	molecular_function	0.43245	1	2	192	56	5803	OG07714,OG07440
GO:0070001	aspartic-type peptidase activity	molecular_function	0.43245	1	2	192	56	5803	OG07440,OG07714
GO:0005741	mitochondrial outer membrane	cellular_component	0.43449	1	2	192	38	5803	OG02503,OG02964
GO:0009142	nucleoside triphosphate biosynthetic process	biological_process	0.43589	1	2	192	42	5803	OG13239,OG05556
GO:0009145	purine nucleoside triphosphate biosynthetic process	biological_process	0.43589	1	2	192	42	5803	OG13239,OG05556
GO:0009201	ribonucleoside triphosphate biosynthetic process	biological_process	0.43589	1	2	192	42	5803	OG13239,OG05556
GO:0009206	purine ribonucleoside triphosphate biosynthetic process	biological_process	0.43589	1	2	192	42	5803	OG05556,OG13239
GO:0031968	organelle outer membrane	cellular_component	0.43998	1	2	192	39	5803	OG02503,OG02964
GO:0042451	purine nucleoside biosynthetic process	biological_process	0.48182	1	2	192	47	5803	OG13239,OG05556
GO:0046129	purine ribonucleoside biosynthetic process	biological_process	0.48182	1	2	192	47	5803	OG05556,OG13239
GO:0042578	phosphoric ester hydrolase activity	molecular_function	0.48407	1	2	192	49	5803	OG13012,OG11336
GO:0018995	host	cellular_component	0.49263	1	2	192	49	5803	OG08509,OG12569
GO:0033643	host cell part	cellular_component	0.49263	1	2	192	49	5803	OG12569,OG08509
GO:0043245	extraorganismal space	cellular_component	0.49263	1	2	192	49	5803	OG08509,OG12569
GO:0043657	host cell	cellular_component	0.49263	1	2	192	49	5803	OG12569,OG08509
GO:0044215	other organism	cellular_component	0.49263	1	2	192	49	5803	OG08509,OG12569
GO:0044216	other organism cell	cellular_component	0.49263	1	2	192	49	5803	OG12569,OG08509
GO:0044217	other organism part	cellular_component	0.49263	1	2	192	49	5803	OG08509,OG12569
GO:0009163	nucleoside biosynthetic process	biological_process	0.50152	1	2	192	50	5803	OG13239,OG05556
GO:0042455	ribonucleoside biosynthetic process	biological_process	0.50152	1	2	192	50	5803	OG13239,OG05556
GO:0048869	cellular developmental process	biological_process	0.50283	1	2	192	48	5803	OG09187,OG07035
GO:0009308	amine metabolic process	biological_process	0.50795	1	2	192	59	5803	OG09002,OG02478
GO:1901659	glycosyl compound biosynthetic process	biological_process	0.50836	1	2	192	51	5803	OG05556,OG13239
GO:0008289	lipid binding	molecular_function	0.52018	1	2	192	56	5803	OG05729,OG12457
GO:0009152	purine ribonucleotide biosynthetic process	biological_process	0.52259	1	2	192	50	5803	OG05556,OG13239
GO:0038023	signaling receptor activity	molecular_function	0.52498	1	2	192	52	5803	OG11359,OG12739
GO:0003712	transcription cofactor activity	molecular_function	0.526	1	2	192	54	5803	OG10497,OG02359
GO:0006164	purine nucleotide biosynthetic process	biological_process	0.53184	1	2	192	52	5803	OG05556,OG13239
GO:0000989	transcription factor binding transcription factor activity	molecular_function	0.53202	1	2	192	55	5803	OG02359,OG10497
GO:0072522	purine-containing compound biosynthetic process	biological_process	0.55185	1	2	192	55	5803	OG13239,OG05556
GO:0019318	hexose metabolic process	biological_process	0.55994	1	2	192	64	5803	OG13274,OG02478
GO:0004872	receptor activity	molecular_function	0.56976	1	2	192	59	5803	OG11359,OG12739
GO:0005996	monosaccharide metabolic process	biological_process	0.58177	1	2	192	68	5803	OG02478,OG13274
GO:0006073	cellular glucan metabolic process	biological_process	0.58305	1	2	192	55	5803	OG13274,OG09519
GO:0044042	glucan metabolic process	biological_process	0.58305	1	2	192	55	5803	OG13274,OG09519
GO:0048610	cellular process involved in reproduction	biological_process	0.60007	1	2	192	53	5803	OG05290,OG09187
GO:0048522	positive regulation of cellular process	biological_process	0.60074	1	2	192	61	5803	OG05717,OG12569
GO:0003899	DNA-directed RNA polymerase activity	molecular_function	0.60281	1	2	192	59	5803	OG07508,OG12836
GO:0044264	cellular polysaccharide metabolic process	biological_process	0.61856	1	2	192	60	5803	OG09519,OG13274
GO:0048518	positive regulation of biological process	biological_process	0.64015	1	2	192	65	5803	OG12569,OG05717
GO:0006914	autophagy	biological_process	0.65263	1	2	192	75	5803	OG02359,OG11450
GO:0010608	posttranscriptional regulation of gene expression	biological_process	0.66059	1	2	192	85	5803	OG05717,OG09424
GO:0019058	viral infectious cycle	biological_process	0.66496	1	2	192	68	5803	OG02183,OG08054
GO:0016705	oxidoreductase activity, acting on paired donors, with incorporation or reduction of molecular oxygen	molecular_function	0.66529	1	2	192	78	5803	OG12482,OG12723
GO:0034062	RNA polymerase activity	molecular_function	0.66786	1	2	192	70	5803	OG07508,OG12836
GO:0030312	external encapsulating structure	cellular_component	0.6691	1	2	192	55	5803	OG09519,OG10397
GO:0005976	polysaccharide metabolic process	biological_process	0.67981	1	2	192	67	5803	OG13274,OG09519
GO:0005730	nucleolus	cellular_component	0.68459	1	2	192	66	5803	OG07508,OG12836
GO:0009607	response to biotic stimulus	biological_process	0.68882	1	2	192	53	5803	OG13358,OG04503
GO:0006206	pyrimidine nucleobase metabolic process	biological_process	0.71224	1	2	192	77	5803	OG09564,OG07508
GO:0005216	ion channel activity	molecular_function	0.73161	1	2	192	66	5803	OG12776,OG10980
GO:0022838	substrate-specific channel activity	molecular_function	0.73161	1	2	192	66	5803	OG10980,OG12776
GO:0015267	channel activity	molecular_function	0.73625	1	2	192	67	5803	OG12776,OG10980
GO:0022803	passive transmembrane transporter activity	molecular_function	0.73625	1	2	192	67	5803	OG10980,OG12776
GO:0048856	anatomical structure development	biological_process	0.74135	1	2	192	76	5803	OG07035,OG09187
GO:0005506	iron ion binding	molecular_function	0.75271	1	2	192	81	5803	OG12723,OG12739
GO:0006144	purine nucleobase metabolic process	biological_process	0.76136	1	2	192	90	5803	OG07508,OG10980
GO:0046906	tetrapyrrole binding	molecular_function	0.76368	1	2	192	89	5803	OG12723,OG09424
GO:0009405	pathogenesis	biological_process	0.76991	1	2	192	79	5803	OG12592,OG11359
GO:0016887	ATPase activity	molecular_function	0.77194	1	2	192	113	5803	OG08054,OG07615
GO:0072527	pyrimidine-containing compound metabolic process	biological_process	0.78058	1	2	192	91	5803	OG09564,OG07508
GO:0019725	cellular homeostasis	biological_process	0.79696	1	2	192	80	5803	OG05729,OG05935
GO:0005509	calcium ion binding	molecular_function	0.80748	1	2	192	76	5803	OG04717,OG05626
GO:0016798	hydrolase activity, acting on glycosyl bonds	molecular_function	0.8218	1	2	192	104	5803	OG13274,OG10986
GO:0035556	intracellular signal transduction	biological_process	0.83095	1	2	192	95	5803	OG11336,OG09002
GO:0006281	DNA repair	biological_process	0.84432	1	2	192	107	5803	OG10986,OG07615
GO:0044430	cytoskeletal part	cellular_component	0.866	1	2	192	114	5803	OG03633,OG02513
GO:0016829	lyase activity	molecular_function	0.86603	1	2	192	120	5803	OG10986,OG11359
GO:0044423	virion part	cellular_component	0.87275	1	2	192	105	5803	OG07035,OG09343
GO:0006974	response to DNA damage stimulus	biological_process	0.88522	1	2	192	118	5803	OG07615,OG10986
GO:0005856	cytoskeleton	cellular_component	0.89188	1	2	192	121	5803	OG03633,OG02513
GO:0016779	nucleotidyltransferase activity	molecular_function	0.89444	1	2	192	127	5803	OG07508,OG12836
GO:0046983	protein dimerization activity	molecular_function	0.90273	1	2	192	119	5803	OG07508,OG03476
GO:0016192	vesicle-mediated transport	biological_process	0.90961	1	2	192	154	5803	OG02795,OG12503
GO:0019012	virion	cellular_component	0.91023	1	2	192	118	5803	OG07035,OG09343
GO:0007049	cell cycle	biological_process	0.92108	1	2	192	129	5803	OG05290,OG12321
GO:0050662	coenzyme binding	molecular_function	0.92287	1	2	192	152	5803	OG12847,OG02478
GO:0044723	single-organism carbohydrate metabolic process	biological_process	0.93297	1	2	192	146	5803	OG13274,OG02478
GO:0030234	enzyme regulator activity	molecular_function	0.9449	1	2	192	134	5803	OG02191,OG13581
GO:0005886	plasma membrane	cellular_component	0.9608	1	2	192	146	5803	OG10980,OG11359
GO:0048037	cofactor binding	molecular_function	0.96675	1	2	192	185	5803	OG02478,OG12847
GO:0032501	multicellular organismal process	biological_process	0.97773	1	2	192	161	5803	OG07035,OG09187
GO:0031647	regulation of protein stability	biological_process	0.010752	1	1	192	1	5803	OG09424
GO:0042301	phosphate ion binding	molecular_function	0.010752	1	1	192	1	5803	OG09424
GO:0050821	protein stabilization	biological_process	0.010752	1	1	192	1	5803	OG09424
GO:0004457	lactate dehydrogenase activity	molecular_function	0.01597	1	1	192	1	5803	OG02478
GO:0004459	L-lactate dehydrogenase activity	molecular_function	0.01597	1	1	192	1	5803	OG02478
GO:0006452	translational frameshifting	biological_process	0.018797	1	1	192	1	5803	OG05717
GO:0032270	positive regulation of cellular protein metabolic process	biological_process	0.018797	1	1	192	1	5803	OG05717
GO:0043243	positive regulation of protein complex disassembly	biological_process	0.018797	1	1	192	1	5803	OG05717
GO:0045727	positive regulation of translation	biological_process	0.018797	1	1	192	1	5803	OG05717
GO:0045901	positive regulation of translational elongation	biological_process	0.018797	1	1	192	1	5803	OG05717
GO:0045905	positive regulation of translational termination	biological_process	0.018797	1	1	192	1	5803	OG05717
GO:0051247	positive regulation of protein metabolic process	biological_process	0.018797	1	1	192	1	5803	OG05717
GO:0009349	riboflavin synthase complex	cellular_component	0.018892	1	1	192	1	5803	OG07035
GO:0016168	chlorophyll binding	molecular_function	0.020279	1	1	192	2	5803	OG09424
GO:0000702	oxidized base lesion DNA N-glycosylase activity	molecular_function	0.033911	1	1	192	1	5803	OG10986
GO:0006285	base-excision repair, AP site formation	biological_process	0.033911	1	1	192	1	5803	OG10986
GO:0008534	oxidized purine nucleobase lesion DNA N-glycosylase activity	molecular_function	0.033911	1	1	192	1	5803	OG10986
GO:0046429	4-hydroxy-3-methylbut-2-en-1-yl diphosphate synthase activity	molecular_function	0.03566	1	1	192	2	5803	OG12992
GO:0052592	oxidoreductase activity, acting on CH or CH2 groups, with an iron-sulfur protein as acceptor	molecular_function	0.03566	1	1	192	2	5803	OG12992
GO:0034593	phosphatidylinositol bisphosphate phosphatase activity	molecular_function	0.039547	1	1	192	3	5803	OG11336
GO:0034596	phosphatidylinositol phosphate 4-phosphatase activity	molecular_function	0.039547	1	1	192	3	5803	OG11336
GO:0034597	phosphatidylinositol-4,5-bisphosphate 4-phosphatase activity	molecular_function	0.039547	1	1	192	3	5803	OG11336
GO:0046839	phospholipid dephosphorylation	biological_process	0.039547	1	1	192	3	5803	OG11336
GO:0046856	phosphatidylinositol dephosphorylation	biological_process	0.039547	1	1	192	3	5803	OG11336
GO:0052866	phosphatidylinositol phosphate phosphatase activity	molecular_function	0.039547	1	1	192	3	5803	OG11336
GO:0007289	spermatid nucleus differentiation	biological_process	0.040697	1	1	192	1	5803	OG09187
GO:0035092	sperm chromatin condensation	biological_process	0.040697	1	1	192	1	5803	OG09187
GO:0006824	cobalt ion transport	biological_process	0.042004	1	1	192	2	5803	OG10590
GO:0015087	cobalt ion transmembrane transporter activity	molecular_function	0.042004	1	1	192	2	5803	OG10590
GO:0006884	cell volume homeostasis	biological_process	0.042747	1	1	192	1	5803	OG05729
GO:0018298	protein-chromophore linkage	biological_process	0.04921	1	1	192	3	5803	OG09424
GO:0003906	DNA-(apurinic or apyrimidinic site) lyase activity	molecular_function	0.049564	1	1	192	2	5803	OG10986
GO:0000172	ribonuclease MRP complex	cellular_component	0.050139	1	1	192	2	5803	OG03633
GO:0006379	mRNA cleavage	biological_process	0.050139	1	1	192	2	5803	OG03633
GO:0006432	phenylalanyl-tRNA aminoacylation	biological_process	0.056829	1	1	192	3	5803	OG02478
GO:0002064	epithelial cell development	biological_process	0.057927	1	1	192	2	5803	OG09187
GO:0007281	germ cell development	biological_process	0.057927	1	1	192	2	5803	OG09187
GO:0007286	spermatid development	biological_process	0.057927	1	1	192	2	5803	OG09187
GO:0048515	spermatid differentiation	biological_process	0.057927	1	1	192	2	5803	OG09187
GO:0010923	negative regulation of phosphatase activity	biological_process	0.060751	1	1	192	2	5803	OG04626
GO:0019902	phosphatase binding	molecular_function	0.060751	1	1	192	2	5803	OG04626
GO:0090305	nucleic acid phosphodiester bond hydrolysis	biological_process	0.067778	1	1	192	3	5803	OG03633
GO:0005751	mitochondrial respiratory chain complex IV	cellular_component	0.069968	1	1	192	1	5803	OG07485
GO:0022625	cytosolic large ribosomal subunit	cellular_component	0.074514	1	1	192	1	5803	OG05387
GO:0032957	inositol trisphosphate metabolic process	biological_process	0.075071	1	1	192	2	5803	OG13501
GO:0043647	inositol phosphate metabolic process	biological_process	0.075071	1	1	192	2	5803	OG13501
GO:0047325	inositol tetrakisphosphate 1-kinase activity	molecular_function	0.075071	1	1	192	2	5803	OG13501
GO:0051765	inositol tetrakisphosphate kinase activity	molecular_function	0.075071	1	1	192	2	5803	OG13501
GO:0052725	inositol-1,3,4-trisphosphate 6-kinase activity	molecular_function	0.075071	1	1	192	2	5803	OG13501
GO:0052726	inositol-1,3,4-trisphosphate 5-kinase activity	molecular_function	0.075071	1	1	192	2	5803	OG13501
GO:0004832	valine-tRNA ligase activity	molecular_function	0.077722	1	1	192	2	5803	OG07569
GO:0006438	valyl-tRNA aminoacylation	biological_process	0.077722	1	1	192	2	5803	OG07569
GO:0010921	regulation of phosphatase activity	biological_process	0.08026	1	1	192	3	5803	OG04626
GO:0035303	regulation of dephosphorylation	biological_process	0.08026	1	1	192	3	5803	OG04626
GO:0000904	cell morphogenesis involved in differentiation	biological_process	0.084771	1	1	192	4	5803	OG07035
GO:0007409	axonogenesis	biological_process	0.084771	1	1	192	4	5803	OG07035
GO:0007411	axon guidance	biological_process	0.084771	1	1	192	4	5803	OG07035
GO:0048667	cell morphogenesis involved in neuron differentiation	biological_process	0.084771	1	1	192	4	5803	OG07035
GO:0048812	neuron projection morphogenesis	biological_process	0.084771	1	1	192	4	5803	OG07035
GO:0061564	axon development	biological_process	0.084771	1	1	192	4	5803	OG07035
GO:0097485	neuron projection guidance	biological_process	0.084771	1	1	192	4	5803	OG07035
GO:0032400	melanosome localization	biological_process	0.085811	1	1	192	1	5803	OG09502
GO:0032401	establishment of melanosome localization	biological_process	0.085811	1	1	192	1	5803	OG09502
GO:0032402	melanosome transport	biological_process	0.085811	1	1	192	1	5803	OG09502
GO:0033059	cellular pigmentation	biological_process	0.085811	1	1	192	1	5803	OG09502
GO:0043473	pigmentation	biological_process	0.085811	1	1	192	1	5803	OG09502
GO:0051648	vesicle localization	biological_process	0.085811	1	1	192	1	5803	OG09502
GO:0051650	establishment of vesicle localization	biological_process	0.085811	1	1	192	1	5803	OG09502
GO:0051656	establishment of organelle localization	biological_process	0.085811	1	1	192	1	5803	OG09502
GO:0051875	pigment granule localization	biological_process	0.085811	1	1	192	1	5803	OG09502
GO:0051904	pigment granule transport	biological_process	0.085811	1	1	192	1	5803	OG09502
GO:0051905	establishment of pigment granule localization	biological_process	0.085811	1	1	192	1	5803	OG09502
GO:0009767	photosynthetic electron transport chain	biological_process	0.089242	1	1	192	4	5803	OG09424
GO:0034227	tRNA thio-modification	biological_process	0.091421	1	1	192	2	5803	OG07512
GO:0016725	oxidoreductase activity, acting on CH or CH2 groups	molecular_function	0.092477	1	1	192	5	5803	OG12992
GO:0051766	inositol trisphosphate kinase activity	molecular_function	0.097253	1	1	192	3	5803	OG13501
GO:0006926	virus-infected cell apoptotic process	biological_process	0.098333	1	1	192	1	5803	OG12569
GO:0012502	induction of programmed cell death	biological_process	0.098333	1	1	192	1	5803	OG12569
GO:0019051	induction by virus of host apoptotic process	biological_process	0.098333	1	1	192	1	5803	OG12569
GO:0031341	regulation of cell killing	biological_process	0.098333	1	1	192	1	5803	OG12569
GO:0031343	positive regulation of cell killing	biological_process	0.098333	1	1	192	1	5803	OG12569
GO:0039526	modulation by virus of host apoptotic process	biological_process	0.098333	1	1	192	1	5803	OG12569
GO:0043902	positive regulation of multi-organism process	biological_process	0.098333	1	1	192	1	5803	OG12569
GO:0044531	modulation of programmed cell death in other organism	biological_process	0.098333	1	1	192	1	5803	OG12569
GO:0044532	modulation of apoptotic process in other organism	biological_process	0.098333	1	1	192	1	5803	OG12569
GO:0044533	positive regulation of apoptotic process in other organism	biological_process	0.098333	1	1	192	1	5803	OG12569
GO:0051709	regulation of killing of cells of other organism	biological_process	0.098333	1	1	192	1	5803	OG12569
GO:0051712	positive regulation of killing of cells of other organism	biological_process	0.098333	1	1	192	1	5803	OG12569
GO:0052040	modulation by symbiont of host programmed cell death	biological_process	0.098333	1	1	192	1	5803	OG12569
GO:0052042	positive regulation by symbiont of host programmed cell death	biological_process	0.098333	1	1	192	1	5803	OG12569
GO:0052150	modulation by symbiont of host apoptotic process	biological_process	0.098333	1	1	192	1	5803	OG12569
GO:0052151	positive regulation by symbiont of host apoptotic process	biological_process	0.098333	1	1	192	1	5803	OG12569
GO:0052248	modulation of programmed cell death in other organism involved in symbiotic interaction	biological_process	0.098333	1	1	192	1	5803	OG12569
GO:0052330	positive regulation by organism of programmed cell death in other organism involved in symbiotic interaction	biological_process	0.098333	1	1	192	1	5803	OG12569
GO:0052433	modulation by organism of apoptotic process in other organism involved in symbiotic interaction	biological_process	0.098333	1	1	192	1	5803	OG12569
GO:0052501	positive regulation by organism of apoptotic process in other organism involved in symbiotic interaction	biological_process	0.098333	1	1	192	1	5803	OG12569
GO:0060139	positive regulation of apoptotic process by virus	biological_process	0.098333	1	1	192	1	5803	OG12569
GO:0097285	cell-type specific apoptotic process	biological_process	0.098333	1	1	192	1	5803	OG12569
GO:0022008	neurogenesis	biological_process	0.10018	1	1	192	5	5803	OG07035
GO:0030182	neuron differentiation	biological_process	0.10018	1	1	192	5	5803	OG07035
GO:0031175	neuron projection development	biological_process	0.10018	1	1	192	5	5803	OG07035
GO:0048666	neuron development	biological_process	0.10018	1	1	192	5	5803	OG07035
GO:0048699	generation of neurons	biological_process	0.10018	1	1	192	5	5803	OG07035
GO:0009097	isoleucine biosynthetic process	biological_process	0.10244	1	1	192	4	5803	OG07569
GO:0009098	leucine biosynthetic process	biological_process	0.10244	1	1	192	4	5803	OG07569
GO:0009099	valine biosynthetic process	biological_process	0.10244	1	1	192	4	5803	OG07569
GO:0006858	extracellular transport	biological_process	0.10422	1	1	192	5	5803	OG02513
GO:0022611	dormancy process	biological_process	0.10492	1	1	192	3	5803	OG10980
GO:0000795	synaptonemal complex	cellular_component	0.10564	1	1	192	3	5803	OG05290
GO:0019104	DNA N-glycosylase activity	molecular_function	0.10818	1	1	192	5	5803	OG10986
GO:2001070	starch binding	molecular_function	0.11369	1	1	192	7	5803	OG07437
GO:0042126	nitrate metabolic process	biological_process	0.11661	1	1	192	5	5803	OG10497
GO:0042128	nitrate assimilation	biological_process	0.11661	1	1	192	5	5803	OG10497
GO:2001057	reactive nitrogen species metabolic process	biological_process	0.11661	1	1	192	5	5803	OG10497
GO:0009231	riboflavin biosynthetic process	biological_process	0.11701	1	1	192	5	5803	OG07035
GO:0042727	flavin-containing compound biosynthetic process	biological_process	0.11701	1	1	192	5	5803	OG07035
GO:0033588	Elongator holoenzyme complex	cellular_component	0.11705	1	1	192	3	5803	OG02845
GO:0005315	inorganic phosphate transmembrane transporter activity	molecular_function	0.11784	1	1	192	5	5803	OG01490
GO:0006817	phosphate ion transport	biological_process	0.11784	1	1	192	5	5803	OG01490
GO:1901677	phosphate transmembrane transporter activity	molecular_function	0.11784	1	1	192	5	5803	OG01490
GO:0043022	ribosome binding	molecular_function	0.11848	1	1	192	4	5803	OG05717
GO:0006997	nucleus organization	biological_process	0.12167	1	1	192	3	5803	OG09187
GO:0016799	hydrolase activity, hydrolyzing N-glycosyl compounds	molecular_function	0.12264	1	1	192	6	5803	OG10986
GO:0004017	adenylate kinase activity	molecular_function	0.12541	1	1	192	4	5803	OG10980
GO:0032266	phosphatidylinositol-3-phosphate binding	molecular_function	0.12623	1	1	192	2	5803	OG05729
GO:0043130	ubiquitin binding	molecular_function	0.12623	1	1	192	2	5803	OG05729
GO:1901981	phosphatidylinositol phosphate binding	molecular_function	0.12623	1	1	192	2	5803	OG05729
GO:0007399	nervous system development	biological_process	0.12882	1	1	192	6	5803	OG07035
GO:0019054	modulation by virus of host process	biological_process	0.13053	1	1	192	3	5803	OG12569
GO:0044068	modulation by symbiont of host cellular process	biological_process	0.13053	1	1	192	3	5803	OG12569
GO:0006072	glycerol-3-phosphate metabolic process	biological_process	0.13697	1	1	192	5	5803	OG02478
GO:0046168	glycerol-3-phosphate catabolic process	biological_process	0.13697	1	1	192	5	5803	OG02478
GO:0052646	alditol phosphate metabolic process	biological_process	0.13697	1	1	192	5	5803	OG02478
GO:0030855	epithelial cell differentiation	biological_process	0.13813	1	1	192	4	5803	OG09187
GO:0060429	epithelium development	biological_process	0.13813	1	1	192	4	5803	OG09187
GO:0051640	organelle localization	biological_process	0.1386	1	1	192	2	5803	OG09502
GO:0001907	killing by symbiont of host cells	biological_process	0.13867	1	1	192	4	5803	OG12569
GO:0044004	disruption by symbiont of host cell	biological_process	0.13867	1	1	192	4	5803	OG12569
GO:0051818	disruption of cells of other organism involved in symbiotic interaction	biological_process	0.13867	1	1	192	4	5803	OG12569
GO:0051883	killing of cells in other organism involved in symbiotic interaction	biological_process	0.13867	1	1	192	4	5803	OG12569
GO:0005643	nuclear pore	cellular_component	0.14008	1	1	192	8	5803	OG09106
GO:0046930	pore complex	cellular_component	0.14008	1	1	192	8	5803	OG09106
GO:0051130	positive regulation of cellular component organization	biological_process	0.14103	1	1	192	6	5803	OG05717
GO:0006415	translational termination	biological_process	0.14115	1	1	192	5	5803	OG05717
GO:0006449	regulation of translational termination	biological_process	0.14115	1	1	192	5	5803	OG05717
GO:0006534	cysteine metabolic process	biological_process	0.14308	1	1	192	5	5803	OG02478
GO:0030150	protein import into mitochondrial matrix	biological_process	0.14806	1	1	192	4	5803	OG02964
GO:0009279	cell outer membrane	cellular_component	0.15193	1	1	192	3	5803	OG10397
GO:0030313	cell envelope	cellular_component	0.15193	1	1	192	3	5803	OG10397
GO:0044462	external encapsulating structure part	cellular_component	0.15193	1	1	192	3	5803	OG10397
GO:0005635	nuclear envelope	cellular_component	0.15291	1	1	192	9	5803	OG09106
GO:0007224	smoothened signaling pathway	biological_process	0.15414	1	1	192	3	5803	OG11564
GO:0019751	polyol metabolic process	biological_process	0.15731	1	1	192	5	5803	OG13501
GO:0032990	cell part morphogenesis	biological_process	0.15809	1	1	192	8	5803	OG07035
GO:0048858	cell projection morphogenesis	biological_process	0.15809	1	1	192	8	5803	OG07035
GO:0005664	nuclear origin of replication recognition complex	cellular_component	0.15955	1	1	192	8	5803	OG08584
GO:0031082	BLOC complex	cellular_component	0.16194	1	1	192	4	5803	OG05556
GO:0031083	BLOC-1 complex	cellular_component	0.16194	1	1	192	4	5803	OG05556
GO:0009982	pseudouridine synthase activity	molecular_function	0.16223	1	1	192	7	5803	OG10406
GO:0009082	branched-chain amino acid biosynthetic process	biological_process	0.16341	1	1	192	5	5803	OG07569
GO:0007008	outer mitochondrial membrane organization	biological_process	0.16429	1	1	192	4	5803	OG02503
GO:0045040	protein import into mitochondrial outer membrane	biological_process	0.16429	1	1	192	4	5803	OG02503
GO:0031411	gas vesicle	cellular_component	0.16564	1	1	192	4	5803	OG11512
GO:0031412	gas vesicle organization	biological_process	0.16564	1	1	192	4	5803	OG11512
GO:0004797	thymidine kinase activity	molecular_function	0.16904	1	1	192	5	5803	OG09564
GO:0006230	TMP biosynthetic process	biological_process	0.16904	1	1	192	5	5803	OG09564
GO:0019136	deoxynucleoside kinase activity	molecular_function	0.16904	1	1	192	5	5803	OG09564
GO:0019206	nucleoside kinase activity	molecular_function	0.16904	1	1	192	5	5803	OG09564
GO:0046044	TMP metabolic process	biological_process	0.16904	1	1	192	5	5803	OG09564
GO:0006276	plasmid maintenance	biological_process	0.17009	1	1	192	4	5803	OG12435
GO:0000921	septin ring assembly	biological_process	0.17169	1	1	192	6	5803	OG02513
GO:0005940	septin ring	cellular_component	0.17169	1	1	192	6	5803	OG02513
GO:0031106	septin ring organization	biological_process	0.17169	1	1	192	6	5803	OG02513
GO:0032156	septin cytoskeleton	cellular_component	0.17169	1	1	192	6	5803	OG02513
GO:0032185	septin cytoskeleton organization	biological_process	0.17169	1	1	192	6	5803	OG02513
GO:0006011	UDP-glucose metabolic process	biological_process	0.17195	1	1	192	5	5803	OG02191
GO:0006066	alcohol metabolic process	biological_process	0.17458	1	1	192	6	5803	OG13501
GO:0043903	regulation of symbiosis, encompassing mutualism through parasitism	biological_process	0.17477	1	1	192	3	5803	OG12569
GO:0016776	phosphotransferase activity, phosphate group as acceptor	molecular_function	0.17494	1	1	192	6	5803	OG10980
GO:0071941	nitrogen cycle metabolic process	biological_process	0.17614	1	1	192	6	5803	OG10497
GO:0009036	Type II site-specific deoxyribonuclease activity	molecular_function	0.17617	1	1	192	10	5803	OG07442
GO:0009359	Type II site-specific deoxyribonuclease complex	cellular_component	0.17617	1	1	192	10	5803	OG07442
GO:0015666	restriction endodeoxyribonuclease activity	molecular_function	0.17617	1	1	192	10	5803	OG07442
GO:0004558	alpha-glucosidase activity	molecular_function	0.1786	1	1	192	5	5803	OG13274
GO:0004564	beta-fructofuranosidase activity	molecular_function	0.1786	1	1	192	5	5803	OG13274
GO:0004575	sucrose alpha-glucosidase activity	molecular_function	0.1786	1	1	192	5	5803	OG13274
GO:0017177	glucosidase II complex	cellular_component	0.1786	1	1	192	5	5803	OG13274
GO:0006821	chloride transport	biological_process	0.18029	1	1	192	6	5803	OG05729
GO:0009173	pyrimidine ribonucleoside monophosphate metabolic process	biological_process	0.18483	1	1	192	6	5803	OG09564
GO:0009174	pyrimidine ribonucleoside monophosphate biosynthetic process	biological_process	0.18483	1	1	192	6	5803	OG09564
GO:0032182	small conjugating protein binding	molecular_function	0.18741	1	1	192	5	5803	OG05729
GO:0042470	melanosome	cellular_component	0.18902	1	1	192	4	5803	OG09502
GO:0048770	pigment granule	cellular_component	0.18902	1	1	192	4	5803	OG09502
GO:1901615	organic hydroxy compound metabolic process	biological_process	0.19106	1	1	192	7	5803	OG13501
GO:0015926	glucosidase activity	molecular_function	0.19429	1	1	192	6	5803	OG13274
GO:0016050	vesicle organization	biological_process	0.19638	1	1	192	6	5803	OG11512
GO:0000808	origin recognition complex	cellular_component	0.19986	1	1	192	11	5803	OG08584
GO:0004180	carboxypeptidase activity	molecular_function	0.19989	1	1	192	8	5803	OG01968
GO:0004185	serine-type carboxypeptidase activity	molecular_function	0.19989	1	1	192	8	5803	OG01968
GO:0009225	nucleotide-sugar metabolic process	biological_process	0.20037	1	1	192	6	5803	OG02191
GO:0009432	SOS response	biological_process	0.20044	1	1	192	7	5803	OG10980
GO:0030436	asexual sporulation	biological_process	0.20191	1	1	192	6	5803	OG07440
GO:0007129	synapsis	biological_process	0.20378	1	1	192	4	5803	OG05290
GO:0007130	synaptonemal complex assembly	biological_process	0.20378	1	1	192	4	5803	OG05290
GO:0070192	chromosome organization involved in meiosis	biological_process	0.20378	1	1	192	4	5803	OG05290
GO:0070193	synaptonemal complex organization	biological_process	0.20378	1	1	192	4	5803	OG05290
GO:0005672	transcription factor TFIIA complex	cellular_component	0.20956	1	1	192	7	5803	OG07594
GO:0009307	DNA restriction-modification system	biological_process	0.21132	1	1	192	11	5803	OG07442
GO:0044355	clearance of foreign intracellular DNA	biological_process	0.21132	1	1	192	11	5803	OG07442
GO:0004520	endodeoxyribonuclease activity	molecular_function	0.21246	1	1	192	12	5803	OG07442
GO:0016888	endodeoxyribonuclease activity, producing 5'-phosphomonoesters	molecular_function	0.21246	1	1	192	12	5803	OG07442
GO:0035091	phosphatidylinositol binding	molecular_function	0.21541	1	1	192	6	5803	OG05729
GO:0022626	cytosolic ribosome	cellular_component	0.2155	1	1	192	4	5803	OG05387
GO:0006284	base-excision repair	biological_process	0.21564	1	1	192	8	5803	OG10986
GO:0016471	vacuolar proton-transporting V-type ATPase complex	cellular_component	0.21678	1	1	192	9	5803	OG05556
GO:0005186	pheromone activity	molecular_function	0.21805	1	1	192	9	5803	OG11593
GO:0051346	negative regulation of hydrolase activity	biological_process	0.21904	1	1	192	7	5803	OG04626
GO:0050830	defense response to Gram-positive bacterium	biological_process	0.21932	1	1	192	5	5803	OG04503
GO:0005774	vacuolar membrane	cellular_component	0.22057	1	1	192	10	5803	OG05556
GO:0044437	vacuolar part	cellular_component	0.22057	1	1	192	10	5803	OG05556
GO:0009218	pyrimidine ribonucleotide metabolic process	biological_process	0.23101	1	1	192	8	5803	OG09564
GO:0009220	pyrimidine ribonucleotide biosynthetic process	biological_process	0.23101	1	1	192	8	5803	OG09564
GO:0009271	phage shock	biological_process	0.23146	1	1	192	5	5803	OG13358
GO:0001906	cell killing	biological_process	0.23333	1	1	192	8	5803	OG12569
GO:0031640	killing of cells of other organism	biological_process	0.23333	1	1	192	8	5803	OG12569
GO:0044364	disruption of cells of other organism	biological_process	0.23333	1	1	192	8	5803	OG12569
GO:0030030	cell projection organization	biological_process	0.2339	1	1	192	13	5803	OG07035
GO:0009129	pyrimidine nucleoside monophosphate metabolic process	biological_process	0.23581	1	1	192	8	5803	OG09564
GO:0009130	pyrimidine nucleoside monophosphate biosynthetic process	biological_process	0.23581	1	1	192	8	5803	OG09564
GO:0043248	proteasome assembly	biological_process	0.23781	1	1	192	9	5803	OG11512
GO:0003684	damaged DNA binding	molecular_function	0.23936	1	1	192	10	5803	OG10986
GO:0005750	mitochondrial respiratory chain complex III	cellular_component	0.24092	1	1	192	5	5803	OG03160
GO:0006122	mitochondrial electron transport, ubiquinol to cytochrome c	biological_process	0.24092	1	1	192	5	5803	OG03160
GO:0045275	respiratory chain complex III	cellular_component	0.24092	1	1	192	5	5803	OG03160
GO:0045300	acyl-[acyl-carrier-protein] desaturase activity	molecular_function	0.24309	1	1	192	5	5803	OG12482
GO:0009372	quorum sensing	biological_process	0.24552	1	1	192	7	5803	OG11359
GO:0048872	homeostasis of number of cells	biological_process	0.24552	1	1	192	7	5803	OG11359
GO:0048874	homeostasis of number of cells in a free-living population	biological_process	0.24552	1	1	192	7	5803	OG11359
GO:0043934	sporulation	biological_process	0.25034	1	1	192	8	5803	OG07440
GO:0030677	ribonuclease P complex	cellular_component	0.25396	1	1	192	9	5803	OG03633
GO:0005253	anion channel activity	molecular_function	0.25801	1	1	192	8	5803	OG10980
GO:0009535	chloroplast thylakoid membrane	cellular_component	0.26043	1	1	192	9	5803	OG09424
GO:0055035	plastid thylakoid membrane	cellular_component	0.26043	1	1	192	9	5803	OG09424
GO:0010942	positive regulation of cell death	biological_process	0.26261	1	1	192	6	5803	OG12569
GO:0043065	positive regulation of apoptotic process	biological_process	0.26261	1	1	192	6	5803	OG12569
GO:0043068	positive regulation of programmed cell death	biological_process	0.26261	1	1	192	6	5803	OG12569
GO:0006289	nucleotide-excision repair	biological_process	0.26385	1	1	192	11	5803	OG10986
GO:0007006	mitochondrial membrane organization	biological_process	0.26439	1	1	192	7	5803	OG02503
GO:0043624	cellular protein complex disassembly	biological_process	0.26602	1	1	192	9	5803	OG05717
GO:0009235	cobalamin metabolic process	biological_process	0.26743	1	1	192	9	5803	OG10590
GO:0009236	cobalamin biosynthetic process	biological_process	0.26743	1	1	192	9	5803	OG10590
GO:0005732	small nucleolar ribonucleoprotein complex	cellular_component	0.27345	1	1	192	8	5803	OG03633
GO:0007127	meiosis I	biological_process	0.27349	1	1	192	6	5803	OG05290
GO:0006012	galactose metabolic process	biological_process	0.27427	1	1	192	12	5803	OG13274
GO:0000990	core RNA polymerase binding transcription factor activity	molecular_function	0.28166	1	1	192	15	5803	OG05000
GO:0000996	core DNA-dependent RNA polymerase binding promoter specificity activity	molecular_function	0.28166	1	1	192	15	5803	OG05000
GO:0016987	sigma factor activity	molecular_function	0.28166	1	1	192	15	5803	OG05000
GO:0016717	oxidoreductase activity, acting on paired donors, with oxidation of a pair of donors resulting in the reduction of molecular oxygen to two molecules of water	molecular_function	0.28216	1	1	192	7	5803	OG12482
GO:0009534	chloroplast thylakoid	cellular_component	0.28319	1	1	192	10	5803	OG09424
GO:0031976	plastid thylakoid	cellular_component	0.28319	1	1	192	10	5803	OG09424
GO:0031668	cellular response to extracellular stimulus	biological_process	0.28415	1	1	192	10	5803	OG10980
GO:0071496	cellular response to external stimulus	biological_process	0.28415	1	1	192	10	5803	OG10980
GO:0043021	ribonucleoprotein complex binding	molecular_function	0.28461	1	1	192	11	5803	OG05717
GO:0016151	nickel cation binding	molecular_function	0.28628	1	1	192	9	5803	OG13711
GO:0007126	meiosis	biological_process	0.287	1	1	192	7	5803	OG05290
GO:0051321	meiotic cell cycle	biological_process	0.287	1	1	192	7	5803	OG05290
GO:0043241	protein complex disassembly	biological_process	0.28823	1	1	192	10	5803	OG05717
GO:0043244	regulation of protein complex disassembly	biological_process	0.28823	1	1	192	10	5803	OG05717
GO:0003993	acid phosphatase activity	molecular_function	0.29102	1	1	192	10	5803	OG13012
GO:0019497	hexachlorocyclohexane metabolic process	biological_process	0.29102	1	1	192	10	5803	OG13012
GO:0042196	chlorinated hydrocarbon metabolic process	biological_process	0.29102	1	1	192	10	5803	OG13012
GO:0042197	halogenated hydrocarbon metabolic process	biological_process	0.29102	1	1	192	10	5803	OG13012
GO:0009615	response to virus	biological_process	0.29143	1	1	192	8	5803	OG13358
GO:0019201	nucleotide kinase activity	molecular_function	0.29529	1	1	192	12	5803	OG10980
GO:0031984	organelle subcompartment	cellular_component	0.29547	1	1	192	11	5803	OG09424
GO:0009991	response to extracellular stimulus	biological_process	0.29679	1	1	192	11	5803	OG10980
GO:0009539	photosystem II reaction center	cellular_component	0.2968	1	1	192	14	5803	OG09424
GO:0009156	ribonucleoside monophosphate biosynthetic process	biological_process	0.29847	1	1	192	10	5803	OG09564
GO:0009161	ribonucleoside monophosphate metabolic process	biological_process	0.29847	1	1	192	10	5803	OG09564
GO:0031683	G-protein beta/gamma-subunit complex binding	molecular_function	0.30163	1	1	192	11	5803	OG07615
GO:0006805	xenobiotic metabolic process	biological_process	0.30439	1	1	192	11	5803	OG13012
GO:0009410	response to xenobiotic stimulus	biological_process	0.30439	1	1	192	11	5803	OG13012
GO:0071466	cellular response to xenobiotic stimulus	biological_process	0.30439	1	1	192	11	5803	OG13012
GO:0030983	mismatched DNA binding	molecular_function	0.3062	1	1	192	9	5803	OG07615
GO:0008026	ATP-dependent helicase activity	molecular_function	0.30653	1	1	192	10	5803	OG08054
GO:0070035	purine NTP-dependent helicase activity	molecular_function	0.30653	1	1	192	10	5803	OG08054
GO:0003896	DNA primase activity	molecular_function	0.31065	1	1	192	10	5803	OG12836
GO:0006269	DNA replication, synthesis of RNA primer	biological_process	0.31065	1	1	192	10	5803	OG12836
GO:0006221	pyrimidine nucleotide biosynthetic process	biological_process	0.3143	1	1	192	12	5803	OG09564
GO:0022411	cellular component disassembly	biological_process	0.31802	1	1	192	12	5803	OG05717
GO:0032984	macromolecular complex disassembly	biological_process	0.31802	1	1	192	12	5803	OG05717
GO:0006367	transcription initiation from RNA polymerase II promoter	biological_process	0.31834	1	1	192	13	5803	OG07594
GO:0006275	regulation of DNA replication	biological_process	0.31871	1	1	192	11	5803	OG13703
GO:0000096	sulfur amino acid metabolic process	biological_process	0.32117	1	1	192	10	5803	OG02478
GO:0016762	xyloglucan:xyloglucosyl transferase activity	molecular_function	0.32518	1	1	192	10	5803	OG09519
GO:0008855	exodeoxyribonuclease VII activity	molecular_function	0.32578	1	1	192	14	5803	OG02513
GO:0009318	exodeoxyribonuclease VII complex	cellular_component	0.32578	1	1	192	14	5803	OG02513
GO:0016866	intramolecular transferase activity	molecular_function	0.32614	1	1	192	16	5803	OG10406
GO:0006220	pyrimidine nucleotide metabolic process	biological_process	0.32658	1	1	192	13	5803	OG09564
GO:0030258	lipid modification	biological_process	0.32943	1	1	192	17	5803	OG11336
GO:0009891	positive regulation of biosynthetic process	biological_process	0.32959	1	1	192	15	5803	OG05717
GO:0010557	positive regulation of macromolecule biosynthetic process	biological_process	0.32959	1	1	192	15	5803	OG05717
GO:0010604	positive regulation of macromolecule metabolic process	biological_process	0.32959	1	1	192	15	5803	OG05717
GO:0031328	positive regulation of cellular biosynthetic process	biological_process	0.32959	1	1	192	15	5803	OG05717
GO:0043086	negative regulation of catalytic activity	biological_process	0.33142	1	1	192	9	5803	OG04626
GO:0044092	negative regulation of molecular function	biological_process	0.33142	1	1	192	9	5803	OG04626
GO:0010498	proteasomal protein catabolic process	biological_process	0.33309	1	1	192	17	5803	OG05687
GO:0004529	exodeoxyribonuclease activity	molecular_function	0.33553	1	1	192	15	5803	OG02513
GO:0016895	exodeoxyribonuclease activity, producing 5'-phosphomonoesters	molecular_function	0.33553	1	1	192	15	5803	OG02513
GO:0030176	integral to endoplasmic reticulum membrane	cellular_component	0.33761	1	1	192	13	5803	OG07499
GO:0031227	intrinsic to endoplasmic reticulum membrane	cellular_component	0.33761	1	1	192	13	5803	OG07499
GO:0019087	transformation of host cell by virus	biological_process	0.33982	1	1	192	14	5803	OG03269
GO:0003857	3-hydroxyacyl-CoA dehydrogenase activity	molecular_function	0.34003	1	1	192	17	5803	OG02478
GO:0000902	cell morphogenesis	biological_process	0.34226	1	1	192	17	5803	OG07035
GO:0009123	nucleoside monophosphate metabolic process	biological_process	0.34238	1	1	192	12	5803	OG09564
GO:0009124	nucleoside monophosphate biosynthetic process	biological_process	0.34238	1	1	192	12	5803	OG09564
GO:0006304	DNA modification	biological_process	0.34835	1	1	192	18	5803	OG07442
GO:0008137	NADH dehydrogenase (ubiquinone) activity	molecular_function	0.35007	1	1	192	12	5803	OG12456
GO:0050136	NADH dehydrogenase (quinone) activity	molecular_function	0.35007	1	1	192	12	5803	OG12456
GO:0018874	benzoate metabolic process	biological_process	0.35118	1	1	192	18	5803	OG02478
GO:0051087	chaperone binding	molecular_function	0.3517	1	1	192	17	5803	OG08532
GO:0006298	mismatch repair	biological_process	0.35301	1	1	192	11	5803	OG07615
GO:0032989	cellular component morphogenesis	biological_process	0.35452	1	1	192	18	5803	OG07035
GO:0016055	Wnt receptor signaling pathway	biological_process	0.35868	1	1	192	13	5803	OG07035
GO:0006606	protein import into nucleus	biological_process	0.36011	1	1	192	17	5803	OG07958
GO:0034504	protein localization to nucleus	biological_process	0.36011	1	1	192	17	5803	OG07958
GO:0044744	protein targeting to nucleus	biological_process	0.36011	1	1	192	17	5803	OG07958
GO:0051170	nuclear import	biological_process	0.36011	1	1	192	17	5803	OG07958
GO:0016796	exonuclease activity, active with either ribo- or deoxyribonucleic acids and producing 5'-phosphomonoesters	molecular_function	0.36382	1	1	192	17	5803	OG02513
GO:0006120	mitochondrial electron transport, NADH to ubiquinone	biological_process	0.36754	1	1	192	14	5803	OG12456
GO:0051052	regulation of DNA metabolic process	biological_process	0.37783	1	1	192	14	5803	OG13703
GO:0005787	signal peptidase complex	cellular_component	0.37835	1	1	192	8	5803	OG06476
GO:0006550	isoleucine catabolic process	biological_process	0.37856	1	1	192	19	5803	OG02478
GO:0006552	leucine catabolic process	biological_process	0.37856	1	1	192	19	5803	OG02478
GO:0006574	valine catabolic process	biological_process	0.37856	1	1	192	19	5803	OG02478
GO:0009083	branched-chain amino acid catabolic process	biological_process	0.37856	1	1	192	19	5803	OG02478
GO:0043900	regulation of multi-organism process	biological_process	0.37895	1	1	192	9	5803	OG12569
GO:0004867	serine-type endopeptidase inhibitor activity	molecular_function	0.38003	1	1	192	7	5803	OG13581
GO:0070008	serine-type exopeptidase activity	molecular_function	0.38201	1	1	192	17	5803	OG01968
GO:0006096	glycolysis	biological_process	0.38286	1	1	192	19	5803	OG02478
GO:0042537	benzene-containing compound metabolic process	biological_process	0.3833	1	1	192	20	5803	OG02478
GO:0003954	NADH dehydrogenase activity	molecular_function	0.38589	1	1	192	13	5803	OG12456
GO:0006400	tRNA modification	biological_process	0.38593	1	1	192	16	5803	OG07512
GO:0006465	signal peptide processing	biological_process	0.39008	1	1	192	9	5803	OG06476
GO:0032403	protein complex binding	molecular_function	0.39571	1	1	192	14	5803	OG07615
GO:0019899	enzyme binding	molecular_function	0.39625	1	1	192	20	5803	OG04626
GO:0001871	pattern binding	molecular_function	0.40474	1	1	192	16	5803	OG07437
GO:0030247	polysaccharide binding	molecular_function	0.40474	1	1	192	16	5803	OG07437
GO:0006743	ubiquinone metabolic process	biological_process	0.40574	1	1	192	16	5803	OG12456
GO:0006744	ubiquinone biosynthetic process	biological_process	0.40574	1	1	192	16	5803	OG12456
GO:0042375	quinone cofactor metabolic process	biological_process	0.40574	1	1	192	16	5803	OG12456
GO:0045426	quinone cofactor biosynthetic process	biological_process	0.40574	1	1	192	16	5803	OG12456
GO:0005543	phospholipid binding	molecular_function	0.40638	1	1	192	17	5803	OG05729
GO:0005096	GTPase activator activity	molecular_function	0.4064	1	1	192	18	5803	OG02191
GO:0006935	chemotaxis	biological_process	0.40763	1	1	192	18	5803	OG07035
GO:0042330	taxis	biological_process	0.40763	1	1	192	18	5803	OG07035
GO:0051336	regulation of hydrolase activity	biological_process	0.40916	1	1	192	19	5803	OG04626
GO:0001522	pseudouridine synthesis	biological_process	0.41006	1	1	192	15	5803	OG10406
GO:0019843	rRNA binding	molecular_function	0.4101	1	1	192	14	5803	OG09463
GO:0003746	translation elongation factor activity	molecular_function	0.4123	1	1	192	13	5803	OG05717
GO:0005577	fibrinogen complex	cellular_component	0.41377	1	1	192	18	5803	OG07035
GO:0030168	platelet activation	biological_process	0.41377	1	1	192	18	5803	OG07035
GO:0030674	protein binding, bridging	molecular_function	0.41377	1	1	192	18	5803	OG07035
GO:0060090	binding, bridging	molecular_function	0.41377	1	1	192	18	5803	OG07035
GO:0042181	ketone biosynthetic process	biological_process	0.41692	1	1	192	17	5803	OG12456
GO:1901661	quinone metabolic process	biological_process	0.41692	1	1	192	17	5803	OG12456
GO:1901663	quinone biosynthetic process	biological_process	0.41692	1	1	192	17	5803	OG12456
GO:0007283	spermatogenesis	biological_process	0.41869	1	1	192	13	5803	OG09187
GO:0048232	male gamete generation	biological_process	0.41869	1	1	192	13	5803	OG09187
GO:0001775	cell activation	biological_process	0.42454	1	1	192	19	5803	OG07035
GO:0030133	transport vesicle	cellular_component	0.42593	1	1	192	18	5803	OG05556
GO:0048046	apoplast	cellular_component	0.42952	1	1	192	14	5803	OG09519
GO:0006334	nucleosome assembly	biological_process	0.43085	1	1	192	15	5803	OG11359
GO:0031497	chromatin assembly	biological_process	0.43085	1	1	192	15	5803	OG11359
GO:0034728	nucleosome organization	biological_process	0.43085	1	1	192	15	5803	OG11359
GO:0008083	growth factor activity	molecular_function	0.43877	1	1	192	12	5803	OG10509
GO:0008283	cell proliferation	biological_process	0.43877	1	1	192	12	5803	OG10509
GO:0009888	tissue development	biological_process	0.43919	1	1	192	18	5803	OG09187
GO:0006094	gluconeogenesis	biological_process	0.43968	1	1	192	21	5803	OG02478
GO:0019319	hexose biosynthetic process	biological_process	0.43968	1	1	192	21	5803	OG02478
GO:0046364	monosaccharide biosynthetic process	biological_process	0.43968	1	1	192	21	5803	OG02478
GO:0008948	oxaloacetate decarboxylase activity	molecular_function	0.44313	1	1	192	16	5803	OG11359
GO:0035725	sodium ion transmembrane transport	biological_process	0.44313	1	1	192	16	5803	OG11359
GO:0071436	sodium ion export	biological_process	0.44313	1	1	192	16	5803	OG11359
GO:0042180	cellular ketone metabolic process	biological_process	0.44458	1	1	192	19	5803	OG12456
GO:0044434	chloroplast part	cellular_component	0.44461	1	1	192	20	5803	OG09424
GO:0044435	plastid part	cellular_component	0.44763	1	1	192	21	5803	OG09424
GO:0007596	blood coagulation	biological_process	0.45049	1	1	192	21	5803	OG07035
GO:0006333	chromatin assembly or disassembly	biological_process	0.45127	1	1	192	16	5803	OG11359
GO:0006448	regulation of translational elongation	biological_process	0.46039	1	1	192	14	5803	OG05717
GO:0007599	hemostasis	biological_process	0.46042	1	1	192	22	5803	OG07035
GO:0050817	coagulation	biological_process	0.46042	1	1	192	22	5803	OG07035
GO:0050878	regulation of body fluid levels	biological_process	0.46042	1	1	192	22	5803	OG07035
GO:0006913	nucleocytoplasmic transport	biological_process	0.46086	1	1	192	23	5803	OG07958
GO:0051169	nuclear transport	biological_process	0.46086	1	1	192	23	5803	OG07958
GO:0000794	condensed nuclear chromosome	cellular_component	0.46401	1	1	192	21	5803	OG05290
GO:0009654	oxygen evolving complex	cellular_component	0.46793	1	1	192	15	5803	OG01665
GO:0005773	vacuole	cellular_component	0.47217	1	1	192	18	5803	OG05556
GO:0016655	oxidoreductase activity, acting on NAD(P)H, quinone or similar compound as acceptor	molecular_function	0.47493	1	1	192	21	5803	OG12456
GO:0006090	pyruvate metabolic process	biological_process	0.49575	1	1	192	21	5803	OG11359
GO:0008047	enzyme activator activity	molecular_function	0.49588	1	1	192	25	5803	OG02191
GO:0000276	mitochondrial proton-transporting ATP synthase complex, coupling factor F(o)	cellular_component	0.49865	1	1	192	21	5803	OG13239
GO:0022412	cellular process involved in reproduction in multicellular organism	biological_process	0.5043	1	1	192	14	5803	OG09187
GO:0044448	cell cortex part	cellular_component	0.50659	1	1	192	24	5803	OG02513
GO:0016893	endonuclease activity, active with either ribo- or deoxyribonucleic acids and producing 5'-phosphomonoesters	molecular_function	0.50941	1	1	192	25	5803	OG07442
GO:0004812	aminoacyl-tRNA ligase activity	molecular_function	0.51044	1	1	192	32	5803	OG07569
GO:0008238	exopeptidase activity	molecular_function	0.51094	1	1	192	24	5803	OG01968
GO:0008017	microtubule binding	molecular_function	0.51495	1	1	192	21	5803	OG03633
GO:0005938	cell cortex	cellular_component	0.51549	1	1	192	25	5803	OG02513
GO:0010941	regulation of cell death	biological_process	0.51692	1	1	192	19	5803	OG12569
GO:0042981	regulation of apoptotic process	biological_process	0.51692	1	1	192	19	5803	OG12569
GO:0043067	regulation of programmed cell death	biological_process	0.51692	1	1	192	19	5803	OG12569
GO:0031300	intrinsic to organelle membrane	cellular_component	0.52343	1	1	192	24	5803	OG07499
GO:0031301	integral to organelle membrane	cellular_component	0.52343	1	1	192	24	5803	OG07499
GO:0005753	mitochondrial proton-transporting ATP synthase complex	cellular_component	0.52517	1	1	192	22	5803	OG13239
GO:0006364	rRNA processing	biological_process	0.52704	1	1	192	30	5803	OG03633
GO:0016072	rRNA metabolic process	biological_process	0.52704	1	1	192	30	5803	OG03633
GO:0008200	ion channel inhibitor activity	molecular_function	0.53123	1	1	192	17	5803	OG12592
GO:0016248	channel inhibitor activity	molecular_function	0.53123	1	1	192	17	5803	OG12592
GO:0016820	hydrolase activity, acting on acid anhydrides, catalyzing transmembrane movement of substances	molecular_function	0.53221	1	1	192	30	5803	OG05556
GO:0016114	terpenoid biosynthetic process	biological_process	0.53545	1	1	192	35	5803	OG12992
GO:0042060	wound healing	biological_process	0.53616	1	1	192	27	5803	OG07035
GO:0016591	DNA-directed RNA polymerase II, holoenzyme	cellular_component	0.53646	1	1	192	19	5803	OG07594
GO:0016875	ligase activity, forming carbon-oxygen bonds	molecular_function	0.5412	1	1	192	34	5803	OG07569
GO:0016876	ligase activity, forming aminoacyl-tRNA and related compounds	molecular_function	0.5412	1	1	192	34	5803	OG07569
GO:0004527	exonuclease activity	molecular_function	0.54262	1	1	192	26	5803	OG02513
GO:0006915	apoptotic process	biological_process	0.54344	1	1	192	21	5803	OG12569
GO:0012501	programmed cell death	biological_process	0.54344	1	1	192	21	5803	OG12569
GO:0003724	RNA helicase activity	molecular_function	0.54421	1	1	192	34	5803	OG09002
GO:0006518	peptide metabolic process	biological_process	0.55066	1	1	192	20	5803	OG06476
GO:0006414	translational elongation	biological_process	0.5514	1	1	192	17	5803	OG05717
GO:0006721	terpenoid metabolic process	biological_process	0.55409	1	1	192	36	5803	OG12992
GO:0004866	endopeptidase inhibitor activity	molecular_function	0.55462	1	1	192	15	5803	OG13581
GO:0061135	endopeptidase regulator activity	molecular_function	0.55462	1	1	192	15	5803	OG13581
GO:0070887	cellular response to chemical stimulus	biological_process	0.55944	1	1	192	28	5803	OG13012
GO:0072528	pyrimidine-containing compound biosynthetic process	biological_process	0.56362	1	1	192	28	5803	OG09564
GO:0000428	DNA-directed RNA polymerase complex	cellular_component	0.56514	1	1	192	22	5803	OG07594
GO:0055029	nuclear DNA-directed RNA polymerase complex	cellular_component	0.56514	1	1	192	22	5803	OG07594
GO:0006554	lysine catabolic process	biological_process	0.56647	1	1	192	34	5803	OG02478
GO:0009068	aspartate family amino acid catabolic process	biological_process	0.56647	1	1	192	34	5803	OG02478
GO:0030695	GTPase regulator activity	molecular_function	0.57084	1	1	192	30	5803	OG02191
GO:0000793	condensed chromosome	cellular_component	0.57145	1	1	192	29	5803	OG05290
GO:0009617	response to bacterium	biological_process	0.57304	1	1	192	18	5803	OG04503
GO:0042742	defense response to bacterium	biological_process	0.57304	1	1	192	18	5803	OG04503
GO:0016485	protein processing	biological_process	0.57398	1	1	192	20	5803	OG06476
GO:0051604	protein maturation	biological_process	0.57398	1	1	192	20	5803	OG06476
GO:0004222	metalloendopeptidase activity	molecular_function	0.57545	1	1	192	31	5803	OG10633
GO:0016247	channel regulator activity	molecular_function	0.57664	1	1	192	23	5803	OG12592
GO:0015291	secondary active transmembrane transporter activity	molecular_function	0.57923	1	1	192	30	5803	OG01490
GO:0003690	double-stranded DNA binding	molecular_function	0.57968	1	1	192	27	5803	OG07615
GO:0019220	regulation of phosphate metabolic process	biological_process	0.5812	1	1	192	31	5803	OG04626
GO:0051174	regulation of phosphorus metabolic process	biological_process	0.5812	1	1	192	31	5803	OG04626
GO:0004540	ribonuclease activity	molecular_function	0.58408	1	1	192	26	5803	OG03633
GO:0006869	lipid transport	biological_process	0.5844	1	1	192	20	5803	OG12457
GO:0010876	lipid localization	biological_process	0.5844	1	1	192	20	5803	OG12457
GO:0030414	peptidase inhibitor activity	molecular_function	0.5862	1	1	192	19	5803	OG13581
GO:0061134	peptidase regulator activity	molecular_function	0.5862	1	1	192	19	5803	OG13581
GO:0040007	growth	biological_process	0.59029	1	1	192	23	5803	OG10509
GO:0006525	arginine metabolic process	biological_process	0.59068	1	1	192	27	5803	OG11359
GO:0006560	proline metabolic process	biological_process	0.59068	1	1	192	27	5803	OG11359
GO:0006650	glycerophospholipid metabolic process	biological_process	0.59095	1	1	192	33	5803	OG11336
GO:0046488	phosphatidylinositol metabolic process	biological_process	0.59095	1	1	192	33	5803	OG11336
GO:0015081	sodium ion transmembrane transporter activity	molecular_function	0.60056	1	1	192	26	5803	OG11359
GO:0015631	tubulin binding	molecular_function	0.60556	1	1	192	29	5803	OG03633
GO:0045298	tubulin complex	cellular_component	0.60556	1	1	192	29	5803	OG03633
GO:0051287	NAD binding	molecular_function	0.61363	1	1	192	40	5803	OG02478
GO:0019954	asexual reproduction	biological_process	0.61377	1	1	192	29	5803	OG07440
GO:0008299	isoprenoid biosynthetic process	biological_process	0.61878	1	1	192	44	5803	OG12992
GO:0051128	regulation of cellular component organization	biological_process	0.62539	1	1	192	35	5803	OG05717
GO:0008219	cell death	biological_process	0.62941	1	1	192	24	5803	OG12569
GO:0016265	death	biological_process	0.62941	1	1	192	24	5803	OG12569
GO:0048731	system development	biological_process	0.6311	1	1	192	29	5803	OG07035
GO:0006553	lysine metabolic process	biological_process	0.63243	1	1	192	41	5803	OG02478
GO:0006720	isoprenoid metabolic process	biological_process	0.63409	1	1	192	45	5803	OG12992
GO:0016835	carbon-oxygen lyase activity	molecular_function	0.63728	1	1	192	40	5803	OG10986
GO:0003682	chromatin binding	molecular_function	0.63878	1	1	192	29	5803	OG02596
GO:0046434	organophosphate catabolic process	biological_process	0.63904	1	1	192	31	5803	OG02478
GO:0010506	regulation of autophagy	biological_process	0.6391	1	1	192	30	5803	OG02359
GO:1901136	carbohydrate derivative catabolic process	biological_process	0.64217	1	1	192	32	5803	OG02478
GO:0007155	cell adhesion	biological_process	0.64275	1	1	192	33	5803	OG05877
GO:0022610	biological adhesion	biological_process	0.64275	1	1	192	33	5803	OG05877
GO:0033014	tetrapyrrole biosynthetic process	biological_process	0.64487	1	1	192	38	5803	OG10590
GO:1901606	alpha-amino acid catabolic process	biological_process	0.64497	1	1	192	41	5803	OG02478
GO:0008237	metallopeptidase activity	molecular_function	0.65024	1	1	192	39	5803	OG10633
GO:0005578	proteinaceous extracellular matrix	cellular_component	0.65544	1	1	192	31	5803	OG05626
GO:0016651	oxidoreductase activity, acting on NAD(P)H	molecular_function	0.66067	1	1	192	34	5803	OG12456
GO:0030880	RNA polymerase complex	cellular_component	0.66461	1	1	192	33	5803	OG07594
GO:0042623	ATPase activity, coupled	molecular_function	0.66869	1	1	192	41	5803	OG08054
GO:0006568	tryptophan metabolic process	biological_process	0.67087	1	1	192	40	5803	OG02478
GO:0006586	indolalkylamine metabolic process	biological_process	0.67087	1	1	192	40	5803	OG02478
GO:0006007	glucose catabolic process	biological_process	0.67445	1	1	192	42	5803	OG02478
GO:0019320	hexose catabolic process	biological_process	0.67445	1	1	192	42	5803	OG02478
GO:0051258	protein polymerization	biological_process	0.67845	1	1	192	28	5803	OG07035
GO:0009063	cellular amino acid catabolic process	biological_process	0.67921	1	1	192	44	5803	OG02478
GO:0008380	RNA splicing	biological_process	0.68057	1	1	192	39	5803	OG10590
GO:0046365	monosaccharide catabolic process	biological_process	0.68113	1	1	192	43	5803	OG02478
GO:0070925	organelle assembly	biological_process	0.683	1	1	192	29	5803	OG02513
GO:0044724	single-organism carbohydrate catabolic process	biological_process	0.6875	1	1	192	44	5803	OG02478
GO:0008509	anion transmembrane transporter activity	molecular_function	0.69495	1	1	192	29	5803	OG10980
GO:0003006	developmental process involved in reproduction	biological_process	0.69518	1	1	192	25	5803	OG09187
GO:0043566	structure-specific DNA binding	molecular_function	0.69997	1	1	192	40	5803	OG07615
GO:0007276	gamete generation	biological_process	0.70206	1	1	192	26	5803	OG09187
GO:0004519	endonuclease activity	molecular_function	0.70244	1	1	192	42	5803	OG07442
GO:0016054	organic acid catabolic process	biological_process	0.70263	1	1	192	48	5803	OG02478
GO:0044282	small molecule catabolic process	biological_process	0.70263	1	1	192	48	5803	OG02478
GO:0044712	single-organism catabolic process	biological_process	0.70263	1	1	192	48	5803	OG02478
GO:0046395	carboxylic acid catabolic process	biological_process	0.70263	1	1	192	48	5803	OG02478
GO:0008080	N-acetyltransferase activity	molecular_function	0.70362	1	1	192	29	5803	OG05729
GO:0006006	glucose metabolic process	biological_process	0.70451	1	1	192	44	5803	OG02478
GO:0009893	positive regulation of metabolic process	biological_process	0.70468	1	1	192	40	5803	OG05717
GO:0031325	positive regulation of cellular metabolic process	biological_process	0.70468	1	1	192	40	5803	OG05717
GO:0016410	N-acyltransferase activity	molecular_function	0.70475	1	1	192	30	5803	OG05729
GO:0051301	cell division	biological_process	0.7049	1	1	192	36	5803	OG12321
GO:0042430	indole-containing compound metabolic process	biological_process	0.70624	1	1	192	45	5803	OG02478
GO:0031012	extracellular matrix	cellular_component	0.70631	1	1	192	35	5803	OG05626
GO:0016044	cellular membrane organization	biological_process	0.70813	1	1	192	33	5803	OG02503
GO:0019941	modification-dependent protein catabolic process	biological_process	0.71078	1	1	192	43	5803	OG05687
GO:0043632	modification-dependent macromolecule catabolic process	biological_process	0.71078	1	1	192	43	5803	OG05687
GO:0006261	DNA-dependent DNA replication	biological_process	0.71189	1	1	192	44	5803	OG12836
GO:0046486	glycerolipid metabolic process	biological_process	0.71665	1	1	192	49	5803	OG11336
GO:0042802	identical protein binding	molecular_function	0.71668	1	1	192	46	5803	OG09106
GO:0065004	protein-DNA complex assembly	biological_process	0.7181	1	1	192	29	5803	OG11359
GO:0071824	protein-DNA complex subunit organization	biological_process	0.7181	1	1	192	29	5803	OG11359
GO:0060589	nucleoside-triphosphatase regulator activity	molecular_function	0.72032	1	1	192	46	5803	OG02191
GO:0009064	glutamine family amino acid metabolic process	biological_process	0.72209	1	1	192	43	5803	OG11359
GO:0048609	multicellular organismal reproductive process	biological_process	0.72235	1	1	192	29	5803	OG09187
GO:0016052	carbohydrate catabolic process	biological_process	0.73163	1	1	192	48	5803	OG02478
GO:0000775	chromosome, centromeric region	cellular_component	0.73754	1	1	192	41	5803	OG02596
GO:0006813	potassium ion transport	biological_process	0.73791	1	1	192	38	5803	OG02478
GO:0016051	carbohydrate biosynthetic process	biological_process	0.73847	1	1	192	48	5803	OG02478
GO:0006644	phospholipid metabolic process	biological_process	0.73942	1	1	192	50	5803	OG11336
GO:0009733	response to auxin stimulus	biological_process	0.74012	1	1	192	21	5803	OG12517
GO:0032504	multicellular organism reproduction	biological_process	0.74647	1	1	192	30	5803	OG09187
GO:0031329	regulation of cellular catabolic process	biological_process	0.74956	1	1	192	43	5803	OG02359
GO:0016407	acetyltransferase activity	molecular_function	0.75119	1	1	192	34	5803	OG05729
GO:0044257	cellular protein catabolic process	biological_process	0.75949	1	1	192	49	5803	OG05687
GO:0051603	proteolysis involved in cellular protein catabolic process	biological_process	0.75949	1	1	192	49	5803	OG05687
GO:0009894	regulation of catabolic process	biological_process	0.7607	1	1	192	46	5803	OG02359
GO:0043603	cellular amide metabolic process	biological_process	0.76475	1	1	192	44	5803	OG06476
GO:0005618	cell wall	cellular_component	0.76906	1	1	192	38	5803	OG09519
GO:0006790	sulfur compound metabolic process	biological_process	0.76956	1	1	192	52	5803	OG02478
GO:0009069	serine family amino acid metabolic process	biological_process	0.76956	1	1	192	53	5803	OG02478
GO:0044702	single organism reproductive process	biological_process	0.77048	1	1	192	32	5803	OG09187
GO:0046915	transition metal ion transmembrane transporter activity	molecular_function	0.77409	1	1	192	44	5803	OG10590
GO:0006733	oxidoreduction coenzyme metabolic process	biological_process	0.77419	1	1	192	53	5803	OG12456
GO:0061024	membrane organization	biological_process	0.77641	1	1	192	40	5803	OG02503
GO:0019953	sexual reproduction	biological_process	0.77769	1	1	192	34	5803	OG09187
GO:0016831	carboxy-lyase activity	molecular_function	0.77877	1	1	192	45	5803	OG11359
GO:0008135	translation factor activity, nucleic acid binding	molecular_function	0.7814	1	1	192	46	5803	OG05717
GO:1901607	alpha-amino acid biosynthetic process	biological_process	0.78298	1	1	192	62	5803	OG07569
GO:0005982	starch metabolic process	biological_process	0.7897	1	1	192	43	5803	OG13274
GO:0005985	sucrose metabolic process	biological_process	0.7897	1	1	192	43	5803	OG13274
GO:0005657	replication fork	cellular_component	0.79056	1	1	192	61	5803	OG12836
GO:0009066	aspartate family amino acid metabolic process	biological_process	0.79064	1	1	192	61	5803	OG02478
GO:0030163	protein catabolic process	biological_process	0.79077	1	1	192	55	5803	OG05687
GO:0005887	integral to plasma membrane	cellular_component	0.79268	1	1	192	40	5803	OG10980
GO:0033013	tetrapyrrole metabolic process	biological_process	0.79328	1	1	192	55	5803	OG10590
GO:0009653	anatomical structure morphogenesis	biological_process	0.79689	1	1	192	45	5803	OG07035
GO:0022804	active transmembrane transporter activity	molecular_function	0.79708	1	1	192	55	5803	OG01490
GO:0006928	cellular component movement	biological_process	0.798	1	1	192	48	5803	OG07035
GO:0000041	transition metal ion transport	biological_process	0.80206	1	1	192	48	5803	OG10590
GO:0031226	intrinsic to plasma membrane	cellular_component	0.80276	1	1	192	42	5803	OG10980
GO:0072511	divalent inorganic cation transport	biological_process	0.80768	1	1	192	62	5803	OG10590
GO:0005984	disaccharide metabolic process	biological_process	0.80812	1	1	192	46	5803	OG13274
GO:0007264	small GTPase mediated signal transduction	biological_process	0.82551	1	1	192	52	5803	OG09002
GO:0042967	acyl-carrier-protein biosynthetic process	biological_process	0.83039	1	1	192	47	5803	OG05729
GO:0009072	aromatic amino acid family metabolic process	biological_process	0.83379	1	1	192	54	5803	OG02478
GO:0016830	carbon-carbon lyase activity	molecular_function	0.83661	1	1	192	55	5803	OG11359
GO:0000785	chromatin	cellular_component	0.84036	1	1	192	49	5803	OG02596
GO:0009725	response to hormone stimulus	biological_process	0.84224	1	1	192	34	5803	OG12517
GO:0009311	oligosaccharide metabolic process	biological_process	0.84901	1	1	192	54	5803	OG13274
GO:0009719	response to endogenous stimulus	biological_process	0.85143	1	1	192	35	5803	OG12517
GO:0009108	coenzyme biosynthetic process	biological_process	0.8623	1	1	192	68	5803	OG12456
GO:0019028	viral capsid	cellular_component	0.86917	1	1	192	62	5803	OG07035
GO:0010033	response to organic substance	biological_process	0.87793	1	1	192	42	5803	OG12517
GO:0008652	cellular amino acid biosynthetic process	biological_process	0.87814	1	1	192	79	5803	OG07569
GO:0016209	antioxidant activity	molecular_function	0.88228	1	1	192	57	5803	OG05935
GO:0022414	reproductive process	biological_process	0.89595	1	1	192	54	5803	OG09187
GO:0006417	regulation of translation	biological_process	0.89688	1	1	192	84	5803	OG05717
GO:0016616	oxidoreductase activity, acting on the CH-OH group of donors, NAD or NADP as acceptor	molecular_function	0.89941	1	1	192	82	5803	OG02478
GO:0016747	transferase activity, transferring acyl groups other than amino-acyl groups	molecular_function	0.89959	1	1	192	71	5803	OG05729
GO:0016614	oxidoreductase activity, acting on CH-OH group of donors	molecular_function	0.90637	1	1	192	85	5803	OG02478
GO:0004857	enzyme inhibitor activity	molecular_function	0.9118	1	1	192	61	5803	OG13581
GO:0022402	cell cycle process	biological_process	0.91293	1	1	192	76	5803	OG05290
GO:0045454	cell redox homeostasis	biological_process	0.9176	1	1	192	64	5803	OG05935
GO:0044459	plasma membrane part	cellular_component	0.9188	1	1	192	70	5803	OG10980
GO:0051188	cofactor biosynthetic process	biological_process	0.92407	1	1	192	90	5803	OG12456
GO:1901565	organonitrogen compound catabolic process	biological_process	0.92577	1	1	192	87	5803	OG02478
GO:0016758	transferase activity, transferring hexosyl groups	molecular_function	0.92638	1	1	192	80	5803	OG09519
GO:0003924	GTPase activity	molecular_function	0.93104	1	1	192	88	5803	OG07615
GO:0032268	regulation of cellular protein metabolic process	biological_process	0.93465	1	1	192	101	5803	OG05717
GO:0020037	heme binding	molecular_function	0.93701	1	1	192	86	5803	OG12723
GO:0051246	regulation of protein metabolic process	biological_process	0.93758	1	1	192	104	5803	OG05717
GO:0007275	multicellular organismal development	biological_process	0.9405	1	1	192	78	5803	OG07035
GO:0004553	hydrolase activity, hydrolyzing O-glycosyl compounds	molecular_function	0.95011	1	1	192	96	5803	OG13274
GO:0016746	transferase activity, transferring acyl groups	molecular_function	0.95066	1	1	192	95	5803	OG05729
GO:0006732	coenzyme metabolic process	biological_process	0.96241	1	1	192	117	5803	OG12456
GO:0016757	transferase activity, transferring glycosyl groups	molecular_function	0.98184	1	1	192	125	5803	OG09519
GO:0044707	single-multicellular organism process	biological_process	0.98754	1	1	192	133	5803	OG07035
GO:0051186	cofactor metabolic process	biological_process	0.98938	1	1	192	159	5803	OG12456
GO:0006468	protein phosphorylation	biological_process	0.99716	1	1	192	199	5803	OG13287
