# Supplementary material for: Comparative transcriptomics reveals the selection patterns of domesticated ramie
Source: Ecol Evol. 2019 May 22;9(12):7057–68. doi: 10.1002/ece3.5271 (PMC6662332; doi:10.1002/ece3.5271)
Supplement: Supplementary file 12 [file ECE3-9-7057-s012.xls]

gene_id	NR GI	NR ID	NR Score	NR Evalue	NR Description	NT GI	NT ID	NT Score	NT Evalue	NT Description	KO ID	KO Name	KO Description	Http Link	Swissprot ID	Swissprot Score	Swissprot Evalue	Swissprot Description	PFAM ID	PFAM description	Gene Ontology Biological Pathway	BP Description	Gene Ontology Molecular Function	MF Description	Gene Ontology Cellular Component	CC Description	KOG ID	KOG ID	KOG Description	KOG Description
c54974_g1	--	--	--	--	--	--	--	--	--	--	--	--	--	--	--	--	--	--	--	--	--	--	--	--	--	--	--	--	--	--
c82184_g6	--	--	--	--	--	--	--	--	--	--	--	--	--	--	--	--	--	--	--	--	--	--	--	--	--	--	--	--	--	--
c80081_g3	147807472	CAN66189.1	322	3.60E-32	hypothetical protein VITISV_006047 [Vitis vinifera]	--	--	--	--	--	--	--	--	--	P27401	113	7.44E-06	Pro-Pol polyprotein OS=Simian foamy virus type 3 (strain LK3) GN=pol PE=3 SV=2	--	--	--	--	--	--	--	--	KOG0017	KOG0017	FOG: Transposon-encoded proteins with TYA, reverse transcriptase, integrase domains in various combinations	FOG: Transposon-encoded proteins with TYA, reverse transcriptase, integrase domains in various combinations
c82154_g3	527189438	EPS61092.1	158	4.71E-09	hypothetical protein M569_13708, partial [Genlisea aurea]	--	--	--	--	--	--	--	--	--	Q76MJ5	124	8.18E-06	Serine/threonine-protein kinase/endoribonuclease IRE2 OS=Homo sapiens GN=ERN2 PE=1 SV=4	PF00069//PF07714	Protein kinase domain//Protein tyrosine kinase	GO:0006468	protein phosphorylation	GO:0005524//GO:0004672	ATP binding//protein kinase activity	--	--	KOG1027	KOG1027	Serine/threonine protein kinase and endoribonuclease ERN1/IRE1, sensor of the unfolded protein response pathway	Serine/threonine protein kinase and endoribonuclease ERN1/IRE1, sensor of the unfolded protein response pathway
c65919_g2	--	--	--	--	--	--	--	--	--	--	--	--	--	--	--	--	--	--	PF00895//PF15339	ATP synthase protein 8//Acrosome formation-associated factor	GO:0015986//GO:0006897//GO:0007342//GO:0015992//GO:0060478	ATP synthesis coupled proton transport//endocytosis//fusion of sperm to egg plasma membrane//proton transport//acrosomal vesicle exocytosis	GO:0015078	hydrogen ion transmembrane transporter activity	GO:0005886//GO:0000276	plasma membrane//mitochondrial proton-transporting ATP synthase complex, coupling factor F(o)	--	--	--	--
c82474_g1	--	--	--	--	--	--	--	--	--	--	--	--	--	--	--	--	--	--	--	--	--	--	--	--	--	--	--	--	--	--
c81375_g6	--	--	--	--	--	--	--	--	--	--	--	--	--	--	--	--	--	--	--	--	--	--	--	--	--	--	--	--	--	--
c66948_g1	--	--	--	--	--	--	--	--	--	--	--	--	--	--	--	--	--	--	PF04868	Retinal cGMP phosphodiesterase, gamma subunit	GO:0006144//GO:0007601	purine nucleobase metabolic process//visual perception	GO:0004114//GO:0030553	3',5'-cyclic-nucleotide phosphodiesterase activity//cGMP binding	--	--	--	--	--	--
c86928_g3	778708530	XP_011656225.1	156	6.32E-09	PREDICTED: LOW QUALITY PROTEIN: retrovirus-related Pol polyprotein from transposon TNT 1-94 [Cucumis sativus]	729055837	KM577462.1	40	3.43E-09	Olea europaea isolate 71393_E retrotransposon copia-type, complete sequence	--	--	--	--	--	--	--	--	--	--	--	--	--	--	--	--	--	--	--	--
c81546_g2	--	--	--	--	--	--	--	--	--	--	--	--	--	--	--	--	--	--	--	--	--	--	--	--	--	--	--	--	--	--
c79002_g2	--	--	--	--	--	--	--	--	--	--	--	--	--	--	--	--	--	--	--	--	--	--	--	--	--	--	--	--	--	--
c79002_g1	--	--	--	--	--	747084776	XM_011091510.1	41	4.72E-10	PREDICTED: Sesamum indicum putative E3 ubiquitin-protein ligase XBAT31 (LOC105170654), mRNA	--	--	--	--	--	--	--	--	--	--	--	--	--	--	--	--	--	--	--	--
c78189_g1	--	--	--	--	--	--	--	--	--	--	--	--	--	--	--	--	--	--	--	--	--	--	--	--	--	--	--	--	--	--
c52939_g1	--	--	--	--	--	--	--	--	--	--	--	--	--	--	--	--	--	--	PF04023	FeoA domain	--	--	GO:0046914	transition metal ion binding	--	--	--	--	--	--
c75235_g4	--	--	--	--	--	--	--	--	--	--	--	--	--	--	--	--	--	--	--	--	--	--	--	--	--	--	--	--	--	--
c84841_g3	--	--	--	--	--	--	--	--	--	--	--	--	--	--	--	--	--	--	--	--	--	--	--	--	--	--	--	--	--	--
c84639_g4	--	--	--	--	--	--	--	--	--	--	--	--	--	--	--	--	--	--	--	--	--	--	--	--	--	--	--	--	--	--
c86803_g4	--	--	--	--	--	--	--	--	--	--	--	--	--	--	--	--	--	--	--	--	--	--	--	--	--	--	--	--	--	--
c75965_g2	--	--	--	--	--	--	--	--	--	--	--	--	--	--	--	--	--	--	--	--	--	--	--	--	--	--	--	--	--	--
c51540_g2	--	--	--	--	--	--	--	--	--	--	--	--	--	--	--	--	--	--	--	--	--	--	--	--	--	--	--	--	--	--
c68430_g1	657997352	XP_008391054.1	429	8.63E-47	PREDICTED: transcription factor bHLH92 [Malus domestica]	--	--	--	--	--	--	--	--	--	Q9FIX5	303	5.06E-30	Transcription factor bHLH92 OS=Arabidopsis thaliana GN=BHLH92 PE=2 SV=1	PF08447//PF00010	PAS fold//Helix-loop-helix DNA-binding domain	--	--	GO:0005515//GO:0046983	protein binding//protein dimerization activity	--	--	--	--	--	--
c19022_g1	--	--	--	--	--	--	--	--	--	--	--	--	--	--	--	--	--	--	--	--	--	--	--	--	--	--	--	--	--	--
c81965_g1	566148946	XP_002297814.2	385	1.21E-38	hypothetical protein POPTR_0001s14470g [Populus trichocarpa]>gi|550347244|gb|EEE82619.2| hypothetical protein POPTR_0001s14470g [Populus trichocarpa]	--	--	--	--	--	--	--	--	--	Q9ZVQ6	241	1.32E-20	F-box protein PP2-B10 OS=Arabidopsis thaliana GN=PP2B10 PE=1 SV=1	PF03333	Adhesin biosynthesis transcription regulatory protein	GO:0006355	regulation of transcription, DNA-templated	--	--	--	--	--	--	--	--
c76672_g1	--	--	--	--	--	--	--	--	--	--	--	--	--	--	--	--	--	--	--	--	--	--	--	--	--	--	--	--	--	--
c76672_g4	--	--	--	--	--	--	--	--	--	--	--	--	--	--	--	--	--	--	--	--	--	--	--	--	--	--	--	--	--	--
c73112_g1	514733416	XP_004957663.1	163	6.13E-10	PREDICTED: serine/threonine-protein kinase/endoribonuclease IRE1a-like [Setaria italica]	--	--	--	--	--	--	--	--	--	Q9C5S2	145	1.55E-08	Serine/threonine-protein kinase/endoribonuclease IRE1a OS=Arabidopsis thaliana GN=IRE1A PE=1 SV=1	--	--	--	--	--	--	--	--	--	--	--	--
c79113_g2	449458013	XP_004146742.1	530	5.51E-64	PREDICTED: pyruvate dehydrogenase E1 component subunit alpha-1, mitochondrial-like [Cucumis sativus]>gi|700192609|gb|KGN47813.1| hypothetical protein Csa_6G404280 [Cucumis sativus]	573947273	XM_006655901.1	180	8.14E-87	PREDICTED: Oryza brachyantha pyruvate dehydrogenase E1 component subunit alpha-2, mitochondrial-like (LOC102708250), mRNA	K00161	PDHA, pdhA	pyruvate dehydrogenase E1 component alpha subunit	http://www.genome.jp/dbget-bin/www_bget?ko:K00161	P52901	504	7.11E-62	Pyruvate dehydrogenase E1 component subunit alpha-1, mitochondrial OS=Arabidopsis thaliana GN=E1 ALPHA PE=2 SV=2	PF02775//PF00676//PF13292	Thiamine pyrophosphate enzyme, C-terminal TPP binding domain//Dehydrogenase E1 component//1-deoxy-D-xylulose-5-phosphate synthase	GO:0016114//GO:0006694//GO:0008152	terpenoid biosynthetic process//steroid biosynthetic process//metabolic process	GO:0016624//GO:0008661//GO:0003824//GO:0030976	oxidoreductase activity, acting on the aldehyde or oxo group of donors, disulfide as acceptor//1-deoxy-D-xylulose-5-phosphate synthase activity//catalytic activity//thiamine pyrophosphate binding	--	--	KOG0225	KOG0225	Pyruvate dehydrogenase E1, alpha subunit	Pyruvate dehydrogenase E1, alpha subunit
c76177_g1	297742537	CBI34686.3	128	3.95E-08	unnamed protein product [Vitis vinifera]	533191632	XM_005408610.1	73	6.08E-28	PREDICTED: Chinchilla lanigera tubulin, beta 4B class IVb (Tubb4b), transcript variant X2, mRNA	--	--	--	--	P02556	130	1.63E-08	Tubulin beta chain (Fragment) OS=Lytechinus pictus PE=2 SV=1	PF00943//PF07850	Alphavirus E2 glycoprotein//Renin receptor-like protein	GO:0007165	signal transduction	GO:0004872//GO:0005198	receptor activity//structural molecule activity	GO:0016021//GO:0019028	integral component of membrane//viral capsid	KOG1375	KOG1375	Beta tubulin	Beta tubulin
c89788_g1	848865085	XP_012833260.1	1581	0	PREDICTED: uncharacterized protein LOC105954131 [Erythranthe guttatus]	--	--	--	--	--	--	--	--	--	--	--	--	--	PF09668//PF04513//PF07440	Aspartyl protease//Baculovirus polyhedron envelope protein, PEP, C terminus//Caerin 1 protein	GO:0006508	proteolysis	GO:0005198//GO:0004190	structural molecule activity//aspartic-type endopeptidase activity	GO:0019031//GO:0019028//GO:0005576	viral envelope//viral capsid//extracellular region	--	--	--	--
c79609_g2	823201081	XP_012435440.1	185	1.28E-13	PREDICTED: uncharacterized protein LOC105762068 [Gossypium raimondii]	--	--	--	--	--	--	--	--	--	--	--	--	--	PF12513	Mitochondrial degradasome RNA helicase subunit C terminal	--	--	GO:0016817	hydrolase activity, acting on acid anhydrides	--	--	--	--	--	--
c77002_g2	--	--	--	--	--	--	--	--	--	--	--	--	--	--	--	--	--	--	--	--	--	--	--	--	--	--	--	--	--	--
c69498_g2	--	--	--	--	--	--	--	--	--	--	--	--	--	--	--	--	--	--	--	--	--	--	--	--	--	--	--	--	--	--
c69498_g1	--	--	--	--	--	--	--	--	--	--	--	--	--	--	--	--	--	--	--	--	--	--	--	--	--	--	--	--	--	--
c78484_g3	--	--	--	--	--	--	--	--	--	--	--	--	--	--	--	--	--	--	--	--	--	--	--	--	--	--	--	--	--	--
c72589_g1	566260203	XP_006389655.1	145	2.65E-08	hypothetical protein POPTR_0021s01040g [Populus trichocarpa]>gi|550312484|gb|ERP48569.1| hypothetical protein POPTR_0021s01040g [Populus trichocarpa]	--	--	--	--	--	--	--	--	--	--	--	--	--	PF16557	CUT1-like DNA-binding domain of SATB	--	--	GO:0003677	DNA binding	--	--	--	--	--	--
c79099_g2	147838064	CAN60930.1	4460	0	hypothetical protein VITISV_012765 [Vitis vinifera]	147867221	AM423699.2	692	0	Vitis vinifera contig VV78X262700.16, whole genome shotgun sequence	--	--	--	--	P10978	1605	0	Retrovirus-related Pol polyprotein from transposon TNT 1-94 OS=Nicotiana tabacum PE=2 SV=1	PF00098//PF16588//PF00665	Zinc knuckle//C2H2 zinc-finger//Integrase core domain	GO:0015074	DNA integration	GO:0008270//GO:0003676	zinc ion binding//nucleic acid binding	--	--	--	--	--	--
c70390_g1	657375575	AET04599.2	299	2.09E-28	UPF0202 plant-like protein [Medicago truncatula]	--	--	--	--	--	K14521	NAT10, KRE33	N-acetyltransferase 10	http://www.genome.jp/dbget-bin/www_bget?ko:K14521	Q9XIK4	244	5.22E-22	UPF0202 protein At1g10490 OS=Arabidopsis thaliana GN=At1g10490 PE=2 SV=2	--	--	--	--	--	--	--	--	KOG2036	KOG2036	Predicted P-loop ATPase fused to an acetyltransferase	Predicted P-loop ATPase fused to an acetyltransferase
c65196_g1	657944551	XP_008375192.1	1581	0	PREDICTED: LRR receptor-like serine/threonine-protein kinase FLS2 [Malus domestica]	703065622	XM_010089200.1	182	7.54E-88	Morus notabilis Receptor-like protein 12 partial mRNA	--	--	--	--	Q9FL28	635	6.21E-68	LRR receptor-like serine/threonine-protein kinase FLS2 OS=Arabidopsis thaliana GN=FLS2 PE=1 SV=1	PF13855//PF12124//PF00560	Leucine rich repeat//Coronavirus polyprotein cleavage domain//Leucine Rich Repeat	GO:0006508	proteolysis	GO:0016817//GO:0016788//GO:0008242//GO:0005515//GO:0004197//GO:0016740	hydrolase activity, acting on acid anhydrides//hydrolase activity, acting on ester bonds//omega peptidase activity//protein binding//cysteine-type endopeptidase activity//transferase activity	--	--	KOG0619	KOG0619	FOG: Leucine rich repeat	FOG: Leucine rich repeat
c78913_g1	255564976	XP_002523481.1	1386	5.61E-179	TMV resistance protein N, putative [Ricinus communis]>gi|223537309|gb|EEF38940.1| TMV resistance protein N, putative [Ricinus communis]	802765006	XM_012234660.1	60	3.22E-20	PREDICTED: Jatropha curcas TMV resistance protein N-like (LOC105648313), mRNA	--	--	--	--	Q40392	1027	7.54E-125	TMV resistance protein N OS=Nicotiana glutinosa GN=N PE=1 SV=1	PF00931//PF00004//PF01582//PF13676	NB-ARC domain//ATPase family associated with various cellular activities (AAA)//TIR domain//TIR domain	GO:0050896//GO:0007165	response to stimulus//signal transduction	GO:0043531//GO:0005524//GO:0005515	ADP binding//ATP binding//protein binding	--	--	--	--	--	--
c2693_g1	595857878	XP_007210633.1	475	5.25E-81	hypothetical protein PRUPE_ppa019746mg, partial [Prunus persica]>gi|462406368|gb|EMJ11832.1| hypothetical protein PRUPE_ppa019746mg, partial [Prunus persica]	--	--	--	--	--	--	--	--	--	--	--	--	--	PF12235	Fragile X-related 1 protein core C terminal	--	--	GO:0003723	RNA binding	--	--	--	--	--	--
c72106_g1	--	--	--	--	--	--	--	--	--	--	--	--	--	--	--	--	--	--	--	--	--	--	--	--	--	--	--	--	--	--
c62236_g1	--	--	--	--	--	--	--	--	--	--	--	--	--	--	--	--	--	--	PF06479//PF00340	Ribonuclease 2-5A//Interleukin-1 / 18	GO:0051252//GO:0006397	regulation of RNA metabolic process//mRNA processing	GO:0004540	ribonuclease activity	GO:0005615	extracellular space	--	--	--	--
c83515_g4	--	--	--	--	--	--	--	--	--	--	--	--	--	--	--	--	--	--	--	--	--	--	--	--	--	--	--	--	--	--
c81708_g1	645263407	XP_008237223.1	1286	3.32E-168	PREDICTED: pentatricopeptide repeat-containing protein At5g09450, mitochondrial isoform X2 [Prunus mume]	595793620	XM_007200497.1	280	2.30E-142	Prunus persica hypothetical protein (PRUPE_ppa009750mg) mRNA, complete cds	--	--	--	--	Q94B59	989	1.87E-124	Pentatricopeptide repeat-containing protein At5g09450, mitochondrial OS=Arabidopsis thaliana GN=At5g09450 PE=2 SV=1	--	--	--	--	--	--	--	--	--	--	--	--
c60964_g2	658044550	XP_008357937.1	1240	1.26E-155	PREDICTED: putative ribonuclease H protein At1g65750 [Malus domestica]	--	--	--	--	--	--	--	--	--	P08548	332	6.03E-31	LINE-1 reverse transcriptase homolog OS=Nycticebus coucang PE=3 SV=1	--	--	--	--	--	--	--	--	KOG1075	KOG1075	FOG: Reverse transcriptase	FOG: Reverse transcriptase
c79484_g2	--	--	--	--	--	--	--	--	--	--	--	--	--	--	--	--	--	--	--	--	--	--	--	--	--	--	--	--	--	--
c88197_g2	764546787	XP_011459595.1	694	9.34E-79	PREDICTED: gamma-tubulin complex component 5-like [Fragaria vesca subsp. vesca]	--	--	--	--	--	K16572	TUBGCP5, GCP5	gamma-tubulin complex component 5	http://www.genome.jp/dbget-bin/www_bget?ko:K16572	--	--	--	--	PF14098	Small, acid-soluble spore protein I	GO:0030436	asexual sporulation	--	--	--	--	--	--	--	--
c66874_g1	848895718	XP_012847906.1	1085	3.73E-128	PREDICTED: uncharacterized protein LOC105967854 [Erythranthe guttatus]	--	--	--	--	--	--	--	--	--	--	--	--	--	PF09187//PF04434	Domain of unknown function(DUF1950)//SWIM zinc finger	GO:0044030	regulation of DNA methylation	GO:0008270	zinc ion binding	GO:0005634	nucleus	--	--	--	--
c56005_g1	--	--	--	--	--	--	--	--	--	--	--	--	--	--	--	--	--	--	--	--	--	--	--	--	--	--	--	--	--	--
c87429_g1	--	--	--	--	--	--	--	--	--	--	--	--	--	--	--	--	--	--	--	--	--	--	--	--	--	--	--	--	--	--
c26621_g1	--	--	--	--	--	--	--	--	--	--	--	--	--	--	--	--	--	--	--	--	--	--	--	--	--	--	--	--	--	--
c68781_g1	595790969	XP_007199233.1	1005	3.72E-129	hypothetical protein PRUPE_ppa022146mg, partial [Prunus persica]>gi|462394633|gb|EMJ00432.1| hypothetical protein PRUPE_ppa022146mg, partial [Prunus persica]	663673442	HG975443.1	51	1.48E-15	Solanum pennellii chromosome ch04, complete genome	--	--	--	--	P04323	547	3.57E-62	Retrovirus-related Pol polyprotein from transposon 17.6 OS=Drosophila melanogaster GN=pol PE=3 SV=1	PF00075	RNase H	GO:0051252	regulation of RNA metabolic process	GO:0004523//GO:0003676	RNA-DNA hybrid ribonuclease activity//nucleic acid binding	--	--	KOG0017	KOG0017	FOG: Transposon-encoded proteins with TYA, reverse transcriptase, integrase domains in various combinations	FOG: Transposon-encoded proteins with TYA, reverse transcriptase, integrase domains in various combinations
c87326_g1	629092134	KCW58129.1	130	5.07E-18	hypothetical protein EUGRSUZ_H00851 [Eucalyptus grandis]	--	--	--	--	--	K08869	ADCK, ABC1	aarF domain-containing kinase	http://www.genome.jp/dbget-bin/www_bget?ko:K08869	--	--	--	--	PF02175	Serpentine type 7TM GPCR chemoreceptor Srb	GO:0007165//GO:0007606	signal transduction//sensory perception of chemical stimulus	GO:0004888	transmembrane signaling receptor activity	GO:0016021	integral component of membrane	--	--	--	--
c69491_g2	--	--	--	--	--	--	--	--	--	--	--	--	--	--	--	--	--	--	PF13465//PF06839	Zinc-finger double domain//GRF zinc finger	--	--	GO:0046872//GO:0008270	metal ion binding//zinc ion binding	--	--	--	--	--	--
c86934_g2	--	--	--	--	--	--	--	--	--	--	--	--	--	--	--	--	--	--	PF08437	Glycosyl transferase family 8 C-terminal	GO:0009103	lipopolysaccharide biosynthetic process	GO:0008918	lipopolysaccharide 3-alpha-galactosyltransferase activity	--	--	--	--	--	--
c78816_g2	--	--	--	--	--	--	--	--	--	--	--	--	--	--	--	--	--	--	PF00229	TNF(Tumour Necrosis Factor) family	GO:0006955//GO:0007165	immune response//signal transduction	GO:0005164	tumor necrosis factor receptor binding	GO:0016020	membrane	--	--	--	--
c65898_g2	778718241	XP_011657838.1	555	4.45E-59	PREDICTED: uncharacterized protein LOC101221625 isoform X15 [Cucumis sativus]	--	--	--	--	--	--	--	--	--	--	--	--	--	PF05793	Transcription initiation factor IIF, alpha subunit (TFIIF-alpha)	GO:0032968//GO:0006367	positive regulation of transcription elongation from RNA polymerase II promoter//transcription initiation from RNA polymerase II promoter	GO:0003677	DNA binding	GO:0005634	nucleus	--	--	--	--
c87977_g3	--	--	--	--	--	--	--	--	--	--	--	--	--	--	--	--	--	--	--	--	--	--	--	--	--	--	--	--	--	--
c71645_g1	--	--	--	--	--	--	--	--	--	--	--	--	--	--	--	--	--	--	--	--	--	--	--	--	--	--	--	--	--	--
c85181_g6	747082537	XP_011088594.1	138	1.52E-09	PREDICTED: uncharacterized protein LOC105169782 [Sesamum indicum]	658005683	XM_008339769.1	45	3.34E-12	PREDICTED: Malus x domestica uncharacterized LOC103401062 (LOC103401062), mRNA	--	--	--	--	--	--	--	--	PF12031	Domain of unknown function (DUF3518)	GO:0006338	chromatin remodeling	--	--	GO:0090544	BAF-type complex	--	--	--	--
c86802_g3	--	--	--	--	--	18073601	AJ309022.1	93	3.12E-38	Grapevine fleck virus complete genome, isolate MT48, genomic RNA	--	--	--	--	Q91TW9	2708	0	Genome polyprotein OS=Maize rayado fino virus (isolate Costa Rica/Guapiles) GN=ORF1 PE=3 SV=1	PF01443//PF00978//PF05381	Viral (Superfamily 1) RNA helicase//RNA dependent RNA polymerase//Tymovirus endopeptidase	GO:0016032//GO:0006508//GO:0006351//GO:0006144	viral process//proteolysis//transcription, DNA-templated//purine nucleobase metabolic process	GO:0004197//GO:0003968//GO:0005524//GO:0003723	cysteine-type endopeptidase activity//RNA-directed RNA polymerase activity//ATP binding//RNA binding	GO:0031379	RNA-directed RNA polymerase complex	--	--	--	--
c77460_g1	52001189	AAU21475.1	228	1.38E-21	alpha-tubulin, partial [Camellia sinensis]	703160844	XM_010114335.1	150	1.02E-70	Morus notabilis Tubulin alpha-3 chain partial mRNA	K07374	TUBA	tubulin alpha	http://www.genome.jp/dbget-bin/www_bget?ko:K07374	Q25563	231	5.04E-21	Tubulin alpha-13 chain OS=Naegleria gruberi GN=TUBA13 PE=2 SV=1	--	--	--	--	--	--	--	--	KOG1376	KOG1376	Alpha tubulin	Alpha tubulin
c88090_g2	109391001	CAJ09951.2	1125	0	putative gag-pol polyprotein [Citrus sinensis]	297747442	AC241326.1	53	5.32E-16	Pinus taeda clone PT_7Ba3500E16, complete sequence	K12619	XRN2, RAT1	5'-3' exoribonuclease 2	http://www.genome.jp/dbget-bin/www_bget?ko:K12619	P10978	937	3.41E-163	Retrovirus-related Pol polyprotein from transposon TNT 1-94 OS=Nicotiana tabacum PE=2 SV=1	PF13683//PF05144//PF00665	Integrase core domain//Phage replication protein CRI//Integrase core domain	GO:0006260//GO:0015074	DNA replication//DNA integration	--	--	--	--	--	--	--	--
c84831_g2	--	--	--	--	--	--	--	--	--	--	--	--	--	--	--	--	--	--	--	--	--	--	--	--	--	--	--	--	--	--
c69939_g1	--	--	--	--	--	--	--	--	--	--	--	--	--	--	--	--	--	--	--	--	--	--	--	--	--	--	--	--	--	--
c74551_g2	--	--	--	--	--	--	--	--	--	--	--	--	--	--	--	--	--	--	--	--	--	--	--	--	--	--	--	--	--	--
c89480_g2	848899820	XP_012850053.1	1438	0	PREDICTED: uncharacterized protein LOC105969822 [Erythranthe guttatus]	--	--	--	--	--	--	--	--	--	--	--	--	--	PF00098	Zinc knuckle	--	--	GO:0003676//GO:0008270	nucleic acid binding//zinc ion binding	--	--	--	--	--	--
c68415_g1	--	--	--	--	--	--	--	--	--	--	--	--	--	--	--	--	--	--	--	--	--	--	--	--	--	--	--	--	--	--
c83388_g1	--	--	--	--	--	--	--	--	--	--	--	--	--	--	--	--	--	--	--	--	--	--	--	--	--	--	--	--	--	--
c108447_g1	147792460	CAN67902.1	943	2.86E-116	hypothetical protein VITISV_037907 [Vitis vinifera]	--	--	--	--	--	--	--	--	--	P10978	870	1.61E-102	Retrovirus-related Pol polyprotein from transposon TNT 1-94 OS=Nicotiana tabacum PE=2 SV=1	--	--	--	--	--	--	--	--	--	--	--	--
c88090_g1	147865272	CAN84102.1	967	1.57E-119	hypothetical protein VITISV_041248 [Vitis vinifera]	--	--	--	--	--	K12619	XRN2, RAT1	5'-3' exoribonuclease 2	http://www.genome.jp/dbget-bin/www_bget?ko:K12619	P10978	591	1.22E-65	Retrovirus-related Pol polyprotein from transposon TNT 1-94 OS=Nicotiana tabacum PE=2 SV=1	PF00098	Zinc knuckle	--	--	GO:0003676//GO:0008270	nucleic acid binding//zinc ion binding	--	--	--	--	--	--
c86280_g2	--	--	--	--	--	--	--	--	--	--	--	--	--	--	--	--	--	--	--	--	--	--	--	--	--	--	--	--	--	--
c85101_g2	731338584	XP_010680400.1	2141	0	PREDICTED: transposon Tf2-1 polyprotein isoform X1 [Beta vulgaris subsp. vulgaris]	--	--	--	--	--	--	--	--	--	P0CT39	786	6.79E-89	Transposon Tf2-6 polyprotein OS=Schizosaccharomyces pombe (strain 972 / ATCC 24843) GN=Tf2-6 PE=3 SV=1	PF00665	Integrase core domain	GO:0015074	DNA integration	--	--	--	--	KOG0017	KOG0017	FOG: Transposon-encoded proteins with TYA, reverse transcriptase, integrase domains in various combinations	FOG: Transposon-encoded proteins with TYA, reverse transcriptase, integrase domains in various combinations
c16008_g1	568864106	XP_006485449.1	384	4.76E-54	PREDICTED: uncharacterized protein LOC102621413 [Citrus sinensis]	--	--	--	--	--	--	--	--	--	P0C2F6	126	3.90E-06	Putative ribonuclease H protein At1g65750 OS=Arabidopsis thaliana GN=At1g65750 PE=3 SV=1	--	--	--	--	--	--	--	--	--	--	--	--
c67512_g1	661883536	CDP12880.1	183	4.62E-13	unnamed protein product [Coffea canephora]	--	--	--	--	--	K14521	NAT10, KRE33	N-acetyltransferase 10	http://www.genome.jp/dbget-bin/www_bget?ko:K14521	Q9XIK4	181	1.07E-13	UPF0202 protein At1g10490 OS=Arabidopsis thaliana GN=At1g10490 PE=2 SV=2	--	--	--	--	--	--	--	--	KOG2036	KOG2036	Predicted P-loop ATPase fused to an acetyltransferase	Predicted P-loop ATPase fused to an acetyltransferase
c81323_g2	--	--	--	--	--	--	--	--	--	--	--	--	--	--	--	--	--	--	--	--	--	--	--	--	--	--	--	--	--	--
c72214_g2	225464123	XP_002265783.1	188	3.58E-15	PREDICTED: cytosolic sulfotransferase 15 [Vitis vinifera]>gi|296087962|emb|CBI35245.3| unnamed protein product [Vitis vinifera]	--	--	--	--	--	--	--	--	--	Q9ZPQ5	163	1.32E-12	Cytosolic sulfotransferase 13 OS=Arabidopsis thaliana GN=SOT13 PE=3 SV=1	--	--	--	--	--	--	--	--	--	--	--	--
c28067_g1	--	--	--	--	--	703155296	XM_010112862.1	44	5.91E-12	Morus notabilis Auxin response factor 3 partial mRNA	--	--	--	--	--	--	--	--	--	--	--	--	--	--	--	--	--	--	--	--
c86872_g1	823257602	XP_012461471.1	200	1.15E-14	PREDICTED: uncharacterized protein LOC105781475 [Gossypium raimondii]	685308876	XM_009146842.1	36	9.33E-07	PREDICTED: Brassica rapa uncharacterized LOC103868773 (LOC103868773), mRNA	--	--	--	--	--	--	--	--	PF01084//PF07503	Ribosomal protein S18//HypF finger	GO:0042254//GO:0006412	ribosome biogenesis//translation	GO:0008270//GO:0003735	zinc ion binding//structural constituent of ribosome	GO:0005622//GO:0005840	intracellular//ribosome	--	--	--	--
c52682_g1	--	--	--	--	--	--	--	--	--	--	--	--	--	--	--	--	--	--	--	--	--	--	--	--	--	--	--	--	--	--
c89786_g2	596013519	XP_007218709.1	438	6.05E-49	hypothetical protein PRUPE_ppa008924mg [Prunus persica]>gi|462415171|gb|EMJ19908.1| hypothetical protein PRUPE_ppa008924mg [Prunus persica]	703125334	XM_010104977.1	142	4.49E-66	Morus notabilis hypothetical protein partial mRNA	--	--	--	--	--	--	--	--	--	--	--	--	--	--	--	--	--	--	--	--
c80675_g4	--	--	--	--	--	393393934	AC235866.2	62	1.01E-21	Glycine max clone GM_WBb0124L19, complete sequence	--	--	--	--	--	--	--	--	--	--	--	--	--	--	--	--	--	--	--	--
c73514_g1	--	--	--	--	--	--	--	--	--	--	--	--	--	--	--	--	--	--	--	--	--	--	--	--	--	--	--	--	--	--
c47383_g1	--	--	--	--	--	--	--	--	--	--	--	--	--	--	--	--	--	--	PF02312//PF02362	Core binding factor beta subunit//B3 DNA binding domain	--	--	GO:0003713//GO:0003677	transcription coactivator activity//DNA binding	GO:0005634//GO:0005667	nucleus//transcription factor complex	--	--	--	--
c76720_g5	356508087	XP_003522792.1	361	1.69E-37	PREDICTED: protein ROOT PRIMORDIUM DEFECTIVE 1-like [Glycine max]	571450032	XM_003522744.2	141	1.38E-65	PREDICTED: Glycine max protein ROOT PRIMORDIUM DEFECTIVE 1-like (LOC100813429), mRNA	--	--	--	--	--	--	--	--	--	--	--	--	--	--	--	--	--	--	--	--
c84006_g1	566172107	XP_006383546.1	524	6.32E-55	hypothetical protein POPTR_0005s18930g [Populus trichocarpa]>gi|550339274|gb|ERP61343.1| hypothetical protein POPTR_0005s18930g [Populus trichocarpa]	--	--	--	--	--	--	--	--	--	--	--	--	--	--	--	--	--	--	--	--	--	--	--	--	--
c81088_g7	--	--	--	--	--	--	--	--	--	--	--	--	--	--	--	--	--	--	--	--	--	--	--	--	--	--	--	--	--	--
c89369_g4	870843023	KMS96290.1	183	3.35E-12	hypothetical protein BVRB_000040 [Beta vulgaris subsp. vulgaris]	--	--	--	--	--	--	--	--	--	Q9FLS0	138	1.43E-07	F-box protein At5g07610 OS=Arabidopsis thaliana GN=At5g07610 PE=2 SV=1	PF12937//PF00646	F-box-like//F-box domain	--	--	GO:0005515	protein binding	--	--	--	--	--	--
c76597_g2	--	--	--	--	--	--	--	--	--	--	--	--	--	--	--	--	--	--	--	--	--	--	--	--	--	--	--	--	--	--
c46003_g1	147768021	CAN69397.1	1139	1.64E-146	hypothetical protein VITISV_021035 [Vitis vinifera]	147806365	AM449753.2	526	0	Vitis vinifera contig VV78X067469.2, whole genome shotgun sequence	--	--	--	--	P10978	446	1.03E-45	Retrovirus-related Pol polyprotein from transposon TNT 1-94 OS=Nicotiana tabacum PE=2 SV=1	--	--	--	--	--	--	--	--	--	--	--	--
c12456_g1	147765746	CAN60188.1	274	2.50E-24	hypothetical protein VITISV_002117 [Vitis vinifera]	--	--	--	--	--	K04730	IRAK1	interleukin-1 receptor-associated kinase 1	http://www.genome.jp/dbget-bin/www_bget?ko:K04730	--	--	--	--	--	--	--	--	--	--	--	--	--	--	--	--
c78203_g3	--	--	--	--	--	--	--	--	--	--	--	--	--	--	--	--	--	--	--	--	--	--	--	--	--	--	--	--	--	--
c82964_g3	115434022	NP_001041769.1	1010	2.44E-121	Os01g0105300 [Oryza sativa Japonica Group]>gi|113531300|dbj|BAF03683.1| Os01g0105300 [Oryza sativa Japonica Group]	--	--	--	--	--	--	--	--	--	Q6AVI0	488	4.98E-50	Zinc finger BED domain-containing protein RICESLEEPER 2 OS=Oryza sativa subsp. japonica GN=Os03g0733400 PE=2 SV=1	PF05699//PF14372	hAT family C-terminal dimerisation region//Domain of unknown function (DUF4413)	--	--	GO:0046983//GO:0003677	protein dimerization activity//DNA binding	--	--	KOG1121	KOG1121	Tam3-transposase (Ac family)	Tam3-transposase (Ac family)
c65919_g1	--	--	--	--	--	--	--	--	--	--	--	--	--	--	--	--	--	--	--	--	--	--	--	--	--	--	--	--	--	--
c78431_g1	--	--	--	--	--	--	--	--	--	--	--	--	--	--	--	--	--	--	PF01599	Ribosomal protein S27a	GO:0006412//GO:0042254	translation//ribosome biogenesis	GO:0003735	structural constituent of ribosome	GO:0005840	ribosome	--	--	--	--
c56129_g1	--	--	--	--	--	--	--	--	--	--	--	--	--	--	--	--	--	--	--	--	--	--	--	--	--	--	--	--	--	--
c44679_g1	--	--	--	--	--	--	--	--	--	--	--	--	--	--	--	--	--	--	--	--	--	--	--	--	--	--	--	--	--	--
c73007_g3	734409986	KHN35433.1	329	4.43E-34	ATP-dependent DNA helicase PIF1, partial [Glycine soja]	46063406	AC118288.2	35	1.50E-06	Oryza sativa Japonica Group chromosome 5 clone OSJNBa0077L08, complete sequence	K15255	PIF1	ATP-dependent DNA helicase PIF1	http://www.genome.jp/dbget-bin/www_bget?ko:K15255	Q0P9V4	143	1.21E-08	ATP-dependent DNA helicase pif1 OS=Campylobacter jejuni subsp. jejuni serotype O:2 (strain NCTC 11168) GN=pif1 PE=3 SV=1	PF02689	Helicase	--	--	GO:0004386//GO:0005524	helicase activity//ATP binding	--	--	KOG0987	KOG0987	DNA helicase PIF1/RRM3	DNA helicase PIF1/RRM3
c86802_g4	--	--	--	--	--	--	--	--	--	--	--	--	--	--	Q91TW9	1009	6.44E-116	Genome polyprotein OS=Maize rayado fino virus (isolate Costa Rica/Guapiles) GN=ORF1 PE=3 SV=1	PF05381//PF01660	Tymovirus endopeptidase//Viral methyltransferase	GO:0016032//GO:0006396//GO:0006508//GO:0009451//GO:0080009	viral process//RNA processing//proteolysis//RNA modification//mRNA methylation	GO:0004197//GO:0008174//GO:0003723	cysteine-type endopeptidase activity//mRNA methyltransferase activity//RNA binding	--	--	--	--	--	--
c82474_g3	--	--	--	--	--	--	--	--	--	--	--	--	--	--	--	--	--	--	--	--	--	--	--	--	--	--	--	--	--	--
c78010_g2	--	--	--	--	--	--	--	--	--	--	--	--	--	--	--	--	--	--	--	--	--	--	--	--	--	--	--	--	--	--
c78010_g6	--	--	--	--	--	--	--	--	--	--	--	--	--	--	--	--	--	--	--	--	--	--	--	--	--	--	--	--	--	--
c87993_g1	356575025	XP_003555643.1	444	8.50E-49	PREDICTED: G-type lectin S-receptor-like serine/threonine-protein kinase RLK1-like [Glycine max]	--	--	--	--	--	--	--	--	--	Q39202	286	7.22E-28	G-type lectin S-receptor-like serine/threonine-protein kinase RLK1 OS=Arabidopsis thaliana GN=RLK1 PE=2 SV=2	--	--	--	--	--	--	--	--	--	--	--	--
c87993_g3	590583328	XP_007014871.1	478	1.84E-53	Receptor protein kinase 1 [Theobroma cacao]>gi|508785234|gb|EOY32490.1| Receptor protein kinase 1 [Theobroma cacao]	--	--	--	--	--	--	--	--	--	Q39202	214	2.68E-18	G-type lectin S-receptor-like serine/threonine-protein kinase RLK1 OS=Arabidopsis thaliana GN=RLK1 PE=2 SV=2	PF00954	S-locus glycoprotein domain	GO:0048544	recognition of pollen	--	--	--	--	--	--	--	--
c80518_g6	--	--	--	--	--	--	--	--	--	--	--	--	--	--	--	--	--	--	--	--	--	--	--	--	--	--	--	--	--	--
c73897_g1	--	--	--	--	--	--	--	--	--	--	--	--	--	--	--	--	--	--	--	--	--	--	--	--	--	--	--	--	--	--
c88189_g3	--	--	--	--	--	--	--	--	--	--	--	--	--	--	--	--	--	--	--	--	--	--	--	--	--	--	--	--	--	--
c73485_g1	--	--	--	--	--	--	--	--	--	--	--	--	--	--	--	--	--	--	--	--	--	--	--	--	--	--	--	--	--	--
c75070_g5	402483605	AFQ59977.1	225	2.27E-19	CRT/DRE binding factor 1 [Morus alba var. multicaulis]	731400767	XM_002277197.3	67	2.34E-24	PREDICTED: Vitis vinifera growth-regulating factor 3 (LOC100249368), mRNA	--	--	--	--	Q9FJ93	133	7.01E-08	Dehydration-responsive element-binding protein 1D OS=Arabidopsis thaliana GN=DREB1D PE=2 SV=1	--	--	--	--	--	--	--	--	--	--	--	--
c64171_g1	848928947	XP_012827969.1	122	2.50E-13	PREDICTED: uncharacterized protein LOC105949220 [Erythranthe guttatus]	--	--	--	--	--	--	--	--	--	--	--	--	--	PF06839	GRF zinc finger	--	--	GO:0008270	zinc ion binding	--	--	--	--	--	--
c68845_g1	--	--	--	--	--	--	--	--	--	--	--	--	--	--	--	--	--	--	--	--	--	--	--	--	--	--	--	--	--	--
c88894_g2	731338584	XP_010680400.1	1958	0	PREDICTED: transposon Tf2-1 polyprotein isoform X1 [Beta vulgaris subsp. vulgaris]	--	--	--	--	--	--	--	--	--	P0CT43	686	1.59E-75	Transposon Tf2-8 polyprotein OS=Schizosaccharomyces pombe (strain 972 / ATCC 24843) GN=Tf2-8 PE=3 SV=1	PF00665	Integrase core domain	GO:0015074	DNA integration	--	--	--	--	KOG0017	KOG0017	FOG: Transposon-encoded proteins with TYA, reverse transcriptase, integrase domains in various combinations	FOG: Transposon-encoded proteins with TYA, reverse transcriptase, integrase domains in various combinations
c88286_g3	763740668	KJB08167.1	137	1.09E-07	hypothetical protein B456_001G068900 [Gossypium raimondii]	--	--	--	--	--	--	--	--	--	Q24UI6	122	2.27E-06	Translation initiation factor IF-2 OS=Desulfitobacterium hafniense (strain Y51) GN=infB PE=3 SV=1	--	--	--	--	--	--	--	--	--	--	--	--
c75751_g3	--	--	--	--	--	--	--	--	--	--	--	--	--	--	--	--	--	--	--	--	--	--	--	--	--	--	--	--	--	--
c64713_g1	--	--	--	--	--	--	--	--	--	--	--	--	--	--	--	--	--	--	--	--	--	--	--	--	--	--	--	--	--	--
c88259_g1	700191693	KGN46897.1	289	2.92E-25	hypothetical protein Csa_6G149380 [Cucumis sativus]	--	--	--	--	--	--	--	--	--	--	--	--	--	--	--	--	--	--	--	--	--	--	--	--	--
c88373_g1	--	--	--	--	--	--	--	--	--	--	--	--	--	--	--	--	--	--	PF00927	Transglutaminase family, C-terminal ig like domain	GO:0018149	peptide cross-linking	GO:0003810	protein-glutamine gamma-glutamyltransferase activity	--	--	--	--	--	--
c67582_g1	--	--	--	--	--	--	--	--	--	--	--	--	--	--	--	--	--	--	--	--	--	--	--	--	--	--	--	--	--	--
c65816_g2	--	--	--	--	--	--	--	--	--	--	--	--	--	--	--	--	--	--	PF05887	Procyclic acidic repetitive protein (PARP)	--	--	--	--	GO:0016020	membrane	--	--	--	--
c79341_g1	596108911	XP_007221485.1	828	2.19E-101	hypothetical protein PRUPE_ppa006733mg [Prunus persica]>gi|462418235|gb|EMJ22684.1| hypothetical protein PRUPE_ppa006733mg [Prunus persica]	703080348	XM_010093097.1	341	2.38E-176	Morus notabilis putative protein phosphatase 2C 49 partial mRNA	K14803	PTC2_3	protein phosphatase 2C homolog 2/3	http://www.genome.jp/dbget-bin/www_bget?ko:K14803	Q9FYN7	668	6.73E-79	Probable protein phosphatase 2C 2 OS=Oryza sativa subsp. japonica GN=Os01g0295700 PE=2 SV=1	PF00481	Protein phosphatase 2C	--	--	GO:0003824	catalytic activity	--	--	KOG0698	KOG0698	Serine/threonine protein phosphatase	Serine/threonine protein phosphatase
c74650_g2	658015855	XP_008343263.1	206	3.78E-19	PREDICTED: 60S ribosomal protein L22-2-like [Malus domestica]	703088731	XM_010095307.1	106	1.95E-46	Morus notabilis 60S ribosomal protein L22-2 partial mRNA	K02891	RP-L22e, RPL22	large subunit ribosomal protein L22e	http://www.genome.jp/dbget-bin/www_bget?ko:K02891	Q9M9W1	182	2.75E-16	60S ribosomal protein L22-2 OS=Arabidopsis thaliana GN=RPL22B PE=2 SV=1	PF01776	Ribosomal L22e protein family	GO:0042254//GO:0006412	ribosome biogenesis//translation	GO:0003735	structural constituent of ribosome	GO:0005840//GO:0005622	ribosome//intracellular	KOG3434	KOG3434	60S ribosomal protein L22	60S ribosomal protein L22
c73068_g2	848853268	XP_012842899.1	4819	0	PREDICTED: uncharacterized protein LOC105963074 [Erythranthe guttatus]	195945238	CU633191.15	111	3.90E-48	M.truncatula DNA sequence from clone MTE1-30H20 on chromosome 3, complete sequence	--	--	--	--	Q7LHG5	836	3.02E-90	Transposon Ty3-I Gag-Pol polyprotein OS=Saccharomyces cerevisiae (strain ATCC 204508 / S288c) GN=TY3B-I PE=3 SV=2	PF04513//PF09668//PF00665	Baculovirus polyhedron envelope protein, PEP, C terminus//Aspartyl protease//Integrase core domain	GO:0006508//GO:0015074	proteolysis//DNA integration	GO:0004190//GO:0005198	aspartic-type endopeptidase activity//structural molecule activity	GO:0019028//GO:0019031	viral capsid//viral envelope	KOG0017	KOG0017	FOG: Transposon-encoded proteins with TYA, reverse transcriptase, integrase domains in various combinations	FOG: Transposon-encoded proteins with TYA, reverse transcriptase, integrase domains in various combinations
c77375_g1	--	--	--	--	--	--	--	--	--	--	--	--	--	--	--	--	--	--	--	--	--	--	--	--	--	--	--	--	--	--
c85733_g2	--	--	--	--	--	--	--	--	--	--	--	--	--	--	--	--	--	--	--	--	--	--	--	--	--	--	--	--	--	--
c57286_g1	596298336	XP_007227475.1	184	6.19E-16	hypothetical protein PRUPE_ppa004982mg [Prunus persica]>gi|462424411|gb|EMJ28674.1| hypothetical protein PRUPE_ppa004982mg [Prunus persica]	--	--	--	--	--	K09015	sufD	Fe-S cluster assembly protein SufD	http://www.genome.jp/dbget-bin/www_bget?ko:K09015	Q9LQK7	166	1.00E-11	Protein ABCI7, chloroplastic OS=Arabidopsis thaliana GN=ABCI7 PE=1 SV=1	--	--	--	--	--	--	--	--	--	--	--	--
c76330_g1	147844168	CAN80566.1	975	0	hypothetical protein VITISV_029672 [Vitis vinifera]	--	--	--	--	--	--	--	--	--	P10978	522	1.12E-52	Retrovirus-related Pol polyprotein from transposon TNT 1-94 OS=Nicotiana tabacum PE=2 SV=1	PF16588//PF00665	C2H2 zinc-finger//Integrase core domain	GO:0015074	DNA integration	GO:0003676//GO:0008270	nucleic acid binding//zinc ion binding	--	--	KOG0017	KOG0017	FOG: Transposon-encoded proteins with TYA, reverse transcriptase, integrase domains in various combinations	FOG: Transposon-encoded proteins with TYA, reverse transcriptase, integrase domains in various combinations
c44914_g1	--	--	--	--	--	--	--	--	--	--	--	--	--	--	--	--	--	--	--	--	--	--	--	--	--	--	--	--	--	--
c114386_g1	147862911	CAN81099.1	1292	8.85E-162	hypothetical protein VITISV_017741 [Vitis vinifera]	731408261	XM_010658492.1	42	2.60E-10	PREDICTED: Vitis vinifera uncharacterized LOC104880778 (LOC104880778), mRNA	--	--	--	--	P92519	572	7.38E-69	Uncharacterized mitochondrial protein AtMg00810 OS=Arabidopsis thaliana GN=AtMg00810 PE=4 SV=1	--	--	--	--	--	--	--	--	--	--	--	--
c72876_g1	--	--	--	--	--	--	--	--	--	--	--	--	--	--	--	--	--	--	--	--	--	--	--	--	--	--	--	--	--	--
c73336_g1	--	--	--	--	--	--	--	--	--	--	--	--	--	--	--	--	--	--	--	--	--	--	--	--	--	--	--	--	--	--
c87828_g1	147805915	CAN76546.1	2440	0	hypothetical protein VITISV_010420 [Vitis vinifera]	123663965	AM467060.1	150	4.42E-70	Vitis vinifera contig VV78X237405.4, whole genome shotgun sequence	--	--	--	--	P10978	1143	5.83E-137	Retrovirus-related Pol polyprotein from transposon TNT 1-94 OS=Nicotiana tabacum PE=2 SV=1	PF00665//PF11722	Integrase core domain//CCCH zinc finger in TRM13 protein	GO:0015074	DNA integration	GO:0008168	methyltransferase activity	--	--	--	--	--	--
c87326_g3	224285139	ACN40297.1	183	1.25E-12	unknown [Picea sitchensis]	--	--	--	--	--	K13457	RPM1, RPS3	disease resistance protein RPM1	http://www.genome.jp/dbget-bin/www_bget?ko:K13457	--	--	--	--	PF02252	Proteasome activator pa28 beta subunit	--	--	--	--	GO:0008537	proteasome activator complex	--	--	--	--
c75727_g6	548858599	ERN16351.1	131	1.17E-07	hypothetical protein AMTR_s04035p00005500, partial [Amborella trichopoda]	--	--	--	--	--	--	--	--	--	--	--	--	--	PF00098	Zinc knuckle	--	--	GO:0008270//GO:0003676	zinc ion binding//nucleic acid binding	--	--	--	--	--	--
c60680_g1	590707984	XP_007048150.1	252	1.11E-23	Domain of Uncharacterized protein function (DUF1726),Putative ATPase (DUF699) isoform 1 [Theobroma cacao]>gi|590707988|ref|XP_007048151.1| Domain of Uncharacterized protein function (DUF1726),Putative ATPase (DUF699) isoform 1 [Theobroma cacao]>gi|590707992|ref|XP_007048152.1| Domain of Uncharacterized protein function (DUF1726),Putative ATPase (DUF699) isoform 1 [Theobroma cacao]>gi|590707995|re…	--	--	--	--	--	K14521	NAT10, KRE33	N-acetyltransferase 10	http://www.genome.jp/dbget-bin/www_bget?ko:K14521	Q9XIK4	225	7.05E-21	UPF0202 protein At1g10490 OS=Arabidopsis thaliana GN=At1g10490 PE=2 SV=2	--	--	--	--	--	--	--	--	KOG2036	KOG2036	Predicted P-loop ATPase fused to an acetyltransferase	Predicted P-loop ATPase fused to an acetyltransferase
