# Supplementary material for: Comparative transcriptomics reveals the selection patterns of domesticated ramie
Source: Ecol Evol. 2019 May 22;9(12):7057–68. doi: 10.1002/ece3.5271 (PMC6662332; doi:10.1002/ece3.5271)
Supplement: Supplementary file 13 [file ECE3-9-7057-s013.xlsx]

## Sheet: Sheet1
		Table S11. GO enrichment terms of stem DEG by compare BNZ to four wild species
		Samples	GO-ID	GO terms	GO classes	Over_represented_pValue	Adjust pValue
		BNZ/BAN	GO:0016705	oxidoreductase activity, acting on paired donors, with incorporation or reduction of molecular oxygen	molecular_function	4.46e-12	2.65e-08
			GO:0016491	oxidoreductase activity	molecular_function	5.13e-11	1.52e-07
			GO:0055114	oxidation-reduction process	biological_process	1.53e-10	3.03e-07
			GO:0020037	heme binding	molecular_function	4.94e-09	7.34e-06
			GO:0003824	catalytic activity	molecular_function	6.5e-09	7.72e-06
			GO:0046906	tetrapyrrole binding	molecular_function	8.47e-09	8.38e-06
			GO:0044710	single-organism metabolic process	biological_process	2.2e-08	1.87e-05
			GO:0005506	iron ion binding	molecular_function	8.1e-08	6.01e-05
			GO:0043169	cation binding	molecular_function	2.89e-07	0.00019077
			GO:0046872	metal ion binding	molecular_function	1.16e-06	0.00068991
			GO:0044699	single-organism process	biological_process	5.94e-06	0.0032073
			GO:0006011	UDP-glucose metabolic process	biological_process	4.14e-05	0.020464
			GO:0051213	dioxygenase activity	molecular_function	6.16e-05	0.02814
			GO:0016717	oxidoreductase activity, acting on paired donors, with oxidation of a pair of donors resulting in the reduction of molecular oxygen to two molecules of water	molecular_function	8.41e-05	0.035683
			GO:0005976	polysaccharide metabolic process	biological_process	0.00013397	0.045685
			GO:0009055	electron carrier activity	molecular_function	0.00013529	0.045685
			GO:0016759	cellulose synthase activity	molecular_function	0.00015266	0.045685
			GO:0016760	cellulose synthase (UDP-forming) activity	molecular_function	0.00015266	0.045685
			GO:0009225	nucleotide-sugar metabolic process	biological_process	0.00015387	0.045685
			GO:0004553	hydrolase activity, hydrolyzing O-glycosyl compounds	molecular_function	0.00017636	0.049868
		BNZ/BNT	GO:0016705	oxidoreductase activity, acting on paired donors, with incorporation or reduction of molecular oxygen	molecular_function	7.34e-10	4.36e-06
			GO:0003824	catalytic activity	molecular_function	1.07e-07	0.00031712
			GO:0046906	tetrapyrrole binding	molecular_function	1.8e-07	0.00035623
			GO:0020037	heme binding	molecular_function	3.09e-07	0.00045881
			GO:0005506	iron ion binding	molecular_function	4.81e-07	0.00057094
			GO:0004553	hydrolase activity, hydrolyzing O-glycosyl compounds	molecular_function	1e-06	0.0009938
			GO:0016798	hydrolase activity, acting on glycosyl bonds	molecular_function	1.19e-06	0.0010129
			GO:0006073	cellular glucan metabolic process	biological_process	2.56e-06	0.0016903
			GO:0044042	glucan metabolic process	biological_process	2.56e-06	0.0016903
			GO:0016491	oxidoreductase activity	molecular_function	4.75e-06	0.0028203
			GO:0005976	polysaccharide metabolic process	biological_process	8.1e-06	0.0043734
			GO:0044264	cellular polysaccharide metabolic process	biological_process	1.01e-05	0.004997
			GO:0005975	carbohydrate metabolic process	biological_process	1.42e-05	0.0064926
			GO:0055114	oxidation-reduction process	biological_process	2.36e-05	0.010006
			GO:0044262	cellular carbohydrate metabolic process	biological_process	2.71e-05	0.01066
			GO:0005984	disaccharide metabolic process	biological_process	2.87e-05	0.01066
			GO:0016762	xyloglucan:xyloglucosyl transferase activity	molecular_function	3.59e-05	0.012534
			GO:0048046	apoplast	cellular_component	5.8e-05	0.019148
			GO:0006694	steroid biosynthetic process	biological_process	6.23e-05	0.019464
			GO:0008202	steroid metabolic process	biological_process	8.03e-05	0.023835
			GO:0044710	single-organism metabolic process	biological_process	9.34e-05	0.026401
			GO:0004097	catechol oxidase activity	molecular_function	0.00015224	0.04109
			GO:0034754	cellular hormone metabolic process	biological_process	0.00017578	0.04519
			GO:0042445	hormone metabolic process	biological_process	0.00018265	0.04519
			GO:0009311	oligosaccharide metabolic process	biological_process	0.00019491	0.046295
			GO:0010817	regulation of hormone levels	biological_process	0.00023543	0.046764
			GO:0003854	3-beta-hydroxy-delta5-steroid dehydrogenase activity	molecular_function	0.00025446	0.046764
			GO:0008207	C21-steroid hormone metabolic process	biological_process	0.00025446	0.046764
			GO:0016229	steroid dehydrogenase activity	molecular_function	0.00025446	0.046764
			GO:0033764	steroid dehydrogenase activity, acting on the CH-OH group of donors, NAD or NADP as acceptor	molecular_function	0.00025446	0.046764
			GO:0008209	androgen metabolic process	biological_process	0.00025922	0.046764
			GO:0008210	estrogen metabolic process	biological_process	0.00025922	0.046764
			GO:0005507	copper ion binding	molecular_function	0.00026415	0.046764
			GO:0009055	electron carrier activity	molecular_function	0.00026777	0.046764
			GO:0006629	lipid metabolic process	biological_process	0.00028397	0.048178
		BNZ/BNN	GO:0003824	catalytic activity	molecular_function	3.81e-15	2.26e-11
			GO:0005976	polysaccharide metabolic process	biological_process	4.15e-10	9.33e-07
			GO:0006073	cellular glucan metabolic process	biological_process	6.28e-10	9.33e-07
			GO:0044042	glucan metabolic process	biological_process	6.28e-10	9.33e-07
			GO:0004553	hydrolase activity, hydrolyzing O-glycosyl compounds	molecular_function	3.57e-09	4.24e-06
			GO:0044264	cellular polysaccharide metabolic process	biological_process	4.29e-09	4.25e-06
			GO:0016798	hydrolase activity, acting on glycosyl bonds	molecular_function	5.47e-09	4.64e-06
			GO:0044710	single-organism metabolic process	biological_process	8.44e-09	6.27e-06
			GO:0005984	disaccharide metabolic process	biological_process	2.06e-08	1.36e-05
			GO:0005982	starch metabolic process	biological_process	3.36e-08	1.81e-05
			GO:0005985	sucrose metabolic process	biological_process	3.36e-08	1.81e-05
			GO:0009311	oligosaccharide metabolic process	biological_process	4e-08	1.98e-05
			GO:0016491	oxidoreductase activity	molecular_function	7.14e-08	3.26e-05
			GO:0005975	carbohydrate metabolic process	biological_process	1.05e-07	4.47e-05
			GO:0016757	transferase activity, transferring glycosyl groups	molecular_function	3.86e-07	0.00015279
			GO:0044699	single-organism process	biological_process	9.97e-07	0.00036994
			GO:0055114	oxidation-reduction process	biological_process	1.34e-06	0.00046788
			GO:0016787	hydrolase activity	molecular_function	1.78e-06	0.00058569
			GO:0006011	UDP-glucose metabolic process	biological_process	2.34e-06	0.00073206
			GO:0004097	catechol oxidase activity	molecular_function	3.04e-06	0.00090114
			GO:0044262	cellular carbohydrate metabolic process	biological_process	5.23e-06	0.0014797
			GO:0015979	photosynthesis	biological_process	5.83e-06	0.0014905
			GO:0016759	cellulose synthase activity	molecular_function	6.02e-06	0.0014905
			GO:0016760	cellulose synthase (UDP-forming) activity	molecular_function	6.02e-06	0.0014905
			GO:0016705	oxidoreductase activity, acting on paired donors, with incorporation or reduction of molecular oxygen	molecular_function	7.03e-06	0.001669
			GO:0006694	steroid biosynthetic process	biological_process	1.88e-05	0.0042892
			GO:0009225	nucleotide-sugar metabolic process	biological_process	2.11e-05	0.0046466
		BNZ/BNW	GO:0003824	catalytic activity	molecular_function	1.04e-09	3.97e-06
			GO:0006073	cellular glucan metabolic process	biological_process	2.01e-09	3.97e-06
			GO:0044042	glucan metabolic process	biological_process	2.01e-09	3.97e-06
			GO:0005976	polysaccharide metabolic process	biological_process	7.59e-09	1.13e-05
			GO:0044264	cellular polysaccharide metabolic process	biological_process	1.64e-08	1.94e-05
			GO:0016491	oxidoreductase activity	molecular_function	2.48e-07	0.0002457
			GO:0005982	starch metabolic process	biological_process	4.21e-07	0.00029903
			GO:0005985	sucrose metabolic process	biological_process	4.21e-07	0.00029903
			GO:0005984	disaccharide metabolic process	biological_process	4.53e-07	0.00029903
			GO:0030312	external encapsulating structure	cellular_component	9.95e-07	0.00059107
			GO:0005507	copper ion binding	molecular_function	1.4e-06	0.00075517
			GO:0044262	cellular carbohydrate metabolic process	biological_process	2.6e-06	0.0012859
			GO:0048046	apoplast	cellular_component	3.82e-06	0.001743
			GO:0009311	oligosaccharide metabolic process	biological_process	4.2e-06	0.0017438
			GO:0005506	iron ion binding	molecular_function	4.41e-06	0.0017438
			GO:0044699	single-organism process	biological_process	6.83e-06	0.0025336
			GO:0005618	cell wall	cellular_component	8.75e-06	0.0030563
