# Supplementary material for: Comparative transcriptomics reveals the selection patterns of domesticated ramie
Source: Ecol Evol. 2019 May 22;9(12):7057–68. doi: 10.1002/ece3.5271 (PMC6662332; doi:10.1002/ece3.5271)
Supplement: Supplementary file 14 [file ECE3-9-7057-s014.xlsx]

## Sheet: Sheet1
		Table S10. GO enriched terms of leaf DEGs by compared BNZ to four wild species
		Samples	GO-ID	GO terms	GO classes	Over_represented_pValue	Adjust pValue
		BNZ/BAN	GO:0003824	catalytic activity	molecular_function	3.32e-09	9.48e-06
			GO:0016491	oxidoreductase activity	molecular_function	4.65e-09	9.48e-06
			GO:0055114	oxidation-reduction process	biological_process	4.79e-09	9.48e-06
			GO:0044710	single-organism metabolic process	biological_process	5.11e-08	7.58e-05
			GO:0005506	iron ion binding	molecular_function	1.83e-07	0.00018565
			GO:0016705	oxidoreductase activity, acting on paired donors, with incorporation or reduction of molecular oxygen	molecular_function	1.88e-07	0.00018565
			GO:0004097	catechol oxidase activity	molecular_function	2.27e-06	0.0019265
			GO:0004553	hydrolase activity, hydrolyzing O-glycosyl compounds	molecular_function	8.47e-06	0.0062843
			GO:0016798	hydrolase activity, acting on glycosyl bonds	molecular_function	1.17e-05	0.0077383
			GO:0006694	steroid biosynthetic process	biological_process	1.45e-05	0.0083486
			GO:0006629	lipid metabolic process	biological_process	1.55e-05	0.0083486
			GO:0008202	steroid metabolic process	biological_process	1.93e-05	0.0095435
			GO:1901136	carbohydrate derivative catabolic process	biological_process	3.35e-05	0.015284
			GO:0030031	cell projection assembly	biological_process	7.78e-05	0.032987
			GO:0060429	epithelium development	biological_process	8.77e-05	0.034727
			GO:0008610	lipid biosynthetic process	biological_process	0.00012309	0.04568
		BNZ/BNT	GO:0003824	catalytic activity	molecular_function	5.4e-15	3.21e-11
			GO:0005506	iron ion binding	molecular_function	5.27e-11	1.56e-07
			GO:0016705	oxidoreductase activity, acting on paired donors, with incorporation or reduction of molecular oxygen	molecular_function	3.39e-10	6.71e-07
			GO:0046906	tetrapyrrole binding	molecular_function	1.24e-08	1.67e-05
			GO:0044710	single-organism metabolic process	biological_process	1.52e-08	1.67e-05
			GO:0020037	heme binding	molecular_function	1.69e-08	1.67e-05
			GO:0055114	oxidation-reduction process	biological_process	3.58e-07	0.0003038
			GO:0016798	hydrolase activity, acting on glycosyl bonds	molecular_function	9.6e-07	0.00071288
			GO:0016491	oxidoreductase activity	molecular_function	1.24e-06	0.00081729
			GO:0004553	hydrolase activity, hydrolyzing O-glycosyl compounds	molecular_function	2.32e-06	0.0012962
			GO:0008152	metabolic process	biological_process	2.4e-06	0.0012962
			GO:0006073	cellular glucan metabolic process	biological_process	7.82e-06	0.0035739
			GO:0044042	glucan metabolic process	biological_process	7.82e-06	0.0035739
			GO:0005976	polysaccharide metabolic process	biological_process	2.51e-05	0.010655
			GO:0044264	cellular polysaccharide metabolic process	biological_process	4.88e-05	0.018487
			GO:0005984	disaccharide metabolic process	biological_process	4.98e-05	0.018487
			GO:0030031	cell projection assembly	biological_process	5.41e-05	0.018897
			GO:0006011	UDP-glucose metabolic process	biological_process	5.74e-05	0.018931
			GO:0044699	single-organism process	biological_process	9.57e-05	0.029908
			GO:0016759	cellulose synthase activity	molecular_function	0.00011511	0.029998
			GO:0016760	cellulose synthase (UDP-forming) activity	molecular_function	0.00011511	0.029998
			GO:0006629	lipid metabolic process	biological_process	0.00012806	0.029998
			GO:0005975	carbohydrate metabolic process	biological_process	0.0001282	0.029998
			GO:0005982	starch metabolic process	biological_process	0.00013135	0.029998
			GO:0005985	sucrose metabolic process	biological_process	0.00013135	0.029998
			GO:0033013	tetrapyrrole metabolic process	biological_process	0.00017696	0.038918
			GO:0030244	cellulose biosynthetic process	biological_process	0.00022266	0.045591
		BNZ/BNN	GO:0003824	catalytic activity	molecular_function	2.18e-17	1.3e-13
			GO:0044710	single-organism metabolic process	biological_process	6.37e-12	1.89e-08
			GO:0055114	oxidation-reduction process	biological_process	3.09e-09	6.12e-06
			GO:0016491	oxidoreductase activity	molecular_function	9.43e-09	1.4e-05
			GO:0008152	metabolic process	biological_process	5.87e-08	6.97e-05
			GO:0004553	hydrolase activity, hydrolyzing O-glycosyl compounds	molecular_function	9.13e-08	9.03e-05
			GO:0016798	hydrolase activity, acting on glycosyl bonds	molecular_function	1.48e-07	0.00012516
			GO:0004097	catechol oxidase activity	molecular_function	4.11e-07	0.00030515
			GO:0006073	cellular glucan metabolic process	biological_process	1.85e-06	0.0010986
			GO:0044042	glucan metabolic process	biological_process	1.85e-06	0.0010986
			GO:0005975	carbohydrate metabolic process	biological_process	2.6e-06	0.0014043
			GO:0016705	oxidoreductase activity, acting on paired donors, with incorporation or reduction of molecular oxygen	molecular_function	4.55e-06	0.0022527
			GO:0005976	polysaccharide metabolic process	biological_process	5.04e-06	0.0023032
			GO:0005506	iron ion binding	molecular_function	7.02e-06	0.002979
			GO:0006011	UDP-glucose metabolic process	biological_process	9.02e-06	0.0034446
			GO:0030244	cellulose biosynthetic process	biological_process	9.28e-06	0.0034446
			GO:0030243	cellulose metabolic process	biological_process	1.66e-05	0.0057882
			GO:0044264	cellular polysaccharide metabolic process	biological_process	1.8e-05	0.0057916
			GO:0006629	lipid metabolic process	biological_process	1.85e-05	0.0057916
			GO:0016759	cellulose synthase activity	molecular_function	2.18e-05	0.0058976
			GO:0016760	cellulose synthase (UDP-forming) activity	molecular_function	2.18e-05	0.0058976
			GO:0015979	photosynthesis	biological_process	2.19e-05	0.0058976
			GO:0044262	cellular carbohydrate metabolic process	biological_process	4.27e-05	0.011027
			GO:0009579	thylakoid	cellular_component	4.52e-05	0.011174
			GO:0005982	starch metabolic process	biological_process	5.2e-05	0.011263
			GO:0005985	sucrose metabolic process	biological_process	5.2e-05	0.011263
			GO:0016787	hydrolase activity	molecular_function	5.3e-05	0.011263
			GO:0016682	oxidoreductase activity, acting on diphenols and related substances as donors, oxygen as acceptor	molecular_function	5.31e-05	0.011263
			GO:0015925	galactosidase activity	molecular_function	5.6e-05	0.011474
			GO:0009250	glucan biosynthetic process	biological_process	6.92e-05	0.013482
			GO:0009225	nucleotide-sugar metabolic process	biological_process	7.04e-05	0.013482
			GO:0005984	disaccharide metabolic process	biological_process	7.42e-05	0.013776
			GO:0044436	thylakoid part	cellular_component	8.32e-05	0.014914
			GO:0051274	beta-glucan biosynthetic process	biological_process	8.54e-05	0.014914
			GO:0042651	thylakoid membrane	cellular_component	8.88e-05	0.015059
			GO:0009654	photosystem II oxygen evolving complex	cellular_component	0.00010456	0.017247
			GO:0030312	external encapsulating structure	cellular_component	0.00011279	0.018101
			GO:0051273	beta-glucan metabolic process	biological_process	0.00012836	0.020058
			GO:0004857	enzyme inhibitor activity	molecular_function	0.00014559	0.021794
			GO:0034357	photosynthetic membrane	cellular_component	0.00014681	0.021794
			GO:1901136	carbohydrate derivative catabolic process	biological_process	0.00016076	0.023283
			GO:0051213	dioxygenase activity	molecular_function	0.00018849	0.026649
			GO:0044699	single-organism process	biological_process	0.00021329	0.029454
			GO:0035251	UDP-glucosyltransferase activity	molecular_function	0.00022008	0.02952
			GO:0004565	beta-galactosidase activity	molecular_function	0.00026329	0.03262
			GO:0009341	beta-galactosidase complex	cellular_component	0.00026329	0.03262
			GO:0006665	sphingolipid metabolic process	biological_process	0.00026716	0.03262
			GO:0044281	small molecule metabolic process	biological_process	0.00026918	0.03262
			GO:0006633	fatty acid biosynthetic process	biological_process	0.00029775	0.03536
			GO:0006687	glycosphingolipid metabolic process	biological_process	0.00031449	0.036188
			GO:0006026	aminoglycan catabolic process	biological_process	0.0003169	0.036188
			GO:0019684	photosynthesis, light reaction	biological_process	0.00040742	0.044696
			GO:0020037	heme binding	molecular_function	0.00040934	0.044696
			GO:0044255	cellular lipid metabolic process	biological_process	0.00041399	0.044696
			GO:0046906	tetrapyrrole binding	molecular_function	0.00045049	0.047768
		BNZ/BNW	GO:0016798	hydrolase activity, acting on glycosyl bonds	molecular_function	8.14e-16	4.83e-12
			GO:0004553	hydrolase activity, hydrolyzing O-glycosyl compounds	molecular_function	3.37e-15	1e-11
			GO:0003824	catalytic activity	molecular_function	1.13e-14	2.24e-11
			GO:0005976	polysaccharide metabolic process	biological_process	1.43e-12	2.12e-09
			GO:0006073	cellular glucan metabolic process	biological_process	2.32e-12	2.3e-09
			GO:0044042	glucan metabolic process	biological_process	2.32e-12	2.3e-09
			GO:0044264	cellular polysaccharide metabolic process	biological_process	1.01e-11	8.55e-09
			GO:0005975	carbohydrate metabolic process	biological_process	6.68e-11	4.96e-08
			GO:0006629	lipid metabolic process	biological_process	4.29e-10	2.83e-07
			GO:0006011	UDP-glucose metabolic process	biological_process	7.17e-09	3.74e-06
			GO:0005982	starch metabolic process	biological_process	7.56e-09	3.74e-06
			GO:0005985	sucrose metabolic process	biological_process	7.56e-09	3.74e-06
			GO:0044262	cellular carbohydrate metabolic process	biological_process	8.31e-09	3.8e-06
			GO:0016757	transferase activity, transferring glycosyl groups	molecular_function	1.44e-08	6.09e-06
			GO:0030244	cellulose biosynthetic process	biological_process	1.85e-08	6.86e-06
			GO:0005984	disaccharide metabolic process	biological_process	1.85e-08	6.86e-06
			GO:0016759	cellulose synthase activity	molecular_function	2.85e-08	9.39e-06
			GO:0016760	cellulose synthase (UDP-forming) activity	molecular_function	2.85e-08	9.39e-06
			GO:0030243	cellulose metabolic process	biological_process	3.28e-08	1.02e-05
			GO:0016758	transferase activity, transferring hexosyl groups	molecular_function	4.37e-08	1.3e-05
			GO:0009311	oligosaccharide metabolic process	biological_process	7.43e-08	2.02e-05
			GO:0009225	nucleotide-sugar metabolic process	biological_process	7.48e-08	2.02e-05
			GO:0051274	beta-glucan biosynthetic process	biological_process	1.3e-07	3.34e-05
			GO:0009250	glucan biosynthetic process	biological_process	1.58e-07	3.9e-05
			GO:0051273	beta-glucan metabolic process	biological_process	1.99e-07	4.73e-05
			GO:0016787	hydrolase activity	molecular_function	7.54e-07	0.00017223
			GO:0006026	aminoglycan catabolic process	biological_process	1.05e-06	0.00023123
			GO:0033692	cellular polysaccharide biosynthetic process	biological_process	1.38e-06	0.00029249
			GO:1901136	carbohydrate derivative catabolic process	biological_process	2e-06	0.00041029
			GO:0044710	single-organism metabolic process	biological_process	2.39e-06	0.0004727
			GO:0035251	UDP-glucosyltransferase activity	molecular_function	2.86e-06	0.00054713
			GO:0030312	external encapsulating structure	cellular_component	3.18e-06	0.00059047
			GO:0000271	polysaccharide biosynthetic process	biological_process	4.84e-06	0.0008717
			GO:0046527	glucosyltransferase activity	molecular_function	7.27e-06	0.0012329
			GO:0071554	cell wall organization or biogenesis	biological_process	7.65e-06	0.0012613
			GO:0005618	cell wall	cellular_component	8.12e-06	0.0013029
			GO:0004097	catechol oxidase activity	molecular_function	1.02e-05	0.0015907
			GO:0016762	xyloglucan:xyloglucosyl transferase activity	molecular_function	1.24e-05	0.0018848
			GO:0044255	cellular lipid metabolic process	biological_process	1.69e-05	0.0025136
			GO:0006687	glycosphingolipid metabolic process	biological_process	1.79e-05	0.0025933
			GO:0034637	cellular carbohydrate biosynthetic process	biological_process	2.17e-05	0.0030642
			GO:0008610	lipid biosynthetic process	biological_process	2.27e-05	0.0031337
			GO:0015925	galactosidase activity	molecular_function	3.75e-05	0.0050323
			GO:0004857	enzyme inhibitor activity	molecular_function	3.81e-05	0.0050323
			GO:0006665	sphingolipid metabolic process	biological_process	4e-05	0.0050651
			GO:0044699	single-organism process	biological_process	4.01e-05	0.0050651
			GO:0008152	metabolic process	biological_process	6.53e-05	0.0080796
			GO:0044723	single-organism carbohydrate metabolic process	biological_process	8.07e-05	0.0097799
			GO:0016998	cell wall macromolecule catabolic process	biological_process	9.49e-05	0.011266
			GO:0016705	oxidoreductase activity, acting on paired donors, with incorporation or reduction of molecular oxygen	molecular_function	0.00013108	0.015262
			GO:0004568	chitinase activity	molecular_function	0.00016703	0.019074
			GO:0016682	oxidoreductase activity, acting on diphenols and related substances as donors, oxygen as acceptor	molecular_function	0.00017444	0.019544
			GO:0006032	chitin catabolic process	biological_process	0.00018869	0.020008
			GO:0046348	amino sugar catabolic process	biological_process	0.00018869	0.020008
			GO:1901072	glucosamine-containing compound catabolic process	biological_process	0.00018869	0.020008
			GO:0006633	fatty acid biosynthetic process	biological_process	0.00019662	0.020483
			GO:0045229	external encapsulating structure organization	biological_process	0.00021712	0.021889
			GO:0060429	epithelium development	biological_process	0.00021748	0.021889
			GO:0003854	3-beta-hydroxy-delta5-steroid dehydrogenase activity	molecular_function	0.00025189	0.023405
			GO:0008207	C21-steroid hormone metabolic process	biological_process	0.00025189	0.023405
			GO:0016229	steroid dehydrogenase activity	molecular_function	0.00025189	0.023405
			GO:0033764	steroid dehydrogenase activity, acting on the CH-OH group of donors, NAD or NADP as acceptor	molecular_function	0.00025189	0.023405
			GO:0008209	androgen metabolic process	biological_process	0.0002562	0.023405
			GO:0008210	estrogen metabolic process	biological_process	0.0002562	0.023405
			GO:0071555	cell wall organization	biological_process	0.00029582	0.026615
			GO:0006012	galactose metabolic process	biological_process	0.0003147	0.02789
			GO:0006664	glycolipid metabolic process	biological_process	0.00032749	0.028598
			GO:0048046	apoplast	cellular_component	0.00038266	0.032931
			GO:0004565	beta-galactosidase activity	molecular_function	0.0004039	0.03378
			GO:0009341	beta-galactosidase complex	cellular_component	0.0004039	0.03378
			GO:0006694	steroid biosynthetic process	biological_process	0.00040973	0.033792
			GO:0006643	membrane lipid metabolic process	biological_process	0.00045654	0.036837
			GO:0006022	aminoglycan metabolic process	biological_process	0.00046526	0.036837
			GO:0030855	epithelial cell differentiation	biological_process	0.00046527	0.036837
			GO:0020037	heme binding	molecular_function	0.00048043	0.037537
			GO:0008202	steroid metabolic process	biological_process	0.00049019	0.037802
			GO:1901565	organonitrogen compound catabolic process	biological_process	0.00053836	0.040984
			GO:0071944	cell periphery	cellular_component	0.00058151	0.043325
			GO:0003924	GTPase activity	molecular_function	0.00058369	0.043325
			GO:1903509	liposaccharide metabolic process	biological_process	0.00059961	0.043956
			GO:0009888	tissue development	biological_process	0.00060956	0.044141
			GO:0006631	fatty acid metabolic process	biological_process	0.00062712	0.044866
			GO:0046906	tetrapyrrole binding	molecular_function	0.00068654	0.048532
