# Supplementary material for: Comparative transcriptomics reveals the selection patterns of domesticated ramie
Source: Ecol Evol. 2019 May 22;9(12):7057–68. doi: 10.1002/ece3.5271 (PMC6662332; doi:10.1002/ece3.5271)
Supplement: Supplementary file 15 [file ECE3-9-7057-s015.xlsx]

## Sheet: Sheet1
	BNZ/BAN	GO_accession	Description	Term_type	Over_represented_pValue	Corrected_pValue	DEG_item	DEG_list	Bg_item	Bg_list
		GO:0004553	hydrolase activity, hydrolyzing O-glycosyl compounds	molecular_function	1.1997e-12	7.1235e-09	92	1902	812	44024
		GO:0016798	hydrolase activity, acting on glycosyl bonds	molecular_function	3.1068e-12	9.2242e-09	94	1902	854	44024
		GO:0003824	catalytic activity	molecular_function	4.8572e-11	9.614e-08	1104	1902	20545	44024
		GO:0005984	disaccharide metabolic process	biological_process	1.1168e-10	1.6579e-07	59	1902	454	44024
		GO:0005976	polysaccharide metabolic process	biological_process	1.0525e-09	1.25e-06	63	1902	543	44024
		GO:0009311	oligosaccharide metabolic process	biological_process	1.5419e-09	1.526e-06	62	1902	510	44024
		GO:0005982	starch metabolic process	biological_process	3.5742e-09	2.6529e-06	52	1902	420	44024
		GO:0005985	sucrose metabolic process	biological_process	3.5742e-09	2.6529e-06	52	1902	420	44024
		GO:0006073	cellular glucan metabolic process	biological_process	5.2884e-09	3.1402e-06	56	1902	478	44024
		GO:0044042	glucan metabolic process	biological_process	5.2884e-09	3.1402e-06	56	1902	478	44024
		GO:0044264	cellular polysaccharide metabolic process	biological_process	9.0114e-09	4.8645e-06	58	1902	510	44024
		GO:0005975	carbohydrate metabolic process	biological_process	2.6104e-08	1.2917e-05	177	1902	2703	44024
		GO:0016787	hydrolase activity	molecular_function	5.3544e-08	2.4457e-05	439	1902	6706	44024
		GO:0044710	single-organism metabolic process	biological_process	6.9067e-08	2.9294e-05	618	1902	11637	44024
		GO:0006629	lipid metabolic process	biological_process	8.6707e-08	3.4324e-05	141	1902	1708	44024
		GO:0030599	pectinesterase activity	molecular_function	1.5565e-06	0.00057765	18	1902	100	44024
		GO:0052689	carboxylic ester hydrolase activity	molecular_function	1.7112e-06	0.00059773	31	1902	224	44024
		GO:0042545	cell wall modification	biological_process	1.8706e-06	0.00061709	18	1902	103	44024
		GO:0044262	cellular carbohydrate metabolic process	biological_process	1.9999e-06	0.00062501	74	1902	950	44024
		GO:0016491	oxidoreductase activity	molecular_function	2.1568e-06	0.00064035	285	1902	5598	44024
		GO:0004857	enzyme inhibitor activity	molecular_function	3.4486e-06	0.00097514	36	1902	346	44024
		GO:0016705	oxidoreductase activity, acting on paired donors, with incorporation or reduction of molecular oxygen	molecular_function	3.6163e-06	0.00097607	69	1902	795	44024
		GO:0055114	oxidation-reduction process	biological_process	4.0227e-06	0.0010386	288	1902	5699	44024
		GO:0044699	single-organism process	biological_process	9.85e-06	0.002437	944	1902	18598	44024
		GO:0008610	lipid biosynthetic process	biological_process	2.2889e-05	0.0054366	80	1902	947	44024
		GO:0071555	cell wall organization	biological_process	2.7049e-05	0.0061776	21	1902	165	44024
		GO:0004175	endopeptidase activity	molecular_function	4.777e-05	0.010126	93	1902	1219	44024
		GO:0008272	sulfate transport	biological_process	4.9453e-05	0.010126	9	1902	24	44024
		GO:0015116	sulfate transmembrane transporter activity	molecular_function	4.9453e-05	0.010126	9	1902	24	44024
		GO:0004097	catechol oxidase activity	molecular_function	5.8958e-05	0.011666	7	1902	23	44024
		GO:0004064	arylesterase activity	molecular_function	6.0904e-05	0.011666	6	1902	13	44024
		GO:0045229	external encapsulating structure organization	biological_process	7.3332e-05	0.013608	21	1902	170	44024
		GO:0072330	monocarboxylic acid biosynthetic process	biological_process	8.2433e-05	0.014833	39	1902	419	44024
		GO:1901682	sulfur compound transmembrane transporter activity	molecular_function	0.00015115	0.026398	9	1902	27	44024
		GO:0006633	fatty acid biosynthetic process	biological_process	0.00018086	0.030684	31	1902	322	44024
		GO:0006721	terpenoid metabolic process	biological_process	0.00019629	0.031733	26	1902	197	44024
		GO:1901136	carbohydrate derivative catabolic process	biological_process	0.00020352	0.031733	20	1902	143	44024
		GO:0015103	inorganic anion transmembrane transporter activity	molecular_function	0.00020535	0.031733	15	1902	84	44024
		GO:0044255	cellular lipid metabolic process	biological_process	0.00020842	0.031733	93	1902	1175	44024
		GO:0006631	fatty acid metabolic process	biological_process	0.00022134	0.032857	35	1902	381	44024
		GO:0016717	oxidoreductase activity, acting on paired donors, with oxidation of a pair of donors resulting in the reduction of molecular oxygen to two molecules of water	molecular_function	0.00023445	0.033955	8	1902	35	44024
		GO:0005618	cell wall	cellular_component	0.00026105	0.036907	26	1902	342	44024
		GO:0030312	external encapsulating structure	cellular_component	0.00028873	0.039871	35	1902	471	44024
		GO:0044723	single-organism carbohydrate metabolic process	biological_process	0.00030018	0.04051	105	1902	1669	44024
		GO:0004252	serine-type endopeptidase activity	molecular_function	0.00031498	0.041473	37	1902	355	44024
		GO:0004197	cysteine-type endopeptidase activity	molecular_function	0.00032128	0.041473	24	1902	205	44024
	BNZ/BNT	GO:0004553	hydrolase activity, hydrolyzing O-glycosyl compounds	molecular_function	2.2469e-09	1.3342e-05	57	1095	812	44024
		GO:0016798	hydrolase activity, acting on glycosyl bonds	molecular_function	4.8783e-09	1.4484e-05	58	1095	854	44024
		GO:0006073	cellular glucan metabolic process	biological_process	1.0628e-08	1.4677e-05	39	1095	478	44024
		GO:0044042	glucan metabolic process	biological_process	1.0628e-08	1.4677e-05	39	1095	478	44024
		GO:0003824	catalytic activity	molecular_function	1.3869e-08	1.4677e-05	647	1095	20545	44024
		GO:0005976	polysaccharide metabolic process	biological_process	1.483e-08	1.4677e-05	42	1095	543	44024
		GO:0005984	disaccharide metabolic process	biological_process	7.2295e-08	6.1327e-05	37	1095	454	44024
		GO:0044264	cellular polysaccharide metabolic process	biological_process	9.0301e-08	6.7026e-05	39	1095	510	44024
		GO:0044262	cellular carbohydrate metabolic process	biological_process	1.7433e-07	0.00011502	52	1095	950	44024
		GO:0016491	oxidoreductase activity	molecular_function	3.9794e-07	0.0002363	179	1095	5598	44024
		GO:0005982	starch metabolic process	biological_process	5.4024e-07	0.00026733	33	1095	420	44024
		GO:0005985	sucrose metabolic process	biological_process	5.4024e-07	0.00026733	33	1095	420	44024
		GO:0055114	oxidation-reduction process	biological_process	1.6518e-06	0.0007545	180	1095	5699	44024
		GO:0071555	cell wall organization	biological_process	2.2823e-06	0.00090117	17	1095	165	44024
		GO:0016705	oxidoreductase activity, acting on paired donors, with incorporation or reduction of molecular oxygen	molecular_function	2.2953e-06	0.00090117	47	1095	795	44024
		GO:0009311	oligosaccharide metabolic process	biological_process	2.4282e-06	0.00090117	37	1095	510	44024
		GO:0004857	enzyme inhibitor activity	molecular_function	5.3219e-06	0.0018589	25	1095	346	44024
		GO:0045229	external encapsulating structure organization	biological_process	5.7712e-06	0.0019038	17	1095	170	44024
		GO:0005618	cell wall	cellular_component	9.0795e-06	0.0027204	21	1095	342	44024
		GO:0005975	carbohydrate metabolic process	biological_process	9.1627e-06	0.0027204	105	1095	2703	44024
		GO:0016787	hydrolase activity	molecular_function	9.6886e-06	0.0027396	260	1095	6706	44024
		GO:0030599	pectinesterase activity	molecular_function	2.5401e-05	0.0068561	12	1095	100	44024
		GO:0042545	cell wall modification	biological_process	2.8518e-05	0.0073626	12	1095	103	44024
		GO:0044710	single-organism metabolic process	biological_process	3.0944e-05	0.007656	360	1095	11637	44024
		GO:0005506	iron ion binding	molecular_function	5.045e-05	0.011983	40	1095	771	44024
		GO:0046872	metal ion binding	molecular_function	8.4837e-05	0.019375	195	1095	5039	44024
		GO:0004650	polygalacturonase activity	molecular_function	0.00014357	0.031574	9	1095	53	44024
		GO:0043169	cation binding	molecular_function	0.0001631	0.03459	196	1095	5170	44024
		GO:0030312	external encapsulating structure	cellular_component	0.0002256	0.046193	24	1095	471	44024
	BNZ/BNN	GO:0016798	hydrolase activity, acting on glycosyl bonds	molecular_function	1.4974e-09	6.2434e-06	54	945	854	44024
		GO:0004553	hydrolase activity, hydrolyzing O-glycosyl compounds	molecular_function	2.1029e-09	6.2434e-06	52	945	812	44024
		GO:0005975	carbohydrate metabolic process	biological_process	8.5504e-09	1.24e-05	104	945	2703	44024
		GO:0006073	cellular glucan metabolic process	biological_process	1.0441e-08	1.24e-05	36	945	478	44024
		GO:0044042	glucan metabolic process	biological_process	1.0441e-08	1.24e-05	36	945	478	44024
		GO:0016491	oxidoreductase activity	molecular_function	4.0298e-08	3.9881e-05	163	945	5598	44024
		GO:0044710	single-organism metabolic process	biological_process	4.7472e-08	4.027e-05	331	945	11637	44024
		GO:0044264	cellular polysaccharide metabolic process	biological_process	6.1124e-08	4.5369e-05	36	945	510	44024
		GO:0005976	polysaccharide metabolic process	biological_process	9.9339e-08	6.5542e-05	37	945	543	44024
		GO:0055114	oxidation-reduction process	biological_process	1.2266e-07	7.2838e-05	163	945	5699	44024
		GO:0005618	cell wall	cellular_component	8.459e-07	0.00045663	21	945	342	44024
		GO:0071554	cell wall organization or biogenesis	biological_process	1.3837e-06	0.00068471	25	945	385	44024
		GO:0071555	cell wall organization	biological_process	1.5421e-06	0.00070439	16	945	165	44024
		GO:0044262	cellular carbohydrate metabolic process	biological_process	1.7406e-06	0.00073825	45	945	950	44024
		GO:0044723	single-organism carbohydrate metabolic process	biological_process	2.7593e-06	0.0010923	67	945	1669	44024
		GO:0006026	aminoglycan catabolic process	biological_process	3.4639e-06	0.0012856	13	945	89	44024
		GO:0045229	external encapsulating structure organization	biological_process	3.8129e-06	0.0013318	16	945	170	44024
		GO:0046906	tetrapyrrole binding	molecular_function	4.2196e-06	0.001392	44	945	997	44024
		GO:0020037	heme binding	molecular_function	6.6092e-06	0.0020656	43	945	981	44024
		GO:0016762	xyloglucan:xyloglucosyl transferase activity	molecular_function	7.2108e-06	0.0021409	7	945	28	44024
		GO:0004097	catechol oxidase activity	molecular_function	1.0543e-05	0.0029813	6	945	23	44024
		GO:0005982	starch metabolic process	biological_process	1.6397e-05	0.0042332	27	945	420	44024
		GO:0005985	sucrose metabolic process	biological_process	1.6397e-05	0.0042332	27	945	420	44024
		GO:0044699	single-organism process	biological_process	1.818e-05	0.004498	488	945	18598	44024
		GO:0048046	apoplast	cellular_component	2.0452e-05	0.0048577	8	945	60	44024
		GO:0030312	external encapsulating structure	cellular_component	2.2706e-05	0.0051857	24	945	471	44024
		GO:0003824	catalytic activity	molecular_function	2.3985e-05	0.0052749	546	945	20545	44024
		GO:0005984	disaccharide metabolic process	biological_process	3.5184e-05	0.0074614	28	945	454	44024
		GO:0004857	enzyme inhibitor activity	molecular_function	4.4219e-05	0.0090543	21	945	346	44024
		GO:1901136	carbohydrate derivative catabolic process	biological_process	7.2298e-05	0.014209	14	945	143	44024
		GO:0009311	oligosaccharide metabolic process	biological_process	7.4181e-05	0.014209	30	945	510	44024
		GO:0004565	beta-galactosidase activity	molecular_function	9.5916e-05	0.017259	8	945	37	44024
		GO:0009341	beta-galactosidase complex	cellular_component	9.5916e-05	0.017259	8	945	37	44024
		GO:0030599	pectinesterase activity	molecular_function	0.00016679	0.029129	10	945	100	44024
		GO:0042545	cell wall modification	biological_process	0.00018254	0.030969	10	945	103	44024
		GO:0015925	galactosidase activity	molecular_function	0.00021429	0.035346	8	945	43	44024
		GO:0005506	iron ion binding	molecular_function	0.00024111	0.037946	34	945	771	44024
		GO:0006027	glycosaminoglycan catabolic process	biological_process	0.00024283	0.037946	8	945	45	44024
		GO:0009055	electron carrier activity	molecular_function	0.00030434	0.045179	27	945	644	44024
	BNZ/BNW	GO:0015979	photosynthesis	biological_process	1.1407e-07	0.00067737	27	869	347	44024
		GO:0034357	photosynthetic membrane	cellular_component	3.4687e-06	0.010299	23	869	310	44024
		GO:0009521	photosystem	cellular_component	5.2352e-06	0.010362	21	869	267	44024
		GO:0044436	thylakoid part	cellular_component	7.8793e-06	0.010773	24	869	344	44024
		GO:0071555	cell wall organization	biological_process	9.071e-06	0.010773	14	869	165	44024
		GO:0019684	photosynthesis, light reaction	biological_process	1.7047e-05	0.013615	9	869	62	44024
		GO:0009538	photosystem I reaction center	cellular_component	1.7785e-05	0.013615	7	869	40	44024
		GO:0045229	external encapsulating structure organization	biological_process	1.8343e-05	0.013615	14	869	170	44024
		GO:0009579	thylakoid	cellular_component	2.3437e-05	0.015463	24	869	350	44024
		GO:0005507	copper ion binding	molecular_function	5.0698e-05	0.030104	15	869	191	44024
		GO:0045156	electron transporter, transferring electrons within the cyclic electron transport pathway of photosynthesis activity	molecular_function	7.2352e-05	0.039057	5	869	18	44024
