# Supplementary material for: Comparative transcriptomics reveals the selection patterns of domesticated ramie
Source: Ecol Evol. 2019 May 22;9(12):7057–68. doi: 10.1002/ece3.5271 (PMC6662332; doi:10.1002/ece3.5271)
Supplement: Supplementary file 16 [file ECE3-9-7057-s016.xlsx]

## Sheet: Sheet1
BNZ/BAN	pathway_term	rich_factor	qvalue	gene_number
	Flavonoid biosynthesis	0.27451	3.81648e-10	28
	Starch and sucrose metabolism	0.0940499	0.000562058	49
	Linoleic acid metabolism	0.255814	0.00117001	11
	Stilbenoid, diarylheptanoid and gingerol biosynthesis	0.182927	0.00117001	15
	Cell cycle - Caulobacter	0.310345	0.00143898	9
	Circadian rhythm - plant	0.172414	0.00143898	15
	Isoquinoline alkaloid biosynthesis	0.153846	0.00232036	16
	Cutin, suberine and wax biosynthesis	0.212766	0.00489075	10
	Tyrosine metabolism	0.117318	0.00489075	21
	Phenylalanine metabolism	0.0978261	0.00873858	27
	Fatty acid elongation	0.169231	0.0101288	11
	Phenylpropanoid biosynthesis	0.0824295	0.012031	38
	RNA polymerase	0.161765	0.012031	11
	Porphyrin and chlorophyll metabolism	0.15942	0.0124578	11
	Glycerophospholipid metabolism	0.104712	0.0156197	20
	Cyanoamino acid metabolism	0.12069	0.0241922	14
	Ubiquinone and other terpenoid-quinone biosynthesis	0.133333	0.0241922	12
	Carotenoid biosynthesis	0.157895	0.0315634	9
	Cytosolic DNA-sensing pathway	0.214286	0.045051	6
	Flavone and flavonol biosynthesis	0.363636	0.0456797	4
BNZ/BNT	Phenylpropanoid biosynthesis	0.143167	3.62628e-08	66
	Flavonoid biosynthesis	0.27451	3.62628e-08	28
	Starch and sucrose metabolism	0.132438	1.37136e-07	69
	Stilbenoid, diarylheptanoid and gingerol biosynthesis	0.268293	1.8269e-06	22
	Phenylalanine metabolism	0.155797	1.8269e-06	43
	Plant hormone signal transduction	0.132979	1.0593e-05	50
	Cyanoamino acid metabolism	0.206897	1.87132e-05	24
	Glycerophospholipid metabolism	0.162304	4.21233e-05	31
	Ubiquinone and other terpenoid-quinone biosynthesis	0.222222	4.99809e-05	20
	Circadian rhythm - plant	0.218391	0.000101506	19
	Carotenoid biosynthesis	0.263158	0.000143765	15
	Linoleic acid metabolism	0.27907	0.000694312	12
	Porphyrin and chlorophyll metabolism	0.217391	0.000849868	15
	Fatty acid elongation	0.215385	0.00154673	14
	Ether lipid metabolism	0.24	0.00193049	12
	Cutin, suberine and wax biosynthesis	0.234043	0.00422454	11
	Tyrosine metabolism	0.134078	0.00437322	24
	Amino sugar and nucleotide sugar metabolism	0.102828	0.00896478	40
	Glycine, serine and threonine metabolism	0.12037	0.00989809	26
	Isoquinoline alkaloid biosynthesis	0.153846	0.0103703	16
BNZ/BNN	Photosynthesis	0.216667	5.81087e-07	26
	Starch and sucrose metabolism	0.107486	1.1875e-05	56
	Flavonoid biosynthesis	0.205882	1.41189e-05	21
	Stilbenoid, diarylheptanoid and gingerol biosynthesis	0.219512	3.58349e-05	18
	Porphyrin and chlorophyll metabolism	0.231884	6.54542e-05	16
	Isoquinoline alkaloid biosynthesis	0.173077	0.000455321	18
	Linoleic acid metabolism	0.255814	0.00100318	11
	Cutin, suberine and wax biosynthesis	0.234043	0.00176944	11
	Tyrosine metabolism	0.122905	0.00385752	22
	Carotenoid biosynthesis	0.192982	0.00630839	11
	Ubiquinone and other terpenoid-quinone biosynthesis	0.155556	0.0063794	14
	Glycerophospholipid metabolism	0.115183	0.0066453	22
	Phenylalanine metabolism	0.101449	0.00688739	28
	Circadian rhythm - plant	0.149425	0.0113075	13
	Fatty acid elongation	0.169231	0.0113075	11
	Photosynthesis - antenna proteins	0.2	0.011583	9
	Phenylpropanoid biosynthesis	0.0845987	0.0122945	39
	Amino sugar and nucleotide sugar metabolism	0.0874036	0.0147468	34
	Plant hormone signal transduction	0.087766	0.0150399	33
	Regulation of autophagy	0.138298	0.0150399	13
BNZ/BNW	Starch and sucrose metabolism	0.0882917	1.77083e-11	46
	Phenylpropanoid biosynthesis	0.0780911	9.99894e-08	36
	Phenylalanine metabolism	0.0942029	4.35519e-07	26
	Flavonoid biosynthesis	0.147059	3.15073e-06	15
	Cyanoamino acid metabolism	0.12931	1.14201e-05	15
	Linoleic acid metabolism	0.209302	7.54882e-05	9
	Amino sugar and nucleotide sugar metabolism	0.066838	9.17515e-05	26
	Glycerophospholipid metabolism	0.0837696	0.000518633	16
	Tyrosine metabolism	0.0837989	0.000808131	15
	Fatty acid elongation	0.138462	0.000808131	9
	Stilbenoid, diarylheptanoid and gingerol biosynthesis	0.121951	0.000808131	10
	Isoquinoline alkaloid biosynthesis	0.105769	0.00102	11
	Pathogenic Escherichia coli infection	0.0878378	0.00121355	13
	Ubiquinone and other terpenoid-quinone biosynthesis	0.111111	0.00124662	10
	Glycerolipid metabolism	0.0674157	0.00124662	18
	Gap junction	0.0855263	0.00126649	13
	Plant hormone signal transduction	0.0585106	0.00137356	22
	Cutin, suberine and wax biosynthesis	0.148936	0.00235817	7
	Mineral absorption	0.15625	0.0154845	5
	Sesquiterpenoid and triterpenoid biosynthesis	0.1	0.039409	6
