# Supplementary material for: Comparative transcriptomics reveals the selection patterns of domesticated ramie
Source: Ecol Evol. 2019 May 22;9(12):7057–68. doi: 10.1002/ece3.5271 (PMC6662332; doi:10.1002/ece3.5271)
Supplement: Supplementary file 17 [file ECE3-9-7057-s017.xlsx]

## Sheet: Sheet1
BNZ/BAN	pathway_term	rich_factor	qvalue	gene_number
	Starch and sucrose metabolism	0.103647	1.66681e-10	54
	Isoquinoline alkaloid biosynthesis	0.173077	5.39369e-06	18
	Photosynthesis	0.158333	5.39369e-06	19
	Tyrosine metabolism	0.128492	5.57642e-06	23
	Photosynthesis - antenna proteins	0.266667	7.33475e-06	12
	Pentose and glucuronate interconversions	0.0867347	2.47183e-05	34
	Cutin, suberine and wax biosynthesis	0.234043	5.27027e-05	11
	Cyanoamino acid metabolism	0.137931	0.000111075	16
	Phenylalanine metabolism	0.0905797	0.000251412	25
	Flavonoid biosynthesis	0.137255	0.000377712	14
	Linoleic acid metabolism	0.209302	0.000651063	9
	Steroid biosynthesis	0.148148	0.000651063	12
	Plant hormone signal transduction	0.0744681	0.0014044	28
	Phenylpropanoid biosynthesis	0.0694143	0.00143391	32
	Porphyrin and chlorophyll metabolism	0.144928	0.00279875	10
	Flavone and flavonol biosynthesis	0.363636	0.0158201	4
	Terpenoid backbone biosynthesis	0.108696	0.0193712	10
	Diterpenoid biosynthesis	0.176471	0.0199003	6
	Ether lipid metabolism	0.14	0.024509	7
	Fatty acid elongation	0.123077	0.024509	8
BNZ/BNT	Starch and sucrose metabolism	0.0633397	1.4299e-05	33
	Pentose and glucuronate interconversions	0.0612245	0.000770007	24
	Phenylalanine metabolism	0.0688406	0.000816766	19
	Cyanoamino acid metabolism	0.103448	0.000816766	12
	Flavonoid biosynthesis	0.107843	0.00104685	11
	Phenylpropanoid biosynthesis	0.0520607	0.00303183	24
	Porphyrin and chlorophyll metabolism	0.115942	0.00634827	8
	Riboflavin metabolism	0.2	0.0103571	5
	Linoleic acid metabolism	0.139535	0.0132103	6
	p53 signaling pathway	0.0941176	0.0161971	8
	Circadian rhythm - plant	0.091954	0.0169638	8
	Isoquinoline alkaloid biosynthesis	0.0769231	0.0425416	8
	Amoebiasis	0.125	0.0425416	5
	Photosynthesis - antenna proteins	0.111111	0.0630498	5
	Progesterone-mediated oocyte maturation	0.0633803	0.0654668	9
	Cutin, suberine and wax biosynthesis	0.106383	0.0654668	5
	Diterpenoid biosynthesis	0.117647	0.110167	4
	Carotenoid biosynthesis	0.0877193	0.122843	5
	Stilbenoid, diarylheptanoid and gingerol biosynthesis	0.0731707	0.124913	6
	Osteoclast differentiation	0.0705882	0.135956	6
BNZ/BNN	Starch and sucrose metabolism	0.0383877	2.58009e-05	20
	Pentose and glucuronate interconversions	0.0382653	0.000476533	15
	Cutin, suberine and wax biosynthesis	0.106383	0.00607773	5
	Amoebiasis	0.1	0.0283939	4
	Plant-pathogen interaction	0.024948	0.0549597	12
	Fatty acid biosynthesis	0.0428571	0.0549597	6
	Glycerophospholipid metabolism	0.0366492	0.0549597	7
	Vasopressin-regulated water reabsorption	0.0606061	0.079805	4
	Pathways in cancer	0.0283688	0.0892095	8
	Prostate cancer	0.035503	0.0892095	6
	Endocytosis	0.0240385	0.0892095	10
	Steroid hormone biosynthesis	0.166667	0.0977756	2
	Other glycan degradation	0.0714286	0.10114	3
	Linoleic acid metabolism	0.0697674	0.10114	3
	Progesterone-mediated oocyte maturation	0.0352113	0.124753	5
	Fatty acid metabolism	0.0231214	0.168107	8
	Biotin metabolism	0.0416667	0.306296	3
	Chemical carcinogenesis	0.0300752	0.323976	4
	Thiamine metabolism	0.0625	0.323976	2
	Metabolism of xenobiotics by cytochrome P450	0.0291971	0.323976	4
BNZ/BNW	Photosynthesis	0.141667	1.19095e-08	17
	Photosynthesis - antenna proteins	0.222222	1.33351e-06	10
	Systemic lupus erythematosus	0.0982143	0.000278969	11
	Flavonoid biosynthesis	0.0980392	0.000586535	10
	Starch and sucrose metabolism	0.0441459	0.000804913	23
	Pentose and glucuronate interconversions	0.0484694	0.00107647	19
	Metabolism of xenobiotics by cytochrome P450	0.0656934	0.015824	9
	Alcoholism	0.0493274	0.0333352	11
	Chemical carcinogenesis	0.0601504	0.042755	8
	Drug metabolism - cytochrome P450	0.0567376	0.0543879	8
	Ribosome biogenesis in eukaryotes	0.0440529	0.086882	10
	Porphyrin and chlorophyll metabolism	0.0724638	0.114395	5
	Riboflavin metabolism	0.12	0.164188	3
	Stilbenoid, diarylheptanoid and gingerol biosynthesis	0.0609756	0.191256	5
	Phenylalanine metabolism	0.0362319	0.22308	10
	Nicotinate and nicotinamide metabolism	0.0967742	0.227659	3
	Flavone and flavonol biosynthesis	0.181818	0.231459	2
	Diterpenoid biosynthesis	0.0882353	0.254012	3
	Vitamin B6 metabolism	0.0857143	0.258342	3
	MicroRNAs in cancer	0.0391061	0.307103	7
